# Supplementary material for: Genetically predicted blood metabolites mediate the association between immune cell characteristics and urolithiasis: A Mendelian randomization study and mediation analysis
Source: Genes Dis. 2025 Jan 28;12(5):101547. doi: 10.1016/j.gendis.2025.101547 (PMC12226092; doi:10.1016/j.gendis.2025.101547)
Supplement: Multimedia component 2 [file mmc2.csv]

id.exposure	id.outcome	outcome	exposure	method	nsnp	b	se	pval	lo_ci	up_ci	or	or_lci95	or_uci95
ebi-a-GCST90001391	ebi-a-GCST90018935	Urolithiasis	IgD+ %B cell	MR Egger	17	0.0106656674128613	0.0521202143720221	0.84060740344714	-0.091489952756302	0.112821287582024	1.01072274839865	0.912570484924004	1.11943185869702
ebi-a-GCST90001391	ebi-a-GCST90018935	Urolithiasis	IgD+ %B cell	Weighted median	17	0.0149839388497849	0.0291610318549554	0.607367833812785	-0.0421716835859277	0.0721395612854975	1.01509676086323	0.958705172500775	1.07480533481131
ebi-a-GCST90001391	ebi-a-GCST90018935	Urolithiasis	IgD+ %B cell	Inverse variance weighted	17	0.0229557542829352	0.0281762841779973	0.415233170709303	-0.0322697627059395	0.07818127127181	1.02322126538703	0.968245350359768	1.08131865291293
ebi-a-GCST90001391	ebi-a-GCST90018935	Urolithiasis	IgD+ %B cell	Simple mode	17	-0.00512661804560716	0.0451890652319594	0.911086536138798	-0.0936971859002476	0.0834439498090333	0.99488650063296	0.910558450434965	1.08702428566654
ebi-a-GCST90001391	ebi-a-GCST90018935	Urolithiasis	IgD+ %B cell	Weighted mode	17	0.0265421754040253	0.032141620767353	0.421067390067419	-0.0364554012999867	0.0895397521080372	1.02689755616771	0.96420109505281	1.09367080816836
ebi-a-GCST90001392	ebi-a-GCST90018935	Urolithiasis	IgD+ CD38br AC	MR Egger	30	-0.0042588852934452	0.0106433654712636	0.692086559453542	-0.0251198816171218	0.0166021110302314	0.995750170897538	0.975192997306987	1.01674069192516
ebi-a-GCST90001392	ebi-a-GCST90018935	Urolithiasis	IgD+ CD38br AC	Weighted median	30	0.00156675475580565	0.0115146972967158	0.891769383390188	-0.0210020519457574	0.0241355614573687	1.00156798275728	0.979216955267321	1.02442918159095
ebi-a-GCST90001392	ebi-a-GCST90018935	Urolithiasis	IgD+ CD38br AC	Inverse variance weighted	30	0.000627898956586521	0.00889920086645292	0.943750509303343	-0.0168145347416612	0.0180703326548342	1.0006280961264	0.983326040542185	1.0182345890133
ebi-a-GCST90001392	ebi-a-GCST90018935	Urolithiasis	IgD+ CD38br AC	Simple mode	30	0.0040753105164299	0.0240801618765352	0.866783386526349	-0.043121806761579	0.0512724277944388	1.0040836258864	0.95779471708865	1.05260961434168
ebi-a-GCST90001392	ebi-a-GCST90018935	Urolithiasis	IgD+ CD38br AC	Weighted mode	30	0.00208308742576502	0.00975461455402884	0.832393098063491	-0.0170359571001315	0.0212021319516615	1.00208525855967	0.98310833427455	1.02142849410751
ebi-a-GCST90001393	ebi-a-GCST90018935	Urolithiasis	IgD+ CD38dim %B cell	MR Egger	16	0.0639658356874061	0.0510537672803207	0.230761435781193	-0.0360995481820225	0.164031219556835	1.0660559770697	0.964544270075158	1.17825109899568
ebi-a-GCST90001393	ebi-a-GCST90018935	Urolithiasis	IgD+ CD38dim %B cell	Weighted median	16	0.0137203903272651	0.0397805348037831	0.73016796548478	-0.0642494578881496	0.0916902385426799	1.01381494683848	0.937771035967714	1.09602526310963
ebi-a-GCST90001393	ebi-a-GCST90018935	Urolithiasis	IgD+ CD38dim %B cell	Inverse variance weighted	16	-0.0195487119197416	0.0287619444911132	0.496711649712401	-0.0759221231223234	0.0368246992828402	0.980641125113408	0.926888386922283	1.03751112845081
ebi-a-GCST90001393	ebi-a-GCST90018935	Urolithiasis	IgD+ CD38dim %B cell	Simple mode	16	0.0340390323693991	0.0587350075143411	0.570830081926146	-0.0810815823587094	0.149159647097508	1.03462498980478	0.922118459776903	1.16085830207491
ebi-a-GCST90001393	ebi-a-GCST90018935	Urolithiasis	IgD+ CD38dim %B cell	Weighted mode	16	0.0258165293911521	0.0467363850241506	0.58882089606177	-0.0657867852561832	0.117419844038487	1.02615266234775	0.936330482474041	1.12459148361922
ebi-a-GCST90001394	ebi-a-GCST90018935	Urolithiasis	IgD+ CD38dim AC	MR Egger	25	0.00542940264001761	0.0112163529802104	0.632919597357697	-0.0165546492011947	0.02741345448123	1.00544416855781	0.983581625971726	1.02779266040901
ebi-a-GCST90001394	ebi-a-GCST90018935	Urolithiasis	IgD+ CD38dim AC	Weighted median	25	0.00513764693133949	0.0109336594688025	0.638431669423192	-0.0162923256275134	0.0265676194901923	1.00515086727012	0.983839676463742	1.02692368497003
ebi-a-GCST90001394	ebi-a-GCST90018935	Urolithiasis	IgD+ CD38dim AC	Inverse variance weighted	25	0.0010786507226649	0.00974053647509668	0.911823851565772	-0.0180128007685246	0.0201701022138544	1.00107923267558	0.98214846002274	1.02037489329375
ebi-a-GCST90001394	ebi-a-GCST90018935	Urolithiasis	IgD+ CD38dim AC	Simple mode	25	-0.0224162827676848	0.0354886266532849	0.533588422975004	-0.0919739910081231	0.0471414254727536	0.977833095247224	0.912128872789023	1.04827025071262
ebi-a-GCST90001394	ebi-a-GCST90018935	Urolithiasis	IgD+ CD38dim AC	Weighted mode	25	0.00481165808122996	0.00943363527950454	0.614672979729548	-0.0136782670665989	0.0233015832290589	1.00482325269696	0.986414855360375	1.02357518611338
ebi-a-GCST90001395	ebi-a-GCST90018935	Urolithiasis	IgD+ CD38- %B cell	MR Egger	24	-0.00472244471867318	0.0196506450439312	0.812307357487247	-0.0432377090047783	0.0337928195674319	0.99528868849117	0.957683712965353	1.03437028324435
ebi-a-GCST90001395	ebi-a-GCST90018935	Urolithiasis	IgD+ CD38- %B cell	Weighted median	24	-0.00269375421009836	0.0228571971860602	0.906185349224613	-0.0474938606947764	0.0421063522745796	0.99730987069018	0.953616327656357	1.04300539884892
ebi-a-GCST90001395	ebi-a-GCST90018935	Urolithiasis	IgD+ CD38- %B cell	Inverse variance weighted	24	0.00214645911456808	0.015606184043134	0.890604759620299	-0.0284416616099746	0.0327345798391107	1.00214876440704	0.971958995015142	1.03327625049338
ebi-a-GCST90001395	ebi-a-GCST90018935	Urolithiasis	IgD+ CD38- %B cell	Simple mode	24	0.00287021258557929	0.0428955424736214	0.947230276357654	-0.0812050506627186	0.0869454758338771	1.00287433558941	0.922004614402871	1.09083720110802
ebi-a-GCST90001395	ebi-a-GCST90018935	Urolithiasis	IgD+ CD38- %B cell	Weighted mode	24	-0.0019968272711991	0.0195081237485749	0.919359114307427	-0.0402327498184059	0.0362390952760077	0.998005165062041	0.960565841606988	1.03690373564005
ebi-a-GCST90001396	ebi-a-GCST90018935	Urolithiasis	IgD+ CD38- AC	MR Egger	18	0.0579447359441666	0.0510285266720802	0.272875057531255	-0.0420711763331105	0.157960648221444	1.05965643317981	0.958801534166366	1.17112010814172
ebi-a-GCST90001396	ebi-a-GCST90018935	Urolithiasis	IgD+ CD38- AC	Weighted median	18	0.0108705818242917	0.0297883628535867	0.715165800498631	-0.0475146093687381	0.0692557730173216	1.01092988127729	0.953596541587358	1.07171028867001
ebi-a-GCST90001396	ebi-a-GCST90018935	Urolithiasis	IgD+ CD38- AC	Inverse variance weighted	18	-0.00324703973399859	0.0248979088702021	0.896238768560577	-0.0520469411195947	0.0455528616515975	0.996758226198413	0.949284305328908	1.04660632849078
ebi-a-GCST90001396	ebi-a-GCST90018935	Urolithiasis	IgD+ CD38- AC	Simple mode	18	-0.000864679144756408	0.0568470517724944	0.988041234415259	-0.112284900618845	0.110555542329333	0.999135694582529	0.893789580018729	1.11689838246715
ebi-a-GCST90001396	ebi-a-GCST90018935	Urolithiasis	IgD+ CD38- AC	Weighted mode	18	0.013239592674372	0.0313469849604221	0.678058571856813	-0.0482004978480554	0.0746796831967994	1.01332762415276	0.952942704960704	1.07753894177029
ebi-a-GCST90001397	ebi-a-GCST90018935	Urolithiasis	Unsw mem %B cell	MR Egger	32	-0.0284226863603849	0.0220012089966423	0.206266483206045	-0.0715450559938037	0.014699683273034	0.971977438354646	0.930954331577314	1.01480825495466
ebi-a-GCST90001397	ebi-a-GCST90018935	Urolithiasis	Unsw mem %B cell	Weighted median	32	-0.0175578701626278	0.0213172268793845	0.410140157021586	-0.0593396348462214	0.0242238945209658	0.982595371065786	0.942386647453845	1.02451967655579
ebi-a-GCST90001397	ebi-a-GCST90018935	Urolithiasis	Unsw mem %B cell	Inverse variance weighted	32	0.00340581500975674	0.0150023896019684	0.820409614595003	-0.0259988686101013	0.0328104986296148	1.00341162138764	0.974336191962251	1.03335469855438
ebi-a-GCST90001397	ebi-a-GCST90018935	Urolithiasis	Unsw mem %B cell	Simple mode	32	-0.0161182579865233	0.0330688381369641	0.629393260522503	-0.080933180734973	0.0486966647619263	0.984010946021148	0.92225531380804	1.0499018302116
ebi-a-GCST90001397	ebi-a-GCST90018935	Urolithiasis	Unsw mem %B cell	Weighted mode	32	-0.0181411247929412	0.0207288506904196	0.388215729003735	-0.0587696721461637	0.0224874225602813	0.982022434865976	0.942923925791687	1.02274217060555
ebi-a-GCST90001398	ebi-a-GCST90018935	Urolithiasis	Unsw mem AC	MR Egger	22	0.0297615736121952	0.0408493129625135	0.47471020828704	-0.0503030797943314	0.109826227018722	1.03020887568806	0.950941169766674	1.11608410834381
ebi-a-GCST90001398	ebi-a-GCST90018935	Urolithiasis	Unsw mem AC	Weighted median	22	0.00155226911352488	0.0327131434748485	0.962153837644671	-0.0625654920971783	0.065670030324228	1.00155347450684	0.939351540696504	1.06787429289034
ebi-a-GCST90001398	ebi-a-GCST90018935	Urolithiasis	Unsw mem AC	Inverse variance weighted	22	-0.0134777061244268	0.0227361391417219	0.553323166908339	-0.0580405388422017	0.031085126593348	0.986612711493582	0.943611693735871	1.03157331447101
ebi-a-GCST90001398	ebi-a-GCST90018935	Urolithiasis	Unsw mem AC	Simple mode	22	0.0349869642116168	0.0527180682437434	0.514127457478659	-0.0683404495461202	0.138314377969354	1.03560620876825	0.93394245916003	1.14833650523171
ebi-a-GCST90001398	ebi-a-GCST90018935	Urolithiasis	Unsw mem AC	Weighted mode	22	-0.00484822419962871	0.0340482477935592	0.888127100329606	-0.0715827898750047	0.0618863414757473	0.995163509469172	0.930919203719922	1.06384142321008
ebi-a-GCST90001399	ebi-a-GCST90018935	Urolithiasis	IgD- CD27- %B cell	MR Egger	16	0.00229289504755067	0.0428557777519053	0.95808743736342	-0.0817044293461836	0.086290219441285	1.00229552574165	0.921544299897574	1.09012265718901
ebi-a-GCST90001399	ebi-a-GCST90018935	Urolithiasis	IgD- CD27- %B cell	Weighted median	16	0.0106190569051838	0.0284580936646235	0.709038918713033	-0.0451588066774783	0.0663969204878458	1.01067563919612	0.955845675103613	1.06865080239419
ebi-a-GCST90001399	ebi-a-GCST90018935	Urolithiasis	IgD- CD27- %B cell	Inverse variance weighted	16	0.0303325767390739	0.021291164014408	0.154256770059985	-0.0113981047291657	0.0720632582073136	1.03079729615639	0.988666607567342	1.07472332698458
ebi-a-GCST90001399	ebi-a-GCST90018935	Urolithiasis	IgD- CD27- %B cell	Simple mode	16	0.0390230706611257	0.0477012401261407	0.426120956631719	-0.05447135998611	0.132517501308361	1.03979447211935	0.946985630151047	1.14169899714054
ebi-a-GCST90001399	ebi-a-GCST90018935	Urolithiasis	IgD- CD27- %B cell	Weighted mode	16	0.0173009749943673	0.0311873877250392	0.587247901635488	-0.0438263049467096	0.0784282549354441	1.01745150370706	0.957120190078159	1.08158575393882
ebi-a-GCST90001400	ebi-a-GCST90018935	Urolithiasis	IgD+ AC	MR Egger	17	0.00888171586697935	0.0132648381574045	0.513308505067178	-0.0171173669215336	0.0348807986554923	1.00892127533727	0.983028302858353	1.03549626889518
ebi-a-GCST90001400	ebi-a-GCST90018935	Urolithiasis	IgD+ AC	Weighted median	17	0.00838877437539755	0.0117291291877532	0.474480139437948	-0.0146003188325987	0.0313778675833938	1.00842405873833	0.985505748986959	1.03187534247023
ebi-a-GCST90001400	ebi-a-GCST90018935	Urolithiasis	IgD+ AC	Inverse variance weighted	17	-0.00552244281228021	0.0121187795318931	0.648610767584118	-0.0292752506947907	0.0182303650702303	0.994492777843737	0.971149118205139	1.0183975525934
ebi-a-GCST90001400	ebi-a-GCST90018935	Urolithiasis	IgD+ AC	Simple mode	17	-0.0918514208766466	0.0400256920459082	0.035606741170312	-0.170301777286627	-0.0134010644666664	0.91224067939682	0.843410256129424	0.986688330025086
ebi-a-GCST90001400	ebi-a-GCST90018935	Urolithiasis	IgD+ AC	Weighted mode	17	0.00660870514786932	0.010976515455831	0.555559839365954	-0.0149052651455595	0.0281226754412981	1.00663059082517	0.985205268459947	1.02852185105446
ebi-a-GCST90001401	ebi-a-GCST90018935	Urolithiasis	IgD- CD27- AC	MR Egger	27	-0.019937614739278	0.0377097981081747	0.601668312735463	-0.0938488190313004	0.0539735895527444	0.980259825164016	0.910420390073646	1.05545672670277
ebi-a-GCST90001401	ebi-a-GCST90018935	Urolithiasis	IgD- CD27- AC	Weighted median	27	-0.0214142515493136	0.0255982013843028	0.402843887125531	-0.0715867262625471	0.0287582231639198	0.978813405603784	0.930915539268378	1.02917573353931
ebi-a-GCST90001401	ebi-a-GCST90018935	Urolithiasis	IgD- CD27- AC	Inverse variance weighted	27	-0.00597720466573265	0.0189451706969497	0.752381918392658	-0.043109739231754	0.0311553299002887	0.994040623283955	0.957806275374705	1.03164573687116
ebi-a-GCST90001401	ebi-a-GCST90018935	Urolithiasis	IgD- CD27- AC	Simple mode	27	0.0600819537567743	0.0449843158792468	0.193248675366327	-0.0280873053665495	0.148251212880098	1.0619235716054	0.972303475784229	1.15980421752746
ebi-a-GCST90001401	ebi-a-GCST90018935	Urolithiasis	IgD- CD27- AC	Weighted mode	27	0.00212803053416954	0.0242906944380541	0.93086044752695	-0.0454817305644166	0.0497377916327557	1.00213029639814	0.955537059535246	1.05099548043429
ebi-a-GCST90001402	ebi-a-GCST90018935	Urolithiasis	Sw mem %B cell	MR Egger	14	-0.00903555351209357	0.0461797326919802	0.848149862289747	-0.0995478295883748	0.0814767225641876	0.991005144433148	0.905246651258331	1.08488796388014
ebi-a-GCST90001402	ebi-a-GCST90018935	Urolithiasis	Sw mem %B cell	Weighted median	14	-0.057637969734495	0.031059156675587	0.0634894770733528	-0.118513916818646	0.00323797734965556	0.943991639125447	0.888239454103391	1.00324322526099
ebi-a-GCST90001402	ebi-a-GCST90018935	Urolithiasis	Sw mem %B cell	Inverse variance weighted	14	-0.0640544957536457	0.0283017284418888	0.0236189572164886	-0.119525883499748	-0.00858310800754374	0.937953883634169	0.887341040030223	0.991453621703844
ebi-a-GCST90001402	ebi-a-GCST90018935	Urolithiasis	Sw mem %B cell	Simple mode	14	-0.0311328380641969	0.0411657131826413	0.462966419962363	-0.111817635902174	0.0495519597737802	0.969346798370893	0.894207313942161	1.05080019013653
ebi-a-GCST90001402	ebi-a-GCST90018935	Urolithiasis	Sw mem %B cell	Weighted mode	14	-0.0378100174001624	0.0294865611201996	0.22213916657302	-0.0956036771957537	0.0199836423954288	0.962895856973494	0.908824132431561	1.02018465211314
ebi-a-GCST90001403	ebi-a-GCST90018935	Urolithiasis	Sw mem AC	MR Egger	25	-0.0160084928126198	0.0445187641232604	0.722434518879719	-0.10326527049421	0.0712482848689705	0.984118962081853	0.901887697551246	1.07384781293575
ebi-a-GCST90001403	ebi-a-GCST90018935	Urolithiasis	Sw mem AC	Weighted median	25	-0.00499627458409385	0.0331098466947795	0.880054631034374	-0.0698915741058617	0.059899024937674	0.995016186034904	0.932494921020451	1.06172933294693
ebi-a-GCST90001403	ebi-a-GCST90018935	Urolithiasis	Sw mem AC	Inverse variance weighted	25	-0.0210981003104218	0.0243500968280538	0.386244359513824	-0.0688242900934073	0.0266280894725636	0.979122907596751	0.933490689230573	1.02698578490473
ebi-a-GCST90001403	ebi-a-GCST90018935	Urolithiasis	Sw mem AC	Simple mode	25	-0.111648462585835	0.0635913143447877	0.0918933557174197	-0.236287438701619	0.012990513529949	0.89435860275561	0.789553693024435	1.01307525680614
ebi-a-GCST90001403	ebi-a-GCST90018935	Urolithiasis	Sw mem AC	Weighted mode	25	0.0294741665449236	0.0441500477310989	0.510763796646112	-0.0570599270080302	0.116008260097877	1.02991282892143	0.944537464366244	1.12300514822739
ebi-a-GCST90001404	ebi-a-GCST90018935	Urolithiasis	PB/PC %B cell	MR Egger	28	-0.00622956211067718	0.0240807613623885	0.797907953627965	-0.0534278543809586	0.0409687301596042	0.99378980138181	0.94797433073169	1.04181952750578
ebi-a-GCST90001404	ebi-a-GCST90018935	Urolithiasis	PB/PC %B cell	Weighted median	28	0.00362385779426067	0.0243775319625068	0.88182536056899	-0.0441561048522527	0.0514038204407741	1.00363043190573	0.95680458397617	1.052747928591
ebi-a-GCST90001404	ebi-a-GCST90018935	Urolithiasis	PB/PC %B cell	Inverse variance weighted	28	0.0132620807787723	0.0164130697342976	0.419079343416635	-0.0189075359004509	0.0454316974579956	1.01335041222639	0.981270090303512	1.04647952496115
ebi-a-GCST90001404	ebi-a-GCST90018935	Urolithiasis	PB/PC %B cell	Simple mode	28	0.0124606165756369	0.0429997209198867	0.77419555031033	-0.0718188364273411	0.0967400695786149	1.01253857351905	0.930699489383806	1.10157400380951
ebi-a-GCST90001404	ebi-a-GCST90018935	Urolithiasis	PB/PC %B cell	Weighted mode	28	-0.000178383761083256	0.0224170672795964	0.993709408233033	-0.0441158356290922	0.0437590681069257	0.999821632148354	0.956843114529276	1.04473061563868
ebi-a-GCST90001405	ebi-a-GCST90018935	Urolithiasis	PB/PC AC	MR Egger	24	-0.000893692395658635	0.017833522432405	0.960484496112574	-0.0358473963631725	0.0340600115718552	0.999106706828454	0.964787512332919	1.03464669563959
ebi-a-GCST90001405	ebi-a-GCST90018935	Urolithiasis	PB/PC AC	Weighted median	24	-0.0144992624108825	0.0184959501985553	0.433089682646355	-0.0507513248000509	0.0217527999782859	0.985605345703891	0.950515010655575	1.02199111701571
ebi-a-GCST90001405	ebi-a-GCST90018935	Urolithiasis	PB/PC AC	Inverse variance weighted	24	-0.00810259486396808	0.014200015038393	0.568267653668977	-0.0359346243392183	0.0197294346112822	0.991930142678446	0.964703359541196	1.01992534619349
ebi-a-GCST90001405	ebi-a-GCST90018935	Urolithiasis	PB/PC AC	Simple mode	24	-0.00608078717358046	0.0297376267371358	0.839776118666401	-0.0643665355783666	0.0522049612312056	0.993937663395806	0.937661250327721	1.05359166582967
ebi-a-GCST90001405	ebi-a-GCST90018935	Urolithiasis	PB/PC AC	Weighted mode	24	-0.0118121409183179	0.0179685440925796	0.51746259274895	-0.0470304873397739	0.023406205503138	0.988257348542673	0.954058310447104	1.02368228047917
ebi-a-GCST90001406	ebi-a-GCST90018935	Urolithiasis	Memory B cell %B cell	MR Egger	28	-0.0845654698517497	0.0309018659637848	0.0110430053981453	-0.145133127140768	-0.0239978125627314	0.918911492408244	0.864907142831143	0.976287845323991
ebi-a-GCST90001406	ebi-a-GCST90018935	Urolithiasis	Memory B cell %B cell	Weighted median	28	-0.0337814928810847	0.0246957409641518	0.171340986238549	-0.0821851451708223	0.0146221594086529	0.966782730468544	0.921101405431226	1.01472958614653
ebi-a-GCST90001406	ebi-a-GCST90018935	Urolithiasis	Memory B cell %B cell	Inverse variance weighted	28	-0.0303012661196035	0.0196014157932472	0.12213565302932	-0.068720041074368	0.0081175088351609	0.970153215223344	0.933588009791906	1.00815054514034
ebi-a-GCST90001406	ebi-a-GCST90018935	Urolithiasis	Memory B cell %B cell	Simple mode	28	-0.0148954893208083	0.0408145793326919	0.717988137249042	-0.0948920648128844	0.0651010861712678	0.985214899701072	0.909471093103361	1.06726690485662
ebi-a-GCST90001406	ebi-a-GCST90018935	Urolithiasis	Memory B cell %B cell	Weighted mode	28	-0.0442972629050267	0.0263891968047991	0.104766170489461	-0.0960200886424329	0.00742556283237953	0.956669532836213	0.90844576644323	1.0074532006906
ebi-a-GCST90001407	ebi-a-GCST90018935	Urolithiasis	Memory B cell AC	MR Egger	16	0.039110635705613	0.0218875007117268	0.095618333469707	-0.00378886568937149	0.0820101371005975	1.03988552575506	0.996218303005636	1.08546681326006
ebi-a-GCST90001407	ebi-a-GCST90018935	Urolithiasis	Memory B cell AC	Weighted median	16	0.0357541682958202	0.0225990900991491	0.113625250357057	-0.00854004829851204	0.0800483848901525	1.0364010349392	0.991496314327473	1.08333948366879
ebi-a-GCST90001407	ebi-a-GCST90018935	Urolithiasis	Memory B cell AC	Inverse variance weighted	16	0.0285119806443375	0.0179142378820073	0.111478630987653	-0.00659992560439688	0.0636238868930719	1.02892233791326	0.993421806069169	1.06569150283297
ebi-a-GCST90001407	ebi-a-GCST90018935	Urolithiasis	Memory B cell AC	Simple mode	16	0.0357359289250193	0.0479949910759724	0.468033627784047	-0.0583342535838867	0.129806111433925	1.03638213180881	0.943334581768922	1.13860759892685
ebi-a-GCST90001407	ebi-a-GCST90018935	Urolithiasis	Memory B cell AC	Weighted mode	16	0.0357359289250193	0.0200391554884875	0.0947789305790729	-0.00354081583241622	0.0750126736824548	1.03638213180881	0.996465445463751	1.07789781173265
ebi-a-GCST90001408	ebi-a-GCST90018935	Urolithiasis	Naive-mature B cell %B cell	MR Egger	28	0.0636671429219163	0.0240656903896146	0.0136549403309264	0.0164983897582717	0.110835896085561	1.06573760141237	1.01663523975625	1.11721155302122
ebi-a-GCST90001408	ebi-a-GCST90018935	Urolithiasis	Naive-mature B cell %B cell	Weighted median	28	0.0423175112016565	0.022007675041217	0.0544985866868863	-0.000817531879128877	0.0854525542824418	1.04322566200433	0.999182802209009	1.08920988177368
ebi-a-GCST90001408	ebi-a-GCST90018935	Urolithiasis	Naive-mature B cell %B cell	Inverse variance weighted	28	0.0358756012699985	0.0166736043198342	0.0314256847652028	0.00319533680312344	0.0685558657368735	1.03652689584099	1.00320044733361	1.07096045327467
ebi-a-GCST90001408	ebi-a-GCST90018935	Urolithiasis	Naive-mature B cell %B cell	Simple mode	28	0.0278034658858211	0.0350760529933189	0.434884711326038	-0.0409455979810839	0.0965525297527261	1.02819358944649	0.959881348010654	1.10136743418326
ebi-a-GCST90001408	ebi-a-GCST90018935	Urolithiasis	Naive-mature B cell %B cell	Weighted mode	28	0.046957327229436	0.023136100388238	0.0523576723699266	0.00161057046848945	0.0923040839903826	1.04807728376392	1.00161186813367	1.09669825976479
ebi-a-GCST90001409	ebi-a-GCST90018935	Urolithiasis	Naive-mature B cell AC	MR Egger	23	-0.0367105142027455	0.0233405835191317	0.130706824592722	-0.0824580579002435	0.00903702949475256	0.963955146286293	0.920850059431917	1.00907798673008
ebi-a-GCST90001409	ebi-a-GCST90018935	Urolithiasis	Naive-mature B cell AC	Weighted median	23	-0.00974571610948079	0.022661799342133	0.667158971628198	-0.0541628428200614	0.0346714106010998	0.990301619483873	0.947277836546977	1.03527947104434
ebi-a-GCST90001409	ebi-a-GCST90018935	Urolithiasis	Naive-mature B cell AC	Inverse variance weighted	23	-0.0314462189309504	0.0166074853593547	0.0582918449982977	-0.0639968902352856	0.00110445237338484	0.969043071224659	0.938007916510115	1.00110506250551
ebi-a-GCST90001409	ebi-a-GCST90018935	Urolithiasis	Naive-mature B cell AC	Simple mode	23	-0.0040029501181934	0.0393362368630037	0.919867073735896	-0.0811019743696807	0.0730960741332938	0.996005051007036	0.922099656118878	1.07583389175848
ebi-a-GCST90001409	ebi-a-GCST90018935	Urolithiasis	Naive-mature B cell AC	Weighted mode	23	-0.0153836630446174	0.0210158408924157	0.471893226112025	-0.056574711193752	0.0258073851045173	0.984734061050679	0.944995880087418	1.02614327895658
ebi-a-GCST90001410	ebi-a-GCST90018935	Urolithiasis	IgD- CD38br %B cell	MR Egger	18	0.0805367404476955	0.0645590132177709	0.23016862253303	-0.0459989254591355	0.207072406354527	1.08386866773082	0.955042988422882	1.23007163355919
ebi-a-GCST90001410	ebi-a-GCST90018935	Urolithiasis	IgD- CD38br %B cell	Weighted median	18	0.0667919415521721	0.0372675066204997	0.0730961388572174	-0.00625237142400731	0.139836254528352	1.06907302535954	0.993767133977361	1.15008546215157
ebi-a-GCST90001410	ebi-a-GCST90018935	Urolithiasis	IgD- CD38br %B cell	Inverse variance weighted	18	0.0415891695963523	0.0270433673435904	0.124080528061832	-0.0114158303970849	0.0945941695897894	1.04246611398975	0.988649082946692	1.09921267066557
ebi-a-GCST90001410	ebi-a-GCST90018935	Urolithiasis	IgD- CD38br %B cell	Simple mode	18	0.0552804164107765	0.0519520220176262	0.302179904286429	-0.0465455467437708	0.157106379565324	1.05683692754606	0.954521084252627	1.17012008414618
ebi-a-GCST90001410	ebi-a-GCST90018935	Urolithiasis	IgD- CD38br %B cell	Weighted mode	18	0.079459331035855	0.0459856276416881	0.102123200578744	-0.0106724991418536	0.169591161213564	1.0827015262845	0.989384249912943	1.18482035177125
ebi-a-GCST90001411	ebi-a-GCST90018935	Urolithiasis	IgD+ CD24+ %B cell	MR Egger	21	0.00304334288855033	0.062708871425403	0.961799348144811	-0.11986604510524	0.12595273088234	1.00304797855797	0.887039252008686	1.13422855303294
ebi-a-GCST90001411	ebi-a-GCST90018935	Urolithiasis	IgD+ CD24+ %B cell	Weighted median	21	-0.00266233481170956	0.0382789232412937	0.944551092391701	-0.0776890243646453	0.0723643547412262	0.997341206058591	0.925252112673134	1.07504697117487
ebi-a-GCST90001411	ebi-a-GCST90018935	Urolithiasis	IgD+ CD24+ %B cell	Inverse variance weighted	21	0.0321208167990859	0.0325636521338516	0.323936408151768	-0.0317039413832633	0.0959455749814351	1.03264225830109	0.96879335924752	1.10069915679173
ebi-a-GCST90001411	ebi-a-GCST90018935	Urolithiasis	IgD+ CD24+ %B cell	Simple mode	21	0.0242915096730116	0.0616893582397382	0.697916425463013	-0.0966196324768752	0.145202651822898	1.0245889519515	0.907901276624101	1.15627386753386
ebi-a-GCST90001411	ebi-a-GCST90018935	Urolithiasis	IgD+ CD24+ %B cell	Weighted mode	21	0.00874893331503213	0.0379787923728647	0.820149141898408	-0.0656894997357828	0.083187366365847	1.00878731708948	0.936421578303376	1.08674540901159
ebi-a-GCST90001412	ebi-a-GCST90018935	Urolithiasis	IgD+ CD24+ AC	MR Egger	23	0.0237047226922711	0.045504841208381	0.60786716856579	-0.0654847660761557	0.112894211460698	1.02398791285209	0.936613314946859	1.11951349498664
ebi-a-GCST90001412	ebi-a-GCST90018935	Urolithiasis	IgD+ CD24+ AC	Weighted median	23	-0.0209619138168338	0.0291119973517211	0.471498015141034	-0.0780214286262071	0.0360976009925395	0.97925625999252	0.924944606038952	1.03675703006819
ebi-a-GCST90001412	ebi-a-GCST90018935	Urolithiasis	IgD+ CD24+ AC	Inverse variance weighted	23	-0.0218859729143952	0.0213548550745996	0.305424032364111	-0.0637414888606104	0.01996954303182	0.978351787294102	0.938247515617116	1.02017026826018
ebi-a-GCST90001412	ebi-a-GCST90018935	Urolithiasis	IgD+ CD24+ AC	Simple mode	23	-0.0221236070782744	0.0415641461622435	0.599869752678344	-0.103589333556272	0.0593421193997228	0.978119325106721	0.901595476413938	1.06113821461542
ebi-a-GCST90001412	ebi-a-GCST90018935	Urolithiasis	IgD+ CD24+ AC	Weighted mode	23	-0.0162330383561201	0.0328014793123513	0.62558595236154	-0.0805239378083286	0.0480578610960884	0.983898007362771	0.922632817511868	1.04923136324487
ebi-a-GCST90001413	ebi-a-GCST90018935	Urolithiasis	IgD- CD24- %B cell	MR Egger	18	0.0396306314266623	0.0207488337118847	0.0742246539755607	-0.00103708264863181	0.0802983455019564	1.04042640239341	0.998963454935722	1.08361030971543
ebi-a-GCST90001413	ebi-a-GCST90018935	Urolithiasis	IgD- CD24- %B cell	Weighted median	18	0.0253928032152062	0.0223784276964649	0.256501012829059	-0.0184689150698651	0.0692545215002775	1.0257179467109	0.981700590211761	1.07170894740715
ebi-a-GCST90001413	ebi-a-GCST90018935	Urolithiasis	IgD- CD24- %B cell	Inverse variance weighted	18	0.0344121243660884	0.0159086758925565	0.0305331626371556	0.0032311196166776	0.0655931291154992	1.03501107212569	1.00323634531043	1.06779217522396
ebi-a-GCST90001413	ebi-a-GCST90018935	Urolithiasis	IgD- CD24- %B cell	Simple mode	18	0.00466152700942363	0.030794917300993	0.881463082272363	-0.0556965109005226	0.0650195649193699	1.00467240882851	0.945826140260414	1.06717990346871
ebi-a-GCST90001413	ebi-a-GCST90018935	Urolithiasis	IgD- CD24- %B cell	Weighted mode	18	0.0283935145987592	0.0208941789842448	0.191929561536526	-0.0125590762103607	0.0693461054078791	1.02880045277245	0.987519459863281	1.07180710319505
ebi-a-GCST90001414	ebi-a-GCST90018935	Urolithiasis	IgD- CD24- AC	MR Egger	18	0.0595122635558817	0.0482552063376211	0.235282881527253	-0.0350679408658557	0.154092467977619	1.06131877644185	0.965539814418059	1.16659875481874
ebi-a-GCST90001414	ebi-a-GCST90018935	Urolithiasis	IgD- CD24- AC	Weighted median	18	-0.00320366022499003	0.0339797060804119	0.924885485319362	-0.0698038841425974	0.0633965636926173	0.99680146601872	0.932576695051148	1.06544927396301
ebi-a-GCST90001414	ebi-a-GCST90018935	Urolithiasis	IgD- CD24- AC	Inverse variance weighted	18	0.00841144504301433	0.0244803184300909	0.731146890267746	-0.0395699790799638	0.0563928691659925	1.00844692064413	0.96120268755727	1.05801326288535
ebi-a-GCST90001414	ebi-a-GCST90018935	Urolithiasis	IgD- CD24- AC	Simple mode	18	0.0727075281224937	0.0577254204618996	0.224853925892214	-0.0404342959828295	0.185849352227817	1.07541596198928	0.960372262754128	1.20424083051368
ebi-a-GCST90001414	ebi-a-GCST90018935	Urolithiasis	IgD- CD24- AC	Weighted mode	18	0.0134807012553902	0.0496520729432085	0.789273460442621	-0.0838373617132984	0.110798764224079	1.01357197559476	0.919580802980051	1.11717006964677
ebi-a-GCST90001415	ebi-a-GCST90018935	Urolithiasis	IgD+ CD24- %B cell	MR Egger	20	0.0284811265632029	0.0281671998968322	0.325346986134055	-0.0267265852345882	0.083688838360994	1.02889059194972	0.973627409245283	1.0872905180671
ebi-a-GCST90001415	ebi-a-GCST90018935	Urolithiasis	IgD+ CD24- %B cell	Weighted median	20	0.00660522230449561	0.0279148172824959	0.812951096073229	-0.0481078195691963	0.0613182641781875	1.00662708489459	0.953031026143115	1.06323725067395
ebi-a-GCST90001415	ebi-a-GCST90018935	Urolithiasis	IgD+ CD24- %B cell	Inverse variance weighted	20	0.0107870229185868	0.0192244718443189	0.57472327758212	-0.0268929418962783	0.0484669877334519	1.01084541261177	0.973465453311349	1.04966071956889
ebi-a-GCST90001415	ebi-a-GCST90018935	Urolithiasis	IgD+ CD24- %B cell	Simple mode	20	-0.0101519169852634	0.0375936188173448	0.790038010913511	-0.0838354098672592	0.0635315758967324	0.989899439787152	0.919582597861951	1.06559313232896
ebi-a-GCST90001415	ebi-a-GCST90018935	Urolithiasis	IgD+ CD24- %B cell	Weighted mode	20	0.00429318465015038	0.0242042026755155	0.861092261344064	-0.0431470525938601	0.0517334218941608	1.0043024135698	0.957770537069086	1.05309497302835
ebi-a-GCST90001416	ebi-a-GCST90018935	Urolithiasis	IgD+ CD24- AC	MR Egger	23	0.00151858401532974	0.0117370065886213	0.898284837640185	-0.0214859488983679	0.0245231169290274	1.00151973764792	0.978743229793123	1.02482628166979
ebi-a-GCST90001416	ebi-a-GCST90018935	Urolithiasis	IgD+ CD24- AC	Weighted median	23	0.00695745077057167	0.0109906682434068	0.526712385595908	-0.0145842589865058	0.0284991605276491	1.00698171005949	0.985521576184702	1.02890914709338
ebi-a-GCST90001416	ebi-a-GCST90018935	Urolithiasis	IgD+ CD24- AC	Inverse variance weighted	23	-0.00246262237706076	0.00981901002984381	0.801967587075246	-0.0217078820355546	0.0167826372814331	0.997540407389858	0.978526038339517	1.01692425687937
ebi-a-GCST90001416	ebi-a-GCST90018935	Urolithiasis	IgD+ CD24- AC	Simple mode	23	-0.0171336670196429	0.0361822669355522	0.640494891424263	-0.0880509102133252	0.0537835761740393	0.983012279531164	0.915714256328474	1.05525619485652
ebi-a-GCST90001416	ebi-a-GCST90018935	Urolithiasis	IgD+ CD24- AC	Weighted mode	23	0.0063225177279031	0.00972419953730136	0.522305779240829	-0.0127369133652076	0.0253819488210138	1.00634254703274	0.987343857826929	1.0257068132244
ebi-a-GCST90001417	ebi-a-GCST90018935	Urolithiasis	CD24+ CD27+ %B cell	MR Egger	26	-0.0279101743473616	0.0288096185988369	0.342317474443159	-0.0843770268010819	0.0285566781063587	0.97247571614396	0.919084671209825	1.02896832915822
ebi-a-GCST90001417	ebi-a-GCST90018935	Urolithiasis	CD24+ CD27+ %B cell	Weighted median	26	0.0182450860446019	0.0265333613345891	0.491686979524011	-0.0337603021711927	0.0702504742603966	1.01841254450802	0.966803217497981	1.07277685059366
ebi-a-GCST90001417	ebi-a-GCST90018935	Urolithiasis	CD24+ CD27+ %B cell	Inverse variance weighted	26	0.00169313232011801	0.0181994172218068	0.925877958537584	-0.0339777254346232	0.0373639900748593	1.00169456647794	0.966593034837465	1.03807079954817
ebi-a-GCST90001417	ebi-a-GCST90018935	Urolithiasis	CD24+ CD27+ %B cell	Simple mode	26	0.0577211094464065	0.0473118228723596	0.233843686485227	-0.0350100633834182	0.150452282276231	1.05941949241694	0.965595699048926	1.16235983861408
ebi-a-GCST90001417	ebi-a-GCST90018935	Urolithiasis	CD24+ CD27+ %B cell	Weighted mode	26	0.0291406770973726	0.0334217898612705	0.391556270028996	-0.0363660310307176	0.0946473852254627	1.0295694211257	0.964287269814978	1.09927116752304
ebi-a-GCST90001418	ebi-a-GCST90018935	Urolithiasis	CD24+ CD27+ AC	MR Egger	26	0.0361224961902558	0.0189407322494598	0.0685418397255974	-0.00100133901868549	0.0732463313991971	1.03678284066072	0.998999162153934	1.07599555576291
ebi-a-GCST90001418	ebi-a-GCST90018935	Urolithiasis	CD24+ CD27+ AC	Weighted median	26	0.0284741863462499	0.0221970121766314	0.199564378196211	-0.0150319575199476	0.0719803302124474	1.02888345125057	0.985080458371636	1.07463420602939
ebi-a-GCST90001418	ebi-a-GCST90018935	Urolithiasis	CD24+ CD27+ AC	Inverse variance weighted	26	0.0109074415011597	0.014856643191657	0.46283940199356	-0.0182115791544879	0.0400264621568074	1.0109671445128	0.981953249539535	1.04083831665472
ebi-a-GCST90001418	ebi-a-GCST90018935	Urolithiasis	CD24+ CD27+ AC	Simple mode	26	0.013544359523525	0.0432387639066892	0.756692436485231	-0.0712036177335859	0.0982923367806358	1.01363649988508	0.931272249276174	1.1032852688329
ebi-a-GCST90001418	ebi-a-GCST90018935	Urolithiasis	CD24+ CD27+ AC	Weighted mode	26	0.0319091379409172	0.0180764528244621	0.089738653125279	-0.0035207095950285	0.0673389854768628	1.03242369290061	0.996485480835964	1.06965801525611
ebi-a-GCST90001419	ebi-a-GCST90018935	Urolithiasis	CD20- %B cell	MR Egger	19	0.0480760304006515	0.040390853356909	0.250297054936655	-0.0310900421788902	0.127242102980193	1.04925042722225	0.969388283312985	1.13569193890352
ebi-a-GCST90001419	ebi-a-GCST90018935	Urolithiasis	CD20- %B cell	Weighted median	19	0.0160758707405641	0.0252937212562729	0.525058266479979	-0.0334998229217308	0.065651564402859	1.01620578276664	0.967055082475828	1.06785457378968
ebi-a-GCST90001419	ebi-a-GCST90018935	Urolithiasis	CD20- %B cell	Inverse variance weighted	19	-0.000316397006316722	0.0239593275298076	0.989463771510458	-0.0472766789647396	0.0466438849521061	0.999683653041938	0.953823458191858	1.04774882351264
ebi-a-GCST90001419	ebi-a-GCST90018935	Urolithiasis	CD20- %B cell	Simple mode	19	-0.0352184663369019	0.0423779000201236	0.416829404524005	-0.118279150376344	0.0478422177025404	0.965394487020692	0.888448007399643	1.04900512782704
ebi-a-GCST90001419	ebi-a-GCST90018935	Urolithiasis	CD20- %B cell	Weighted mode	19	0.0235950525643596	0.0228488540040623	0.315440110546227	-0.0211887012836026	0.0683788064123218	1.02387561812451	0.979034202126921	1.07077084652651
ebi-a-GCST90001420	ebi-a-GCST90018935	Urolithiasis	IgD- CD38br AC	MR Egger	22	0.0154050089201098	0.0210290662549606	0.472326841378206	-0.0258119609396129	0.0566219787798325	1.01552427772868	0.974518319890187	1.05825569166577
ebi-a-GCST90001420	ebi-a-GCST90018935	Urolithiasis	IgD- CD38br AC	Weighted median	22	0.00991835591634177	0.0227117477704006	0.662324596680824	-0.0345966697136434	0.0544333815463269	1.00996770583011	0.965994952717258	1.05594212883874
ebi-a-GCST90001420	ebi-a-GCST90018935	Urolithiasis	IgD- CD38br AC	Inverse variance weighted	22	0.0181677738706806	0.0154920365933489	0.240909332738396	-0.0121966178522833	0.0485321655936445	1.01833381186379	0.987877459421319	1.04972913643813
ebi-a-GCST90001420	ebi-a-GCST90018935	Urolithiasis	IgD- CD38br AC	Simple mode	22	0.0166169904029178	0.0371571007947062	0.659302687573089	-0.0562109271547064	0.089444907960542	1.01675582050139	0.945339717042964	1.09356708481177
ebi-a-GCST90001420	ebi-a-GCST90018935	Urolithiasis	IgD- CD38br AC	Weighted mode	22	0.0143332108770146	0.0230170169991064	0.540171035683899	-0.0307801424412341	0.0594465641952632	1.01443642387904	0.969688743041461	1.06124905076732
ebi-a-GCST90001421	ebi-a-GCST90018935	Urolithiasis	CD20- AC	MR Egger	24	0.00672702550137311	0.00768502083529986	0.39084449848335	-0.00833561533581462	0.0217896663385608	1.00674970275907	0.991699029576648	1.02202879480294
ebi-a-GCST90001421	ebi-a-GCST90018935	Urolithiasis	CD20- AC	Weighted median	24	0.00285653685042003	0.00737390786248434	0.6984716532628	-0.0115963225600493	0.0173093962608893	1.00286062063938	0.988470655638148	1.01746007197342
ebi-a-GCST90001421	ebi-a-GCST90018935	Urolithiasis	CD20- AC	Inverse variance weighted	24	-0.00143965480256227	0.00684722572785873	0.833469640114364	-0.0148602172291654	0.0119809076240409	0.998561381003286	0.985249650904172	1.0120529661859
ebi-a-GCST90001421	ebi-a-GCST90018935	Urolithiasis	CD20- AC	Simple mode	24	-0.00733413886810119	0.0417040376004545	0.861941861905305	-0.089074052564992	0.0744057748287896	0.992692690298688	0.914777829421502	1.0772438352552
ebi-a-GCST90001421	ebi-a-GCST90018935	Urolithiasis	CD20- AC	Weighted mode	24	0.00296984622230451	0.00651914905914629	0.652980046906872	-0.00980768593362221	0.0157473783782312	1.00297426058451	0.990240252568135	1.01587202175042
ebi-a-GCST90001422	ebi-a-GCST90018935	Urolithiasis	CD20- CD38- %B cell	MR Egger	26	-0.0261280260451158	0.0243730264085984	0.294379299938826	-0.0738991578059687	0.0216431057157372	0.97421035732527	0.928765347854488	1.02187901660229
ebi-a-GCST90001422	ebi-a-GCST90018935	Urolithiasis	CD20- CD38- %B cell	Weighted median	26	-0.00489803074952128	0.0202338037128464	0.808724625908363	-0.0445562860267003	0.0347602245276577	0.995113945042513	0.956421765397541	1.03537142236247
ebi-a-GCST90001422	ebi-a-GCST90018935	Urolithiasis	CD20- CD38- %B cell	Inverse variance weighted	26	-0.0237928147347676	0.0170175567514727	0.162073007221599	-0.0571472259676541	0.00956159649811881	0.976488002726966	0.944455010827386	1.00960745460428
ebi-a-GCST90001422	ebi-a-GCST90018935	Urolithiasis	CD20- CD38- %B cell	Simple mode	26	-0.000722910177423985	0.0474951830432389	0.987976923607889	-0.0938134689421722	0.0923676485873242	0.999277351059184	0.910452574084429	1.09676797316327
ebi-a-GCST90001422	ebi-a-GCST90018935	Urolithiasis	CD20- CD38- %B cell	Weighted mode	26	-0.00997418420499974	0.0187742218567074	0.599920541295821	-0.0467716590441462	0.0268232906341468	0.990075393002631	0.954305279693462	1.02718627329002
ebi-a-GCST90001423	ebi-a-GCST90018935	Urolithiasis	CD20- CD38- AC	MR Egger	17	-0.126942700885134	0.0713389160949137	0.0954337369051539	-0.266766976431165	0.0128815746608967	0.880784139302864	0.76585151212668	1.01296489954461
ebi-a-GCST90001423	ebi-a-GCST90018935	Urolithiasis	CD20- CD38- AC	Weighted median	17	-0.024538773572593	0.0361908774637692	0.497747890605492	-0.0954728934015807	0.0463953462563947	0.975759854489373	0.908942999672621	1.04748844974443
ebi-a-GCST90001423	ebi-a-GCST90018935	Urolithiasis	CD20- CD38- AC	Inverse variance weighted	17	-0.0355230216122366	0.02887192609432	0.218560268764674	-0.0921119967571038	0.0210659535326306	0.965100515804405	0.912003002446382	1.02128940706057
ebi-a-GCST90001423	ebi-a-GCST90018935	Urolithiasis	CD20- CD38- AC	Simple mode	17	-0.00597898245807471	0.0556928901915328	0.915840979760635	-0.115137047233479	0.10317908231733	0.994038856087718	0.891243993013204	1.10868993806227
ebi-a-GCST90001423	ebi-a-GCST90018935	Urolithiasis	CD20- CD38- AC	Weighted mode	17	-0.0293612815941198	0.0461084894390539	0.533269284723788	-0.119733920894666	0.0610113577064259	0.971065572966905	0.887156459112383	1.06291098634958
ebi-a-GCST90001424	ebi-a-GCST90018935	Urolithiasis	IgD+ %Lymphocyte	MR Egger	19	0.0134549930181014	0.0208456062036328	0.52724605968611	-0.0274023951410189	0.0543123811772217	1.01354591878084	0.972969644483948	1.05581436718115
ebi-a-GCST90001424	ebi-a-GCST90018935	Urolithiasis	IgD+ %Lymphocyte	Weighted median	19	0.016200474587076	0.0221902546909112	0.465346424294536	-0.02729242460711	0.0596933737812619	1.01633241380522	0.973076648358758	1.06151100953182
ebi-a-GCST90001424	ebi-a-GCST90018935	Urolithiasis	IgD+ %Lymphocyte	Inverse variance weighted	19	-0.00109350556900698	0.0162901154221748	0.946480648782401	-0.0330221317964696	0.0308351206584556	0.99890709209034	0.967517146459511	1.03131544725563
ebi-a-GCST90001424	ebi-a-GCST90018935	Urolithiasis	IgD+ %Lymphocyte	Simple mode	19	0.00915424401214709	0.0395707004934052	0.819660833803687	-0.068404328954927	0.0867128169792212	1.00919627225156	0.933882801373351	1.09058343769549
ebi-a-GCST90001424	ebi-a-GCST90018935	Urolithiasis	IgD+ %Lymphocyte	Weighted mode	19	0.0150110885904379	0.0186052935475461	0.430303493842457	-0.0214552867627525	0.0514774639436284	1.01512432085115	0.978773240610863	1.05282545949088
ebi-a-GCST90001425	ebi-a-GCST90018935	Urolithiasis	IgD- CD38br %lymphocyte	MR Egger	31	0.027276085037012	0.0199618624852855	0.182312421005	-0.0118491654341476	0.0664013355081716	1.02765148279944	0.988220759470179	1.06865552051962
ebi-a-GCST90001425	ebi-a-GCST90018935	Urolithiasis	IgD- CD38br %lymphocyte	Weighted median	31	0.0112864246874964	0.0209416092795482	0.58992318856171	-0.0297591295004182	0.0523319788754109	1.0113503566734	0.970679313403196	1.05372549906043
ebi-a-GCST90001425	ebi-a-GCST90018935	Urolithiasis	IgD- CD38br %lymphocyte	Inverse variance weighted	31	0.0180265185081685	0.0148521605222676	0.224850697428008	-0.0110837161154759	0.0471367531318129	1.01818997691101	0.98897748195662	1.04826535284805
ebi-a-GCST90001425	ebi-a-GCST90018935	Urolithiasis	IgD- CD38br %lymphocyte	Simple mode	31	0.0307678298935964	0.0336442460452251	0.367743747590036	-0.0351748923550448	0.0967105521422376	1.03124605158524	0.965436554019061	1.10154148864883
ebi-a-GCST90001425	ebi-a-GCST90018935	Urolithiasis	IgD- CD38br %lymphocyte	Weighted mode	31	0.00942321994885531	0.0207459880963392	0.652940646804465	-0.0312389167199695	0.0500853566176801	1.00946775827418	0.969243976819227	1.05136083315083
ebi-a-GCST90001426	ebi-a-GCST90018935	Urolithiasis	IgD- CD38dim %lymphocyte	MR Egger	25	-0.00303516157334926	0.0245508012336045	0.902684016882012	-0.051154731991214	0.0450844088445155	0.996969439872984	0.950131643396721	1.04611615763821
ebi-a-GCST90001426	ebi-a-GCST90018935	Urolithiasis	IgD- CD38dim %lymphocyte	Weighted median	25	0.0024962913682282	0.0220992106079376	0.91006353975659	-0.0408181614233295	0.0458107441597859	1.00249940969774	0.960003679780101	1.04687626476028
ebi-a-GCST90001426	ebi-a-GCST90018935	Urolithiasis	IgD- CD38dim %lymphocyte	Inverse variance weighted	25	-0.00564334494123886	0.0176066148600186	0.74857104001622	-0.0401523100668752	0.0288656201843975	0.994372548817781	0.960643112392395	1.02928626988217
ebi-a-GCST90001426	ebi-a-GCST90018935	Urolithiasis	IgD- CD38dim %lymphocyte	Simple mode	25	-0.0289627201792316	0.0335537691974297	0.396586358954073	-0.0947281078061937	0.0368026674477305	0.97145267937333	0.909620219486282	1.03748827042851
ebi-a-GCST90001426	ebi-a-GCST90018935	Urolithiasis	IgD- CD38dim %lymphocyte	Weighted mode	25	-0.00240875398680651	0.0199727098916203	0.90501007087126	-0.0415552653743824	0.0367377574007694	0.997594144733176	0.959296318006316	1.03742092920174
ebi-a-GCST90001427	ebi-a-GCST90018935	Urolithiasis	IgD- CD38- %lymphocyte	MR Egger	29	0.0661247781106132	0.0300323057279583	0.0364066347682892	0.00726145888381483	0.124988097337411	1.06836001679373	1.00728788720704	1.13313496566339
ebi-a-GCST90001427	ebi-a-GCST90018935	Urolithiasis	IgD- CD38- %lymphocyte	Weighted median	29	0.0607988132184853	0.0301920519884849	0.0440372888059132	0.001622391321055	0.119975235115916	1.06268509448514	1.00162370810987	1.12746892959628
ebi-a-GCST90001427	ebi-a-GCST90018935	Urolithiasis	IgD- CD38- %lymphocyte	Inverse variance weighted	29	0.0355477214056936	0.0179993047305219	0.0482738569330112	0.000269084133870688	0.0708263586775166	1.03618709525296	1.00026912034025	1.07339482398851
ebi-a-GCST90001427	ebi-a-GCST90018935	Urolithiasis	IgD- CD38- %lymphocyte	Simple mode	29	0.0747257166726979	0.0471635572505647	0.124334701071738	-0.0177148555384089	0.167166288883805	1.07758854577491	0.982441130069326	1.18195079424591
ebi-a-GCST90001427	ebi-a-GCST90018935	Urolithiasis	IgD- CD38- %lymphocyte	Weighted mode	29	0.0606694054967811	0.0289533301248365	0.0452994210103404	0.00392087845210156	0.117417932541461	1.06254758372585	1.00392857515201	1.124589333968
ebi-a-GCST90001428	ebi-a-GCST90018935	Urolithiasis	IgD- CD38dim %B cell	MR Egger	26	0.00129799303549309	0.0184645993098504	0.944540301270682	-0.0348926216118136	0.0374886076827998	1.00129883579304	0.96570910697776	1.03820016950881
ebi-a-GCST90001428	ebi-a-GCST90018935	Urolithiasis	IgD- CD38dim %B cell	Weighted median	26	-0.00722428959442072	0.0180285765412667	0.688631250492537	-0.0425602996153035	0.028111720426462	0.992801742859268	0.958332676686905	1.02851058364404
ebi-a-GCST90001428	ebi-a-GCST90018935	Urolithiasis	IgD- CD38dim %B cell	Inverse variance weighted	26	-0.00417225813335169	0.0141531887497627	0.768152167308491	-0.0319125080828866	0.0235679918161832	0.9958364336433	0.968591322283788	1.02384791165913
ebi-a-GCST90001428	ebi-a-GCST90018935	Urolithiasis	IgD- CD38dim %B cell	Simple mode	26	-0.0220990085548414	0.0300510761979207	0.468950492601757	-0.080999117902766	0.0368011007930831	0.978143385693786	0.922194504909471	1.03748664504396
ebi-a-GCST90001428	ebi-a-GCST90018935	Urolithiasis	IgD- CD38dim %B cell	Weighted mode	26	-0.0104518574757831	0.016036450173023	0.520505721194085	-0.0418832998149081	0.0209795848633419	0.98960257338697	0.958981687383002	1.0212012034626
ebi-a-GCST90001429	ebi-a-GCST90018935	Urolithiasis	IgD+ CD38br %lymphocyte	MR Egger	26	0.0192315530267761	0.0328244541959231	0.563418525333539	-0.0451043771972331	0.0835674832507854	1.01941767053772	0.955897702702808	1.08715857781243
ebi-a-GCST90001429	ebi-a-GCST90018935	Urolithiasis	IgD+ CD38br %lymphocyte	Weighted median	26	-0.000411261171606229	0.0246913684715211	0.986710993034455	-0.0488063433757875	0.047983821032575	0.999588823384677	0.952365543737645	1.04915368096393
ebi-a-GCST90001429	ebi-a-GCST90018935	Urolithiasis	IgD+ CD38br %lymphocyte	Inverse variance weighted	26	0.00450881827573589	0.0171217583917418	0.792289683192298	-0.029049828172078	0.0380674647235498	1.00451899829105	0.971368061765773	1.03880131295791
ebi-a-GCST90001429	ebi-a-GCST90018935	Urolithiasis	IgD+ CD38br %lymphocyte	Simple mode	26	-0.000793704958361341	0.0410136596420785	0.984713760781978	-0.0811804778568353	0.0795930679401126	0.999206609942101	0.92202727092165	1.08284633311765
ebi-a-GCST90001429	ebi-a-GCST90018935	Urolithiasis	IgD+ CD38br %lymphocyte	Weighted mode	26	0.0200640588115222	0.0279445946305733	0.479417295467192	-0.0347073466644015	0.0748354642874459	1.02026669500537	0.965888045257649	1.07770681503726
ebi-a-GCST90001430	ebi-a-GCST90018935	Urolithiasis	IgD+ CD38dim %lymphocyte	MR Egger	34	-0.00962184525847907	0.017120673599224	0.578030610898586	-0.043178365512958	0.0239346749959999	0.990424296586129	0.957740546947286	1.02422340830697
ebi-a-GCST90001430	ebi-a-GCST90018935	Urolithiasis	IgD+ CD38dim %lymphocyte	Weighted median	34	0.0104071315751838	0.0178842341043151	0.560622901039732	-0.0246459672692737	0.0454602304196414	1.01046147412207	0.975655264789276	1.04650938454728
ebi-a-GCST90001430	ebi-a-GCST90018935	Urolithiasis	IgD+ CD38dim %lymphocyte	Inverse variance weighted	34	-0.00527860989264531	0.0126546187517804	0.676583971597297	-0.0300816626461349	0.0195244428608443	0.994735297487249	0.970366287634068	1.01971629133945
ebi-a-GCST90001430	ebi-a-GCST90018935	Urolithiasis	IgD+ CD38dim %lymphocyte	Simple mode	34	-0.00403642136157356	0.0324443456210968	0.901744915144717	-0.0676273387789234	0.0595544960557763	0.995971714037483	0.934608701107519	1.06136359953345
ebi-a-GCST90001430	ebi-a-GCST90018935	Urolithiasis	IgD+ CD38dim %lymphocyte	Weighted mode	34	-0.00403642136157356	0.0155767517076736	0.797143734818512	-0.0345668547086138	0.0264940119854666	0.995971714037483	0.96602375429099	1.02684809846194
ebi-a-GCST90001431	ebi-a-GCST90018935	Urolithiasis	IgD+ CD38- %lymphocyte	MR Egger	20	0.0043817693957666	0.0140285294658382	0.758366289497337	-0.0231141483572762	0.0318776871488094	1.00439138338425	0.977150937232675	1.03239122286828
ebi-a-GCST90001431	ebi-a-GCST90018935	Urolithiasis	IgD+ CD38- %lymphocyte	Weighted median	20	-0.00574045914655486	0.0143286513515152	0.688694016663588	-0.0338246157955247	0.022343697502415	0.99427598580681	0.966741040878471	1.02259518749073
ebi-a-GCST90001431	ebi-a-GCST90018935	Urolithiasis	IgD+ CD38- %lymphocyte	Inverse variance weighted	20	-0.00485149820486105	0.0115909974867734	0.675539601188687	-0.0275698532789369	0.0178668568692148	0.995160251303968	0.972806726440389	1.0180274240076
ebi-a-GCST90001431	ebi-a-GCST90018935	Urolithiasis	IgD+ CD38- %lymphocyte	Simple mode	20	-0.00139500932616471	0.0371477583311711	0.970435852903824	-0.07420461565526	0.0714145970029306	0.998605963247043	0.928481692513416	1.07402642170906
ebi-a-GCST90001431	ebi-a-GCST90018935	Urolithiasis	IgD+ CD38- %lymphocyte	Weighted mode	20	-0.00524265147122688	0.0123224732457603	0.675285473043683	-0.029394699032917	0.0189093960904632	0.994771067241384	0.971033122984753	1.01908931095865
ebi-a-GCST90001432	ebi-a-GCST90018935	Urolithiasis	Unsw Mem %lymphocyte	MR Egger	24	0.0276585919567715	0.0336350057173626	0.419721001322894	-0.0382660192492593	0.0935832031628022	1.02804464179094	0.962456874778179	1.09810196509703
ebi-a-GCST90001432	ebi-a-GCST90018935	Urolithiasis	Unsw Mem %lymphocyte	Weighted median	24	-0.0138592277918384	0.0257644499754225	0.590631881935507	-0.0643575497436664	0.0366390941599897	0.986236369162745	0.937669676034577	1.03731857894
ebi-a-GCST90001432	ebi-a-GCST90018935	Urolithiasis	Unsw Mem %lymphocyte	Inverse variance weighted	24	-0.0252616109298349	0.0178904242469783	0.157944498877345	-0.0603268424539124	0.00980362059424269	0.975054793667701	0.941456775250069	1.00985183350752
ebi-a-GCST90001432	ebi-a-GCST90018935	Urolithiasis	Unsw Mem %lymphocyte	Simple mode	24	-0.0223192200884017	0.0390818228939146	0.573477443488788	-0.0989195929604744	0.054281152783671	0.977928010953652	0.905815539041297	1.05578139630939
ebi-a-GCST90001432	ebi-a-GCST90018935	Urolithiasis	Unsw Mem %lymphocyte	Weighted mode	24	-0.00171248519726541	0.0261216168831301	0.948296109520514	-0.0529108542882004	0.0494858838936695	0.998288980268861	0.948464560262048	1.05073075988301
ebi-a-GCST90001433	ebi-a-GCST90018935	Urolithiasis	IgD- CD27- %lymphocyte	MR Egger	18	-0.0331370898567614	0.0611446068702814	0.595323146440904	-0.152980519322513	0.0867063396089901	0.967405928957852	0.858146438922576	1.09057637360567
ebi-a-GCST90001433	ebi-a-GCST90018935	Urolithiasis	IgD- CD27- %lymphocyte	Weighted median	18	0.0190981440633155	0.0299097505643512	0.523131537631267	-0.0395249670428128	0.0777212551694438	1.01928168015433	0.961245954222105	1.08082134331478
ebi-a-GCST90001433	ebi-a-GCST90018935	Urolithiasis	IgD- CD27- %lymphocyte	Inverse variance weighted	18	0.0289971422707601	0.0226002154312092	0.199475553570887	-0.0152992799744099	0.07329356451593	1.02942165266257	0.984817159440087	1.07604637958688
ebi-a-GCST90001433	ebi-a-GCST90018935	Urolithiasis	IgD- CD27- %lymphocyte	Simple mode	18	0.0401335539001794	0.0390644825421468	0.31864477902659	-0.0364328318824284	0.116699939682787	1.04094978781333	0.964222856755508	1.12378217665853
ebi-a-GCST90001433	ebi-a-GCST90018935	Urolithiasis	IgD- CD27- %lymphocyte	Weighted mode	18	0.0195596995922492	0.0268244341897856	0.475821798934893	-0.0330161914197306	0.0721355906042291	1.01975224383663	0.967522893892933	1.07480106711037
ebi-a-GCST90001434	ebi-a-GCST90018935	Urolithiasis	Sw mem %lymphocyte	MR Egger	18	0.0501301461689162	0.052276337441047	0.351854018474726	-0.052331475215536	0.152591767553368	1.05140792418532	0.949014240000519	1.16484935256513
ebi-a-GCST90001434	ebi-a-GCST90018935	Urolithiasis	Sw mem %lymphocyte	Weighted median	18	0.0316500671795587	0.0307879122479716	0.303948400849792	-0.0286942408264655	0.091994375185583	1.03215625675238	0.971713529374784	1.0963586552495
ebi-a-GCST90001434	ebi-a-GCST90018935	Urolithiasis	Sw mem %lymphocyte	Inverse variance weighted	18	0.0032157431499084	0.0254977685939731	0.899638035925428	-0.0467598832942789	0.0531913695940957	1.00322091919871	0.954316517419899	1.05463145020161
ebi-a-GCST90001434	ebi-a-GCST90018935	Urolithiasis	Sw mem %lymphocyte	Simple mode	18	0.0422811783457504	0.0407168678461722	0.313620104059596	-0.0375238826327472	0.122086239324248	1.04318775932523	0.963171414376971	1.12985153521186
ebi-a-GCST90001434	ebi-a-GCST90018935	Urolithiasis	Sw mem %lymphocyte	Weighted mode	18	0.0380891807718493	0.0311462914788411	0.238045933590035	-0.0229575505266792	0.0991359120703778	1.03882387186234	0.977303968931515	1.10421636569316
ebi-a-GCST90001435	ebi-a-GCST90018935	Urolithiasis	PB/PC %lymphocyte	MR Egger	19	0.0157454598784984	0.0159501371227571	0.337403322297216	-0.0155168088821055	0.0470077286391023	1.01587007280209	0.984602956537621	1.0481301096677
ebi-a-GCST90001435	ebi-a-GCST90018935	Urolithiasis	PB/PC %lymphocyte	Weighted median	19	0.0199622596568265	0.018337559160839	0.276330491111957	-0.015979356298418	0.0559038756120709	1.02016283800462	0.9841476362957	1.05749602769248
ebi-a-GCST90001435	ebi-a-GCST90018935	Urolithiasis	PB/PC %lymphocyte	Inverse variance weighted	19	0.0124848718001362	0.0132117828286299	0.344669037947154	-0.0134102225439783	0.0383799661442508	1.01256313316731	0.986679293898454	1.0391259905725
ebi-a-GCST90001435	ebi-a-GCST90018935	Urolithiasis	PB/PC %lymphocyte	Simple mode	19	-0.0012494390929903	0.0288475230340954	0.965929810968832	-0.0577905842398173	0.0552917060538367	0.998751341131052	0.943847583301198	1.05684885892509
ebi-a-GCST90001435	ebi-a-GCST90018935	Urolithiasis	PB/PC %lymphocyte	Weighted mode	19	0.0124473325940765	0.0171843439549856	0.478166233357046	-0.0212339815576953	0.0461286467458483	1.01252512306465	0.978989872193545	1.04720912233747
ebi-a-GCST90001436	ebi-a-GCST90018935	Urolithiasis	Memory B cell %lymphocyte	MR Egger	28	0.0336359217236542	0.0193887420237549	0.0946148653296166	-0.00436601264290545	0.0716378560902139	1.03420800550809	0.99564350453455	1.0742662346369
ebi-a-GCST90001436	ebi-a-GCST90018935	Urolithiasis	Memory B cell %lymphocyte	Weighted median	28	0.0228538118169503	0.0199582634548093	0.252175946857881	-0.0162643845544759	0.0619720081883764	1.0231169610046	0.983867166384046	1.06393256291133
ebi-a-GCST90001436	ebi-a-GCST90018935	Urolithiasis	Memory B cell %lymphocyte	Inverse variance weighted	28	0.00575149374655309	0.0158698749221231	0.717041318622669	-0.0253534611008081	0.0368564485939143	1.00576806534195	0.97496523883107	1.03754406923729
ebi-a-GCST90001436	ebi-a-GCST90018935	Urolithiasis	Memory B cell %lymphocyte	Simple mode	28	0.0134172071453303	0.0373712812106485	0.722369192581835	-0.0598305040275407	0.0866649183182013	1.01350762178725	0.941924172408383	1.09053120146012
ebi-a-GCST90001436	ebi-a-GCST90018935	Urolithiasis	Memory B cell %lymphocyte	Weighted mode	28	0.0249500383868347	0.0178435120665031	0.173413170384702	-0.0100232452635113	0.0599233220371807	1.02526389540666	0.990026820047374	1.06175513020358
ebi-a-GCST90001437	ebi-a-GCST90018935	Urolithiasis	Naive-mature B cell %lymphocyte	MR Egger	23	0.0110862713066951	0.0533239225133221	0.837306770013891	-0.0934286168194162	0.115601159432806	1.01114795173703	0.910803031122976	1.12254806513039
ebi-a-GCST90001437	ebi-a-GCST90018935	Urolithiasis	Naive-mature B cell %lymphocyte	Weighted median	23	-0.0135953474021582	0.0315059291603898	0.666092416659885	-0.0753469685565222	0.0481562737522058	0.986496651940407	0.927421644348031	1.0493346259713
ebi-a-GCST90001437	ebi-a-GCST90018935	Urolithiasis	Naive-mature B cell %lymphocyte	Inverse variance weighted	23	-0.00289805311159299	0.0221114171508076	0.895723164739205	-0.0462364307271759	0.0404403245039899	0.997106142190611	0.954816187616185	1.04126916959424
ebi-a-GCST90001437	ebi-a-GCST90018935	Urolithiasis	Naive-mature B cell %lymphocyte	Simple mode	23	0.030284277925087	0.056741168141981	0.598882468612795	-0.0809284116331959	0.14149696748337	1.03074751107182	0.922259712147985	1.15199701080542
ebi-a-GCST90001437	ebi-a-GCST90018935	Urolithiasis	Naive-mature B cell %lymphocyte	Weighted mode	23	-0.0119499577624013	0.0346149237391844	0.733203719945281	-0.0797952082912027	0.0558952927664002	0.988121159418548	0.923305412319538	1.05748695140622
ebi-a-GCST90001438	ebi-a-GCST90018935	Urolithiasis	IgD- CD38dim AC	MR Egger	20	0.0108230652233067	0.0578861926445503	0.853774290191071	-0.102633872360012	0.124280002806625	1.01088184646673	0.902457327573479	1.13233288300025
ebi-a-GCST90001438	ebi-a-GCST90018935	Urolithiasis	IgD- CD38dim AC	Weighted median	20	0.0535123499030784	0.0383797178461095	0.163230890149852	-0.0217118970752962	0.128736596881453	1.05497002046464	0.978522109526472	1.13739049250278
ebi-a-GCST90001438	ebi-a-GCST90018935	Urolithiasis	IgD- CD38dim AC	Inverse variance weighted	20	0.0279752094660486	0.028754179722544	0.330598372037969	-0.0283829827901377	0.0843334017222349	1.0283701902593	0.972016030095258	1.08799157161052
ebi-a-GCST90001438	ebi-a-GCST90018935	Urolithiasis	IgD- CD38dim AC	Simple mode	20	0.0284867183031233	0.0556791599130042	0.614810020381656	-0.0806444351263649	0.137617871732612	1.0288963452544	0.922521649429688	1.14753696017032
ebi-a-GCST90001438	ebi-a-GCST90018935	Urolithiasis	IgD- CD38dim AC	Weighted mode	20	0.0523609998119047	0.0489497680035598	0.298161336183656	-0.0435805454750726	0.148302545098882	1.05375607960496	0.957355440336671	1.15986375437937
ebi-a-GCST90001439	ebi-a-GCST90018935	Urolithiasis	IgD+ CD24+ %lymphocyte	MR Egger	15	-0.046110898854086	0.0514655188826013	0.386565681805744	-0.146983315863985	0.0547615181558126	0.954936055004105	0.863308380850614	1.05628867896349
ebi-a-GCST90001439	ebi-a-GCST90018935	Urolithiasis	IgD+ CD24+ %lymphocyte	Weighted median	15	-0.00145402410642647	0.0302090449631146	0.961610981330654	-0.060663752234131	0.0577557040212781	0.998547032474465	0.941139642680366	1.05945614321784
ebi-a-GCST90001439	ebi-a-GCST90018935	Urolithiasis	IgD+ CD24+ %lymphocyte	Inverse variance weighted	15	-0.0315608786890173	0.0235664794901784	0.180496604853697	-0.0777511784897671	0.0146294211117324	0.968931967350249	0.925194606224704	1.01473695483824
ebi-a-GCST90001439	ebi-a-GCST90018935	Urolithiasis	IgD+ CD24+ %lymphocyte	Simple mode	15	0.00962656265822992	0.041578102540161	0.82025316328247	-0.0718665183204857	0.0911196436369456	1.00967304705445	0.930655112928189	1.09540005506517
ebi-a-GCST90001439	ebi-a-GCST90018935	Urolithiasis	IgD+ CD24+ %lymphocyte	Weighted mode	15	0.00488958045972343	0.0322557455324322	0.881674705622351	-0.0583316807838437	0.0681108417032905	1.00490155396545	0.943337008783297	1.07048395616814
ebi-a-GCST90001440	ebi-a-GCST90018935	Urolithiasis	IgD- CD24- %lymphocyte	MR Egger	24	0.0429553810869687	0.0277956888057111	0.13651474851958	-0.0115241689722251	0.0974349311461624	1.04389131651562	0.988541979915532	1.1023397112481
ebi-a-GCST90001440	ebi-a-GCST90018935	Urolithiasis	IgD- CD24- %lymphocyte	Weighted median	24	0.0408268123896985	0.0245095787733886	0.0957633686716057	-0.00721196200614311	0.0888655867855401	1.04167168529276	0.992813981785833	1.0929337417155
ebi-a-GCST90001440	ebi-a-GCST90018935	Urolithiasis	IgD- CD24- %lymphocyte	Inverse variance weighted	24	0.0523746721074902	0.0170287130642049	0.00210031392072418	0.0189983945016486	0.0857509497133318	1.05377048696804	1.01918001232426	1.08953494552203
ebi-a-GCST90001440	ebi-a-GCST90018935	Urolithiasis	IgD- CD24- %lymphocyte	Simple mode	24	0.0262482877095611	0.0365660209782995	0.480088731570259	-0.045421113407906	0.0979176888270282	1.0265958079547	0.955594983230303	1.10287200268418
ebi-a-GCST90001440	ebi-a-GCST90018935	Urolithiasis	IgD- CD24- %lymphocyte	Weighted mode	24	0.0444300608595121	0.0242720838285609	0.0801643897867861	-0.00314322344446722	0.0920033451634913	1.04543185754798	0.996861711310644	1.09636848960653
ebi-a-GCST90001441	ebi-a-GCST90018935	Urolithiasis	IgD+ CD24- %lymphocyte	MR Egger	23	-0.0690068001098317	0.0657729939839266	0.306026753401444	-0.197921868318328	0.0599082680986645	0.933320333375848	0.820433952518113	1.06173914672744
ebi-a-GCST90001441	ebi-a-GCST90018935	Urolithiasis	IgD+ CD24- %lymphocyte	Weighted median	23	-0.00555139607383056	0.0326047889016387	0.864803141625694	-0.0694567823210425	0.0583539901733814	0.994463984451064	0.932900450305508	1.06009019080912
ebi-a-GCST90001441	ebi-a-GCST90018935	Urolithiasis	IgD+ CD24- %lymphocyte	Inverse variance weighted	23	-0.0191398413144836	0.0237589893394326	0.420483248343187	-0.0657074604197715	0.0274277777908043	0.981042162424371	0.936404759682366	1.02780738190689
ebi-a-GCST90001441	ebi-a-GCST90018935	Urolithiasis	IgD+ CD24- %lymphocyte	Simple mode	23	-0.00637276644859081	0.0507223088517125	0.901157750041007	-0.105788491797947	0.0930429589007657	0.993647496560855	0.899614903885743	1.09750888203054
ebi-a-GCST90001441	ebi-a-GCST90018935	Urolithiasis	IgD+ CD24- %lymphocyte	Weighted mode	23	-0.00928505643153427	0.0415419996440988	0.825200947025772	-0.090707375733968	0.0721372628708995	0.990757916599747	0.913284921130984	1.07480286446587
ebi-a-GCST90001442	ebi-a-GCST90018935	Urolithiasis	CD24+ CD27+ %lymphocyte	MR Egger	25	0.013818700949532	0.0116628951019231	0.248178482656969	-0.00904057345023723	0.0366779753493012	1.01391462051617	0.991000169661109	1.03735891190413
ebi-a-GCST90001442	ebi-a-GCST90018935	Urolithiasis	CD24+ CD27+ %lymphocyte	Weighted median	25	-0.00399539658629288	0.0148128881154106	0.787372327693643	-0.0330286572924977	0.025037864119912	0.996012574391375	0.967510832950814	1.0253539439141
ebi-a-GCST90001442	ebi-a-GCST90018935	Urolithiasis	CD24+ CD27+ %lymphocyte	Inverse variance weighted	25	-0.00361909958877258	0.0104367018479811	0.728766673183152	-0.0240750352108156	0.0168368360332705	0.996387441458864	0.976212456702175	1.01697937439844
ebi-a-GCST90001442	ebi-a-GCST90018935	Urolithiasis	CD24+ CD27+ %lymphocyte	Simple mode	25	0.0027813754189242	0.0312733902413636	0.929869633226931	-0.0585144694541484	0.0640772202919968	1.00278524703217	0.943164593224097	1.06617472590646
ebi-a-GCST90001442	ebi-a-GCST90018935	Urolithiasis	CD24+ CD27+ %lymphocyte	Weighted mode	25	0.00409702795631561	0.0121190744946686	0.738254042043834	-0.0196563580532348	0.027850413965866	1.00410543224897	0.980535568569424	1.02824186229458
ebi-a-GCST90001443	ebi-a-GCST90018935	Urolithiasis	CD20- %lymphocyte	MR Egger	19	0.000534431341824132	0.0136310827290045	0.969182257751698	-0.0261824908070247	0.0272513534906729	1.0005345741757	0.974157298635037	1.02762606770346
ebi-a-GCST90001443	ebi-a-GCST90018935	Urolithiasis	CD20- %lymphocyte	Weighted median	19	-0.000265820479421808	0.00947204169607945	0.97761135067634	-0.0188310222037375	0.0182993812448939	0.999734214847712	0.981345173778015	1.01846784092225
ebi-a-GCST90001443	ebi-a-GCST90018935	Urolithiasis	CD20- %lymphocyte	Inverse variance weighted	19	-0.000459416023176985	0.010702641653252	0.965760937889371	-0.0214365936635509	0.0205177616171969	0.999540689492205	0.978791537087154	1.02072969789234
ebi-a-GCST90001443	ebi-a-GCST90018935	Urolithiasis	CD20- %lymphocyte	Simple mode	19	-0.00320575703104714	0.0421808994453694	0.940257283755021	-0.0858803199439711	0.0794688058818769	0.996799375921559	0.917704055520913	1.08271178476335
ebi-a-GCST90001443	ebi-a-GCST90018935	Urolithiasis	CD20- %lymphocyte	Weighted mode	19	0.00125537279552057	0.00915055434341104	0.892402810691324	-0.0166797137175651	0.0191904593086062	1.00125616110579	0.983458622503208	1.019375779736
ebi-a-GCST90001444	ebi-a-GCST90018935	Urolithiasis	CD20- CD38- %lymphocyte	MR Egger	25	-0.0219474699775465	0.025897325766891	0.405460493601832	-0.0727062284806529	0.0288112885255599	0.978291623382425	0.929873960391013	1.02923034857087
ebi-a-GCST90001444	ebi-a-GCST90018935	Urolithiasis	CD20- CD38- %lymphocyte	Weighted median	25	-0.00424225858301264	0.020486030054842	0.835946943641133	-0.0443948774905029	0.0359103603244776	0.99576672708493	0.956576152494043	1.036562925162
ebi-a-GCST90001444	ebi-a-GCST90018935	Urolithiasis	CD20- CD38- %lymphocyte	Inverse variance weighted	25	-0.00666103429731027	0.0168256779979758	0.692189833780933	-0.0396393631733428	0.0263172945787222	0.993361101215904	0.961135997693875	1.02666665256165
ebi-a-GCST90001444	ebi-a-GCST90018935	Urolithiasis	CD20- CD38- %lymphocyte	Simple mode	25	0.0357067531489745	0.0438429099972766	0.423409542240611	-0.0502253504456876	0.121638856743637	1.03635189499693	0.951015088677195	1.12934617237002
ebi-a-GCST90001444	ebi-a-GCST90018935	Urolithiasis	CD20- CD38- %lymphocyte	Weighted mode	25	-0.00363099666503647	0.0198686309041909	0.856529000051558	-0.0425735132372507	0.0353115199071777	0.996375587431999	0.958320013724878	1.03594237521108
ebi-a-GCST90001445	ebi-a-GCST90018935	Urolithiasis	IgD- CD38- %B cell	MR Egger	12	0.0147587570678041	0.0752844059543905	0.848505282499767	-0.132798678602801	0.162316192738409	1.01486820529998	0.875641359706937	1.17623209857687
ebi-a-GCST90001445	ebi-a-GCST90018935	Urolithiasis	IgD- CD38- %B cell	Weighted median	12	-0.0498555199340708	0.03793813340607	0.188803518216654	-0.124214261409968	0.0245032215418263	0.951366868119372	0.883190586948137	1.02480589255693
ebi-a-GCST90001445	ebi-a-GCST90018935	Urolithiasis	IgD- CD38- %B cell	Inverse variance weighted	12	-0.075639157064613	0.038935488097061	0.0520549489314587	-0.151952713734853	0.000674399605626472	0.927150701986448	0.859028900049085	1.00067462706417
ebi-a-GCST90001445	ebi-a-GCST90018935	Urolithiasis	IgD- CD38- %B cell	Simple mode	12	-0.0224643582678929	0.0603233278091834	0.71667088475485	-0.140698080773893	0.0957693642381066	0.977786086562042	0.868751564906189	1.1005052188626
ebi-a-GCST90001445	ebi-a-GCST90018935	Urolithiasis	IgD- CD38- %B cell	Weighted mode	12	-0.0358617535066819	0.0384757397131882	0.371310825830735	-0.111274203344531	0.039550696331167	0.964773660839583	0.894693387371942	1.04034323913346
ebi-a-GCST90001446	ebi-a-GCST90018935	Urolithiasis	IgD- CD38- AC	MR Egger	15	0.0404839569189369	0.0258732367987468	0.141660900217551	-0.0102275872066069	0.0911955010444807	1.04131460367391	0.989824536711438	1.0954831524253
ebi-a-GCST90001446	ebi-a-GCST90018935	Urolithiasis	IgD- CD38- AC	Weighted median	15	0.0440942831293747	0.0281674920812108	0.117481736066291	-0.0111140013497985	0.0993025676085479	1.04508088373974	0.988947530995378	1.10440040480098
ebi-a-GCST90001446	ebi-a-GCST90018935	Urolithiasis	IgD- CD38- AC	Inverse variance weighted	15	0.0192430789622091	0.019794191535183	0.330972019106342	-0.0195535364467496	0.0580396943711678	1.01942942034768	0.980636393995227	1.05975706126554
ebi-a-GCST90001446	ebi-a-GCST90018935	Urolithiasis	IgD- CD38- AC	Simple mode	15	-0.0497384230394338	0.0533308769670485	0.366812968013584	-0.154266941894849	0.0547900958159813	0.951478276747964	0.857043209734784	1.05631886565373
ebi-a-GCST90001446	ebi-a-GCST90018935	Urolithiasis	IgD- CD38- AC	Weighted mode	15	0.036730225609479	0.0260928128023601	0.181042086702538	-0.0144116874831468	0.0878721387021047	1.03741311559324	0.985691663800413	1.09184850793544
ebi-a-GCST90001447	ebi-a-GCST90018935	Urolithiasis	IgD+ CD38br %B cell	MR Egger	27	0.0273997878244203	0.0325401405803543	0.407754141657609	-0.036378887713074	0.0911784633619147	1.02777861401543	0.964274872359545	1.09546448809009
ebi-a-GCST90001447	ebi-a-GCST90018935	Urolithiasis	IgD+ CD38br %B cell	Weighted median	27	0.0082606384557601	0.0266176502838458	0.756299077598116	-0.0439099561005777	0.0604312330120979	1.00829485167239	0.957040129218507	1.06229454426245
ebi-a-GCST90001447	ebi-a-GCST90018935	Urolithiasis	IgD+ CD38br %B cell	Inverse variance weighted	27	-0.00342618981656666	0.0195753441061706	0.861059378920052	-0.041793864264661	0.0349414846315277	0.996579672874288	0.959067458273316	1.03555911090374
ebi-a-GCST90001447	ebi-a-GCST90018935	Urolithiasis	IgD+ CD38br %B cell	Simple mode	27	0.0376216497860162	0.0385445307270332	0.338031008565601	-0.0379256304389689	0.113168930011001	1.0383383030315	0.96278454009238	1.1198210883599
ebi-a-GCST90001447	ebi-a-GCST90018935	Urolithiasis	IgD+ CD38br %B cell	Weighted mode	27	0.027591710469953	0.0274239313636989	0.323631196706746	-0.0261591950028969	0.0813426159428029	1.02797588693602	0.974179992676992	1.08474248297591
ebi-a-GCST90001448	ebi-a-GCST90018935	Urolithiasis	CD11c+ monocyte AC	MR Egger	18	0.000720404009154146	0.0540059832386804	0.989521981351759	-0.105131323138659	0.106572131156968	1.00072066356245	0.900206296907201	1.11245816644637
ebi-a-GCST90001448	ebi-a-GCST90018935	Urolithiasis	CD11c+ monocyte AC	Weighted median	18	-0.0262529241112863	0.0372308030193358	0.480723188290098	-0.0992252980291845	0.0467194498066118	0.974088687933891	0.905538668962145	1.04782799949147
ebi-a-GCST90001448	ebi-a-GCST90018935	Urolithiasis	CD11c+ monocyte AC	Inverse variance weighted	18	-0.0330729844043605	0.0312203840389452	0.289445215429828	-0.0942649371206931	0.0281189683119721	0.967467946940407	0.910041626491038	1.02851803819801
ebi-a-GCST90001448	ebi-a-GCST90018935	Urolithiasis	CD11c+ monocyte AC	Simple mode	18	-0.0103274283764669	0.0508572475811444	0.841493345799949	-0.11000763363551	0.0893527768825762	0.989725716404986	0.895827296851363	1.09346633793845
ebi-a-GCST90001448	ebi-a-GCST90018935	Urolithiasis	CD11c+ monocyte AC	Weighted mode	18	-0.0249302011342752	0.0381506391585411	0.522196138552475	-0.0997054538850157	0.0498450516164654	0.975377989929775	0.905103973636666	1.05110821623832
ebi-a-GCST90001449	ebi-a-GCST90018935	Urolithiasis	CD11c+ monocyte %monocyte	MR Egger	22	0.0398239580811048	0.0454306937107885	0.391118639755966	-0.0492202015920406	0.12886811775425	1.0406275639933	0.951971480981172	1.13754009293063
ebi-a-GCST90001449	ebi-a-GCST90018935	Urolithiasis	CD11c+ monocyte %monocyte	Weighted median	22	-0.0141572086812572	0.0314689671035318	0.652798120586816	-0.0758363842041796	0.0475219668416652	0.985942533353187	0.926967860736769	1.04866923681936
ebi-a-GCST90001449	ebi-a-GCST90018935	Urolithiasis	CD11c+ monocyte %monocyte	Inverse variance weighted	22	0.00781644966706624	0.0215818564804297	0.717219847826161	-0.0344839890345759	0.0501168883687084	1.007847077859	0.966103807817324	1.05139398492153
ebi-a-GCST90001449	ebi-a-GCST90018935	Urolithiasis	CD11c+ monocyte %monocyte	Simple mode	22	-0.0277375694151017	0.049492990679968	0.581113701991189	-0.124743831147839	0.0692686923176356	0.972643584736126	0.882722999761457	1.07172413450651
ebi-a-GCST90001449	ebi-a-GCST90018935	Urolithiasis	CD11c+ monocyte %monocyte	Weighted mode	22	-0.0277375694151017	0.0363908227501559	0.454409165479959	-0.0990635820054073	0.0435884431752038	0.972643584736126	0.905685120916561	1.0445523737554
ebi-a-GCST90001450	ebi-a-GCST90018935	Urolithiasis	CD62L- monocyte AC	MR Egger	21	0.00331160573189334	0.0266326876587352	0.902349279311679	-0.0488884620792276	0.0555116735430143	1.00331709515609	0.952287339925034	1.05708135688509
ebi-a-GCST90001450	ebi-a-GCST90018935	Urolithiasis	CD62L- monocyte AC	Weighted median	21	0.0113706569077944	0.0264735857463216	0.667552472760479	-0.0405175711549959	0.0632588849705847	1.01143554854734	0.960292290918484	1.06530259436614
ebi-a-GCST90001450	ebi-a-GCST90018935	Urolithiasis	CD62L- monocyte AC	Inverse variance weighted	21	0.0161972129554796	0.01821691783813	0.373933076063258	-0.0195079460072553	0.0519023719182145	1.01632909890871	0.98068110265855	1.05327290848005
ebi-a-GCST90001450	ebi-a-GCST90018935	Urolithiasis	CD62L- monocyte AC	Simple mode	21	0.0187886368793274	0.0410873589736566	0.652394543138556	-0.0617425867090395	0.0993198604676943	1.01896625396767	0.94012485627984	1.10441950320675
ebi-a-GCST90001450	ebi-a-GCST90018935	Urolithiasis	CD62L- monocyte AC	Weighted mode	21	0.0152567654645283	0.0241858046378053	0.535304386990709	-0.0321474116255702	0.0626609425546267	1.01537374405861	0.968363823471956	1.06466579516274
ebi-a-GCST90001451	ebi-a-GCST90018935	Urolithiasis	CD62L- monocyte %monocyte	MR Egger	24	-0.0326948580207412	0.0354657957205817	0.366596169839579	-0.102207817633081	0.036818101591599	0.967833841269241	0.902841905703592	1.03750428329531
ebi-a-GCST90001451	ebi-a-GCST90018935	Urolithiasis	CD62L- monocyte %monocyte	Weighted median	24	-0.00506193971654815	0.0216673377057446	0.815279416180003	-0.0475299216198076	0.0374060421867113	0.994950850310417	0.953581939989486	1.03811445353541
ebi-a-GCST90001451	ebi-a-GCST90018935	Urolithiasis	CD62L- monocyte %monocyte	Inverse variance weighted	24	-0.017791007812684	0.0151989667964199	0.241783482926009	-0.0475809827336669	0.0119989671082989	0.982366317791528	0.95353325027656	1.01207124350555
ebi-a-GCST90001451	ebi-a-GCST90018935	Urolithiasis	CD62L- monocyte %monocyte	Simple mode	24	-0.00427307582300185	0.033591769947291	0.899882931129235	-0.0701129449196923	0.0615667932736886	0.995736040775564	0.93228851670768	1.06350152890522
ebi-a-GCST90001451	ebi-a-GCST90018935	Urolithiasis	CD62L- monocyte %monocyte	Weighted mode	24	-0.0115105621527316	0.0255951929647469	0.657125115235045	-0.0616771403636356	0.0386560160581724	0.988555430919327	0.940186386029334	1.03941288080894
ebi-a-GCST90001452	ebi-a-GCST90018935	Urolithiasis	CD11c+ CD62L- monocyte AC	MR Egger	25	-0.0191565284662958	0.0256430122484009	0.462604615005433	-0.0694168324731616	0.0311037755405701	0.981025791761463	0.932937720281046	1.03159255240669
ebi-a-GCST90001452	ebi-a-GCST90018935	Urolithiasis	CD11c+ CD62L- monocyte AC	Weighted median	25	-0.0214507175370304	0.0231595681798535	0.354334750184459	-0.0668434711695433	0.0239420360954824	0.978777712856948	0.935341597805226	1.02423094774512
ebi-a-GCST90001452	ebi-a-GCST90018935	Urolithiasis	CD11c+ CD62L- monocyte AC	Inverse variance weighted	25	-0.00856939779744638	0.0167296968656198	0.608492342777487	-0.0413596036540613	0.0242208080591685	0.991467214834482	0.959484033938007	1.02451651441983
ebi-a-GCST90001452	ebi-a-GCST90018935	Urolithiasis	CD11c+ CD62L- monocyte AC	Simple mode	25	-0.0156643164476103	0.0326772416205461	0.636018442468214	-0.0797117100238807	0.0483830771286601	0.984457730863719	0.92338250994039	1.04957264559831
ebi-a-GCST90001452	ebi-a-GCST90018935	Urolithiasis	CD11c+ CD62L- monocyte AC	Weighted mode	25	-0.0133664543004704	0.0261057669264169	0.613322451076131	-0.0645337574762475	0.0378008488753067	0.986722480063138	0.937504465943128	1.0385243889825
ebi-a-GCST90001453	ebi-a-GCST90018935	Urolithiasis	CD11c+ CD62L- monocyte %monocyte	MR Egger	20	0.0928329531791419	0.0617321891359537	0.149976034325845	-0.0281621375273273	0.213828043885611	1.09727842308548	0.972230718936515	1.23840968436585
ebi-a-GCST90001453	ebi-a-GCST90018935	Urolithiasis	CD11c+ CD62L- monocyte %monocyte	Weighted median	20	0.0100650849577434	0.0384058187048214	0.79326602887954	-0.0652103197037066	0.0853404896191933	1.01011590829597	0.936870400349998	1.08908782667423
ebi-a-GCST90001453	ebi-a-GCST90018935	Urolithiasis	CD11c+ CD62L- monocyte %monocyte	Inverse variance weighted	20	-0.00316718817530453	0.0265987076216701	0.905217513587752	-0.055300655113778	0.048966278763169	0.996837822074301	0.946200625127401	1.05018493660796
ebi-a-GCST90001453	ebi-a-GCST90018935	Urolithiasis	CD11c+ CD62L- monocyte %monocyte	Simple mode	20	-0.00933730047812187	0.0598880293561868	0.877746490990131	-0.126717838016248	0.108043237060004	0.990706156749078	0.880982217220647	1.11409591457702
ebi-a-GCST90001453	ebi-a-GCST90018935	Urolithiasis	CD11c+ CD62L- monocyte %monocyte	Weighted mode	20	0.0150228829264201	0.0472852345059629	0.754171849074053	-0.0776561767052672	0.107701942558107	1.01513629363906	0.925282505538535	1.11371574464544
ebi-a-GCST90001454	ebi-a-GCST90018935	Urolithiasis	CD62L- HLA DR++ monocyte AC	MR Egger	19	-0.0759713991373922	0.0742836204408393	0.320774076218984	-0.221567295201437	0.0696244969266528	0.926842714681445	0.801261999245936	1.0721055267397
ebi-a-GCST90001454	ebi-a-GCST90018935	Urolithiasis	CD62L- HLA DR++ monocyte AC	Weighted median	19	-0.0023318754589776	0.0361707665302311	0.948597179538697	-0.0732265778582305	0.0685628269402753	0.997670841250514	0.929390226920617	1.07096790847417
ebi-a-GCST90001454	ebi-a-GCST90018935	Urolithiasis	CD62L- HLA DR++ monocyte AC	Inverse variance weighted	19	-0.00327144690358841	0.026782866479503	0.902782596606561	-0.0557658652034143	0.0492229713962375	0.996733898448233	0.945760545422468	1.05045454594644
ebi-a-GCST90001454	ebi-a-GCST90018935	Urolithiasis	CD62L- HLA DR++ monocyte AC	Simple mode	19	0.0128911370703214	0.0603045050609642	0.833131172030884	-0.105305692849168	0.131087966989811	1.01297458597602	0.90004934188031	1.14006806525697
ebi-a-GCST90001454	ebi-a-GCST90018935	Urolithiasis	CD62L- HLA DR++ monocyte AC	Weighted mode	19	-0.0201600542255872	0.0454521644065837	0.662657373280365	-0.109246296462491	0.0689261880113169	0.980041800921557	0.896509583165071	1.07135712722963
ebi-a-GCST90001455	ebi-a-GCST90018935	Urolithiasis	CD62L- HLA DR++ monocyte %monocyte	MR Egger	13	0.0104094019378361	0.0227225556203372	0.655791601198703	-0.0341268070780247	0.054945610953697	1.01046376823866	0.966448944300225	1.05648315200177
ebi-a-GCST90001455	ebi-a-GCST90018935	Urolithiasis	CD62L- HLA DR++ monocyte %monocyte	Weighted median	13	0.0115108925971718	0.0192525976877553	0.549914824350325	-0.0262241988708285	0.0492459840651722	1.01157739785469	0.974116669267562	1.05047871998729
ebi-a-GCST90001455	ebi-a-GCST90018935	Urolithiasis	CD62L- HLA DR++ monocyte %monocyte	Inverse variance weighted	13	0.00552037089774664	0.0145600928857772	0.704580982795918	-0.0230174111583766	0.0340581529538699	1.00553563622233	0.977245468649523	1.03464477262842
ebi-a-GCST90001455	ebi-a-GCST90018935	Urolithiasis	CD62L- HLA DR++ monocyte %monocyte	Simple mode	13	0.0272114776613643	0.0358329441430015	0.462272015340064	-0.0430210928589187	0.0974440481816473	1.02758509107878	0.957891185190313	1.10234976136417
ebi-a-GCST90001455	ebi-a-GCST90018935	Urolithiasis	CD62L- HLA DR++ monocyte %monocyte	Weighted mode	13	0.0125025591052754	0.0171118986214623	0.479024854190856	-0.0210367621927908	0.0460418804033415	1.01258104283881	0.979182966994779	1.04711826377388
ebi-a-GCST90001456	ebi-a-GCST90018935	Urolithiasis	CD11c+ HLA DR++ monocyte AC	MR Egger	19	0.0994371351853364	0.0408623304231633	0.0262818413744405	0.0193469675559364	0.179527302814737	1.10454903128719	1.01953533293803	1.19665157557774
ebi-a-GCST90001456	ebi-a-GCST90018935	Urolithiasis	CD11c+ HLA DR++ monocyte AC	Weighted median	19	0.0126168385689184	0.0319248225460475	0.692691855490486	-0.0499558136213347	0.0751894907591715	1.01269676666958	0.951271456812884	1.07808841932356
ebi-a-GCST90001456	ebi-a-GCST90018935	Urolithiasis	CD11c+ HLA DR++ monocyte AC	Inverse variance weighted	19	0.0223221071261158	0.0229112363639197	0.32991433095027	-0.0225839161471669	0.0672281303993984	1.02257310951417	0.97766919151915	1.06953944480616
ebi-a-GCST90001456	ebi-a-GCST90018935	Urolithiasis	CD11c+ HLA DR++ monocyte AC	Simple mode	19	-0.00548230616382583	0.0490498693718653	0.912242695289779	-0.101620050132682	0.0906554378050301	0.994532694251802	0.903372722817006	1.09489168197533
ebi-a-GCST90001456	ebi-a-GCST90018935	Urolithiasis	CD11c+ HLA DR++ monocyte AC	Weighted mode	19	-0.000786055093629612	0.0461338366124253	0.986593280662539	-0.0912083748539832	0.089636264666724	0.999214253766743	0.912827480787347	1.09377636623017
ebi-a-GCST90001457	ebi-a-GCST90018935	Urolithiasis	CD11c+ HLA DR++ monocyte %monocyte	MR Egger	18	-0.00461602774252955	0.0215679161437888	0.833232859469755	-0.0468891433843557	0.0376570878992966	0.995394609739599	0.954193170352994	1.03837510043392
ebi-a-GCST90001457	ebi-a-GCST90018935	Urolithiasis	CD11c+ HLA DR++ monocyte %monocyte	Weighted median	18	-0.0157976089420855	0.0237928944724115	0.506713794800791	-0.062431682108012	0.030836464223841	0.984326518782054	0.939477243725961	1.03131683289629
ebi-a-GCST90001457	ebi-a-GCST90018935	Urolithiasis	CD11c+ HLA DR++ monocyte %monocyte	Inverse variance weighted	18	-0.00912547575111474	0.0169577138462103	0.590486439360677	-0.0423625948896869	0.0241116433874574	0.990916035038197	0.958522162316284	1.02440467951519
ebi-a-GCST90001457	ebi-a-GCST90018935	Urolithiasis	CD11c+ HLA DR++ monocyte %monocyte	Simple mode	18	-0.0449663470653355	0.0442470288902984	0.323753281372109	-0.13169052369032	0.0417578295596494	0.956029654495245	0.876612243826917	1.0426419511142
ebi-a-GCST90001457	ebi-a-GCST90018935	Urolithiasis	CD11c+ HLA DR++ monocyte %monocyte	Weighted mode	18	-0.0187615664598471	0.0200393192217777	0.362261405277426	-0.0580386321345314	0.0205154992148372	0.981413336204182	0.943613492929241	1.02072738859368
ebi-a-GCST90001458	ebi-a-GCST90018935	Urolithiasis	Myeloid DC AC	MR Egger	23	0.0107500770306751	0.0200408221782312	0.597313086760033	-0.0285299344386581	0.0500300885000083	1.01080806672035	0.971873201231973	1.05130272802229
ebi-a-GCST90001458	ebi-a-GCST90018935	Urolithiasis	Myeloid DC AC	Weighted median	23	0.00121018462292719	0.0205458542639057	0.953030447464779	-0.0390596897343279	0.0414800589801823	1.00121091719182	0.961693304215308	1.04235237607484
ebi-a-GCST90001458	ebi-a-GCST90018935	Urolithiasis	Myeloid DC AC	Inverse variance weighted	23	0.0025056822708558	0.0144061949453047	0.861919777954316	-0.0257304598219413	0.0307418243636529	1.00250882411628	0.974597747459123	1.03121923383387
ebi-a-GCST90001458	ebi-a-GCST90018935	Urolithiasis	Myeloid DC AC	Simple mode	23	-0.0710563969729949	0.0327364912268522	0.0410328941193259	-0.135219919777625	-0.00689287416836459	0.931409361977701	0.873523785405987	0.993130827200668
ebi-a-GCST90001458	ebi-a-GCST90018935	Urolithiasis	Myeloid DC AC	Weighted mode	23	0.00356874393895201	0.0193722289755659	0.855528711529203	-0.0344008248531571	0.0415383127310611	1.00357511948758	0.966184156390683	1.04241309877913
ebi-a-GCST90001459	ebi-a-GCST90018935	Urolithiasis	Myeloid DC %DC	MR Egger	28	0.0883499286040274	0.0430979524150741	0.0505773046324852	0.00387794187048222	0.172821915337573	1.09237030677214	1.00388547081618	1.18865440511585
ebi-a-GCST90001459	ebi-a-GCST90018935	Urolithiasis	Myeloid DC %DC	Weighted median	28	0.0279114610288627	0.0319795969690572	0.382777745722464	-0.0347685490304895	0.0905914710882149	1.02830463535636	0.965828932432844	1.09482164758913
ebi-a-GCST90001459	ebi-a-GCST90018935	Urolithiasis	Myeloid DC %DC	Inverse variance weighted	28	0.00485242736499254	0.0245657876508161	0.843414484920862	-0.043296516430607	0.0530013711605921	1.00486421945637	0.957627395707388	1.05443109091272
ebi-a-GCST90001459	ebi-a-GCST90018935	Urolithiasis	Myeloid DC %DC	Simple mode	28	0.0314564380923438	0.0599166057520149	0.603865370017932	-0.0859801091816054	0.148892985366293	1.03195642062619	0.917612483101886	1.16054878686014
ebi-a-GCST90001459	ebi-a-GCST90018935	Urolithiasis	Myeloid DC %DC	Weighted mode	28	0.0339959040839225	0.037058913197023	0.36708259838373	-0.0386395657822425	0.106631373950087	1.03458036916507	0.962097419490278	1.11252407352762
ebi-a-GCST90001460	ebi-a-GCST90018935	Urolithiasis	Plasmacytoid DC AC	MR Egger	30	-0.0040408256790354	0.0143298807098366	0.780028048372044	-0.0321273918703151	0.0240457405122443	0.995967327471532	0.968383210072756	1.02433717052597
ebi-a-GCST90001460	ebi-a-GCST90018935	Urolithiasis	Plasmacytoid DC AC	Weighted median	30	0.00457633885651211	0.0136688764846495	0.73777601518189	-0.022214659053401	0.0313673367664252	1.00458682628709	0.978030269464668	1.03186447603708
ebi-a-GCST90001460	ebi-a-GCST90018935	Urolithiasis	Plasmacytoid DC AC	Inverse variance weighted	30	-0.00914480525836569	0.0107761212066805	0.396094154627603	-0.0302660028234595	0.0119763923067281	0.990896881304629	0.970187426626677	1.01204839645594
ebi-a-GCST90001460	ebi-a-GCST90018935	Urolithiasis	Plasmacytoid DC AC	Simple mode	30	-0.00926997363259868	0.0244567268544779	0.707422445989245	-0.0572051582673754	0.038665211002178	0.990772860114891	0.944400297961462	1.03942243819612
ebi-a-GCST90001460	ebi-a-GCST90018935	Urolithiasis	Plasmacytoid DC AC	Weighted mode	30	0.00493652682193124	0.0111942924904199	0.662493320923346	-0.0170042864592917	0.0268773401031542	1.00494873154518	0.98313947043856	1.02724179366307
ebi-a-GCST90001461	ebi-a-GCST90018935	Urolithiasis	DC AC	MR Egger	21	0.0103518328004913	0.0448696636670402	0.820006936067506	-0.0775927079869076	0.0982963735878901	1.01040559838562	0.925341233896969	1.10328972259186
ebi-a-GCST90001461	ebi-a-GCST90018935	Urolithiasis	DC AC	Weighted median	21	0.0247739664917279	0.0334093348418473	0.458373193299778	-0.0407083297982927	0.0902562627817486	1.02508339114094	0.96010912433476	1.09445471578149
ebi-a-GCST90001461	ebi-a-GCST90018935	Urolithiasis	DC AC	Inverse variance weighted	21	0.000187032707675674	0.0238054000855398	0.993731297352399	-0.0464715514599824	0.0468456168753337	1.00018705019938	0.954591716924349	1.04796020921877
ebi-a-GCST90001461	ebi-a-GCST90018935	Urolithiasis	DC AC	Simple mode	21	0.0330399403145007	0.0478280209588973	0.497626771693079	-0.0607029807649379	0.126782861393939	1.03359182039928	0.941102723879039	1.135170501678
ebi-a-GCST90001461	ebi-a-GCST90018935	Urolithiasis	DC AC	Weighted mode	21	0.0294283322457881	0.038069130015886	0.448548788143692	-0.0451871625853485	0.104043827076925	1.02986562467054	0.955818571615985	1.10964908652576
ebi-a-GCST90001462	ebi-a-GCST90018935	Urolithiasis	CD62L- DC AC	MR Egger	19	0.00769864012432358	0.0143541670596049	0.598676012291558	-0.020435527312502	0.0358328075611492	1.00772835084933	0.979771862963379	1.03648253995987
ebi-a-GCST90001462	ebi-a-GCST90018935	Urolithiasis	CD62L- DC AC	Weighted median	19	0.0053721680208453	0.0169327087241385	0.751041986386997	-0.0278159410784662	0.0385602771201568	1.00538662399051	0.972567360027497	1.03931337328702
ebi-a-GCST90001462	ebi-a-GCST90018935	Urolithiasis	CD62L- DC AC	Inverse variance weighted	19	-0.00250030764358231	0.0122166922179342	0.837835253378746	-0.0264450243907333	0.0214444091035687	0.997502815522073	0.973901583196744	1.02167599287438
ebi-a-GCST90001462	ebi-a-GCST90018935	Urolithiasis	CD62L- DC AC	Simple mode	19	-0.0785593338306004	0.0309143100055508	0.0204729697677582	-0.13915138144148	-0.0179672862197209	0.924447207310264	0.870096302055605	0.982193163084068
ebi-a-GCST90001462	ebi-a-GCST90018935	Urolithiasis	CD62L- DC AC	Weighted mode	19	0.00493204675737768	0.0141647914594375	0.731736077542728	-0.0228309445031198	0.0326950380178751	1.00494422932007	0.977427709333805	1.03323539367638
ebi-a-GCST90001463	ebi-a-GCST90018935	Urolithiasis	CD62L- DC %DC	MR Egger	24	-0.00741666315223839	0.0219415173598558	0.738552749353847	-0.0504220371775557	0.0355887108730789	0.992610772425206	0.950828055021568	1.03622956888058
ebi-a-GCST90001463	ebi-a-GCST90018935	Urolithiasis	CD62L- DC %DC	Weighted median	24	0.00680833818933598	0.0236660849136701	0.773589149191649	-0.0395771882414574	0.0531938646201293	1.00683156761178	0.961195758116845	1.05463408153781
ebi-a-GCST90001463	ebi-a-GCST90018935	Urolithiasis	CD62L- DC %DC	Inverse variance weighted	24	0.00235318532171006	0.0157507955772513	0.88123718705029	-0.0285183740097026	0.0332247446531227	1.00235595623535	0.971884436568012	1.03378285030309
ebi-a-GCST90001463	ebi-a-GCST90018935	Urolithiasis	CD62L- DC %DC	Simple mode	24	-0.0573844693024688	0.0386856908914114	0.15155594684261	-0.133208423449635	0.0184394848446975	0.944230971747975	0.875282643668166	1.01861054192928
ebi-a-GCST90001463	ebi-a-GCST90018935	Urolithiasis	CD62L- DC %DC	Weighted mode	24	-0.0037990037808916	0.0235803815367734	0.873414603951673	-0.0500165515929675	0.0424185440311843	0.996208203304502	0.951213680268757	1.04333106736941
ebi-a-GCST90001464	ebi-a-GCST90018935	Urolithiasis	CD86+ myeloid DC AC	MR Egger	23	0.0181909699528487	0.0203770717098366	0.382124602505116	-0.0217480905984311	0.0581300305041285	1.01835743349253	0.978486694004773	1.0598527999446
ebi-a-GCST90001464	ebi-a-GCST90018935	Urolithiasis	CD86+ myeloid DC AC	Weighted median	23	0.0282035435924851	0.0204882784618259	0.168645320313953	-0.0119534821926938	0.0683605693776639	1.02860502907819	0.988117676860538	1.07075131901953
ebi-a-GCST90001464	ebi-a-GCST90018935	Urolithiasis	CD86+ myeloid DC AC	Inverse variance weighted	23	0.0175320363569583	0.0141858241718726	0.216501600393106	-0.0102721790199119	0.0453362517338286	1.0176866246005	0.989780399624576	1.04637964773156
ebi-a-GCST90001464	ebi-a-GCST90018935	Urolithiasis	CD86+ myeloid DC AC	Simple mode	23	0.0268859385183653	0.0311659798722031	0.397626028393623	-0.0341993820311527	0.0879712590678833	1.02725062635251	0.966378806858533	1.09195673772272
ebi-a-GCST90001464	ebi-a-GCST90018935	Urolithiasis	CD86+ myeloid DC AC	Weighted mode	23	0.0212380551359737	0.0197924103356842	0.29488267306826	-0.0175550691219674	0.0600311793939147	1.02146518773064	0.982598123359228	1.06186965448146
ebi-a-GCST90001465	ebi-a-GCST90018935	Urolithiasis	CD86+ myeloid DC %DC	MR Egger	24	-0.010111649116779	0.0102385003986515	0.334081723859782	-0.0301791098981359	0.00995581166457801	0.989939301730179	0.970271732713037	1.01000553563469
ebi-a-GCST90001465	ebi-a-GCST90018935	Urolithiasis	CD86+ myeloid DC %DC	Weighted median	24	-0.00733400934997124	0.00989269203442427	0.458477446761111	-0.0267236857374428	0.0120556670375003	0.992692818870397	0.97363023227927	1.01212862950028
ebi-a-GCST90001465	ebi-a-GCST90018935	Urolithiasis	CD86+ myeloid DC %DC	Inverse variance weighted	24	-0.00057434338425392	0.0089120536851444	0.948615356044485	-0.0180419686071369	0.0168932818386291	0.999425821519336	0.982119813292748	1.0170367802384
ebi-a-GCST90001465	ebi-a-GCST90018935	Urolithiasis	CD86+ myeloid DC %DC	Simple mode	24	0.00277706804338329	0.0225970396712727	0.903257655373758	-0.0415131297123113	0.0470672657990778	1.00278092766883	0.959336739443384	1.04819251421539
ebi-a-GCST90001465	ebi-a-GCST90018935	Urolithiasis	CD86+ myeloid DC %DC	Weighted mode	24	-0.00330237622577911	0.00860094425225965	0.70453839178365	-0.020160226960208	0.0135554745086498	0.996703070621094	0.980041631634422	1.01364776650232
ebi-a-GCST90001466	ebi-a-GCST90018935	Urolithiasis	CD86+ plasmacytoid DC AC	MR Egger	20	0.00526463462928717	0.0241510413225756	0.829890714097375	-0.0420714063629611	0.0526006756215354	1.00527851716965	0.958801313613418	1.05400866971515
ebi-a-GCST90001466	ebi-a-GCST90018935	Urolithiasis	CD86+ plasmacytoid DC AC	Weighted median	20	-0.00846894745739219	0.0211308831301301	0.688578198311605	-0.0498854783924473	0.0329475834776629	0.991566813055618	0.951338367061579	1.03349636553619
ebi-a-GCST90001466	ebi-a-GCST90018935	Urolithiasis	CD86+ plasmacytoid DC AC	Inverse variance weighted	20	-0.00307870737001372	0.0162169624089209	0.849430681976201	-0.0348639536914986	0.0287065389514712	0.996926026989706	0.965736792246324	1.02912254277663
ebi-a-GCST90001466	ebi-a-GCST90018935	Urolithiasis	CD86+ plasmacytoid DC AC	Simple mode	20	-0.0269796388381174	0.0390747697491131	0.498252484853057	-0.103566187546379	0.0496069098701442	0.973381060491914	0.901616344993265	1.05085793329472
ebi-a-GCST90001466	ebi-a-GCST90018935	Urolithiasis	CD86+ plasmacytoid DC AC	Weighted mode	20	-0.00106109037079993	0.0194943636696264	0.957160349044155	-0.0392700431632677	0.0371478624216679	0.998939472386524	0.96149103000646	1.03784646798542
ebi-a-GCST90001467	ebi-a-GCST90018935	Urolithiasis	CD86+ plasmacytoid DC %DC	MR Egger	28	-0.0177558201673465	0.0220895383162317	0.428794274491807	-0.0610513152671606	0.0255396749324675	0.982400885557286	0.940774962418803	1.02586860673074
ebi-a-GCST90001467	ebi-a-GCST90018935	Urolithiasis	CD86+ plasmacytoid DC %DC	Weighted median	28	-0.00917788759385758	0.021992957360975	0.676451456950708	-0.0522840840213686	0.0339283088336535	0.990864100663797	0.949059215984359	1.0345104388096
ebi-a-GCST90001467	ebi-a-GCST90018935	Urolithiasis	CD86+ plasmacytoid DC %DC	Inverse variance weighted	28	-0.00909856752029386	0.0140356432220552	0.516825027410445	-0.036608428235522	0.0184112931949343	0.990942699194333	0.964053557602884	1.01858182602241
ebi-a-GCST90001467	ebi-a-GCST90018935	Urolithiasis	CD86+ plasmacytoid DC %DC	Simple mode	28	-0.00916729558394019	0.0303680126086573	0.765061590417413	-0.0686886002969085	0.0503540091290281	0.990874595961761	0.933617362986202	1.05164332182294
ebi-a-GCST90001467	ebi-a-GCST90018935	Urolithiasis	CD86+ plasmacytoid DC %DC	Weighted mode	28	-0.0105846336764122	0.018732508645263	0.576711195641001	-0.0473003506211277	0.0261310832683034	0.989471186439866	0.953800879877935	1.02647549341746
ebi-a-GCST90001468	ebi-a-GCST90018935	Urolithiasis	CD62L- myeloid DC AC	MR Egger	17	0.00605679597398608	0.0405077082428822	0.883133561446592	-0.073338312182063	0.0854519041300352	1.0060751754509	0.929286387933333	1.08920917362148
ebi-a-GCST90001468	ebi-a-GCST90018935	Urolithiasis	CD62L- myeloid DC AC	Weighted median	17	0.0269306220753737	0.0290692382825776	0.354222422738249	-0.0300450849584783	0.0839063291092258	1.02729652858996	0.970401782038198	1.08752701941292
ebi-a-GCST90001468	ebi-a-GCST90018935	Urolithiasis	CD62L- myeloid DC AC	Inverse variance weighted	17	0.033484458250436	0.0224480374978614	0.135792756268885	-0.0105136952453724	0.0774826117462444	1.03405137263392	0.989541380463088	1.08056344318385
ebi-a-GCST90001468	ebi-a-GCST90018935	Urolithiasis	CD62L- myeloid DC AC	Simple mode	17	0.118754927556282	0.0563115266644319	0.0510653134983713	0.00838433529399528	0.229125519818568	1.12609390988236	1.00841958227178	1.25749987025972
ebi-a-GCST90001468	ebi-a-GCST90018935	Urolithiasis	CD62L- myeloid DC AC	Weighted mode	17	0.0179617304018388	0.0309754698790585	0.570078845811772	-0.0427501905611157	0.0786736513647934	1.0181240124474	0.958150715265486	1.08185120378976
ebi-a-GCST90001469	ebi-a-GCST90018935	Urolithiasis	CD62L- myeloid DC %DC	MR Egger	26	-0.00425259655121994	0.0154102883123546	0.784942426542277	-0.0344567616434349	0.025951568540995	0.995756432933374	0.966130112661687	1.02629124248755
ebi-a-GCST90001469	ebi-a-GCST90018935	Urolithiasis	CD62L- myeloid DC %DC	Weighted median	26	-0.00195827649211892	0.0130820160363569	0.88100741823807	-0.0275990279233784	0.0236824749391405	0.998043639680288	0.972778345564038	1.02396513167521
ebi-a-GCST90001469	ebi-a-GCST90018935	Urolithiasis	CD62L- myeloid DC %DC	Inverse variance weighted	26	-0.00295267933546004	0.0108639641399741	0.785786147439988	-0.0242460490498092	0.0183406903788892	0.997051675534936	0.976045525136492	1.01850991381576
ebi-a-GCST90001469	ebi-a-GCST90018935	Urolithiasis	CD62L- myeloid DC %DC	Simple mode	26	0.0352188125800316	0.0290227132201363	0.2362828177167	-0.0216657053314356	0.0921033304914988	1.03584634021404	0.978567310213058	1.09647811584999
ebi-a-GCST90001469	ebi-a-GCST90018935	Urolithiasis	CD62L- myeloid DC %DC	Weighted mode	26	-0.00173005195023246	0.0123436857131569	0.889659189288325	-0.02592367594802	0.0224635720475551	0.998271443726985	0.974409457648774	1.02271777797129
ebi-a-GCST90001470	ebi-a-GCST90018935	Urolithiasis	CD62L- plasmacytoid DC AC	MR Egger	24	-0.0143387316976286	0.0294704237152659	0.631391563967261	-0.0721007621795497	0.0434232987842926	0.985763578333283	0.930437138213695	1.04437988603295
ebi-a-GCST90001470	ebi-a-GCST90018935	Urolithiasis	CD62L- plasmacytoid DC AC	Weighted median	24	-0.0151339495569485	0.0218110670366286	0.487766485775514	-0.0578836409487405	0.0276157418348435	0.984979993132491	0.943759756037892	1.02800059089649
ebi-a-GCST90001470	ebi-a-GCST90018935	Urolithiasis	CD62L- plasmacytoid DC AC	Inverse variance weighted	24	-0.0113394474688278	0.0167314497236763	0.497941307671828	-0.0441330889272334	0.0214541939895778	0.988724601742803	0.95682660597216	1.02168598990642
ebi-a-GCST90001470	ebi-a-GCST90018935	Urolithiasis	CD62L- plasmacytoid DC AC	Simple mode	24	-0.0251453057654732	0.0318920100699406	0.438484251593403	-0.0876536455025569	0.0373630339716104	0.975168204170725	0.916078109555899	1.03806980704578
ebi-a-GCST90001470	ebi-a-GCST90018935	Urolithiasis	CD62L- plasmacytoid DC AC	Weighted mode	24	-0.0161299747247768	0.0192116880856414	0.409779908510618	-0.0537848833726339	0.0215249339230802	0.983999416689998	0.947635936824067	1.02175826646179
ebi-a-GCST90001471	ebi-a-GCST90018935	Urolithiasis	CD62L- plasmacytoid DC %DC	MR Egger	19	-0.0277202664457476	0.0285212822513325	0.344719612868411	-0.0836219796583592	0.0281814467668641	0.972660414503867	0.919778885514025	1.02858230042334
ebi-a-GCST90001471	ebi-a-GCST90018935	Urolithiasis	CD62L- plasmacytoid DC %DC	Weighted median	19	-0.0179454285724042	0.0261056517223385	0.491820958393239	-0.0691125059481875	0.0332216488033792	0.98221463175045	0.933221681181702	1.03377964987167
ebi-a-GCST90001471	ebi-a-GCST90018935	Urolithiasis	CD62L- plasmacytoid DC %DC	Inverse variance weighted	19	-0.0188338420618381	0.018820876857203	0.316977248215566	-0.055722760701956	0.0180550765782798	0.981342406527779	0.945801312837901	1.01821905486696
ebi-a-GCST90001471	ebi-a-GCST90018935	Urolithiasis	CD62L- plasmacytoid DC %DC	Simple mode	19	-0.0195608602436553	0.0360118808547674	0.593670750076472	-0.0901441467189994	0.0510224262316888	0.980629212039739	0.913799454583981	1.05234649318485
ebi-a-GCST90001471	ebi-a-GCST90018935	Urolithiasis	CD62L- plasmacytoid DC %DC	Weighted mode	19	-0.0218517988129752	0.0257055879448322	0.406446442853094	-0.0722347511848462	0.0285311535588959	0.978385222158605	0.930312478218775	1.02894206554245
ebi-a-GCST90001472	ebi-a-GCST90018935	Urolithiasis	CD62L- CD86+ myeloid DC AC	MR Egger	21	-0.0172814610371017	0.0144700501223625	0.247061201137318	-0.0456427592769321	0.0110798372027288	0.982867006932635	0.955383203020779	1.01114144592691
ebi-a-GCST90001472	ebi-a-GCST90018935	Urolithiasis	CD62L- CD86+ myeloid DC AC	Weighted median	21	-0.00743709811645058	0.0145305137712386	0.608772629473169	-0.0359169051080782	0.021042708875177	0.992590488666845	0.964720453494451	1.02126566781405
ebi-a-GCST90001472	ebi-a-GCST90018935	Urolithiasis	CD62L- CD86+ myeloid DC AC	Inverse variance weighted	21	0.00135937475751245	0.0123270610945513	0.912190762632546	-0.0228016649878081	0.025520414502833	1.00136029912619	0.97745632836236	1.0258488482509
ebi-a-GCST90001472	ebi-a-GCST90018935	Urolithiasis	CD62L- CD86+ myeloid DC AC	Simple mode	21	0.00112326257434359	0.0363591578770143	0.975660672295928	-0.0701406868646045	0.0723872120132917	1.00112389367002	0.932262653569756	1.07507154409681
ebi-a-GCST90001472	ebi-a-GCST90018935	Urolithiasis	CD62L- CD86+ myeloid DC AC	Weighted mode	21	-0.0107347927256716	0.0137113845513754	0.442851779296395	-0.0376091064463673	0.0161395209950241	0.989322619541851	0.963089332733572	1.01627046658185
ebi-a-GCST90001473	ebi-a-GCST90018935	Urolithiasis	CD62L- CD86+ myeloid DC %DC	MR Egger	19	-0.015073316915318	0.0134691726104224	0.278662354667091	-0.0414728952317459	0.0113262614011099	0.985039716882014	0.959375338635286	1.01139064635042
ebi-a-GCST90001473	ebi-a-GCST90018935	Urolithiasis	CD62L- CD86+ myeloid DC %DC	Weighted median	19	-0.0118952844306239	0.0138912778802753	0.391824569145394	-0.0391221890759635	0.0153316202147157	0.988175184771393	0.961633200895167	1.01544975245133
ebi-a-GCST90001473	ebi-a-GCST90018935	Urolithiasis	CD62L- CD86+ myeloid DC %DC	Inverse variance weighted	19	-0.00686976477337418	0.0110971876124709	0.535880406071504	-0.0286202524938171	0.0148807229470688	0.993153778118421	0.971785427498413	1.01499199214171
ebi-a-GCST90001473	ebi-a-GCST90018935	Urolithiasis	CD62L- CD86+ myeloid DC %DC	Simple mode	19	-0.030289992830029	0.0344814041944243	0.391278263927723	-0.0978735450511005	0.0372935593910426	0.970164152103118	0.906763561244066	1.03799769008651
ebi-a-GCST90001473	ebi-a-GCST90018935	Urolithiasis	CD62L- CD86+ myeloid DC %DC	Weighted mode	19	-0.0117074226735223	0.0114671470566746	0.320803243083363	-0.0341830309046045	0.0107681855575599	0.988360842536379	0.966394608369884	1.01082637113113
ebi-a-GCST90001474	ebi-a-GCST90018935	Urolithiasis	Plasmacytoid DC %DC	MR Egger	25	-0.0156685564570059	0.0179348227784039	0.391345683818732	-0.0508208091026776	0.0194836961886657	0.98445355676254	0.950448967077446	1.01967474214052
ebi-a-GCST90001474	ebi-a-GCST90018935	Urolithiasis	Plasmacytoid DC %DC	Weighted median	25	-0.013267140906513	0.0164539637405507	0.420059031862861	-0.0455169098379925	0.0189826280249664	0.986820479687784	0.955503445026887	1.01916394357304
ebi-a-GCST90001474	ebi-a-GCST90018935	Urolithiasis	Plasmacytoid DC %DC	Inverse variance weighted	25	-0.00281666167579725	0.0120778591279593	0.815599360124734	-0.0264892655665975	0.020855942215003	0.997187301393952	0.973858497598613	1.0210749472468
ebi-a-GCST90001474	ebi-a-GCST90018935	Urolithiasis	Plasmacytoid DC %DC	Simple mode	25	0.00729684982504164	0.0281564424819359	0.797726475834714	-0.0478897774395528	0.0624834770896361	1.00732353670429	0.953238849713995	1.06447687051664
ebi-a-GCST90001474	ebi-a-GCST90018935	Urolithiasis	Plasmacytoid DC %DC	Weighted mode	25	-0.00365028422706415	0.0143825434790992	0.801812043556681	-0.0318400694460985	0.0245395009919702	0.996356369961383	0.968661488260112	1.02484307262565
ebi-a-GCST90001475	ebi-a-GCST90018935	Urolithiasis	HLA DR++ monocyte %monocyte	MR Egger	22	-0.0199981691977036	0.0343098982095566	0.566496230868025	-0.0872455696884344	0.0472492312930273	0.98020046785838	0.916452015161984	1.04838326643863
ebi-a-GCST90001475	ebi-a-GCST90018935	Urolithiasis	HLA DR++ monocyte %monocyte	Weighted median	22	-0.00332837459351422	0.0258997401001318	0.897745415746861	-0.0540918651897725	0.047435116002744	0.996677158304981	0.947345074469206	1.04857816297137
ebi-a-GCST90001475	ebi-a-GCST90018935	Urolithiasis	HLA DR++ monocyte %monocyte	Inverse variance weighted	22	0.0276240343672283	0.0186931544017285	0.13947147659101	-0.00901454826015956	0.0642626169946162	1.02800911566003	0.991025960964502	1.06637240950943
ebi-a-GCST90001475	ebi-a-GCST90018935	Urolithiasis	HLA DR++ monocyte %monocyte	Simple mode	22	0.0692486936091937	0.0486845373209774	0.169595993390406	-0.0261729995399221	0.16467038675831	1.07170270162233	0.974166544666036	1.17900443918278
ebi-a-GCST90001475	ebi-a-GCST90018935	Urolithiasis	HLA DR++ monocyte %monocyte	Weighted mode	22	-0.00674390305494571	0.0259639996453222	0.797593412836312	-0.0576333423597772	0.0441455362498858	0.993278786026289	0.943996007338599	1.04513444876889
ebi-a-GCST90001476	ebi-a-GCST90018935	Urolithiasis	HLA DR++ monocyte %leukocyte	MR Egger	8	-0.0482265005095068	0.0497539900237107	0.369829902433179	-0.14574432095598	0.0492913199369661	0.952917926236322	0.864378678448244	1.05052634543542
ebi-a-GCST90001476	ebi-a-GCST90018935	Urolithiasis	HLA DR++ monocyte %leukocyte	Weighted median	8	-0.0471820006461866	0.0344434369194286	0.170736825276538	-0.114691137008267	0.0203271357158934	0.95391376886824	0.891641496441683	1.02053513891827
ebi-a-GCST90001476	ebi-a-GCST90018935	Urolithiasis	HLA DR++ monocyte %leukocyte	Inverse variance weighted	8	-0.0415232859651809	0.0264635437195885	0.116630454544378	-0.0933918316555743	0.0103452597252125	0.959326996226348	0.910836535777937	1.01039895693539
ebi-a-GCST90001476	ebi-a-GCST90018935	Urolithiasis	HLA DR++ monocyte %leukocyte	Simple mode	8	-0.0757620640104189	0.0492675694378234	0.167992053778922	-0.172326500108553	0.0208023720877149	0.927036755727902	0.841704311750644	1.021020249597
ebi-a-GCST90001476	ebi-a-GCST90018935	Urolithiasis	HLA DR++ monocyte %leukocyte	Weighted mode	8	-0.0542241184604901	0.0348881863654716	0.164078387912451	-0.122604963736815	0.0141567268158343	0.947219793269216	0.884613047779122	1.01425740781635
ebi-a-GCST90001477	ebi-a-GCST90018935	Urolithiasis	HLA DR++ monocyte AC	MR Egger	24	0.00461798853246823	0.0190295943556884	0.810506074573223	-0.0326800164046811	0.0419159934696175	1.00462866787421	0.967848205594118	1.04280687248385
ebi-a-GCST90001477	ebi-a-GCST90018935	Urolithiasis	HLA DR++ monocyte AC	Weighted median	24	-0.00390998065222799	0.0180893769071419	0.828872470983264	-0.0393651593902262	0.0315451980857702	0.996097653369256	0.961399580956645	1.03204802113647
ebi-a-GCST90001477	ebi-a-GCST90018935	Urolithiasis	HLA DR++ monocyte AC	Inverse variance weighted	24	-0.016510152973692	0.0145606242618873	0.256840498418361	-0.045048976526991	0.012028670579607	0.983625392617241	0.955950661543185	1.01210130598117
ebi-a-GCST90001477	ebi-a-GCST90018935	Urolithiasis	HLA DR++ monocyte AC	Simple mode	24	-0.0192211313350766	0.0253825111201169	0.456583196907337	-0.0689708531305057	0.0305285904603524	0.980962416728093	0.933353884025595	1.03099936637392
ebi-a-GCST90001477	ebi-a-GCST90018935	Urolithiasis	HLA DR++ monocyte AC	Weighted mode	24	-0.00810666423720574	0.0167159655756586	0.632287935502344	-0.0408699567654967	0.0246566282910852	0.991926106152682	0.959953957348731	1.02496311675684
ebi-a-GCST90001478	ebi-a-GCST90018935	Urolithiasis	CD4 Treg %CD4	MR Egger	19	-0.0229397774694814	0.029677138191979	0.450150055597639	-0.0811069683257603	0.0352274133867976	0.977321338765211	0.922095051205192	1.03585524936656
ebi-a-GCST90001478	ebi-a-GCST90018935	Urolithiasis	CD4 Treg %CD4	Weighted median	19	-0.0076572747685542	0.0234531876879385	0.744052250280897	-0.0536255226369136	0.0383109730998052	0.992371967473656	0.947786964817801	1.03905430057993
ebi-a-GCST90001478	ebi-a-GCST90018935	Urolithiasis	CD4 Treg %CD4	Inverse variance weighted	19	-0.00870470849531296	0.0171996660454357	0.612788184728064	-0.0424160539443669	0.025006636953741	0.9913330677897	0.958470921997238	1.02532192551604
ebi-a-GCST90001478	ebi-a-GCST90018935	Urolithiasis	CD4 Treg %CD4	Simple mode	19	0.00170583519530632	0.0370825407661165	0.963815945796954	-0.0709759447062821	0.0743876150968947	1.00170729095981	0.931484298986495	1.07722427297359
ebi-a-GCST90001478	ebi-a-GCST90018935	Urolithiasis	CD4 Treg %CD4	Weighted mode	19	-0.0115343009964777	0.0210014906075594	0.589608164971239	-0.0526972225872942	0.0296286205943387	0.988531964034957	0.948667204004098	1.03007191541386
ebi-a-GCST90001479	ebi-a-GCST90018935	Urolithiasis	CD4 Treg %T cell	MR Egger	17	0.0615807861517047	0.0370652544481315	0.117381780939363	-0.0110671125666329	0.134228684870042	1.0635164104565	0.988993902628867	1.14365432618317
ebi-a-GCST90001479	ebi-a-GCST90018935	Urolithiasis	CD4 Treg %T cell	Weighted median	17	0.0462659497416105	0.0290170315558672	0.110837257475615	-0.0106074321078893	0.10313933159111	1.04735291715866	0.989448628305969	1.108645867708
ebi-a-GCST90001479	ebi-a-GCST90018935	Urolithiasis	CD4 Treg %T cell	Inverse variance weighted	17	0.0584388697970849	0.0224519804805808	0.00924556076579488	0.0144329880551465	0.102444751539023	1.06018017468446	1.01453764653258	1.10787609176991
ebi-a-GCST90001479	ebi-a-GCST90018935	Urolithiasis	CD4 Treg %T cell	Simple mode	17	0.0685936124416651	0.0403291190321051	0.108322461345459	-0.0104514608612609	0.147638685744591	1.07100087926571	0.989602965877799	1.15909402350111
ebi-a-GCST90001479	ebi-a-GCST90018935	Urolithiasis	CD4 Treg %T cell	Weighted mode	17	0.0498119827817616	0.0289049795372377	0.104100639896899	-0.00684177711122428	0.106465742674748	1.05107345788917	0.993181574559803	1.11233982000597
ebi-a-GCST90001480	ebi-a-GCST90018935	Urolithiasis	Resting Treg AC	MR Egger	26	0.0121727990237412	0.0353370202637128	0.733487703895973	-0.0570877606931358	0.0814333587406182	1.01224718908041	0.94451117477376	1.08484092000989
ebi-a-GCST90001480	ebi-a-GCST90018935	Urolithiasis	Resting Treg AC	Weighted median	26	0.00897784780015523	0.0235930894288101	0.703552991734389	-0.0372646074803125	0.055220303080623	1.00901826955194	0.963421173168979	1.05677339946837
ebi-a-GCST90001480	ebi-a-GCST90018935	Urolithiasis	Resting Treg AC	Inverse variance weighted	26	0.00613078632242088	0.0194162731486806	0.752188437805824	-0.0319251090489931	0.0441866816938348	1.00614961805767	0.968579117174263	1.04517745217446
ebi-a-GCST90001480	ebi-a-GCST90018935	Urolithiasis	Resting Treg AC	Simple mode	26	-0.0124636121384683	0.0344870466950186	0.720837029314503	-0.0800582236607048	0.0551309993837682	0.98761373699196	0.923062600738342	1.0566790299109
ebi-a-GCST90001480	ebi-a-GCST90018935	Urolithiasis	Resting Treg AC	Weighted mode	26	0.00918017040967017	0.0239037797584521	0.704190857425278	-0.037671237916896	0.0560315787362363	1.00922243741447	0.963029496435957	1.05763108186224
ebi-a-GCST90001481	ebi-a-GCST90018935	Urolithiasis	Resting Treg % CD4 Treg	MR Egger	31	0.000845634289902041	0.0137358396335843	0.951332331204985	-0.0260766113919233	0.0277678799717273	1.00084599193938	0.974260447300597	1.02815700088877
ebi-a-GCST90001481	ebi-a-GCST90018935	Urolithiasis	Resting Treg % CD4 Treg	Weighted median	31	0.00389333883930178	0.0145328095664006	0.788776338377485	-0.0245909679108434	0.032377645589447	1.00390092772847	0.97570892667856	1.03290750462315
ebi-a-GCST90001481	ebi-a-GCST90018935	Urolithiasis	Resting Treg % CD4 Treg	Inverse variance weighted	31	0.0137340287632094	0.0108172310439721	0.204211591581273	-0.00746774408297588	0.0349358016093947	1.01382877378298	0.992560070238059	1.03555322581511
ebi-a-GCST90001481	ebi-a-GCST90018935	Urolithiasis	Resting Treg % CD4 Treg	Simple mode	31	0.0275278266343622	0.0239024892351791	0.258551773273082	-0.0193210522665889	0.0743767055353133	1.02791021799108	0.980864402946531	1.07721252099315
ebi-a-GCST90001481	ebi-a-GCST90018935	Urolithiasis	Resting Treg % CD4 Treg	Weighted mode	31	0.00627435156453593	0.0135693212456111	0.647136156330153	-0.0203215180768618	0.0328702212059337	1.00629407654055	0.979883572372409	1.03341641500215
ebi-a-GCST90001482	ebi-a-GCST90018935	Urolithiasis	Resting Treg %CD4	MR Egger	34	0.0103790685624621	0.013649047847385	0.4525678093136	-0.0163730652184126	0.0371312023433367	1.01043311792675	0.983760244857435	1.037829177526
ebi-a-GCST90001482	ebi-a-GCST90018935	Urolithiasis	Resting Treg %CD4	Weighted median	34	0.00417885113160286	0.014285153815173	0.769880618486457	-0.0238200503461362	0.0321777526093419	1.00418759470511	0.976461407841383	1.03270105429855
ebi-a-GCST90001482	ebi-a-GCST90018935	Urolithiasis	Resting Treg %CD4	Inverse variance weighted	34	0.0113343269897094	0.0106875139618067	0.288907896876768	-0.00961320037543168	0.0322818543548505	1.01139880384419	0.990432858725349	1.03280856587687
ebi-a-GCST90001482	ebi-a-GCST90018935	Urolithiasis	Resting Treg %CD4	Simple mode	34	0.00255746245331284	0.0234233426827375	0.913717516333272	-0.0433522892048526	0.0484672141114783	1.00256073555009	0.957573987660207	1.04966095718904
ebi-a-GCST90001482	ebi-a-GCST90018935	Urolithiasis	Resting Treg %CD4	Weighted mode	34	0.00606256677980532	0.0125803819462295	0.633053212963545	-0.0185949818348045	0.0307201153944152	1.00608098133213	0.981576838194886	1.03119684737024
ebi-a-GCST90001483	ebi-a-GCST90018935	Urolithiasis	CD39+ resting Treg AC	MR Egger	28	-0.00544226776452732	0.0201271658935381	0.788991895372013	-0.0448915129158619	0.0340069773868073	0.994572514546095	0.956101200838332	1.03459182545029
ebi-a-GCST90001483	ebi-a-GCST90018935	Urolithiasis	CD39+ resting Treg AC	Weighted median	28	0.000145287048083102	0.0217269268537625	0.994664619188098	-0.0424394895852913	0.0427300636814575	1.00014529760276	0.958448459880082	1.04365613612866
ebi-a-GCST90001483	ebi-a-GCST90018935	Urolithiasis	CD39+ resting Treg AC	Inverse variance weighted	28	-0.00421662710306342	0.0144680552310519	0.770711808704067	-0.0325740153559252	0.0241407611497984	0.995792250386928	0.967950803956618	1.02443450832146
ebi-a-GCST90001483	ebi-a-GCST90018935	Urolithiasis	CD39+ resting Treg AC	Simple mode	28	0.0246487439555072	0.0312537997893929	0.437178936618968	-0.0366087036317029	0.0859061915427173	1.02495503563553	0.964053292106252	1.08970410004975
ebi-a-GCST90001483	ebi-a-GCST90018935	Urolithiasis	CD39+ resting Treg AC	Weighted mode	28	-0.000761323479335996	0.0215665188944666	0.972099282282777	-0.0430317005124905	0.0415090535538185	0.999238966253853	0.957881024266353	1.04238259907571
ebi-a-GCST90001484	ebi-a-GCST90018935	Urolithiasis	CD39+ resting Treg %resting Treg	MR Egger	28	-0.00709147682403594	0.0150480006762661	0.641387517077356	-0.0365855581495175	0.0224026045014456	0.992933608365698	0.964075605842781	1.0226554272787
ebi-a-GCST90001484	ebi-a-GCST90018935	Urolithiasis	CD39+ resting Treg %resting Treg	Weighted median	28	-0.00888084482738578	0.0122871126334913	0.469816779043624	-0.0329635855890287	0.0152018959342571	0.991158473395937	0.967573792577262	1.01531803250667
ebi-a-GCST90001484	ebi-a-GCST90018935	Urolithiasis	CD39+ resting Treg %resting Treg	Inverse variance weighted	28	-0.00283814407458719	0.0100813207299341	0.778307736429059	-0.0225975327052581	0.0169212445560837	0.997165879648771	0.977655879120444	1.01706521974815
ebi-a-GCST90001484	ebi-a-GCST90018935	Urolithiasis	CD39+ resting Treg %resting Treg	Simple mode	28	0.0262817594018057	0.0306312450789604	0.398442478303026	-0.0337554809529567	0.0863189997565681	1.02663017042872	0.96680787867852	1.09015403171427
ebi-a-GCST90001484	ebi-a-GCST90018935	Urolithiasis	CD39+ resting Treg %resting Treg	Weighted mode	28	-0.00458210968213446	0.0122866023671109	0.712108310074456	-0.0286638503216718	0.0194996309574029	0.995428372166663	0.97174306068819	1.01969099055118
ebi-a-GCST90001485	ebi-a-GCST90018935	Urolithiasis	CD39+ resting Treg % CD4 Treg	MR Egger	35	-0.0128527949398993	0.0105746192680496	0.232823301269199	-0.0335790487052765	0.00787345882547793	0.987229449494958	0.966978469814076	1.00790453601052
ebi-a-GCST90001485	ebi-a-GCST90018935	Urolithiasis	CD39+ resting Treg % CD4 Treg	Weighted median	35	-0.0118452856824019	0.0116683880707235	0.310029366396577	-0.03471532630102	0.0110247549362162	0.988224593528833	0.965880337852785	1.01108575149821
ebi-a-GCST90001485	ebi-a-GCST90018935	Urolithiasis	CD39+ resting Treg % CD4 Treg	Inverse variance weighted	35	-0.0178957019185891	0.00819027639034554	0.0288893120595264	-0.0339486436436664	-0.00184276019351185	0.982263475211816	0.966621145502797	0.998158936646604
ebi-a-GCST90001485	ebi-a-GCST90018935	Urolithiasis	CD39+ resting Treg % CD4 Treg	Simple mode	35	-0.0362944984521263	0.0236561276974596	0.134221223722993	-0.0826605087391471	0.0100715118348944	0.964356250237035	0.920663651434745	1.01012240020768
ebi-a-GCST90001485	ebi-a-GCST90018935	Urolithiasis	CD39+ resting Treg % CD4 Treg	Weighted mode	35	-0.0155976411436758	0.00992486316046441	0.125310593569464	-0.0350503729381861	0.0038550906508344	0.984523372070435	0.96555677710068	1.00386253107089
ebi-a-GCST90001486	ebi-a-GCST90018935	Urolithiasis	Activated Treg AC	MR Egger	16	0.0196271590824324	0.0204045194911544	0.352419132201359	-0.0203656991202302	0.0596200172850951	1.0198210381235	0.979840281050137	1.06143314365953
ebi-a-GCST90001486	ebi-a-GCST90018935	Urolithiasis	Activated Treg AC	Weighted median	16	0.00573091371161749	0.0218346569811225	0.792960124810919	-0.0370650139713826	0.0485268413946175	1.00574736681302	0.963613484972965	1.04972354748616
ebi-a-GCST90001486	ebi-a-GCST90018935	Urolithiasis	Activated Treg AC	Inverse variance weighted	16	0.0112438329043234	0.0160986713239523	0.484906848842462	-0.0203095628906231	0.0427972286992698	1.01130728237561	0.979895287133035	1.04372623566572
ebi-a-GCST90001486	ebi-a-GCST90018935	Urolithiasis	Activated Treg AC	Simple mode	16	-0.000931358698497919	0.0384561728987876	0.980997410645765	-0.0763054575801217	0.0744427401831259	0.999069074881398	0.926533146757291	1.07728365669128
ebi-a-GCST90001486	ebi-a-GCST90018935	Urolithiasis	Activated Treg AC	Weighted mode	16	0.0136504950881597	0.018857126524754	0.480271273046582	-0.023309472900358	0.0506104630766775	1.01374408847672	0.976960094311098	1.05191305448987
ebi-a-GCST90001487	ebi-a-GCST90018935	Urolithiasis	Activated Treg %CD4 Treg	MR Egger	31	0.0136358908423117	0.032700827957463	0.679757033313668	-0.0504577319543158	0.0777295136389392	1.01372928361693	0.950794116032133	1.08083026928173
ebi-a-GCST90001487	ebi-a-GCST90018935	Urolithiasis	Activated Treg %CD4 Treg	Weighted median	31	-0.00034140350231975	0.0244162303072607	0.988843826259612	-0.0481972149045508	0.0475144078999113	0.999658654769224	0.952945833422902	1.04866131001964
ebi-a-GCST90001487	ebi-a-GCST90018935	Urolithiasis	Activated Treg %CD4 Treg	Inverse variance weighted	31	0.00404590603334558	0.02000025910087	0.839687921447994	-0.0351546018043597	0.0432464138710508	1.00405410176048	0.965456143457133	1.04419516732487
ebi-a-GCST90001487	ebi-a-GCST90018935	Urolithiasis	Activated Treg %CD4 Treg	Simple mode	31	0.0609798165459706	0.0460237304391108	0.195186817149432	-0.0292266951146865	0.151186328206628	1.06287746143232	0.971196274058772	1.16321337735326
ebi-a-GCST90001487	ebi-a-GCST90018935	Urolithiasis	Activated Treg %CD4 Treg	Weighted mode	31	0.00386648578677828	0.027913116356377	0.890756212858915	-0.0508432222717207	0.0585761938452773	1.00387397028608	0.950427664742807	1.0603257729147
ebi-a-GCST90001488	ebi-a-GCST90018935	Urolithiasis	Activated Treg %CD4	MR Egger	19	0.0324745814595298	0.0330627171360261	0.339768668223079	-0.0323283441270814	0.0972775070461409	1.03300763526387	0.968188630832501	1.1021661900697
ebi-a-GCST90001488	ebi-a-GCST90018935	Urolithiasis	Activated Treg %CD4	Weighted median	19	0.0107180886226009	0.0309898049568609	0.72944903003037	-0.0500219290928465	0.0714581063380483	1.01077573309658	0.95120856513106	1.07407315290118
ebi-a-GCST90001488	ebi-a-GCST90018935	Urolithiasis	Activated Treg %CD4	Inverse variance weighted	19	0.0241677822148257	0.0208840650472181	0.247176142691682	-0.0167649852777218	0.0651005497073733	1.02446219000692	0.983374765027497	1.06726633230661
ebi-a-GCST90001488	ebi-a-GCST90018935	Urolithiasis	Activated Treg %CD4	Simple mode	19	-0.00728577838725042	0.0498595571543255	0.885445957450871	-0.105010510409728	0.0904389536352275	0.99274069855537	0.900315059856373	1.09465468091295
ebi-a-GCST90001488	ebi-a-GCST90018935	Urolithiasis	Activated Treg %CD4	Weighted mode	19	0.0234015408356378	0.0416243099783413	0.580908471185837	-0.0581821067219111	0.104985188393187	1.02367750535284	0.943478118084354	1.1106941590687
ebi-a-GCST90001489	ebi-a-GCST90018935	Urolithiasis	CD39+ activated Treg AC	MR Egger	30	0.00212975333523529	0.0150116697907478	0.88819607930052	-0.0272931194546303	0.0315526261251009	1.00213202287077	0.973075972219097	1.03205568725824
ebi-a-GCST90001489	ebi-a-GCST90018935	Urolithiasis	CD39+ activated Treg AC	Weighted median	30	-0.00865708114787704	0.0122799697454169	0.480825313994712	-0.0327258218488942	0.0154116595531401	0.991380283478515	0.967803873892454	1.01553103163044
ebi-a-GCST90001489	ebi-a-GCST90018935	Urolithiasis	CD39+ activated Treg AC	Inverse variance weighted	30	0.000182924603635215	0.00947072011784325	0.984590016294514	-0.0183796868273376	0.018745536034608	1.00018294133536	0.981788189538223	1.01892233660783
ebi-a-GCST90001489	ebi-a-GCST90018935	Urolithiasis	CD39+ activated Treg AC	Simple mode	30	0.0306495074296676	0.0287746976807128	0.295594368655838	-0.0257489000245295	0.0870479148838647	1.03112403923004	0.974579775844919	1.09094895115827
ebi-a-GCST90001489	ebi-a-GCST90018935	Urolithiasis	CD39+ activated Treg AC	Weighted mode	30	0.00100609260730017	0.0115225979639524	0.931021473031683	-0.0215781994020465	0.0235903846166468	1.00100659888824	0.978652944401703	1.02387083873782
ebi-a-GCST90001490	ebi-a-GCST90018935	Urolithiasis	CD39+ activated Treg %activated Treg	MR Egger	8	-0.0435320269735125	0.0534277151849048	0.44632304494032	-0.148250348735926	0.0611862947889008	0.957401890914944	0.862215233426556	1.06309694516153
ebi-a-GCST90001490	ebi-a-GCST90018935	Urolithiasis	CD39+ activated Treg %activated Treg	Weighted median	8	-0.0268125562569992	0.0448846009584078	0.550262725523714	-0.114786374135479	0.0611612616214801	0.973543709099408	0.891556583110574	1.06307033281082
ebi-a-GCST90001490	ebi-a-GCST90018935	Urolithiasis	CD39+ activated Treg %activated Treg	Inverse variance weighted	8	-0.0235408104451869	0.0332448547550265	0.478880753995028	-0.0887007257650389	0.0416191048746651	0.976734112901484	0.915119404256781	1.0424973209701
ebi-a-GCST90001490	ebi-a-GCST90018935	Urolithiasis	CD39+ activated Treg %activated Treg	Simple mode	8	-0.0320227424575149	0.0635632483636729	0.629871482775077	-0.156606709250314	0.092561224335284	0.968484556109865	0.855040272128196	1.09698030139415
ebi-a-GCST90001490	ebi-a-GCST90018935	Urolithiasis	CD39+ activated Treg %activated Treg	Weighted mode	8	-0.0130542385831579	0.0518106251268954	0.808309061517699	-0.114603063831873	0.0884945866655571	0.987030598427234	0.891720029598761	1.09252833837319
ebi-a-GCST90001491	ebi-a-GCST90018935	Urolithiasis	CD39+ activated Treg %CD4 Treg	MR Egger	26	0.0121988904485533	0.0139974230222125	0.3921108347015	-0.0152360586749832	0.0396338395720897	1.01227360039639	0.98487942282877	1.04042974023797
ebi-a-GCST90001491	ebi-a-GCST90018935	Urolithiasis	CD39+ activated Treg %CD4 Treg	Weighted median	26	-0.00628983698545867	0.0116124682694412	0.588062989926731	-0.0290502747935635	0.0164706008226461	0.993729902631186	0.971367627932023	1.01660698893755
ebi-a-GCST90001491	ebi-a-GCST90018935	Urolithiasis	CD39+ activated Treg %CD4 Treg	Inverse variance weighted	26	0.00113151232056619	0.00973277842212641	0.907448155113013	-0.0179447333868016	0.0202077580279339	1.00113215272215	0.982215314572158	1.02041331706446
ebi-a-GCST90001491	ebi-a-GCST90018935	Urolithiasis	CD39+ activated Treg %CD4 Treg	Simple mode	26	0.00998894160765318	0.0216029019400256	0.647801655039871	-0.0323527461947971	0.0523306294101034	1.01003899761489	0.968165005316227	1.05372407709538
ebi-a-GCST90001491	ebi-a-GCST90018935	Urolithiasis	CD39+ activated Treg %CD4 Treg	Weighted mode	26	0.00197378184573271	0.0103462031805124	0.850243799205278	-0.0183047763880717	0.0222523400795371	1.00197573103533	0.981861738477525	1.02250177009701
ebi-a-GCST90001492	ebi-a-GCST90018935	Urolithiasis	Secreting Treg AC	MR Egger	23	0.00210101929446309	0.00824822291846244	0.80141423646202	-0.0140654976257233	0.0182675362146495	1.00210322798206	0.986032959330084	1.01843540829947
ebi-a-GCST90001492	ebi-a-GCST90018935	Urolithiasis	Secreting Treg AC	Weighted median	23	-0.000901193280613724	0.00852457362253059	0.915806805236926	-0.0176093575807737	0.0158069710195462	0.999099212672094	0.982544781069433	1.0159325620513
ebi-a-GCST90001492	ebi-a-GCST90018935	Urolithiasis	Secreting Treg AC	Inverse variance weighted	23	0.00525784858925074	0.0063565499951946	0.408149527743051	-0.00720098940133067	0.0177166865798321	1.00527169533253	0.992824875601074	1.01787455801299
ebi-a-GCST90001492	ebi-a-GCST90018935	Urolithiasis	Secreting Treg AC	Simple mode	23	0.011263395426903	0.0156861716440479	0.480285269040178	-0.0194815009954309	0.0420082918492369	1.01132706629067	0.980707037124823	1.0429031263104
ebi-a-GCST90001492	ebi-a-GCST90018935	Urolithiasis	Secreting Treg AC	Weighted mode	23	-2.06774253040387e-05	0.00759875437483456	0.997853355707656	-0.0149142359999798	0.0148728811493717	0.999979322788472	0.985196430366552	1.01498403281105
ebi-a-GCST90001493	ebi-a-GCST90018935	Urolithiasis	Secreting Treg % CD4 Treg	MR Egger	31	0.0151029069721578	0.0168083339472534	0.376299603567814	-0.0178414275644589	0.0480472415087745	1.01521753220273	0.982316788374274	1.04922022089996
ebi-a-GCST90001493	ebi-a-GCST90018935	Urolithiasis	Secreting Treg % CD4 Treg	Weighted median	31	0.0215223449128575	0.0184892679681777	0.24440566661896	-0.0147166203047709	0.0577613101304858	1.02175562112262	0.985391139882251	1.05946208266133
ebi-a-GCST90001493	ebi-a-GCST90018935	Urolithiasis	Secreting Treg % CD4 Treg	Inverse variance weighted	31	0.0064749375816865	0.0128695666139492	0.614879839033732	-0.018749412981654	0.031699288145027	1.00649594530679	0.981425263862243	1.03220706173018
ebi-a-GCST90001493	ebi-a-GCST90018935	Urolithiasis	Secreting Treg % CD4 Treg	Simple mode	31	-0.0249081417021598	0.0297429371345233	0.408963452201875	-0.0832042984858256	0.0333880150815059	0.975399506451651	0.920163140079761	1.03395165025156
ebi-a-GCST90001493	ebi-a-GCST90018935	Urolithiasis	Secreting Treg % CD4 Treg	Weighted mode	31	0.0129546563791798	0.0163430749122465	0.434194583826832	-0.0190777704488233	0.0449870832071829	1.01303893146518	0.981103058450557	1.04601434867083
ebi-a-GCST90001494	ebi-a-GCST90018935	Urolithiasis	Secreting Treg %CD4	MR Egger	25	0.00779800057141614	0.0189108791563612	0.683897311692999	-0.0292673225750517	0.044863323717884	1.00782848416338	0.971156817622154	1.0458849024795
ebi-a-GCST90001494	ebi-a-GCST90018935	Urolithiasis	Secreting Treg %CD4	Weighted median	25	0.00917926128287124	0.0186864647649133	0.623267219366554	-0.0274462096563588	0.0458047322221013	1.00922151990373	0.972927015224432	1.04686997102433
ebi-a-GCST90001494	ebi-a-GCST90018935	Urolithiasis	Secreting Treg %CD4	Inverse variance weighted	25	0.00541122527049159	0.0151132228191014	0.720309072903816	-0.0242106914549471	0.0350331419959303	1.00542589239372	0.97608003636885	1.03565403187256
ebi-a-GCST90001494	ebi-a-GCST90018935	Urolithiasis	Secreting Treg %CD4	Simple mode	25	0.00455698709207852	0.0341327058796075	0.894904872904373	-0.0623431164319522	0.0714570906161093	1.00456738594757	0.939560452847876	1.07407206194207
ebi-a-GCST90001494	ebi-a-GCST90018935	Urolithiasis	Secreting Treg %CD4	Weighted mode	25	0.0341425317163548	0.017153459644118	0.0580511131960216	0.000521750813883635	0.067763312618826	1.03473207835727	1.00052188694951	1.07011199649607
ebi-a-GCST90001495	ebi-a-GCST90018935	Urolithiasis	CD39+ secreting Treg AC	MR Egger	27	0.00114905353327614	0.0147529158009552	0.938538346709564	-0.0277666614365961	0.0300647685031484	1.00114971394821	0.972615288979645	1.03052127711265
ebi-a-GCST90001495	ebi-a-GCST90018935	Urolithiasis	CD39+ secreting Treg AC	Weighted median	27	-0.00853851556474088	0.0116648878504506	0.464178108808612	-0.031401695751624	0.0143246646221422	0.991497834028522	0.969086217063582	1.01442775428386
ebi-a-GCST90001495	ebi-a-GCST90018935	Urolithiasis	CD39+ secreting Treg AC	Inverse variance weighted	27	-0.00500803574233408	0.00911163217160547	0.582572473733596	-0.0228668347986808	0.0128507633140127	0.995004483560906	0.977392629793939	1.01293368921252
ebi-a-GCST90001495	ebi-a-GCST90018935	Urolithiasis	CD39+ secreting Treg AC	Simple mode	27	-0.00319490492743313	0.0251044380539418	0.89971019373614	-0.0523996035131591	0.0460097936582929	0.996810193350365	0.948949587478286	1.04708466569614
ebi-a-GCST90001495	ebi-a-GCST90018935	Urolithiasis	CD39+ secreting Treg AC	Weighted mode	27	-0.00319490492743313	0.0106055450282766	0.765621126717855	-0.0239817731828552	0.017591963327989	0.996810193350365	0.976303504501192	1.01774761330479
ebi-a-GCST90001496	ebi-a-GCST90018935	Urolithiasis	CD39+ secreting Treg %secreting Treg	MR Egger	28	-0.0296821077142006	0.013922280632984	0.0426218560388977	-0.0569697777548492	-0.00239443767355206	0.97075407973704	0.944622617551449	0.997608426705686
ebi-a-GCST90001496	ebi-a-GCST90018935	Urolithiasis	CD39+ secreting Treg %secreting Treg	Weighted median	28	-0.0315947908490924	0.015310942119821	0.0390610456138123	-0.0616042374039417	-0.00158534429424319	0.968899109331417	0.940254930898071	0.998415911700207
ebi-a-GCST90001496	ebi-a-GCST90018935	Urolithiasis	CD39+ secreting Treg %secreting Treg	Inverse variance weighted	28	-0.0215464749021408	0.0102635087048065	0.0357879650485152	-0.0416629519635617	-0.00142999784071999	0.97868399216943	0.959193020219811	0.998571024119001
ebi-a-GCST90001496	ebi-a-GCST90018935	Urolithiasis	CD39+ secreting Treg %secreting Treg	Simple mode	28	-0.0246968847154253	0.0232480771554615	0.297500561396631	-0.0702631159401299	0.0208693465092793	0.975605588179582	0.932148524501433	1.0210886341276
ebi-a-GCST90001496	ebi-a-GCST90018935	Urolithiasis	CD39+ secreting Treg %secreting Treg	Weighted mode	28	-0.0314812873875173	0.0134761053924587	0.0271600756931482	-0.0578944539567363	-0.00506812081829832	0.96900908897566	0.943749551211276	0.994944700436981
ebi-a-GCST90001497	ebi-a-GCST90018935	Urolithiasis	CD39+ secreting Treg %CD4 Treg	MR Egger	22	-0.0269434960151587	0.0169265896473757	0.1271157537396	-0.0601196117240152	0.00623261969369772	0.973416241867028	0.941651894241398	1.00625208288236
ebi-a-GCST90001497	ebi-a-GCST90018935	Urolithiasis	CD39+ secreting Treg %CD4 Treg	Weighted median	22	-0.0303616062952097	0.0164301746505114	0.0646142870393218	-0.0625647486102121	0.00184153601979278	0.97009467777407	0.939352239092391	1.00184323268858
ebi-a-GCST90001497	ebi-a-GCST90018935	Urolithiasis	CD39+ secreting Treg %CD4 Treg	Inverse variance weighted	22	-0.0220077595077553	0.013035315726901	0.0913501821627075	-0.0475569783324812	0.00354145931697068	0.978232644417969	0.953556139545964	1.00354773769337
ebi-a-GCST90001497	ebi-a-GCST90018935	Urolithiasis	CD39+ secreting Treg %CD4 Treg	Simple mode	22	-0.0232219523702186	0.0300816630437594	0.448736649832672	-0.0821820119359871	0.0357381071955499	0.977045602118267	0.921104291462757	1.03638438933193
ebi-a-GCST90001497	ebi-a-GCST90018935	Urolithiasis	CD39+ secreting Treg %CD4 Treg	Weighted mode	22	-0.0337900193290518	0.014648642427299	0.0313589273821543	-0.0625013584865578	-0.00507868017154574	0.96677448728104	0.939411786634325	0.994934194519895
ebi-a-GCST90001498	ebi-a-GCST90018935	Urolithiasis	Activated & resting Treg AC	MR Egger	19	0.0433015338598477	0.0379659393898115	0.269876815451957	-0.0311117073441828	0.117714775063878	1.04425272493707	0.969367281583098	1.12492320945435
ebi-a-GCST90001498	ebi-a-GCST90018935	Urolithiasis	Activated & resting Treg AC	Weighted median	19	0.0599827282302092	0.0280268765646179	0.0323397399042855	0.00505005016355813	0.11491540629686	1.06181820690735	1.00506282315926	1.1217785381574
ebi-a-GCST90001498	ebi-a-GCST90018935	Urolithiasis	Activated & resting Treg AC	Inverse variance weighted	19	0.0563951059187287	0.019705223452935	0.004210607403944	0.0177728679509761	0.0950173438864812	1.05801562940206	1.01793174520773	1.09967792764985
ebi-a-GCST90001498	ebi-a-GCST90018935	Urolithiasis	Activated & resting Treg AC	Simple mode	19	0.0369058657038704	0.0418562367355084	0.389546015346564	-0.0451323582977261	0.118944089705467	1.03759534293353	0.95587095600733	1.12630694437493
ebi-a-GCST90001498	ebi-a-GCST90018935	Urolithiasis	Activated & resting Treg AC	Weighted mode	19	0.0595822387175692	0.0300240761094704	0.0626607292253153	0.000735049543007189	0.118429427892131	1.06139304499328	1.00073531975813	1.12572742634126
ebi-a-GCST90001499	ebi-a-GCST90018935	Urolithiasis	Activated & resting Treg % CD4 Treg	MR Egger	29	-0.0149366011920683	0.0169466097085209	0.385885002249696	-0.0481519562207693	0.0182787538366327	0.985174396505538	0.952988963473035	1.01844683278697
ebi-a-GCST90001499	ebi-a-GCST90018935	Urolithiasis	Activated & resting Treg % CD4 Treg	Weighted median	29	-0.021607581780654	0.0184817297358365	0.242350450081052	-0.0578317720628936	0.0146166085015856	0.978624189672809	0.943808709074503	1.01472395349253
ebi-a-GCST90001499	ebi-a-GCST90018935	Urolithiasis	Activated & resting Treg % CD4 Treg	Inverse variance weighted	29	-0.0054285656316071	0.013059877207795	0.677653375366816	-0.0310259249588853	0.0201687936956711	0.994586142404253	0.969450439787445	1.02037355811552
ebi-a-GCST90001499	ebi-a-GCST90018935	Urolithiasis	Activated & resting Treg % CD4 Treg	Simple mode	29	0.0318318117396588	0.0303626255726435	0.303425508356336	-0.0276789343827226	0.0913425578620401	1.03234386258487	0.97270061739625	1.09564426253726
ebi-a-GCST90001499	ebi-a-GCST90018935	Urolithiasis	Activated & resting Treg % CD4 Treg	Weighted mode	29	-0.0133404555942014	0.0160171039635555	0.411956147278854	-0.0447339793627701	0.0180530681743674	0.986748133904548	0.956251830721934	1.01821700987388
ebi-a-GCST90001500	ebi-a-GCST90018935	Urolithiasis	Activated & resting Treg %CD4+	MR Egger	30	0.0199757283644316	0.0263299030420957	0.454388844633144	-0.0316308815980759	0.0715823383269392	1.02017657837213	0.96886414166788	1.07420659543392
ebi-a-GCST90001500	ebi-a-GCST90018935	Urolithiasis	Activated & resting Treg %CD4+	Weighted median	30	0.00897355507286483	0.0227280443699986	0.692973506198816	-0.0355734118923324	0.0535205220380621	1.00901393812097	0.965051885344355	1.05497864185728
ebi-a-GCST90001500	ebi-a-GCST90018935	Urolithiasis	Activated & resting Treg %CD4+	Inverse variance weighted	30	0.00320830020743183	0.017765998499703	0.856692121313614	-0.031613056851986	0.0380296572668496	1.0032134523109	0.968881411579116	1.03876203926467
ebi-a-GCST90001500	ebi-a-GCST90018935	Urolithiasis	Activated & resting Treg %CD4+	Simple mode	30	0.0156485179053144	0.0399077253844418	0.697838384469671	-0.0625706238481915	0.0938676596588203	1.01577159712602	0.939346720190652	1.09841437176524
ebi-a-GCST90001500	ebi-a-GCST90018935	Urolithiasis	Activated & resting Treg %CD4+	Weighted mode	30	0.0172060161789465	0.0252391495556108	0.500825066584561	-0.0322627169500506	0.0666747493079437	1.01735489230464	0.96825217240418	1.0689477456335
ebi-a-GCST90001501	ebi-a-GCST90018935	Urolithiasis	Activated & secreting Treg AC	MR Egger	23	0.00228334913989028	0.0106614630147065	0.832481570033593	-0.0186131183689346	0.0231798166487151	1.00228595796678	0.981559035954495	1.02345055645126
ebi-a-GCST90001501	ebi-a-GCST90018935	Urolithiasis	Activated & secreting Treg AC	Weighted median	23	0.00179570209621309	0.0132030433140933	0.891815999612738	-0.0240822627994097	0.0276736669918359	1.00179731533471	0.976205401065655	1.02806013971678
ebi-a-GCST90001501	ebi-a-GCST90018935	Urolithiasis	Activated & secreting Treg AC	Inverse variance weighted	23	0.0032197763462775	0.00867521304980385	0.710528299455586	-0.013783641231338	0.020223193923893	1.00322496539383	0.986310918195147	1.02042906817982
ebi-a-GCST90001501	ebi-a-GCST90018935	Urolithiasis	Activated & secreting Treg AC	Simple mode	23	0.00216006229453869	0.0187419656764269	0.909290312768559	-0.034574190431258	0.0388943150203353	1.00216239690977	0.966016667834653	1.03966060133429
ebi-a-GCST90001501	ebi-a-GCST90018935	Urolithiasis	Activated & secreting Treg AC	Weighted mode	23	-0.00732408831661324	0.0110660369679043	0.514938913906452	-0.0290135207737056	0.0143653441404791	0.992702667457822	0.971403330253207	1.01446902155565
ebi-a-GCST90001502	ebi-a-GCST90018935	Urolithiasis	Activated & secreting Treg %CD4 Treg	MR Egger	39	0.0078934883365959	0.0100079762358041	0.435300603597566	-0.0117221450855801	0.0275091217587719	1.00792472404781	0.988346291587906	1.02789099123816
ebi-a-GCST90001502	ebi-a-GCST90018935	Urolithiasis	Activated & secreting Treg %CD4 Treg	Weighted median	39	-0.00384483117056863	0.0117888246259577	0.744316900219613	-0.0269509274374457	0.0192612650963085	0.996162550729047	0.973409008026752	1.01944795999641
ebi-a-GCST90001502	ebi-a-GCST90018935	Urolithiasis	Activated & secreting Treg %CD4 Treg	Inverse variance weighted	39	0.00621707099085726	0.00828622161245811	0.453079934889343	-0.0100239233695606	0.0224580653512752	1.00623643708938	0.990026148704426	1.02271214619061
ebi-a-GCST90001502	ebi-a-GCST90018935	Urolithiasis	Activated & secreting Treg %CD4 Treg	Simple mode	39	0.00834442315507911	0.0201029688148148	0.680414670632884	-0.0310573957219578	0.047746242032116	1.00837933489252	0.969419930922415	1.04890445368783
ebi-a-GCST90001502	ebi-a-GCST90018935	Urolithiasis	Activated & secreting Treg %CD4 Treg	Weighted mode	39	0.000857033751346492	0.0092986659220769	0.927049239633154	-0.0173683514559242	0.0190824189586172	1.00085740110971	0.982781608916945	1.01926565196922
ebi-a-GCST90001503	ebi-a-GCST90018935	Urolithiasis	Activated & secreting Treg %CD4+	MR Egger	31	0.00604425391679389	0.0107719030560914	0.579030947671431	-0.0150686760731452	0.027157183906733	1.00606255727764	0.985044288306481	1.02752930114052
ebi-a-GCST90001503	ebi-a-GCST90018935	Urolithiasis	Activated & secreting Treg %CD4+	Weighted median	31	0.00236150454525635	0.0123911591269277	0.84885482261952	-0.0219251673435219	0.0266481764340346	1.00236429509331	0.978313442105778	1.02700641413581
ebi-a-GCST90001503	ebi-a-GCST90018935	Urolithiasis	Activated & secreting Treg %CD4+	Inverse variance weighted	31	0.00459544805783557	0.00931560800667779	0.621796182146358	-0.0136631436352529	0.022854039750924	1.00460602332242	0.986429773450525	1.02311719420774
ebi-a-GCST90001503	ebi-a-GCST90018935	Urolithiasis	Activated & secreting Treg %CD4+	Simple mode	31	0.0128247754913768	0.0203164489312276	0.532657068860541	-0.0269954644138292	0.0526450153965828	1.01290736561351	0.973365656298135	1.05405540525858
ebi-a-GCST90001503	ebi-a-GCST90018935	Urolithiasis	Activated & secreting Treg %CD4+	Weighted mode	31	-0.00032225175254974	0.0125586117293441	0.979698598524849	-0.0249371307420643	0.0242926272369648	0.999677800164969	0.975371230966277	1.02459009699582
ebi-a-GCST90001504	ebi-a-GCST90018935	Urolithiasis	CD25hi AC	MR Egger	23	-0.00227782659068726	0.00986018555026098	0.81954091443585	-0.0216037902691988	0.0170481370878243	0.997724765687674	0.978627900144668	1.01719428591742
ebi-a-GCST90001504	ebi-a-GCST90018935	Urolithiasis	CD25hi AC	Weighted median	23	-0.00180531030869194	0.00902188107136735	0.841399607539362	-0.0194881972085719	0.0158775765911881	0.998196318283778	0.98070047012346	1.01600429508293
ebi-a-GCST90001504	ebi-a-GCST90018935	Urolithiasis	CD25hi AC	Inverse variance weighted	23	0.00119664376142548	0.00739169368755789	0.871392214597746	-0.013291075866188	0.0156843633890389	1.00119736002525	0.98679686046206	1.01580800860286
ebi-a-GCST90001504	ebi-a-GCST90018935	Urolithiasis	CD25hi AC	Simple mode	23	-0.00500521771458584	0.0290355991332169	0.864713121192977	-0.061914992015691	0.0519045565865193	0.995007287515101	0.939962787736843	1.0532752095345
ebi-a-GCST90001504	ebi-a-GCST90018935	Urolithiasis	CD25hi AC	Weighted mode	23	-0.00261113709675742	0.00795675674848296	0.745889023639036	-0.018206380323784	0.0129841061302692	0.997392268956509	0.981958354561509	1.01306876564886
ebi-a-GCST90001505	ebi-a-GCST90018935	Urolithiasis	CD25hi %CD4+	MR Egger	26	0.0243632564675594	0.0318214486837224	0.45136460126739	-0.0380067829525364	0.0867332958876552	1.02466246556169	0.962706410877162	1.09060577188254
ebi-a-GCST90001505	ebi-a-GCST90018935	Urolithiasis	CD25hi %CD4+	Weighted median	26	-0.0210611701674854	0.0291479243908481	0.469949282368873	-0.0781911019735477	0.036068761638577	0.97915906741337	0.924787680904923	1.03672713109636
ebi-a-GCST90001505	ebi-a-GCST90018935	Urolithiasis	CD25hi %CD4+	Inverse variance weighted	26	-0.0180972873368824	0.0191085292291155	0.343598509176089	-0.0555500046259488	0.019355429952184	0.982065485174914	0.945964719875762	1.01954396068651
ebi-a-GCST90001505	ebi-a-GCST90018935	Urolithiasis	CD25hi %CD4+	Simple mode	26	-0.0663866443679527	0.0478422458448735	0.177499486833455	-0.160157446223905	0.0273841574879994	0.935768984529168	0.85200963270589	1.02776254961548
ebi-a-GCST90001505	ebi-a-GCST90018935	Urolithiasis	CD25hi %CD4+	Weighted mode	26	-0.0195762333390337	0.026708350465835	0.470398350016394	-0.0719246002520702	0.0327721335740029	0.980614136849208	0.930601060251348	1.03331505460438
ebi-a-GCST90001506	ebi-a-GCST90018935	Urolithiasis	CD25hi %T cell	MR Egger	20	-0.00780358172031274	0.0414032177003333	0.852610890827231	-0.0889538884129661	0.0733467249723406	0.992226787176786	0.914887759528364	1.07610358422403
ebi-a-GCST90001506	ebi-a-GCST90018935	Urolithiasis	CD25hi %T cell	Weighted median	20	0.0234087042961295	0.0310691867749489	0.451186786983963	-0.0374869017827704	0.0843043103750293	1.02368483845247	0.963207033933164	1.08795992093033
ebi-a-GCST90001506	ebi-a-GCST90018935	Urolithiasis	CD25hi %T cell	Inverse variance weighted	20	-0.00174890711789404	0.0245264660983508	0.943153476143478	-0.0498207806706617	0.0463229664348736	0.998252621328992	0.951399918477672	1.04741263546113
ebi-a-GCST90001506	ebi-a-GCST90018935	Urolithiasis	CD25hi %T cell	Simple mode	20	-0.0710695747410073	0.0517926792500928	0.185987681206051	-0.172583226071189	0.0304440765891747	0.931397088162075	0.841488252136198	1.03091223630818
ebi-a-GCST90001506	ebi-a-GCST90018935	Urolithiasis	CD25hi %T cell	Weighted mode	20	0.0302736686689711	0.0365459824136344	0.417744554132804	-0.0413564568617523	0.101903794199694	1.03073657566549	0.959487053239736	1.10727694013935
ebi-a-GCST90001507	ebi-a-GCST90018935	Urolithiasis	CD25hi CD45RA+ CD4 not Treg AC	MR Egger	27	0.00203946469974188	0.0186510260940006	0.91379896010942	-0.0345165464444994	0.0385954758439831	1.00204154582242	0.966072354491647	1.03934995643525
ebi-a-GCST90001507	ebi-a-GCST90018935	Urolithiasis	CD25hi CD45RA+ CD4 not Treg AC	Weighted median	27	0.00332152016395751	0.0200441090994031	0.868384750185589	-0.0359649336708725	0.0426079739987875	1.00332704252458	0.964674120470235	1.04352872426018
ebi-a-GCST90001507	ebi-a-GCST90018935	Urolithiasis	CD25hi CD45RA+ CD4 not Treg AC	Inverse variance weighted	27	0.00917549103845192	0.0132121860180697	0.487386359253293	-0.0167203935569647	0.0350713756338685	1.0092177148991	0.983418616378115	1.03569362945082
ebi-a-GCST90001507	ebi-a-GCST90018935	Urolithiasis	CD25hi CD45RA+ CD4 not Treg AC	Simple mode	27	0.00512524540694886	0.0306579449097214	0.868525712033829	-0.0549643266161051	0.0652148174300028	1.00513840194441	0.946518912883769	1.06738829336782
ebi-a-GCST90001507	ebi-a-GCST90018935	Urolithiasis	CD25hi CD45RA+ CD4 not Treg AC	Weighted mode	27	0.00512524540694886	0.0187625073091086	0.786885101284877	-0.031649268918904	0.0418997597328017	1.00513840194441	0.96884632701585	1.04278994396894
ebi-a-GCST90001508	ebi-a-GCST90018935	Urolithiasis	CD25hi CD45RA+ CD4 not Treg %CD4+	MR Egger	35	0.0146685594985298	0.0115863591101526	0.214370810767688	-0.00804070435736941	0.037377823354429	1.01477667078288	0.991991535637287	1.03808515957108
ebi-a-GCST90001508	ebi-a-GCST90018935	Urolithiasis	CD25hi CD45RA+ CD4 not Treg %CD4+	Weighted median	35	0.00886493706818022	0.0132031468852416	0.501949139624503	-0.0170132308268933	0.0347431049632538	1.00890434699221	0.983130676917059	1.03535369740644
ebi-a-GCST90001508	ebi-a-GCST90018935	Urolithiasis	CD25hi CD45RA+ CD4 not Treg %CD4+	Inverse variance weighted	35	0.00833858801738579	0.00945333313500663	0.377734008712319	-0.0101899449272272	0.0268671209619988	1.00837345087742	0.989861796664456	1.02723129618782
ebi-a-GCST90001508	ebi-a-GCST90018935	Urolithiasis	CD25hi CD45RA+ CD4 not Treg %CD4+	Simple mode	35	0.0154499989855035	0.0206633304663878	0.459780861688278	-0.0250501287286165	0.0559501266996235	1.01556996726012	0.975261022207838	1.05754493916494
ebi-a-GCST90001508	ebi-a-GCST90018935	Urolithiasis	CD25hi CD45RA+ CD4 not Treg %CD4+	Weighted mode	35	0.0128648865762392	0.0122930697240177	0.302706308134307	-0.0112295300828354	0.0369593032353138	1.01294799524166	0.988833285739514	1.03765079094879
ebi-a-GCST90001509	ebi-a-GCST90018935	Urolithiasis	CD25hi CD45RA+ CD4 not Treg %T cell	MR Egger	28	0.00901105583976883	0.0115846399598444	0.443681337798865	-0.0136948384815262	0.0317169501610638	1.00905177762697	0.986398509205956	1.03222529274885
ebi-a-GCST90001509	ebi-a-GCST90018935	Urolithiasis	CD25hi CD45RA+ CD4 not Treg %T cell	Weighted median	28	0.00889182796936512	0.0130869725063901	0.496858368556689	-0.0167586381431594	0.0345422940818897	1.00893147770409	0.983381006659264	1.03514580799187
ebi-a-GCST90001509	ebi-a-GCST90018935	Urolithiasis	CD25hi CD45RA+ CD4 not Treg %T cell	Inverse variance weighted	28	0.00332506877782957	0.00963110654145013	0.729911954969644	-0.0155519000434127	0.0222020375990718	1.00333060295115	0.984568406282657	1.02245033701531
ebi-a-GCST90001509	ebi-a-GCST90018935	Urolithiasis	CD25hi CD45RA+ CD4 not Treg %T cell	Simple mode	28	0.0151314137846134	0.0191487678063993	0.436294962349894	-0.0224001711159292	0.0526629986851559	1.01524647323102	0.977848849880446	1.05407436081154
ebi-a-GCST90001509	ebi-a-GCST90018935	Urolithiasis	CD25hi CD45RA+ CD4 not Treg %T cell	Weighted mode	28	0.0105850501641719	0.012282355617068	0.396382112501819	-0.0134883668452814	0.0346584671736252	1.01064126999581	0.986602193546938	1.03526607106631
ebi-a-GCST90001510	ebi-a-GCST90018935	Urolithiasis	CD25hi CD45RA- CD4 not Treg AC	MR Egger	21	0.0300986795766538	0.0160126960462285	0.0755772362525877	-0.00128620467395403	0.0614835638272616	1.03055622378796	0.998714622132759	1.0634130179451
ebi-a-GCST90001510	ebi-a-GCST90018935	Urolithiasis	CD25hi CD45RA- CD4 not Treg AC	Weighted median	21	0.0284178988760586	0.0176977207952836	0.108331536909589	-0.00626963388269716	0.0631054316348144	1.02882553963384	0.99374997926133	1.06513913267162
ebi-a-GCST90001510	ebi-a-GCST90018935	Urolithiasis	CD25hi CD45RA- CD4 not Treg AC	Inverse variance weighted	21	0.0283581132384124	0.011832098778813	0.0165429964867281	0.0051671996319389	0.0515490268448859	1.02876403248156	1.00518057263169	1.05290080543123
ebi-a-GCST90001510	ebi-a-GCST90018935	Urolithiasis	CD25hi CD45RA- CD4 not Treg AC	Simple mode	21	0.046900767871042	0.02791585079338	0.108496231551756	-0.00781429968398273	0.101615835426067	1.04801800686155	0.992216152583119	1.10695813593304
ebi-a-GCST90001510	ebi-a-GCST90018935	Urolithiasis	CD25hi CD45RA- CD4 not Treg AC	Weighted mode	21	0.0115038789393559	0.0186150906111235	0.543557879599886	-0.0249816986584461	0.0479894565371579	1.01157030302185	0.975327761671489	1.04915959349097
ebi-a-GCST90001511	ebi-a-GCST90018935	Urolithiasis	CD25hi CD45RA- CD4 not Treg %CD4+	MR Egger	24	-0.0047627615210162	0.0192316126460205	0.806699839156454	-0.0424567223072163	0.0329311992651839	0.995248562442724	0.958431943346606	1.03347943265086
ebi-a-GCST90001511	ebi-a-GCST90018935	Urolithiasis	CD25hi CD45RA- CD4 not Treg %CD4+	Weighted median	24	-0.0114116343571648	0.0215766503631634	0.596883053643879	-0.0537018690689651	0.0308786003546356	0.988653231366415	0.947714607426841	1.0313602895128
ebi-a-GCST90001511	ebi-a-GCST90018935	Urolithiasis	CD25hi CD45RA- CD4 not Treg %CD4+	Inverse variance weighted	24	-0.0179736587838894	0.0144730696318911	0.214284841476194	-0.046340875262396	0.0103935576946173	0.982186904015053	0.954716467490951	1.01044775833179
ebi-a-GCST90001511	ebi-a-GCST90018935	Urolithiasis	CD25hi CD45RA- CD4 not Treg %CD4+	Simple mode	24	-0.00248172443006106	0.0357191395199691	0.945209020776772	-0.0724912378892005	0.0675277890290784	0.99752135250212	0.930073896035104	1.06985998955518
ebi-a-GCST90001511	ebi-a-GCST90018935	Urolithiasis	CD25hi CD45RA- CD4 not Treg %CD4+	Weighted mode	24	-0.0140795654736831	0.0194616843525619	0.476697018011517	-0.0522244668047043	0.0240653358573382	0.986019088065899	0.949115797939878	1.02435724296298
ebi-a-GCST90001512	ebi-a-GCST90018935	Urolithiasis	CD25hi CD45RA- CD4 not Treg %T cell	MR Egger	31	0.0202493360005546	0.0198696963708715	0.316579521540034	-0.0186952688863534	0.0591939408874627	1.02045574466344	0.981478403683851	1.06098098838254
ebi-a-GCST90001512	ebi-a-GCST90018935	Urolithiasis	CD25hi CD45RA- CD4 not Treg %T cell	Weighted median	31	0.00267596495906901	0.0197333967192981	0.892132843545514	-0.0360014926107553	0.0413534225288933	1.00267954854911	0.964638853651721	1.04222038462658
ebi-a-GCST90001512	ebi-a-GCST90018935	Urolithiasis	CD25hi CD45RA- CD4 not Treg %T cell	Inverse variance weighted	31	0.0114289258011294	0.0143008592267421	0.424187461002513	-0.0166007582832851	0.0394586098855438	1.01149448549452	0.983536274971346	1.04024744203321
ebi-a-GCST90001512	ebi-a-GCST90018935	Urolithiasis	CD25hi CD45RA- CD4 not Treg %T cell	Simple mode	31	0.0131209462963222	0.0344103881913616	0.70566219892671	-0.0543234145587465	0.080565307151391	1.01320740363238	0.947125742709058	1.08389963072815
ebi-a-GCST90001512	ebi-a-GCST90018935	Urolithiasis	CD25hi CD45RA- CD4 not Treg %T cell	Weighted mode	31	0.00972463709050747	0.0198355674346285	0.627514683737427	-0.0291530750813644	0.0486023492623794	1.0097720750213	0.971267776192793	1.04980281286552
ebi-a-GCST90001513	ebi-a-GCST90018935	Urolithiasis	CD4 Treg AC	MR Egger	22	-0.00847268629199322	0.0319205651177217	0.793394656398474	-0.0710369939227277	0.0540916213387413	0.991563105758239	0.931427434335699	1.0555813114976
ebi-a-GCST90001513	ebi-a-GCST90018935	Urolithiasis	CD4 Treg AC	Weighted median	22	-0.017409415604671	0.0270052673102511	0.519142743320337	-0.0703397395327632	0.0355209083234213	0.982741252655374	0.932077102668951	1.0361593122556
ebi-a-GCST90001513	ebi-a-GCST90018935	Urolithiasis	CD4 Treg AC	Inverse variance weighted	22	-0.00661862308113782	0.0194310606806662	0.73338908242207	-0.0447035020152435	0.0314662558529678	0.993403231761703	0.956280975185423	1.03196655217704
ebi-a-GCST90001513	ebi-a-GCST90018935	Urolithiasis	CD4 Treg AC	Simple mode	22	0.0139299533136794	0.0415932197379653	0.741015777011522	-0.0675927573727325	0.0954526640000913	1.01402742718964	0.934641021749485	1.10015674378183
ebi-a-GCST90001513	ebi-a-GCST90018935	Urolithiasis	CD4 Treg AC	Weighted mode	22	-0.0109269911387252	0.0238181075835705	0.651113423810501	-0.0576104820025234	0.035756499725073	0.989132491576109	0.944017587671239	1.0364034512377
ebi-a-GCST90001514	ebi-a-GCST90018935	Urolithiasis	HSC AC	MR Egger	19	-0.0112812718236178	0.0219809694791716	0.614396271593931	-0.0543639720027941	0.0318014283555584	0.988782123107599	0.947087330488698	1.03231249696127
ebi-a-GCST90001514	ebi-a-GCST90018935	Urolithiasis	HSC AC	Weighted median	19	0.000334861009430114	0.0191107556019614	0.986020083988445	-0.0371222199704142	0.0377919419892744	1.00033491708164	0.963558362077572	1.03851513900532
ebi-a-GCST90001514	ebi-a-GCST90018935	Urolithiasis	HSC AC	Inverse variance weighted	19	-0.0127885747977925	0.0143387035817846	0.37245083117277	-0.0408924338180904	0.0153152842225054	0.987292851546319	0.959932380655636	1.01543316420758
ebi-a-GCST90001514	ebi-a-GCST90018935	Urolithiasis	HSC AC	Simple mode	19	-0.0339684691180469	0.0398615096517897	0.40532004459004	-0.112097028035555	0.0441600897994609	0.966601981970005	0.89395751435068	1.04514965929559
ebi-a-GCST90001514	ebi-a-GCST90018935	Urolithiasis	HSC AC	Weighted mode	19	0.00185998569131313	0.0184748097935318	0.920919905279897	-0.0343506415040092	0.0380706128866355	1.00186171653765	0.966232643964168	1.038804583279
ebi-a-GCST90001515	ebi-a-GCST90018935	Urolithiasis	Im MDSC AC	MR Egger	23	0.0249227136613794	0.0255018047825456	0.339549354639284	-0.02506082371241	0.0749062510351688	1.02523588073495	0.975250591862787	1.07778310509782
ebi-a-GCST90001515	ebi-a-GCST90018935	Urolithiasis	Im MDSC AC	Weighted median	23	0.0312316907815621	0.0195583267742439	0.110299413372992	-0.00710262969595587	0.0695660112590801	1.03172451725662	0.992922534366092	1.07204282576583
ebi-a-GCST90001515	ebi-a-GCST90018935	Urolithiasis	Im MDSC AC	Inverse variance weighted	23	0.0198230573483691	0.0136976195842557	0.147843731608418	-0.00702427703677208	0.0466703917335103	1.0200208388661	0.993000335534948	1.04777659632975
ebi-a-GCST90001515	ebi-a-GCST90018935	Urolithiasis	Im MDSC AC	Simple mode	23	-0.0294782417118118	0.0333767442465239	0.386679366429544	-0.0948966604349986	0.035940177011375	0.970952003664873	0.909466913527497	1.03659383249496
ebi-a-GCST90001515	ebi-a-GCST90018935	Urolithiasis	Im MDSC AC	Weighted mode	23	0.0345716390226347	0.0284843369241003	0.237729288401875	-0.021257661348602	0.0904009393938713	1.03517618472997	0.978966690192546	1.09461306923663
ebi-a-GCST90001516	ebi-a-GCST90018935	Urolithiasis	Im MDSC %CD33dim HLA DR- CD66b-	MR Egger	22	0.00505965969804787	0.0223704293823669	0.823359794931299	-0.0387863818913913	0.048905701287487	1.00507248139153	0.961956178459009	1.05012132098236
ebi-a-GCST90001516	ebi-a-GCST90018935	Urolithiasis	Im MDSC %CD33dim HLA DR- CD66b-	Weighted median	22	0.015252260972786	0.0177849230167592	0.391116139475093	-0.0196061881400621	0.050110710085634	1.01536917032627	0.980584763187796	1.05138748913194
ebi-a-GCST90001516	ebi-a-GCST90018935	Urolithiasis	Im MDSC %CD33dim HLA DR- CD66b-	Inverse variance weighted	22	0.00616240305973536	0.0130165308803282	0.635907151731258	-0.019349997465708	0.0316748035851787	1.00618142972873	0.980836012041971	1.032181788904
ebi-a-GCST90001516	ebi-a-GCST90018935	Urolithiasis	Im MDSC %CD33dim HLA DR- CD66b-	Simple mode	22	-0.0190809462936552	0.0330294530530069	0.569613169067005	-0.0838186742775487	0.0456567816902383	0.981099942624427	0.919597987747792	1.04671509751242
ebi-a-GCST90001516	ebi-a-GCST90018935	Urolithiasis	Im MDSC %CD33dim HLA DR- CD66b-	Weighted mode	22	0.0240738967350405	0.024179811577147	0.330769543028352	-0.0233185339561677	0.0714663274262487	1.0243660123976	0.976951242061265	1.0740819829876
ebi-a-GCST90001517	ebi-a-GCST90018935	Urolithiasis	CD33br HLA DR+ AC	MR Egger	30	-0.0106232281097224	0.012173926133315	0.390291489378578	-0.0344841233310198	0.013237667111575	0.989432999097062	0.966103678073027	1.01332567292866
ebi-a-GCST90001517	ebi-a-GCST90018935	Urolithiasis	CD33br HLA DR+ AC	Weighted median	30	0.00482782154915568	0.0152560685165284	0.751659047258786	-0.0250740727432401	0.0347297158415514	1.00483949425663	0.975237670823225	1.03533983502259
ebi-a-GCST90001517	ebi-a-GCST90018935	Urolithiasis	CD33br HLA DR+ AC	Inverse variance weighted	30	-0.00964925102891048	0.00947141431841311	0.308309250182981	-0.0282132230930002	0.00891472103517922	0.990397153617165	0.972181053248884	1.0089545755032
ebi-a-GCST90001517	ebi-a-GCST90018935	Urolithiasis	CD33br HLA DR+ AC	Simple mode	30	0.0164406787862986	0.0248159982139384	0.512880030361638	-0.0321986777130207	0.0650800352856179	1.01657657044137	0.968314180520008	1.06724443817952
ebi-a-GCST90001517	ebi-a-GCST90018935	Urolithiasis	CD33br HLA DR+ AC	Weighted mode	30	0.00273927621482706	0.0148158988877084	0.854604142781633	-0.0262998856050813	0.0317784380347355	1.00274303146002	0.974042944348119	1.03228876403859
ebi-a-GCST90001518	ebi-a-GCST90018935	Urolithiasis	CD33br HLA DR+ CD14- AC	MR Egger	29	-0.00672449856178428	0.00960181917255481	0.489708897341358	-0.0255440641399917	0.0120950670164232	0.993298060284703	0.974779425202335	1.01216850813255
ebi-a-GCST90001518	ebi-a-GCST90018935	Urolithiasis	CD33br HLA DR+ CD14- AC	Weighted median	29	0.00134281302296016	0.0119101165116153	0.910232262061001	-0.0220010153398057	0.0246866413857261	1.00134371500005	0.978239241805464	1.02499387953351
ebi-a-GCST90001518	ebi-a-GCST90018935	Urolithiasis	CD33br HLA DR+ CD14- AC	Inverse variance weighted	29	-0.00466679014279437	0.00783516319587423	0.551428239369702	-0.0200237100067079	0.0106901297211191	0.995344082402453	0.98017543306515	1.01074747331249
ebi-a-GCST90001518	ebi-a-GCST90018935	Urolithiasis	CD33br HLA DR+ CD14- AC	Simple mode	29	0.0171318404337793	0.0183882148852097	0.359468827513397	-0.0189090607412317	0.0531727416087903	1.0172794320461	0.981268594024002	1.05461180472543
ebi-a-GCST90001518	ebi-a-GCST90018935	Urolithiasis	CD33br HLA DR+ CD14- AC	Weighted mode	29	-0.00133447194246122	0.0103329011142918	0.898163914835472	-0.0215869581264731	0.0189180142415506	0.998666418069279	0.978644372687793	1.01909809366215
ebi-a-GCST90001519	ebi-a-GCST90018935	Urolithiasis	CD33br HLA DR+ CD14- %CD33br HLA DR+	MR Egger	19	-0.00617020239622106	0.0252618982837324	0.809961210517242	-0.0556835230323367	0.0433431182398945	0.993848794211531	0.945838424605424	1.04429615044215
ebi-a-GCST90001519	ebi-a-GCST90018935	Urolithiasis	CD33br HLA DR+ CD14- %CD33br HLA DR+	Weighted median	19	-0.00341074382470525	0.0198702109624766	0.863711821506972	-0.0423563573111595	0.035534869661749	0.996595066154686	0.958528141192189	1.0361737785273
ebi-a-GCST90001519	ebi-a-GCST90018935	Urolithiasis	CD33br HLA DR+ CD14- %CD33br HLA DR+	Inverse variance weighted	19	-0.00552553272807935	0.0142667104861974	0.698532270288348	-0.0334882852810263	0.0224372198248676	0.994489704949538	0.967066240074277	1.02269082743976
ebi-a-GCST90001519	ebi-a-GCST90018935	Urolithiasis	CD33br HLA DR+ CD14- %CD33br HLA DR+	Simple mode	19	-0.0017023187343653	0.0292821609206142	0.954281613283408	-0.0590953541387691	0.0556907166700385	0.998299129388333	0.942616882450618	1.05727063698089
ebi-a-GCST90001519	ebi-a-GCST90018935	Urolithiasis	CD33br HLA DR+ CD14- %CD33br HLA DR+	Weighted mode	19	-0.0120756959333563	0.0273887641353824	0.664535483047148	-0.0657576736387058	0.0416062817719931	0.987996922682094	0.936357740965647	1.04248395300563
ebi-a-GCST90001520	ebi-a-GCST90018935	Urolithiasis	CD33br HLA DR+ CD14dim AC	MR Egger	29	-0.023344346269835	0.014961169941538	0.130328136616167	-0.0526682393552495	0.00597954681557955	0.976926025014824	0.948694699844262	1.00599745999207
ebi-a-GCST90001520	ebi-a-GCST90018935	Urolithiasis	CD33br HLA DR+ CD14dim AC	Weighted median	29	-0.0261887638851998	0.01527120867863	0.0863615439142265	-0.0561203328953146	0.00374280512491502	0.974151187689315	0.945425363273973	1.00374981816677
ebi-a-GCST90001520	ebi-a-GCST90018935	Urolithiasis	CD33br HLA DR+ CD14dim AC	Inverse variance weighted	29	-0.0190759399789153	0.0103849101304457	0.066226101587742	-0.0394303638345888	0.00127848387675828	0.981104854331826	0.961336895474866	1.00127930148567
ebi-a-GCST90001520	ebi-a-GCST90018935	Urolithiasis	CD33br HLA DR+ CD14dim AC	Simple mode	29	0.00129790550742803	0.0223947004315532	0.954195374876443	-0.0425957073384163	0.0451915183532724	1.0012987481513	0.958298744909566	1.04622821262692
ebi-a-GCST90001520	ebi-a-GCST90018935	Urolithiasis	CD33br HLA DR+ CD14dim AC	Weighted mode	29	-0.025563483611194	0.0160590877976616	0.12264915798369	-0.0570392956946107	0.00591232847222269	0.974760495685159	0.944556951615731	1.00592984078204
ebi-a-GCST90001521	ebi-a-GCST90018935	Urolithiasis	CD33br HLA DR+ CD14dim %CD33br HLA DR+	MR Egger	26	-0.00235086940063107	0.0293792273437983	0.936886380710227	-0.0599341549944758	0.0552324161932136	0.99765189172873	0.94182654611675	1.05678620036107
ebi-a-GCST90001521	ebi-a-GCST90018935	Urolithiasis	CD33br HLA DR+ CD14dim %CD33br HLA DR+	Weighted median	26	-0.0164838840338	0.0203792822107633	0.418598563503174	-0.0564272771668961	0.0234595090992961	0.983651231752938	0.945135214906476	1.02373684788035
ebi-a-GCST90001521	ebi-a-GCST90018935	Urolithiasis	CD33br HLA DR+ CD14dim %CD33br HLA DR+	Inverse variance weighted	26	-0.00331907883011797	0.017531332418364	0.849839921010028	-0.0376804903701113	0.0310423327098754	0.99668642322309	0.963020586091818	1.03152917038735
ebi-a-GCST90001521	ebi-a-GCST90018935	Urolithiasis	CD33br HLA DR+ CD14dim %CD33br HLA DR+	Simple mode	26	-0.0106268094219863	0.0327816105676497	0.748506118362836	-0.0748787661345798	0.0536251472906072	0.989429455634873	0.927855967075619	1.05508902503845
ebi-a-GCST90001521	ebi-a-GCST90018935	Urolithiasis	CD33br HLA DR+ CD14dim %CD33br HLA DR+	Weighted mode	26	-0.0106268094219863	0.0196734172713087	0.593865906219281	-0.0491867072737513	0.0279330884297787	0.989429455634873	0.952003367150958	1.02832687515347
ebi-a-GCST90001522	ebi-a-GCST90018935	Urolithiasis	CD33- HLA DR- AC	MR Egger	21	-0.00503021968393121	0.043150875673564	0.908421938368846	-0.0896059360041166	0.0795454966362542	0.994982410684386	0.914291403615937	1.08279482193094
ebi-a-GCST90001522	ebi-a-GCST90018935	Urolithiasis	CD33- HLA DR- AC	Weighted median	21	0.000182218900980177	0.0224044606707506	0.993510754529894	-0.043730524013691	0.0440949618156513	1.00018223550385	0.95721186833342	1.04508159302203
ebi-a-GCST90001522	ebi-a-GCST90018935	Urolithiasis	CD33- HLA DR- AC	Inverse variance weighted	21	-0.0126034529263358	0.0192939153188315	0.513605051687304	-0.0504195269512457	0.025212621098574	0.987475637965033	0.950830441818164	1.02553314732947
ebi-a-GCST90001522	ebi-a-GCST90018935	Urolithiasis	CD33- HLA DR- AC	Simple mode	21	-0.00719387558886181	0.0290262326398501	0.806784584209517	-0.064085291562968	0.0496975403852444	0.992831938396175	0.93792499902998	1.05095317740646
ebi-a-GCST90001522	ebi-a-GCST90018935	Urolithiasis	CD33- HLA DR- AC	Weighted mode	21	-0.00476664919045822	0.0217489679515437	0.828741407723364	-0.0473946263754839	0.0378613279945675	0.995244693252822	0.953710963818998	1.03858719992223
ebi-a-GCST90001523	ebi-a-GCST90018935	Urolithiasis	CD33- HLA DR+ AC	MR Egger	37	0.0120879786312906	0.00857093766238251	0.167263825182196	-0.00471105918697908	0.0288870164495604	1.01216133351778	0.995300020446588	1.02930829299974
ebi-a-GCST90001523	ebi-a-GCST90018935	Urolithiasis	CD33- HLA DR+ AC	Weighted median	37	0.00961417569834845	0.00979023493403539	0.326091545711266	-0.00957468477236091	0.0288030361690578	1.00966054035238	0.990471006578843	1.02922185503016
ebi-a-GCST90001523	ebi-a-GCST90018935	Urolithiasis	CD33- HLA DR+ AC	Inverse variance weighted	37	0.0149636210521442	0.00668792675080632	0.0252596838438943	0.00185528462056378	0.0280719574837245	1.01507613654218	1.00185700672591	1.02846968784967
ebi-a-GCST90001523	ebi-a-GCST90018935	Urolithiasis	CD33- HLA DR+ AC	Simple mode	37	0.0263427283606512	0.0180378818358725	0.152850038239082	-0.00901152003765886	0.0616969767589613	1.02669276490947	0.99102896201616	1.06363998825321
ebi-a-GCST90001523	ebi-a-GCST90018935	Urolithiasis	CD33- HLA DR+ AC	Weighted mode	37	0.014722499381381	0.00749732914792428	0.0573241305504913	2.77342514494565e-05	0.0294172645113126	1.0148314091939	1.00002773463605	1.02985422645433
ebi-a-GCST90001524	ebi-a-GCST90018935	Urolithiasis	Gr MDSC AC	MR Egger	21	0.0206727437105601	0.0323306745277877	0.530187053774801	-0.0426953783639038	0.084040865785024	1.020887904977	0.958203235050799	1.08767334152558
ebi-a-GCST90001524	ebi-a-GCST90018935	Urolithiasis	Gr MDSC AC	Weighted median	21	0.0234357538953778	0.0223727069168957	0.294861956760496	-0.0204147516617377	0.0672862594524934	1.02371252909162	0.979792218572883	1.06960161792834
ebi-a-GCST90001524	ebi-a-GCST90018935	Urolithiasis	Gr MDSC AC	Inverse variance weighted	21	0.0111953545505281	0.0158808474116285	0.4808354286646	-0.0199311063762637	0.0423218154773199	1.01125825705172	0.980266205071568	1.04323015234482
ebi-a-GCST90001524	ebi-a-GCST90018935	Urolithiasis	Gr MDSC AC	Simple mode	21	0.0210250633882711	0.0317844474520763	0.515848000134709	-0.0412724536177985	0.0833225803943407	1.02124764724307	0.959567656650167	1.08689236217113
ebi-a-GCST90001524	ebi-a-GCST90018935	Urolithiasis	Gr MDSC AC	Weighted mode	21	0.0199452821657154	0.0253530732068538	0.440679971273057	-0.0297467413197181	0.0696373056511488	1.02014551834613	0.970691338428416	1.07211925913197
ebi-a-GCST90001525	ebi-a-GCST90018935	Urolithiasis	CD33dim HLA DR+ CD11b+ AC	MR Egger	27	0.0157153929402547	0.0233493227728386	0.50708648652183	-0.030049279694509	0.0614800655750183	1.01583952915853	0.970397711467416	1.06340929786464
ebi-a-GCST90001525	ebi-a-GCST90018935	Urolithiasis	CD33dim HLA DR+ CD11b+ AC	Weighted median	27	-0.0176360691705623	0.0215486765666503	0.413112073268322	-0.0598714752411969	0.0245993369000722	0.982518536086817	0.941885581422432	1.02490439687624
ebi-a-GCST90001525	ebi-a-GCST90018935	Urolithiasis	CD33dim HLA DR+ CD11b+ AC	Inverse variance weighted	27	-0.00495263853708043	0.0135918622150382	0.715572302474974	-0.0315926884785553	0.0216874114043944	0.995059605555298	0.968901146318499	1.02192429265883
ebi-a-GCST90001525	ebi-a-GCST90018935	Urolithiasis	CD33dim HLA DR+ CD11b+ AC	Simple mode	27	-0.0318471311951877	0.0345941136920279	0.36572578696319	-0.0996515940315624	0.0359573316411869	0.968654647839882	0.90515272371687	1.03661161503095
ebi-a-GCST90001525	ebi-a-GCST90018935	Urolithiasis	CD33dim HLA DR+ CD11b+ AC	Weighted mode	27	-0.0211811286504647	0.0255197477201396	0.414100853219368	-0.0711998341819383	0.0288375768810088	0.979041616021834	0.931275772799493	1.02925740569976
ebi-a-GCST90001526	ebi-a-GCST90018935	Urolithiasis	CD33dim HLA DR+ CD11b+ %CD33dim HLA DR+	MR Egger	25	-0.00959224488593696	0.0103779934138704	0.364933164872277	-0.0299331119771229	0.010748622205249	0.990453613948183	0.970510446902496	1.01080659617214
ebi-a-GCST90001526	ebi-a-GCST90018935	Urolithiasis	CD33dim HLA DR+ CD11b+ %CD33dim HLA DR+	Weighted median	25	-0.012444732586248	0.0088232012153582	0.158405230612188	-0.0297382069683501	0.00484874179585405	0.987632382873093	0.970699622684718	1.00486051596664
ebi-a-GCST90001526	ebi-a-GCST90018935	Urolithiasis	CD33dim HLA DR+ CD11b+ %CD33dim HLA DR+	Inverse variance weighted	25	-0.0149518314568327	0.0074034385096492	0.0434270399732266	-0.0294625709357452	-0.00044109197792032	0.985159392152901	0.970967219355514	0.999559005288844
ebi-a-GCST90001526	ebi-a-GCST90018935	Urolithiasis	CD33dim HLA DR+ CD11b+ %CD33dim HLA DR+	Simple mode	25	-0.0182983999424517	0.0213377700974192	0.399618861122332	-0.0601204293333934	0.02352362944849	0.981867999285467	0.941651124338293	1.02380249234907
ebi-a-GCST90001526	ebi-a-GCST90018935	Urolithiasis	CD33dim HLA DR+ CD11b+ %CD33dim HLA DR+	Weighted mode	25	-0.0139697077193061	0.00752283312239873	0.0756300815036858	-0.0287144606392076	0.000775045200595457	0.986127415858901	0.971693881707818	1.00077534562574
ebi-a-GCST90001527	ebi-a-GCST90018935	Urolithiasis	CD33dim HLA DR+ CD11b- AC	MR Egger	29	-0.0167869235595874	0.0150034117498236	0.273049854644697	-0.0461936105892416	0.0126197634700668	0.983353191711364	0.954857073852412	1.01269972871185
ebi-a-GCST90001527	ebi-a-GCST90018935	Urolithiasis	CD33dim HLA DR+ CD11b- AC	Weighted median	29	-0.0186570840556487	0.0163068174155717	0.25257061664533	-0.0506184461901692	0.0133042780788717	0.981515881986083	0.950641322160725	1.01339317378005
ebi-a-GCST90001527	ebi-a-GCST90018935	Urolithiasis	CD33dim HLA DR+ CD11b- AC	Inverse variance weighted	29	-0.00677741080889355	0.0107265853578217	0.527495995256863	-0.027801518110224	0.0142466964924369	0.993245504042731	0.972581387436802	1.01434866433243
ebi-a-GCST90001527	ebi-a-GCST90018935	Urolithiasis	CD33dim HLA DR+ CD11b- AC	Simple mode	29	0.00625482231182151	0.0272999295912439	0.820444871607502	-0.0472530396870166	0.0597626843106596	1.00627442456112	0.953846006155993	1.06158458597163
ebi-a-GCST90001527	ebi-a-GCST90018935	Urolithiasis	CD33dim HLA DR+ CD11b- AC	Weighted mode	29	-0.0145733080710068	0.0160570814992052	0.371838266182254	-0.0460451878094489	0.0168985716674353	0.985532368607299	0.954998806911565	1.01704216020309
ebi-a-GCST90001528	ebi-a-GCST90018935	Urolithiasis	CD33dim HLA DR+ CD11b- %CD33dim HLA DR+	MR Egger	25	0.00979230200017485	0.00902350818799386	0.28907763342132	-0.00789377404829312	0.0274783780486428	1.00984040346924	0.992137299968557	1.02785939054124
ebi-a-GCST90001528	ebi-a-GCST90018935	Urolithiasis	CD33dim HLA DR+ CD11b- %CD33dim HLA DR+	Weighted median	25	0.0122673324431987	0.00871610037154814	0.159298856479777	-0.00481622428503564	0.0293508891714331	1.01234288479168	0.995195355126007	1.02978587179858
ebi-a-GCST90001528	ebi-a-GCST90018935	Urolithiasis	CD33dim HLA DR+ CD11b- %CD33dim HLA DR+	Inverse variance weighted	25	0.0119536824729615	0.00645200519813186	0.0639242043802374	-0.00069224771537695	0.0245996126612999	1.01202541326606	0.999307991832794	1.02490467950517
ebi-a-GCST90001528	ebi-a-GCST90018935	Urolithiasis	CD33dim HLA DR+ CD11b- %CD33dim HLA DR+	Simple mode	25	0.0117310369093963	0.019686761986973	0.556830919707827	-0.0268550165850709	0.0503170904038634	1.0118001153793	0.973502372991706	1.05160449720885
ebi-a-GCST90001528	ebi-a-GCST90018935	Urolithiasis	CD33dim HLA DR+ CD11b- %CD33dim HLA DR+	Weighted mode	25	0.0131183988470772	0.00772318222414303	0.102328673073991	-0.00201903831224309	0.0282558360063976	1.01320482254123	0.997982998574529	1.0286588187245
ebi-a-GCST90001529	ebi-a-GCST90018935	Urolithiasis	CD66b++ myeloid cell AC	MR Egger	17	0.00426790878453421	0.0337150140085078	0.900947936677935	-0.061813518672141	0.0703493362412095	1.00427702927776	0.940058173743213	1.07288291268075
ebi-a-GCST90001529	ebi-a-GCST90018935	Urolithiasis	CD66b++ myeloid cell AC	Weighted median	17	-0.0108073443531861	0.025083733765791	0.666576929170194	-0.0599714625341364	0.0383567738277643	0.989250845179372	0.941791409540961	1.03910189111312
ebi-a-GCST90001529	ebi-a-GCST90018935	Urolithiasis	CD66b++ myeloid cell AC	Inverse variance weighted	17	-0.0202965376733246	0.018145526236089	0.263335474003513	-0.0558617690960591	0.0152686937494098	0.979908050565202	0.945669847653856	1.01538585579813
ebi-a-GCST90001529	ebi-a-GCST90018935	Urolithiasis	CD66b++ myeloid cell AC	Simple mode	17	0.00243594765362176	0.034163582973336	0.944040692647658	-0.0645246749741169	0.0693965702813604	1.00243891698466	0.937512980868106	1.07186119316971
ebi-a-GCST90001529	ebi-a-GCST90018935	Urolithiasis	CD66b++ myeloid cell AC	Weighted mode	17	-0.00557554080395423	0.0298828630263366	0.854335251620305	-0.0641459523355739	0.0529948707276655	0.994439973676409	0.937868105500513	1.05442423667642
ebi-a-GCST90001530	ebi-a-GCST90018935	Urolithiasis	Mo MDSC AC	MR Egger	19	0.0479096225781919	0.0380055878493369	0.224483166632151	-0.0265813296065084	0.122400574762892	1.04907583827033	0.973768844378005	1.13020674341412
ebi-a-GCST90001530	ebi-a-GCST90018935	Urolithiasis	Mo MDSC AC	Weighted median	19	0.0215870990017235	0.0195268273562652	0.26893875042463	-0.0166854826165562	0.0598596806200032	1.02182178611911	0.983452949046118	1.06168756075253
ebi-a-GCST90001530	ebi-a-GCST90018935	Urolithiasis	Mo MDSC AC	Inverse variance weighted	19	0.00761235310659252	0.0167185524238875	0.648876380109333	-0.025156009644227	0.040380715857412	1.00764140072664	0.975157766144367	1.04120710279819
ebi-a-GCST90001530	ebi-a-GCST90018935	Urolithiasis	Mo MDSC AC	Simple mode	19	0.0258627051597627	0.0286818598889324	0.379118923268671	-0.0303537402225448	0.0820791505420703	1.02620004682965	0.97010230863931	1.08554172764547
ebi-a-GCST90001530	ebi-a-GCST90018935	Urolithiasis	Mo MDSC AC	Weighted mode	19	0.0246091647689109	0.0192381327778992	0.217076369256461	-0.0130975754757715	0.0623159050135933	1.02491446955172	0.986987824515035	1.06429850886218
ebi-a-GCST90001531	ebi-a-GCST90018935	Urolithiasis	CD33dim HLA DR- AC	MR Egger	25	0.0125625984463955	0.0107413497874928	0.25415804932824	-0.00849044713709048	0.0336156440298814	1.01264183936252	0.991545494915905	1.03418703436748
ebi-a-GCST90001531	ebi-a-GCST90018935	Urolithiasis	CD33dim HLA DR- AC	Weighted median	25	0.00120690750066506	0.0124035470150358	0.92248544294244	-0.023104044648805	0.0255178596501351	1.00120763610661	0.977160810130754	1.02584622736155
ebi-a-GCST90001531	ebi-a-GCST90018935	Urolithiasis	CD33dim HLA DR- AC	Inverse variance weighted	25	0.000720320500927456	0.00924666431583833	0.93790713910315	-0.0174031415581157	0.0188437825599706	1.00072057999404	0.982747418439087	1.01902244710469
ebi-a-GCST90001531	ebi-a-GCST90018935	Urolithiasis	CD33dim HLA DR- AC	Simple mode	25	0.0103417505435093	0.0173601804889538	0.556941178813968	-0.0236842032148401	0.0443677043018587	1.01039541126807	0.976594066332893	1.04536667004854
ebi-a-GCST90001531	ebi-a-GCST90018935	Urolithiasis	CD33dim HLA DR- AC	Weighted mode	25	0.00531841887104684	0.0114454557785986	0.646352213728087	-0.0171146744550063	0.0277515121971	1.00533258676649	0.983030949632717	1.02814017238442
ebi-a-GCST90001532	ebi-a-GCST90018935	Urolithiasis	Basophil AC	MR Egger	24	0.0115431301352231	0.0105737232326443	0.286785182685491	-0.00918136740075975	0.032267627671206	1.0116100091452	0.99086065265406	1.03279387254065
ebi-a-GCST90001532	ebi-a-GCST90018935	Urolithiasis	Basophil AC	Weighted median	24	0.00518531807747564	0.0122475433592624	0.672020823794059	-0.0188198669066786	0.0291905030616299	1.00519878510614	0.981356121036006	1.02962072169292
ebi-a-GCST90001532	ebi-a-GCST90018935	Urolithiasis	Basophil AC	Inverse variance weighted	24	0.00845899604595209	0.00866018764612662	0.328683914201617	-0.00851497174045608	0.0254329638323603	1.00849487444674	0.991521177954107	1.02575914100386
ebi-a-GCST90001532	ebi-a-GCST90018935	Urolithiasis	Basophil AC	Simple mode	24	0.0220835186298245	0.0173612057724206	0.216083000661663	-0.01194444468412	0.056111481943769	1.02232916443602	0.988126607022868	1.05771559335439
ebi-a-GCST90001532	ebi-a-GCST90018935	Urolithiasis	Basophil AC	Weighted mode	24	0.00838285068361871	0.0113276841506493	0.466767872875613	-0.013819410251654	0.0305851116188914	1.00841808516272	0.986275639450824	1.03105764129942
ebi-a-GCST90001533	ebi-a-GCST90018935	Urolithiasis	Basophil %CD33dim HLA DR- CD66b-	MR Egger	20	0.048486570250995	0.0290467909668021	0.112365684456471	-0.00844514004393713	0.105418280545927	1.04968127476961	0.991590419977714	1.11117529617392
ebi-a-GCST90001533	ebi-a-GCST90018935	Urolithiasis	Basophil %CD33dim HLA DR- CD66b-	Weighted median	20	0.044078031929772	0.020581673817885	0.0322244343742543	0.00373795124671739	0.0844181126128266	1.0450639000597	1.00374494609924	1.08808374024929
ebi-a-GCST90001533	ebi-a-GCST90018935	Urolithiasis	Basophil %CD33dim HLA DR- CD66b-	Inverse variance weighted	20	0.0233453686564445	0.0145396056298146	0.108353087739353	-0.00515225837799211	0.0518429956908811	1.02362000477156	0.994860991739428	1.05321037096503
ebi-a-GCST90001533	ebi-a-GCST90018935	Urolithiasis	Basophil %CD33dim HLA DR- CD66b-	Simple mode	20	0.00988125865876172	0.0355346592340673	0.783959185307098	-0.0597666734400103	0.0795291907575337	1.00993023949293	0.941984297900619	1.08277716615385
ebi-a-GCST90001533	ebi-a-GCST90018935	Urolithiasis	Basophil %CD33dim HLA DR- CD66b-	Weighted mode	20	0.0406155132912483	0.0215750204213307	0.0751706117734184	-0.00167152673455983	0.0829025533170564	1.04145160425706	0.998329869488203	1.08643593381177
ebi-a-GCST90001534	ebi-a-GCST90018935	Urolithiasis	CD45RA- CD4+ AC	MR Egger	16	0.0110336827691198	0.0165707352823014	0.51632650592733	-0.021444958384191	0.0435123239224305	1.01109477834314	0.978783349803624	1.04447286623529
ebi-a-GCST90001534	ebi-a-GCST90018935	Urolithiasis	CD45RA- CD4+ AC	Weighted median	16	-0.00156450839970844	0.0185712480709616	0.932862770464421	-0.0379641546187932	0.0348351378193763	0.99843671480557	0.962747450322057	1.03544898834919
ebi-a-GCST90001534	ebi-a-GCST90018935	Urolithiasis	CD45RA- CD4+ AC	Inverse variance weighted	16	0.00348541996215133	0.0134545383568411	0.795595412218038	-0.0228854752172573	0.0298563151415599	1.00349150110136	0.97737441095601	1.03030648387621
ebi-a-GCST90001534	ebi-a-GCST90018935	Urolithiasis	CD45RA- CD4+ AC	Simple mode	16	0.00660691484714759	0.0310115075816117	0.834158572793347	-0.0541756400128113	0.0673894697071065	1.00662878865531	0.947265714127482	1.06971201748075
ebi-a-GCST90001534	ebi-a-GCST90018935	Urolithiasis	CD45RA- CD4+ AC	Weighted mode	16	0.00340903584935742	0.0158985540602376	0.833103947732078	-0.0277521301087083	0.0345702018074232	1.00341485322073	0.972629422474007	1.03517469696008
ebi-a-GCST90001535	ebi-a-GCST90018935	Urolithiasis	CD45RA- CD4+ %CD4+	MR Egger	30	0.0218506528819623	0.0298277283865511	0.469914187283275	-0.0366116947556779	0.0803130005196026	1.02209112670708	0.96405040850765	1.08362619016001
ebi-a-GCST90001535	ebi-a-GCST90018935	Urolithiasis	CD45RA- CD4+ %CD4+	Weighted median	30	-0.0159832930087468	0.0265240038715728	0.546776619720721	-0.0679703405970295	0.036003754579536	0.984143761999161	0.934288183596008	1.03665973870506
ebi-a-GCST90001535	ebi-a-GCST90018935	Urolithiasis	CD45RA- CD4+ %CD4+	Inverse variance weighted	30	-0.0185926771134115	0.0181978173535608	0.306923766444633	-0.0542603991263907	0.0170750448995676	0.981579100458631	0.947185428127761	1.01722165675802
ebi-a-GCST90001535	ebi-a-GCST90018935	Urolithiasis	CD45RA- CD4+ %CD4+	Simple mode	30	-0.0791735132580272	0.0514153035562036	0.134430784964914	-0.179947508228186	0.0216004817121318	0.923879605176411	0.835314057375378	1.02183546095567
ebi-a-GCST90001535	ebi-a-GCST90018935	Urolithiasis	CD45RA- CD4+ %CD4+	Weighted mode	30	-0.0281765593363594	0.04254663726878	0.513039217608732	-0.111567968383168	0.0552148497104493	0.972216697711857	0.894430596335731	1.05676763650755
ebi-a-GCST90001536	ebi-a-GCST90018935	Urolithiasis	CD45RA- CD4+ %T cell	MR Egger	28	0.00604083392803857	0.0103665866686585	0.565100849846074	-0.014277675942532	0.0263593437986092	1.00605911656089	0.985823766710309	1.02670982400113
ebi-a-GCST90001536	ebi-a-GCST90018935	Urolithiasis	CD45RA- CD4+ %T cell	Weighted median	28	-0.000331602525974579	0.0108969364370977	0.975723478987718	-0.0216895979426861	0.0210263928907369	0.999668452448066	0.978543929964042	1.02124900499524
ebi-a-GCST90001536	ebi-a-GCST90018935	Urolithiasis	CD45RA- CD4+ %T cell	Inverse variance weighted	28	0.00913746321365331	0.00894666270796496	0.307099801558999	-0.00839799569395801	0.0266729221212646	1.00917933727436	0.991637168965476	1.02703182842976
ebi-a-GCST90001536	ebi-a-GCST90018935	Urolithiasis	CD45RA- CD4+ %T cell	Simple mode	28	0.0118939631634067	0.029811098284427	0.693047789503688	-0.0465357894740702	0.0703237158008836	1.01196497761174	0.954530397817719	1.07285542530023
ebi-a-GCST90001536	ebi-a-GCST90018935	Urolithiasis	CD45RA- CD4+ %T cell	Weighted mode	28	0.00205485858404642	0.00889965870434465	0.8191395164253	-0.0153884724764691	0.0194981896445619	1.00205697125278	0.984729325050709	1.01968952085852
ebi-a-GCST90001537	ebi-a-GCST90018935	Urolithiasis	CM CD4+ AC	MR Egger	29	0.00826548644897395	0.0153345771555532	0.594297187106226	-0.0217902847759104	0.0383212576738583	1.00829973989084	0.978445408434556	1.03906498686578
ebi-a-GCST90001537	ebi-a-GCST90018935	Urolithiasis	CM CD4+ AC	Weighted median	29	-0.0017960251533647	0.0117688263085194	0.878706872481575	-0.0248629247180627	0.0212708744113333	0.99820558673467	0.975443612072777	1.02149871202803
ebi-a-GCST90001537	ebi-a-GCST90018935	Urolithiasis	CM CD4+ AC	Inverse variance weighted	29	0.001242141591549	0.0118033250394714	0.916188083085231	-0.0218923754858149	0.0243766586689129	1.00124291336893	0.978345523346963	1.02467619838639
ebi-a-GCST90001537	ebi-a-GCST90018935	Urolithiasis	CM CD4+ AC	Simple mode	29	0.0322231455204421	0.0473620418934413	0.501865212385704	-0.0606064565907027	0.125052747631587	1.03274793266967	0.941193567426561	1.13320822554038
ebi-a-GCST90001537	ebi-a-GCST90018935	Urolithiasis	CM CD4+ AC	Weighted mode	29	0.00378545302304673	0.0112960313389635	0.740037189323243	-0.0183547684013217	0.0259256744474151	1.00379262689961	0.9818126544594	1.02626466795014
ebi-a-GCST90001538	ebi-a-GCST90018935	Urolithiasis	CM CD4+ %CD4+	MR Egger	32	0.005334537931128	0.00926864391264301	0.569213960615084	-0.0128320041376523	0.0235010799999083	1.00534879191346	0.987249975000585	1.0237794064277
ebi-a-GCST90001538	ebi-a-GCST90018935	Urolithiasis	CM CD4+ %CD4+	Weighted median	32	-0.00314958093786864	0.0108843809677602	0.772300526460198	-0.0244829676346786	0.0181838057589413	0.996855373789037	0.975814309202666	1.01835013780854
ebi-a-GCST90001538	ebi-a-GCST90018935	Urolithiasis	CM CD4+ %CD4+	Inverse variance weighted	32	-0.00686853532645181	0.00792338920222923	0.386014146608532	-0.0223983781628211	0.00866130750991748	0.993154999149028	0.977850603119152	1.00869892516139
ebi-a-GCST90001538	ebi-a-GCST90018935	Urolithiasis	CM CD4+ %CD4+	Simple mode	32	0.0215356054698227	0.0293914749491409	0.469236063409361	-0.0360716854304934	0.0791428963701389	1.02176917026107	0.964571145306901	1.08235897618918
ebi-a-GCST90001538	ebi-a-GCST90018935	Urolithiasis	CM CD4+ %CD4+	Weighted mode	32	-0.00152117841735994	0.00896202182398452	0.866320540740672	-0.0190867411923696	0.0160443843576497	0.998479977988088	0.981094257266104	1.01617378662597
ebi-a-GCST90001539	ebi-a-GCST90018935	Urolithiasis	CM CD4+ %T cell	MR Egger	25	0.0579003889192846	0.0429514933276029	0.190772925684304	-0.0262845380028171	0.142085315841386	1.05960944161158	0.974057893686535	1.15267498577834
ebi-a-GCST90001539	ebi-a-GCST90018935	Urolithiasis	CM CD4+ %T cell	Weighted median	25	0.0144352877065217	0.0276731506215636	0.601924394204101	-0.0398040875117429	0.0686746629247864	1.01453997961816	0.96097768824161	1.0710876879223
ebi-a-GCST90001539	ebi-a-GCST90018935	Urolithiasis	CM CD4+ %T cell	Inverse variance weighted	25	0.0158941083652049	0.0195701787547633	0.416700063337966	-0.0224634419941311	0.0542516587245409	1.01602109157518	0.977786982482188	1.05575025748967
ebi-a-GCST90001539	ebi-a-GCST90018935	Urolithiasis	CM CD4+ %T cell	Simple mode	25	0.00676562140913656	0.0446758686311787	0.880896025438014	-0.0807990811079737	0.0943303239262469	1.00678855992759	0.922378996194316	1.09892268642633
ebi-a-GCST90001539	ebi-a-GCST90018935	Urolithiasis	CM CD4+ %T cell	Weighted mode	25	0.0101637228380825	0.0327644645252661	0.759082315122741	-0.0540546276314391	0.0743820733076042	1.01021554890215	0.947380351943498	1.07721830324019
ebi-a-GCST90001540	ebi-a-GCST90018935	Urolithiasis	Naive CD4+ AC	MR Egger	26	-0.0112208857315132	0.0482633615396347	0.81812645550348	-0.105817074349197	0.0833753028861708	0.98884183359878	0.89958919096412	1.08694966735544
ebi-a-GCST90001540	ebi-a-GCST90018935	Urolithiasis	Naive CD4+ AC	Weighted median	26	-0.0113949276185417	0.0306148669984846	0.709742143612088	-0.0714000669355716	0.0486102116984882	0.988669748675515	0.93108931955476	1.04981106690551
ebi-a-GCST90001540	ebi-a-GCST90018935	Urolithiasis	Naive CD4+ AC	Inverse variance weighted	26	-0.050602327078253	0.0234335466846458	0.0308193914684447	-0.0965320785801587	-0.00467257557634734	0.95065664577809	0.907980770398647	0.995338323922059
ebi-a-GCST90001540	ebi-a-GCST90018935	Urolithiasis	Naive CD4+ AC	Simple mode	26	0.00430028628099688	0.0509463670403827	0.933404267754502	-0.0955545931181532	0.104155165680147	1.00430954578012	0.908868742320611	1.10977264018314
ebi-a-GCST90001540	ebi-a-GCST90018935	Urolithiasis	Naive CD4+ AC	Weighted mode	26	0.00711101945391202	0.0407490132629964	0.862871956111976	-0.072757046541561	0.086979085449385	1.00713636278945	0.929826707200125	1.09087386434304
ebi-a-GCST90001541	ebi-a-GCST90018935	Urolithiasis	Naive CD4+ %CD4+	MR Egger	36	-0.0321278195249281	0.0367152472456697	0.38768447790578	-0.104089704126441	0.0398340650765845	0.968382795939298	0.901144457419068	1.04063808166454
ebi-a-GCST90001541	ebi-a-GCST90018935	Urolithiasis	Naive CD4+ %CD4+	Weighted median	36	-0.00518039196693047	0.0247870593121392	0.834451496035868	-0.0537630282187234	0.0434022442848625	0.994833003122948	0.947656647779637	1.04435789736871
ebi-a-GCST90001541	ebi-a-GCST90018935	Urolithiasis	Naive CD4+ %CD4+	Inverse variance weighted	36	-0.0315407407007823	0.0183067228807004	0.0849057424128833	-0.067421917546955	0.00434043614539049	0.968951479887279	0.934800709298913	1.00434986948168
ebi-a-GCST90001541	ebi-a-GCST90018935	Urolithiasis	Naive CD4+ %CD4+	Simple mode	36	0.0238135568800423	0.0576517622547565	0.682083394854511	-0.0891838971392803	0.136811010899365	1.0240993638096	0.914677351558836	1.1466114309793
ebi-a-GCST90001541	ebi-a-GCST90018935	Urolithiasis	Naive CD4+ %CD4+	Weighted mode	36	0.0238135568800423	0.0509374366866241	0.643035727276689	-0.0760238190257408	0.123650932785825	1.0240993638096	0.926794130963212	1.13162079033155
ebi-a-GCST90001542	ebi-a-GCST90018935	Urolithiasis	EM CD4+ AC	MR Egger	23	0.0193196239911964	0.0168325999812886	0.263979315525979	-0.0136722719721293	0.0523115199545221	1.01950745558878	0.986420769028346	1.05370394119433
ebi-a-GCST90001542	ebi-a-GCST90018935	Urolithiasis	EM CD4+ AC	Weighted median	23	-0.00328243388042543	0.0175687211536012	0.851790813459023	-0.0377171273414837	0.0311522595806329	0.996722947416137	0.962985304580482	1.03164256939383
ebi-a-GCST90001542	ebi-a-GCST90018935	Urolithiasis	EM CD4+ AC	Inverse variance weighted	23	0.010414971866268	0.0125993725835015	0.408448945233603	-0.0142797983973949	0.0351097421299309	1.01046939646521	0.985821674346082	1.03573336614865
ebi-a-GCST90001542	ebi-a-GCST90018935	Urolithiasis	EM CD4+ AC	Simple mode	23	-0.00482651096046227	0.0299330080735533	0.873372996442104	-0.0634952067846267	0.0538421848637022	0.995185117927057	0.938478617620021	1.05531804385179
ebi-a-GCST90001542	ebi-a-GCST90018935	Urolithiasis	EM CD4+ AC	Weighted mode	23	-0.00282230070560174	0.0158841271149315	0.860599675572919	-0.0339551898508675	0.028310588439664	0.997181678240893	0.966614817821205	1.02871514183973
ebi-a-GCST90001543	ebi-a-GCST90018935	Urolithiasis	EM CD4+ %CD4+	MR Egger	29	-0.00913834865949725	0.0337000043128534	0.788324598624565	-0.0751903571126898	0.0569136597936953	0.990903279148966	0.92756690056489	1.05856440978026
ebi-a-GCST90001543	ebi-a-GCST90018935	Urolithiasis	EM CD4+ %CD4+	Weighted median	29	-0.0268431978803893	0.0265990298296925	0.312888515602558	-0.0789772963465867	0.025290900585808	0.97351387859675	0.924060903765424	1.02561342868053
ebi-a-GCST90001543	ebi-a-GCST90018935	Urolithiasis	EM CD4+ %CD4+	Inverse variance weighted	29	0.00565397384179219	0.0230627078812899	0.806335219866465	-0.039548933605536	0.0508568812891204	1.00566998771835	0.961222916736717	1.05217229696412
ebi-a-GCST90001543	ebi-a-GCST90018935	Urolithiasis	EM CD4+ %CD4+	Simple mode	29	0.00173691240226193	0.0451006798077475	0.969552831737901	-0.0866604200209231	0.090134244825447	1.00173842170833	0.9169884336812	1.0943211808008
ebi-a-GCST90001543	ebi-a-GCST90018935	Urolithiasis	EM CD4+ %CD4+	Weighted mode	29	-0.0319510016698636	0.028097202257862	0.265109884125106	-0.0870215180952731	0.0231195147555458	0.968554038447077	0.916657370700296	1.0233888423059
ebi-a-GCST90001544	ebi-a-GCST90018935	Urolithiasis	EM CD4+ %T cell	MR Egger	23	0.0495599836870899	0.0355531085305344	0.177902884856913	-0.0201241090327575	0.119244076406937	1.05080862169999	0.980077029346214	1.1266448721644
ebi-a-GCST90001544	ebi-a-GCST90018935	Urolithiasis	EM CD4+ %T cell	Weighted median	23	0.0266536705447074	0.0255893473010066	0.297600677881237	-0.0235014501652655	0.0768087912546804	1.02701205663821	0.976772558186181	1.07983558264462
ebi-a-GCST90001544	ebi-a-GCST90018935	Urolithiasis	EM CD4+ %T cell	Inverse variance weighted	23	0.0200828322255975	0.0201899390230864	0.319884607029472	-0.0194894482596518	0.0596551127108469	1.0202858490743	0.980699243217845	1.0614703957613
ebi-a-GCST90001544	ebi-a-GCST90018935	Urolithiasis	EM CD4+ %T cell	Simple mode	23	0.0694288372472278	0.0415760323465746	0.109102911174984	-0.0120601861520584	0.150917860646514	1.07189577943624	0.988012246417122	1.16290113421141
ebi-a-GCST90001544	ebi-a-GCST90018935	Urolithiasis	EM CD4+ %T cell	Weighted mode	23	0.0306500572155626	0.0266021134360372	0.261619623769033	-0.0214900851190704	0.0827901995501956	1.03112460612765	0.978739181503486	1.08631387549914
ebi-a-GCST90001545	ebi-a-GCST90018935	Urolithiasis	TD CD4+ AC	MR Egger	12	0.0291995050223252	0.0578070910811073	0.624420067199376	-0.0841023934966451	0.142501403541295	1.02962999033991	0.919337117133579	1.15315469945647
ebi-a-GCST90001545	ebi-a-GCST90018935	Urolithiasis	TD CD4+ AC	Weighted median	12	0.0247466853035444	0.0302637397324879	0.413528032543158	-0.034570244572132	0.0840636151792207	1.02505542602951	0.966020479607858	1.08769808571664
ebi-a-GCST90001545	ebi-a-GCST90018935	Urolithiasis	TD CD4+ AC	Inverse variance weighted	12	0.00894387995264379	0.0231173685021422	0.698837604510167	-0.0363661623115549	0.0542539222168424	1.00898399595533	0.964287143222546	1.05575264717495
ebi-a-GCST90001545	ebi-a-GCST90018935	Urolithiasis	TD CD4+ AC	Simple mode	12	0.0255301935694369	0.0495265932808236	0.616415969796195	-0.0715419292609774	0.122602316399851	1.02585888014417	0.930957242427333	1.13043477617372
ebi-a-GCST90001545	ebi-a-GCST90018935	Urolithiasis	TD CD4+ AC	Weighted mode	12	0.0310404171265926	0.0432603497945874	0.488007718222692	-0.0537498684707987	0.115830702723984	1.03152719440921	0.947669118784299	1.12280576808363
ebi-a-GCST90001546	ebi-a-GCST90018935	Urolithiasis	TD CD4+ %CD4+	MR Egger	23	0.0852198130196399	0.0556731682167861	0.14076541950495	-0.0238995966852609	0.194339222724541	1.08895640718848	0.976383737000349	1.21450820186737
ebi-a-GCST90001546	ebi-a-GCST90018935	Urolithiasis	TD CD4+ %CD4+	Weighted median	23	0.0488359402782226	0.0325435600763068	0.133450510374778	-0.0149494374713387	0.112621318027784	1.05004806601436	0.985161750613018	1.11920802878756
ebi-a-GCST90001546	ebi-a-GCST90018935	Urolithiasis	TD CD4+ %CD4+	Inverse variance weighted	23	0.025258994743259	0.0266315094108262	0.342893925778261	-0.0269387637019603	0.0774567531884784	1.02558070614198	0.973420848388456	1.0805355017329
ebi-a-GCST90001546	ebi-a-GCST90018935	Urolithiasis	TD CD4+ %CD4+	Simple mode	23	0.0854731825255025	0.0496393348110887	0.0991230691290243	-0.0118199137042313	0.182766278755236	1.08923235049161	0.988249667059729	1.2005337850377
ebi-a-GCST90001546	ebi-a-GCST90018935	Urolithiasis	TD CD4+ %CD4+	Weighted mode	23	0.0767610432292816	0.037565520327377	0.0531714720631053	0.00313262338762266	0.150389463070941	1.07978402385871	1.00313753517986	1.16228682238619
ebi-a-GCST90001547	ebi-a-GCST90018935	Urolithiasis	TD CD4+ %T cell	MR Egger	27	0.0167982617756681	0.0170622675312579	0.334289493273605	-0.0166437825855973	0.0502403061369335	1.01694014593068	0.983493959919611	1.05152375362839
ebi-a-GCST90001547	ebi-a-GCST90018935	Urolithiasis	TD CD4+ %T cell	Weighted median	27	0.014343563265575	0.0190955755083839	0.452564854166404	-0.0230837647308575	0.0517708912620075	1.01444692577343	0.977180627072747	1.05313443257053
ebi-a-GCST90001547	ebi-a-GCST90018935	Urolithiasis	TD CD4+ %T cell	Inverse variance weighted	27	0.0302460341256717	0.0132892880541542	0.0228477458149282	0.00419902953952957	0.0562930387118139	1.03070809212453	1.00420785781647	1.05790764621276
ebi-a-GCST90001547	ebi-a-GCST90018935	Urolithiasis	TD CD4+ %T cell	Simple mode	27	0.0380132724247773	0.034132656446785	0.275601501025773	-0.0288867342109214	0.104913279060476	1.03874501945214	0.97152649895043	1.11061429266448
ebi-a-GCST90001547	ebi-a-GCST90018935	Urolithiasis	TD CD4+ %T cell	Weighted mode	27	0.0171089882563044	0.0175898578518078	0.339684084057236	-0.0173671331332389	0.0515851096458476	1.0172561852616	0.982782806262803	1.05293879772685
ebi-a-GCST90001548	ebi-a-GCST90018935	Urolithiasis	CM CD8br AC	MR Egger	27	-0.0658637448522123	0.0393850445185039	0.10693551116944	-0.14305843210848	0.0113309424040553	0.936258425631129	0.866703424107365	1.0113953806841
ebi-a-GCST90001548	ebi-a-GCST90018935	Urolithiasis	CM CD8br AC	Weighted median	27	-0.0636765512114957	0.0308587555827094	0.0390666577833778	-0.124159712153606	-0.00319339026938524	0.938308445183358	0.883238765651926	0.99681170317809
ebi-a-GCST90001548	ebi-a-GCST90018935	Urolithiasis	CM CD8br AC	Inverse variance weighted	27	-0.0435783621206563	0.022476005196116	0.0525154903101736	-0.0876313323050437	0.00047460806373107	0.957357530585182	0.916098550415745	1.00047472070796
ebi-a-GCST90001548	ebi-a-GCST90018935	Urolithiasis	CM CD8br AC	Simple mode	27	-0.0434820042770467	0.0481651615102731	0.374936744441071	-0.137885720837182	0.0509217122830884	0.957449783936988	0.871198245863395	1.05224051255118
ebi-a-GCST90001548	ebi-a-GCST90018935	Urolithiasis	CM CD8br AC	Weighted mode	27	-0.0877830545854304	0.035811234326957	0.0212694577442664	-0.157973073866266	-0.0175930353045947	0.915959568398218	0.85387277315143	0.982560818567592
ebi-a-GCST90001549	ebi-a-GCST90018935	Urolithiasis	CM CD8br %CD8br	MR Egger	32	0.0395158156011327	0.0459982721381167	0.397113529235459	-0.050640797789576	0.129672428991841	1.04030695183466	0.950620074044178	1.13845539725602
ebi-a-GCST90001549	ebi-a-GCST90018935	Urolithiasis	CM CD8br %CD8br	Weighted median	32	-0.00151848030995074	0.030107785867909	0.959775901269325	-0.0605297406110525	0.057492779991151	0.998482671997949	0.94126577478282	1.05917762335531
ebi-a-GCST90001549	ebi-a-GCST90018935	Urolithiasis	CM CD8br %CD8br	Inverse variance weighted	32	0.00272786740407635	0.0202258629167636	0.892714453215275	-0.0369148239127802	0.0423705587209329	1.0027315914198	0.963758221007427	1.04328100400561
ebi-a-GCST90001549	ebi-a-GCST90018935	Urolithiasis	CM CD8br %CD8br	Simple mode	32	-0.0302560708676324	0.050507015938134	0.553494562528021	-0.129249822106375	0.0687376803711101	0.970197062533194	0.878754405844637	1.07115518725997
ebi-a-GCST90001549	ebi-a-GCST90018935	Urolithiasis	CM CD8br %CD8br	Weighted mode	32	-0.00892265794911745	0.0391820145519578	0.821356664313679	-0.0857194064709547	0.0678740905727198	0.991117030832461	0.917851738349448	1.0702305478798
ebi-a-GCST90001550	ebi-a-GCST90018935	Urolithiasis	CM CD8br %T cell	MR Egger	22	0.0534608468260266	0.0628158714472584	0.404804215549978	-0.0696582612105999	0.176579954862653	1.05491568766156	0.932712509492402	1.19312981947683
ebi-a-GCST90001550	ebi-a-GCST90018935	Urolithiasis	CM CD8br %T cell	Weighted median	22	0.0613717614025363	0.0390071207481892	0.115638343709331	-0.0150821952639145	0.137825718068987	1.06329413243718	0.985030971394849	1.14777549631192
ebi-a-GCST90001550	ebi-a-GCST90018935	Urolithiasis	CM CD8br %T cell	Inverse variance weighted	22	0.054916684676061	0.0297877531934125	0.0652415398117439	-0.00346731158302756	0.11330068093515	1.05645259231878	0.996538692600317	1.1199686355427
ebi-a-GCST90001550	ebi-a-GCST90018935	Urolithiasis	CM CD8br %T cell	Simple mode	22	0.0840652225067213	0.0698788840625002	0.242359239072752	-0.052897390255779	0.221027835269222	1.08769983400509	0.948477330505607	1.24735815063078
ebi-a-GCST90001550	ebi-a-GCST90018935	Urolithiasis	CM CD8br %T cell	Weighted mode	22	0.0791404643925087	0.0500265064310876	0.128601392166074	-0.018911488212423	0.17719241699744	1.08235634391956	0.98126621202565	1.19386079013623
ebi-a-GCST90001551	ebi-a-GCST90018935	Urolithiasis	Naive CD8br AC	MR Egger	28	-0.00900052221526192	0.0230040338959195	0.69879430584013	-0.0540884286512642	0.0360873842207404	0.991039861236608	0.947348330062629	1.03674643781231
ebi-a-GCST90001551	ebi-a-GCST90018935	Urolithiasis	Naive CD8br AC	Weighted median	28	-0.0202245117485856	0.0267260211971883	0.449208729099495	-0.0726075132950747	0.0321584897979035	0.979978631890516	0.929965757602392	1.03268116176446
ebi-a-GCST90001551	ebi-a-GCST90018935	Urolithiasis	Naive CD8br AC	Inverse variance weighted	28	-0.0167045561249388	0.0183861507915685	0.363592913199444	-0.0527414116764131	0.0193322994265354	0.983434191326938	0.948625284190682	1.01952037837151
ebi-a-GCST90001551	ebi-a-GCST90018935	Urolithiasis	Naive CD8br AC	Simple mode	28	-0.0837818773741864	0.0529818780049781	0.125447514625323	-0.187626358263943	0.0200626035155707	0.919631826728661	0.828924370118299	1.02026521021646
ebi-a-GCST90001551	ebi-a-GCST90018935	Urolithiasis	Naive CD8br AC	Weighted mode	28	-0.01344096067727	0.0231532620845521	0.566377327229279	-0.0588213543629922	0.0319394330084522	0.98664896568492	0.942875194652179	1.03245497071989
ebi-a-GCST90001552	ebi-a-GCST90018935	Urolithiasis	Naive CD8br %CD8br	MR Egger	38	-0.00583950342569619	0.00900220264974962	0.520665242363548	-0.0234838206192054	0.0118048137678131	0.994177513335176	0.976789778394777	1.01187476556685
ebi-a-GCST90001552	ebi-a-GCST90018935	Urolithiasis	Naive CD8br %CD8br	Weighted median	38	-0.0143052382648022	0.0128542903943193	0.265761455400535	-0.039499647437668	0.0108891709080636	0.985796595492402	0.961270292898235	1.0109486737122
ebi-a-GCST90001552	ebi-a-GCST90018935	Urolithiasis	Naive CD8br %CD8br	Inverse variance weighted	38	-0.00781528074512993	0.00785760926786233	0.319924496442206	-0.0232161949101401	0.00758563341988024	0.99221517915888	0.97705122743551	1.00761447722378
ebi-a-GCST90001552	ebi-a-GCST90018935	Urolithiasis	Naive CD8br %CD8br	Simple mode	38	-0.0602099902243374	0.024073727170877	0.0169364595549134	-0.107394495479256	-0.0130254849694185	0.94156679300109	0.898171278582407	0.987058979531838
ebi-a-GCST90001552	ebi-a-GCST90018935	Urolithiasis	Naive CD8br %CD8br	Weighted mode	38	-0.0115724918602105	0.00977229601011514	0.243880101871735	-0.0307261920400362	0.0075812083196152	0.988494211866322	0.969741059549421	1.00761001843856
ebi-a-GCST90001553	ebi-a-GCST90018935	Urolithiasis	Naive CD8br %T cell	MR Egger	29	0.00921631698083749	0.0191160773921226	0.633603363353842	-0.0282511947077228	0.0466838286693978	1.00925891800445	0.972144138665347	1.04779067533129
ebi-a-GCST90001553	ebi-a-GCST90018935	Urolithiasis	Naive CD8br %T cell	Weighted median	29	-0.0183572600903774	0.0224536996443484	0.413608134558158	-0.0623665113933003	0.0256519912125455	0.981810208090601	0.939538472124517	1.02598383494738
ebi-a-GCST90001553	ebi-a-GCST90018935	Urolithiasis	Naive CD8br %T cell	Inverse variance weighted	29	-0.0073545540888671	0.0160722644097331	0.647244945013424	-0.0388561923319439	0.0241470841542097	0.992672424465129	0.96188902621839	1.02444098584586
ebi-a-GCST90001553	ebi-a-GCST90018935	Urolithiasis	Naive CD8br %T cell	Simple mode	29	-0.021515700531242	0.0374810557448189	0.570522461241049	-0.094978569791087	0.051947168728603	0.97871411101704	0.909392422729015	1.05332009280366
ebi-a-GCST90001553	ebi-a-GCST90018935	Urolithiasis	Naive CD8br %T cell	Weighted mode	29	-0.00997855253159008	0.0196292726824515	0.615189499986294	-0.0484519269891949	0.0284948219260148	0.990071068039412	0.952703137513221	1.02890468307616
ebi-a-GCST90001554	ebi-a-GCST90018935	Urolithiasis	EM CD8br AC	MR Egger	24	0.000613954205511283	0.0235387414166907	0.979426515437951	-0.0455219789712025	0.046749887382225	1.00061414271397	0.955498601464918	1.04785989332081
ebi-a-GCST90001554	ebi-a-GCST90018935	Urolithiasis	EM CD8br AC	Weighted median	24	-0.00193740376216544	0.018467988814412	0.916450358075102	-0.0381346618384131	0.0342598543140822	0.998064471793072	0.96258330892515	1.03485348293427
ebi-a-GCST90001554	ebi-a-GCST90018935	Urolithiasis	EM CD8br AC	Inverse variance weighted	24	0.0051777881406516	0.0165961177422983	0.755049709120822	-0.0273506026342531	0.0377061789155564	1.00519121605129	0.973020038325844	1.03842607657408
ebi-a-GCST90001554	ebi-a-GCST90018935	Urolithiasis	EM CD8br AC	Simple mode	24	0.0300907745514684	0.0337348793049101	0.381641960492176	-0.0360295888861554	0.0962111379890921	1.03054807724726	0.964611751273566	1.10099150058646
ebi-a-GCST90001554	ebi-a-GCST90018935	Urolithiasis	EM CD8br AC	Weighted mode	24	0.000818970087965609	0.0166001679670425	0.961078218264829	-0.0317173591274377	0.033355299303369	1.00081930553554	0.968780360313276	1.03391782427209
ebi-a-GCST90001555	ebi-a-GCST90018935	Urolithiasis	EM CD8br %CD8br	MR Egger	25	0.0157317615228376	0.013944879220022	0.270892240436816	-0.0116002017484055	0.0430637247940807	1.01585615714784	0.988466821181728	1.04400442169768
ebi-a-GCST90001555	ebi-a-GCST90018935	Urolithiasis	EM CD8br %CD8br	Weighted median	25	0.00186362975445282	0.017631684135357	0.915822147023087	-0.0326944711508469	0.0364217306597525	1.00186536739165	0.96783421569509	1.03709312824608
ebi-a-GCST90001555	ebi-a-GCST90018935	Urolithiasis	EM CD8br %CD8br	Inverse variance weighted	25	0.00451726378410124	0.011603617336675	0.697055794523638	-0.0182258261957818	0.0272603537639842	1.00452748200048	0.981939259710697	1.02763531666055
ebi-a-GCST90001555	ebi-a-GCST90018935	Urolithiasis	EM CD8br %CD8br	Simple mode	25	0.0144411834576393	0.0282291045595556	0.613626373378473	-0.0408878614790896	0.0697702283943682	1.01454596111101	0.959936769801932	1.07226177763672
ebi-a-GCST90001555	ebi-a-GCST90018935	Urolithiasis	EM CD8br %CD8br	Weighted mode	25	0.00801951929431088	0.0142718573522257	0.579386854265182	-0.0199533211160515	0.0359923597046733	1.00805176177126	0.980244428954776	1.03664792616436
ebi-a-GCST90001556	ebi-a-GCST90018935	Urolithiasis	EM CD8br %T cell	MR Egger	15	0.0120499431341536	0.0240856883204726	0.625229461943017	-0.0351580059739726	0.0592578922422798	1.01212283619041	0.965452856886261	1.06104884172382
ebi-a-GCST90001556	ebi-a-GCST90018935	Urolithiasis	EM CD8br %T cell	Weighted median	15	-0.00752560746838341	0.0213066864360111	0.723935488494264	-0.0492867128829652	0.0342354979461984	0.992502639013774	0.951908166234645	1.03482827796908
ebi-a-GCST90001556	ebi-a-GCST90018935	Urolithiasis	EM CD8br %T cell	Inverse variance weighted	15	0.0167487752935591	0.0165105754741002	0.310378995747567	-0.0156119526356773	0.0491095032227954	1.01688982238552	0.984509282172894	1.05033535954988
ebi-a-GCST90001556	ebi-a-GCST90018935	Urolithiasis	EM CD8br %T cell	Simple mode	15	-0.00270906565526746	0.0286304021944744	0.925956035679451	-0.0588246539564372	0.0534065226459023	0.997294600551682	0.9428720835525	1.05485838178829
ebi-a-GCST90001556	ebi-a-GCST90018935	Urolithiasis	EM CD8br %T cell	Weighted mode	15	-0.0103463127218483	0.023215331549191	0.662651956089389	-0.0558483625582626	0.0351557371145661	0.989707026259201	0.945682525897397	1.0357810057845
ebi-a-GCST90001557	ebi-a-GCST90018935	Urolithiasis	TD CD8br AC	MR Egger	19	-0.0105514388281236	0.0438433874722185	0.812695438023084	-0.0964844782736718	0.0753816006174245	0.98950403233094	0.908023991590265	1.07829555063233
ebi-a-GCST90001557	ebi-a-GCST90018935	Urolithiasis	TD CD8br AC	Weighted median	19	-0.00480755329163676	0.0273714871716411	0.860576049591718	-0.0584556681480532	0.0488405615647797	0.995203984495775	0.943220054164613	1.05005291859858
ebi-a-GCST90001557	ebi-a-GCST90018935	Urolithiasis	TD CD8br AC	Inverse variance weighted	19	-0.0129352522011582	0.0189500633881343	0.494861670962175	-0.0500773764419014	0.024206872039585	0.987148048614412	0.9511558245999	1.02450223683711
ebi-a-GCST90001557	ebi-a-GCST90018935	Urolithiasis	TD CD8br AC	Simple mode	19	0.0130870882962869	0.0390197360232633	0.741203285705456	-0.0633915943093091	0.0895657709018828	1.01317309903682	0.938575860750339	1.09369926453385
ebi-a-GCST90001557	ebi-a-GCST90018935	Urolithiasis	TD CD8br AC	Weighted mode	19	-0.00266313191798812	0.0352308418542194	0.940578365823326	-0.0717155819522581	0.0663893181162819	0.99734041107197	0.930795593232533	1.0686426781446
ebi-a-GCST90001558	ebi-a-GCST90018935	Urolithiasis	TD CD8br %CD8br	MR Egger	24	-0.0564465626048126	0.032704493348543	0.0983746946230539	-0.120547369567957	0.00765424435833177	0.945116987735726	0.886435096303304	1.00768361297037
ebi-a-GCST90001558	ebi-a-GCST90018935	Urolithiasis	TD CD8br %CD8br	Weighted median	24	0.0116555687064478	0.0282198813596632	0.679586941942976	-0.0436553987584922	0.0669665361713877	1.01172375952411	0.957283781820534	1.06925969605269
ebi-a-GCST90001558	ebi-a-GCST90018935	Urolithiasis	TD CD8br %CD8br	Inverse variance weighted	24	-0.000530816493590455	0.0206893356413638	0.979531299048837	-0.0410819143506634	0.0400202813634825	0.99946932436456	0.959750509387991	1.04083188346808
ebi-a-GCST90001558	ebi-a-GCST90018935	Urolithiasis	TD CD8br %CD8br	Simple mode	24	0.0166611478079378	0.0431619965876205	0.703033698977792	-0.0679363655037983	0.101258661119674	1.01680071879125	0.934319926663384	1.10656282952948
ebi-a-GCST90001558	ebi-a-GCST90018935	Urolithiasis	TD CD8br %CD8br	Weighted mode	24	0.0166611478079378	0.0337687776718096	0.626415945548338	-0.049525656428809	0.0828479520446846	1.01680071879125	0.951680741094054	1.0863766146469
ebi-a-GCST90001559	ebi-a-GCST90018935	Urolithiasis	TD CD8br %T cell	MR Egger	18	0.0133517756935302	0.03334096294357	0.694112918548611	-0.0519965116758669	0.0787000630629274	1.01344130868165	0.949332178415462	1.08187977769452
ebi-a-GCST90001559	ebi-a-GCST90018935	Urolithiasis	TD CD8br %T cell	Weighted median	18	0.0294823776608786	0.0281142857235984	0.294333798500447	-0.0256216223573743	0.0845863776791314	1.02992128568981	0.974703825979483	1.08826684213638
ebi-a-GCST90001559	ebi-a-GCST90018935	Urolithiasis	TD CD8br %T cell	Inverse variance weighted	18	0.029177241801715	0.0193570751628106	0.131729510300133	-0.00876262551739375	0.0671171091208237	1.02960706771545	0.991275654393146	1.06942070976069
ebi-a-GCST90001559	ebi-a-GCST90018935	Urolithiasis	TD CD8br %T cell	Simple mode	18	0.0456688172584255	0.0360432677864342	0.222219179327868	-0.0249759876029854	0.116313622119837	1.04672769539916	0.975333331838334	1.1233481237133
ebi-a-GCST90001559	ebi-a-GCST90018935	Urolithiasis	TD CD8br %T cell	Weighted mode	18	0.0322601454751501	0.0291954299342294	0.284565565270634	-0.0249628971959395	0.0894831881462397	1.03278614500332	0.97534609943222	1.0936089475641
ebi-a-GCST90001560	ebi-a-GCST90018935	Urolithiasis	CD45RA+ CD8br AC	MR Egger	27	-0.00246606972879814	0.00498543982152955	0.625163246919795	-0.0122375317789961	0.00730539232139978	0.997536968523129	0.98783704230216	1.00733214179869
ebi-a-GCST90001560	ebi-a-GCST90018935	Urolithiasis	CD45RA+ CD8br AC	Weighted median	27	-0.00226032140548075	0.00554264222571318	0.683416287115349	-0.0131239001678786	0.00860325735691708	0.997742231197351	0.986961842706424	1.00864037173399
ebi-a-GCST90001560	ebi-a-GCST90018935	Urolithiasis	CD45RA+ CD8br AC	Inverse variance weighted	27	-0.00457260943618212	0.00448726995253761	0.308194359395447	-0.0133676585431558	0.00422243967079159	0.995437829025948	0.986721291810524	1.00423136672941
ebi-a-GCST90001560	ebi-a-GCST90018935	Urolithiasis	CD45RA+ CD8br AC	Simple mode	27	-0.0112109956938317	0.0188077519362455	0.556273676529854	-0.048074189488873	0.0256521981012095	0.988851613330136	0.953063077192011	1.02598404721182
ebi-a-GCST90001560	ebi-a-GCST90018935	Urolithiasis	CD45RA+ CD8br AC	Weighted mode	27	-0.00171505476164885	0.00491247234600158	0.729809027985282	-0.0113435005598119	0.00791339103651424	0.998286415104349	0.988720594360155	1.00794478467076
ebi-a-GCST90001561	ebi-a-GCST90018935	Urolithiasis	CD45RA+ CD8br %CD8br	MR Egger	27	-0.00765257562612393	0.0125693298737069	0.548130516887224	-0.0322884621785894	0.0169833109263415	0.992376630781831	0.968227244851602	1.01712834725368
ebi-a-GCST90001561	ebi-a-GCST90018935	Urolithiasis	CD45RA+ CD8br %CD8br	Weighted median	27	-0.00538165367550983	0.0142310201383205	0.705309070969914	-0.0332744531466179	0.0225111457955983	0.994632801480126	0.967273052023239	1.02276643364653
ebi-a-GCST90001561	ebi-a-GCST90018935	Urolithiasis	CD45RA+ CD8br %CD8br	Inverse variance weighted	27	-0.00605366291737702	0.0106570768197189	0.570006724226598	-0.0269415334840261	0.0148342076492721	0.993964623581274	0.973418152228582	1.01494478058497
ebi-a-GCST90001561	ebi-a-GCST90018935	Urolithiasis	CD45RA+ CD8br %CD8br	Simple mode	27	0.0186044520498011	0.0244026084734601	0.45268520342877	-0.0292246605581807	0.0664335646577829	1.01877859312456	0.97119825001448	1.0686899629333
ebi-a-GCST90001561	ebi-a-GCST90018935	Urolithiasis	CD45RA+ CD8br %CD8br	Weighted mode	27	-0.00596373183732324	0.0131280793112993	0.65340214001384	-0.0316947672874699	0.0197673036128234	0.994054015912923	0.96880224709137	1.01996397047933
ebi-a-GCST90001562	ebi-a-GCST90018935	Urolithiasis	CD45RA+ CD8br %T cell	MR Egger	33	-0.0028791913764846	0.00505989036815204	0.573440863951749	-0.0127965764980626	0.00703819374509339	0.997124949519909	0.987284951556449	1.00706302004061
ebi-a-GCST90001562	ebi-a-GCST90018935	Urolithiasis	CD45RA+ CD8br %T cell	Weighted median	33	-0.000579130439902014	0.00486894666985823	0.905319974881453	-0.0101222659128241	0.00896400503302012	0.999421037223763	0.989928791802306	1.00900430204367
ebi-a-GCST90001562	ebi-a-GCST90018935	Urolithiasis	CD45RA+ CD8br %T cell	Inverse variance weighted	33	-0.00184475701102014	0.00451278597722518	0.68269780735121	-0.0106898175263815	0.00700030350434122	0.998156943507353	0.989367115524428	1.00702486290322
ebi-a-GCST90001562	ebi-a-GCST90018935	Urolithiasis	CD45RA+ CD8br %T cell	Simple mode	33	0.00545493816636883	0.0187048627515186	0.77245016095486	-0.0312065928266076	0.0421164691593453	1.00546984343168	0.96927530706453	1.04301595086773
ebi-a-GCST90001562	ebi-a-GCST90018935	Urolithiasis	CD45RA+ CD8br %T cell	Weighted mode	33	-0.00235551005379042	0.00430762462970486	0.588293288272342	-0.0107984543280119	0.0060874342204311	0.997647261983069	0.98925963968338	1.00610600030227
ebi-a-GCST90001563	ebi-a-GCST90018935	Urolithiasis	CM DN (CD4-CD8-) AC	MR Egger	4	-0.022759843467752	0.0373865610963162	0.604611122630712	-0.0960375032165318	0.0505178162810278	0.977497207926617	0.908429946384866	1.05181560263044
ebi-a-GCST90001563	ebi-a-GCST90018935	Urolithiasis	CM DN (CD4-CD8-) AC	Weighted median	4	-0.035353905988983	0.0331380978529454	0.28603240333944	-0.100304577780756	0.0295967658027901	0.965263743181399	0.904561866628777	1.03003910321033
ebi-a-GCST90001563	ebi-a-GCST90018935	Urolithiasis	CM DN (CD4-CD8-) AC	Inverse variance weighted	4	-0.0403126440167937	0.0275005317585487	0.142679351367453	-0.0942136862635493	0.0135883982299618	0.960489101034678	0.910088268099634	1.01368114010828
ebi-a-GCST90001563	ebi-a-GCST90018935	Urolithiasis	CM DN (CD4-CD8-) AC	Simple mode	4	-0.0266818597955964	0.0403405941149648	0.555608999038372	-0.105749424260927	0.0523857046697346	0.973670956132396	0.899650050310842	1.05378211282066
ebi-a-GCST90001563	ebi-a-GCST90018935	Urolithiasis	CM DN (CD4-CD8-) AC	Weighted mode	4	-0.0350417191502486	0.030737514747833	0.337050460351274	-0.0952872480560013	0.0252038097555041	0.965565132860425	0.909111756373871	1.02552411104489
ebi-a-GCST90001564	ebi-a-GCST90018935	Urolithiasis	CM DN (CD4-CD8-) %DN	MR Egger	16	-0.0127959416457535	0.0225893494723862	0.580049924516115	-0.0570710666116304	0.0314791833201234	0.987285578336779	0.94452694265191	1.03197989297698
ebi-a-GCST90001564	ebi-a-GCST90018935	Urolithiasis	CM DN (CD4-CD8-) %DN	Weighted median	16	-0.027006372875907	0.0227061495761466	0.234287868777982	-0.0715104260451544	0.0174976802933405	0.973355038433698	0.930986571036234	1.01765166149469
ebi-a-GCST90001564	ebi-a-GCST90018935	Urolithiasis	CM DN (CD4-CD8-) %DN	Inverse variance weighted	16	-0.0127576919918844	0.0156681205243233	0.41550449399663	-0.0434672082195581	0.0179518242357892	0.987323342390647	0.957463950523838	1.01811392679183
ebi-a-GCST90001564	ebi-a-GCST90018935	Urolithiasis	CM DN (CD4-CD8-) %DN	Simple mode	16	-0.0321144174049469	0.044229628608118	0.478964663750617	-0.118804489476858	0.0545756546669644	0.968395774408686	0.887981393498577	1.05609237170813
ebi-a-GCST90001564	ebi-a-GCST90018935	Urolithiasis	CM DN (CD4-CD8-) %DN	Weighted mode	16	-0.0260477761030723	0.0219530793443903	0.253870290339647	-0.0690758116180772	0.0169802594119326	0.974288540787051	0.933255925754424	1.01712524347661
ebi-a-GCST90001565	ebi-a-GCST90018935	Urolithiasis	CM DN (CD4-CD8-) %T cell	MR Egger	16	0.000413349158536225	0.0112013112834423	0.971084283671703	-0.0215412209570106	0.0223679192740831	1.00041343459907	0.978689134134933	1.02261995685785
ebi-a-GCST90001565	ebi-a-GCST90018935	Urolithiasis	CM DN (CD4-CD8-) %T cell	Weighted median	16	0.00411543008045917	0.01099285355003	0.708126657318128	-0.0174305628775997	0.0256614230385181	1.00412391009181	0.982720470577629	1.02599351189399
ebi-a-GCST90001565	ebi-a-GCST90018935	Urolithiasis	CM DN (CD4-CD8-) %T cell	Inverse variance weighted	16	0.00296891314619701	0.00963340882071127	0.757938323458458	-0.0159125681423971	0.0218503944347911	1.00297332473362	0.984213367896602	1.02209086255055
ebi-a-GCST90001565	ebi-a-GCST90018935	Urolithiasis	CM DN (CD4-CD8-) %T cell	Simple mode	16	0.0229501185616296	0.0301816999282775	0.458802922737564	-0.0362060132977942	0.0821062504210534	1.02321549881339	0.964441585224052	1.08557114609353
ebi-a-GCST90001565	ebi-a-GCST90018935	Urolithiasis	CM DN (CD4-CD8-) %T cell	Weighted mode	16	0.00639377016065396	0.0107286067800145	0.560091133771318	-0.0146342991281744	0.0274218394494823	1.00641425394201	0.985472261779273	1.02780127845397
ebi-a-GCST90001566	ebi-a-GCST90018935	Urolithiasis	Naive DN (CD4-CD8-) AC	MR Egger	20	0.0207921185061505	0.0295454061405042	0.490602358634365	-0.0371168775292377	0.0787011145415387	1.02100978053626	0.963563509845192	1.08188091526857
ebi-a-GCST90001566	ebi-a-GCST90018935	Urolithiasis	Naive DN (CD4-CD8-) AC	Weighted median	20	-0.00258329475849088	0.0232815956604564	0.911649125327192	-0.0482152222529855	0.0430486327360037	0.997420039076037	0.952928673549743	1.04398866564121
ebi-a-GCST90001566	ebi-a-GCST90018935	Urolithiasis	Naive DN (CD4-CD8-) AC	Inverse variance weighted	20	-0.0114330410119062	0.0180974522271574	0.527551132648387	-0.0469040473771347	0.0240379653533224	0.988632067834553	0.95417894917085	1.02432920617264
ebi-a-GCST90001566	ebi-a-GCST90018935	Urolithiasis	Naive DN (CD4-CD8-) AC	Simple mode	20	-0.0148977940035425	0.0420440628892307	0.72698805866282	-0.0973041572664347	0.0675085692593496	0.985212629095919	0.907280008354803	1.06983942729014
ebi-a-GCST90001566	ebi-a-GCST90018935	Urolithiasis	Naive DN (CD4-CD8-) AC	Weighted mode	20	-0.00223408154820437	0.0218432989129468	0.919608010671975	-0.0450469474175801	0.0405787843211713	0.997768412154587	0.955952601273636	1.04141335351471
ebi-a-GCST90001567	ebi-a-GCST90018935	Urolithiasis	Naive DN (CD4-CD8-) %DN	MR Egger	23	-0.00897383155200177	0.0200281517618646	0.658697650003237	-0.0482290090052564	0.0302813459012529	0.991066313100829	0.952915535848752	1.03074448889998
ebi-a-GCST90001567	ebi-a-GCST90018935	Urolithiasis	Naive DN (CD4-CD8-) %DN	Weighted median	23	0.0144770230568837	0.0214090335321285	0.498906716771702	-0.0274846826660881	0.0564387287798556	1.01458232268326	0.97288958451395	1.05806178407762
ebi-a-GCST90001567	ebi-a-GCST90018935	Urolithiasis	Naive DN (CD4-CD8-) %DN	Inverse variance weighted	23	0.00905517715536293	0.0148099009742647	0.540916761223765	-0.0199722287541958	0.0380825830649217	1.00909629930107	0.980225895023037	1.03881701802949
ebi-a-GCST90001567	ebi-a-GCST90018935	Urolithiasis	Naive DN (CD4-CD8-) %DN	Simple mode	23	0.0259077343568467	0.0458561003580967	0.577804406246473	-0.0639702223450229	0.115785691058716	1.0262462568342	0.938032931535845	1.12275522986365
ebi-a-GCST90001567	ebi-a-GCST90018935	Urolithiasis	Naive DN (CD4-CD8-) %DN	Weighted mode	23	0.0160971931296945	0.0207983658441531	0.44718982785934	-0.0246676039248455	0.0568619901842345	1.01622745093279	0.975634155100727	1.05850971558364
ebi-a-GCST90001568	ebi-a-GCST90018935	Urolithiasis	Naive DN (CD4-CD8-) %T cell	MR Egger	24	0.0345788848937318	0.031950973934434	0.290862457318297	-0.0280450240177588	0.0972027938052224	1.03518368551034	0.972344586955731	1.10208384673772
ebi-a-GCST90001568	ebi-a-GCST90018935	Urolithiasis	Naive DN (CD4-CD8-) %T cell	Weighted median	24	0.0126852658818772	0.0277616882043121	0.647718312923084	-0.0417276429985746	0.067098174762329	1.01276606515909	0.95913097103759	1.06940046115728
ebi-a-GCST90001568	ebi-a-GCST90018935	Urolithiasis	Naive DN (CD4-CD8-) %T cell	Inverse variance weighted	24	0.0122638961799551	0.0211243610581287	0.561539044161294	-0.0291398514939771	0.0536676438538874	1.01233940612101	0.971280619922028	1.0551338636487
ebi-a-GCST90001568	ebi-a-GCST90018935	Urolithiasis	Naive DN (CD4-CD8-) %T cell	Simple mode	24	0.0498186224202295	0.0427654493214914	0.255989089716362	-0.0340016582498937	0.133638903090353	1.0510804366601	0.966569901821741	1.14298001856604
ebi-a-GCST90001568	ebi-a-GCST90018935	Urolithiasis	Naive DN (CD4-CD8-) %T cell	Weighted mode	24	0.0250064524579016	0.0307549801040965	0.424505834411903	-0.0352733085461276	0.0852862134619307	1.02532173634842	0.965341544106016	1.08902871677622
ebi-a-GCST90001569	ebi-a-GCST90018935	Urolithiasis	EM DN (CD4-CD8-) AC	MR Egger	21	0.132993174290415	0.0614848595363667	0.0434962946436921	0.0124828495991368	0.253503498981694	1.14224220169074	1.0125610855632	1.28853188802689
ebi-a-GCST90001569	ebi-a-GCST90018935	Urolithiasis	EM DN (CD4-CD8-) AC	Weighted median	21	0.040510695830613	0.0395467945033757	0.305658803819022	-0.0370010213960033	0.118022413057229	1.04134244766538	0.963675151054603	1.12526933181064
ebi-a-GCST90001569	ebi-a-GCST90018935	Urolithiasis	EM DN (CD4-CD8-) AC	Inverse variance weighted	21	0.0196556874611087	0.0341145196073432	0.564501772497677	-0.0472087709692839	0.0865201458915014	1.01985013237926	0.953888232630249	1.0903733340394
ebi-a-GCST90001569	ebi-a-GCST90018935	Urolithiasis	EM DN (CD4-CD8-) AC	Simple mode	21	0.0204727870929526	0.0669591678353874	0.762954458795173	-0.110767181864407	0.151712756050312	1.0206837920921	0.895147131156667	1.16382588647003
ebi-a-GCST90001569	ebi-a-GCST90018935	Urolithiasis	EM DN (CD4-CD8-) AC	Weighted mode	21	0.044566087190563	0.0455061779006365	0.339110086361896	-0.0446260214946845	0.13375819587581	1.04557407348027	0.956355071203643	1.14311637596925
ebi-a-GCST90001570	ebi-a-GCST90018935	Urolithiasis	EM DN (CD4-CD8-) %DN	MR Egger	29	0.0403494314666793	0.0204671515788833	0.0590033879713487	0.000233814372067973	0.0804650485612906	1.04117452977787	1.00023384170878	1.08379096592674
ebi-a-GCST90001570	ebi-a-GCST90018935	Urolithiasis	EM DN (CD4-CD8-) %DN	Weighted median	29	0.0452523076260852	0.0206500383392268	0.0284235117255133	0.0047782324812007	0.0857263827709697	1.04629181401229	1.00478966643814	1.08950817930861
ebi-a-GCST90001570	ebi-a-GCST90018935	Urolithiasis	EM DN (CD4-CD8-) %DN	Inverse variance weighted	29	0.0164051224045817	0.0137820879271495	0.233919858831567	-0.0106077699326313	0.0434180147417948	1.01654042529939	0.989448294045798	1.04437436749982
ebi-a-GCST90001570	ebi-a-GCST90018935	Urolithiasis	EM DN (CD4-CD8-) %DN	Simple mode	29	0.028893507208101	0.0362966430320183	0.432707471157939	-0.0422479131346549	0.100034927550857	1.02931497401301	0.958632093623533	1.10520951966322
ebi-a-GCST90001570	ebi-a-GCST90018935	Urolithiasis	EM DN (CD4-CD8-) %DN	Weighted mode	29	0.0411775534589814	0.0198115937216278	0.0469482168175342	0.00234682976459099	0.0800082771533719	1.04203710641385	1.00234958572506	1.08329603424527
ebi-a-GCST90001571	ebi-a-GCST90018935	Urolithiasis	EM DN (CD4-CD8-) %T cell	MR Egger	25	0.0365026518076714	0.0189769610061396	0.0668784635277016	-0.000692191764362166	0.0736974953797049	1.03717705440817	0.999308047745092	1.07648111572621
ebi-a-GCST90001571	ebi-a-GCST90018935	Urolithiasis	EM DN (CD4-CD8-) %T cell	Weighted median	25	0.0192466870430914	0.0186059390403295	0.300931530878077	-0.0172209534759545	0.0557143275621372	1.01943309853812	0.982926479617412	1.05729560037852
ebi-a-GCST90001571	ebi-a-GCST90018935	Urolithiasis	EM DN (CD4-CD8-) %T cell	Inverse variance weighted	25	0.0300457157828512	0.0139842782170563	0.0316712530441274	0.00263653047742088	0.0574549010882816	1.03050164306604	1.00264000918046	1.05913750362885
ebi-a-GCST90001571	ebi-a-GCST90018935	Urolithiasis	EM DN (CD4-CD8-) %T cell	Simple mode	25	0.0422907736783198	0.0397671189793205	0.298156687211701	-0.0356527795211483	0.120234326877788	1.04319776910674	0.964975294503988	1.12776108535365
ebi-a-GCST90001571	ebi-a-GCST90018935	Urolithiasis	EM DN (CD4-CD8-) %T cell	Weighted mode	25	0.0276457070963784	0.0163615691468748	0.104041212673095	-0.00442296843149628	0.059714382624253	1.02803139566459	0.995586798488478	1.06153331088421
ebi-a-GCST90001572	ebi-a-GCST90018935	Urolithiasis	TD DN (CD4-CD8-) AC	MR Egger	22	-0.0198924585917363	0.0540190072465799	0.716556275345218	-0.125769712795033	0.0859847956115602	0.980304090920739	0.88181789478112	1.08978975859236
ebi-a-GCST90001572	ebi-a-GCST90018935	Urolithiasis	TD DN (CD4-CD8-) AC	Weighted median	22	0.0322630477476921	0.0351370128954093	0.358510556047528	-0.0366054975273101	0.101131593022694	1.03278914243454	0.964056382966702	1.10642222962961
ebi-a-GCST90001572	ebi-a-GCST90018935	Urolithiasis	TD DN (CD4-CD8-) AC	Inverse variance weighted	22	0.0295347642030631	0.0288198669652391	0.305454872039597	-0.0269521750488054	0.0860217034549317	1.02997524111794	0.973407793591374	1.08982998112433
ebi-a-GCST90001572	ebi-a-GCST90018935	Urolithiasis	TD DN (CD4-CD8-) AC	Simple mode	22	0.0385728122844088	0.0611642843193795	0.53507770426633	-0.081309184981575	0.158454809550393	1.03932640133252	0.921908607079283	1.17169897342536
ebi-a-GCST90001572	ebi-a-GCST90018935	Urolithiasis	TD DN (CD4-CD8-) AC	Weighted mode	22	0.0143622139147044	0.0410262384826278	0.72976999032372	-0.0660492135112461	0.0947736413406549	1.01446584604354	0.936084795138423	1.09940996599209
ebi-a-GCST90001573	ebi-a-GCST90018935	Urolithiasis	TD DN (CD4-CD8-) %DN	MR Egger	27	-0.00639353674025026	0.0368453185538701	0.86363716711908	-0.0786103611058356	0.0658232876253351	0.993626858426876	0.924400036491685	1.06803796496404
ebi-a-GCST90001573	ebi-a-GCST90018935	Urolithiasis	TD DN (CD4-CD8-) %DN	Weighted median	27	0.000671920571168345	0.0269087991387262	0.98007865978725	-0.0520693257407351	0.0534131668830718	1.00067214636036	0.949263056197207	1.05486539054084
ebi-a-GCST90001573	ebi-a-GCST90018935	Urolithiasis	TD DN (CD4-CD8-) %DN	Inverse variance weighted	27	-0.0105517702775321	0.0224784381141788	0.638771303884819	-0.0546095089813226	0.0335059684262584	0.989503704360468	0.946854814074024	1.03407361549998
ebi-a-GCST90001573	ebi-a-GCST90018935	Urolithiasis	TD DN (CD4-CD8-) %DN	Simple mode	27	0.065413431653335	0.0479156040221342	0.183893550468313	-0.0285011522300481	0.159328015536718	1.06760031291905	0.971901174291755	1.17272255481679
ebi-a-GCST90001573	ebi-a-GCST90018935	Urolithiasis	TD DN (CD4-CD8-) %DN	Weighted mode	27	-0.0132314625152834	0.0336346027122978	0.697240015330238	-0.079155283831387	0.0526923588008202	0.986855688483024	0.923896447125407	1.05410530901101
ebi-a-GCST90001574	ebi-a-GCST90018935	Urolithiasis	TD DN (CD4-CD8-) %T cell	MR Egger	26	-0.00401763516008071	0.0291023516403226	0.89135114494788	-0.0610582443751131	0.0530229740549517	0.995990424738535	0.940768443710114	1.05445386992224
ebi-a-GCST90001574	ebi-a-GCST90018935	Urolithiasis	TD DN (CD4-CD8-) %T cell	Weighted median	26	0.0175692646688693	0.02471640875478	0.477187084502189	-0.0308748964904994	0.0660134258282381	1.01772451206083	0.969596865459486	1.06824105909069
ebi-a-GCST90001574	ebi-a-GCST90018935	Urolithiasis	TD DN (CD4-CD8-) %T cell	Inverse variance weighted	26	0.00795298192910851	0.0187669187086462	0.671728709118965	-0.028830178739838	0.044736142598055	1.00798469089443	0.971581445643002	1.04575189412465
ebi-a-GCST90001574	ebi-a-GCST90018935	Urolithiasis	TD DN (CD4-CD8-) %T cell	Simple mode	26	0.0077257917678315	0.0403582442146297	0.849734729864959	-0.0713763668928426	0.0868279504285056	1.00775571270172	0.931111386672913	1.09070900755691
ebi-a-GCST90001574	ebi-a-GCST90018935	Urolithiasis	TD DN (CD4-CD8-) %T cell	Weighted mode	26	0.0077257917678315	0.0235251450450451	0.745339848929604	-0.0383834925204568	0.0538350760561198	1.00775571270172	0.96234381846139	1.05531054182554
ebi-a-GCST90001575	ebi-a-GCST90018935	Urolithiasis	Naive CD4+ %T cell	MR Egger	37	0.00652039174494205	0.0332321959656384	0.845582901794282	-0.0586147123477092	0.0716554958375933	1.00654169577757	0.94307005241477	1.07428518458903
ebi-a-GCST90001575	ebi-a-GCST90018935	Urolithiasis	Naive CD4+ %T cell	Weighted median	37	0.0110049676223701	0.02423241409222	0.649726309919487	-0.0364905639983812	0.0585004992431214	1.01106574502506	0.964167191736582	1.06024551501475
ebi-a-GCST90001575	ebi-a-GCST90018935	Urolithiasis	Naive CD4+ %T cell	Inverse variance weighted	37	-0.0147466020465035	0.0195083076383208	0.449700784541322	-0.0529828850176122	0.0234896809246052	0.985361596582471	0.948396244128411	1.02376773635566
ebi-a-GCST90001575	ebi-a-GCST90018935	Urolithiasis	Naive CD4+ %T cell	Simple mode	37	0.036095801736568	0.0443600259930571	0.421165795405785	-0.050849849209824	0.12304145268296	1.03675516467859	0.950421366338371	1.13093130011248
ebi-a-GCST90001575	ebi-a-GCST90018935	Urolithiasis	Naive CD4+ %T cell	Weighted mode	37	0.036095801736568	0.0277598355920302	0.201765330568279	-0.0183134760238111	0.0905050794969471	1.03675516467859	0.981853196675209	1.09472706829033
ebi-a-GCST90001576	ebi-a-GCST90018935	Urolithiasis	Transitional %B cell	MR Egger	16	-0.00140273324592382	0.051336572580322	0.978586794746301	-0.102022415503355	0.0992169490115074	0.9985982501245	0.903009310033796	1.10430585163556
ebi-a-GCST90001576	ebi-a-GCST90018935	Urolithiasis	Transitional %B cell	Weighted median	16	0.013298498229164	0.030761412636825	0.665515365763525	-0.0469938705390129	0.073590866997341	1.01338731653674	0.954093245649776	1.07636633840556
ebi-a-GCST90001576	ebi-a-GCST90018935	Urolithiasis	Transitional %B cell	Inverse variance weighted	16	-0.00288256189974997	0.0233047160569597	0.901560676334549	-0.048559805371391	0.0427946815718911	0.997121588692732	0.952600366983492	1.04372357716544
ebi-a-GCST90001576	ebi-a-GCST90018935	Urolithiasis	Transitional %B cell	Simple mode	16	0.0123953671465826	0.0406093520939646	0.764382359138273	-0.0671989629575879	0.0919896972507532	1.01247250811062	0.935009150642808	1.09635352656716
ebi-a-GCST90001576	ebi-a-GCST90018935	Urolithiasis	Transitional %B cell	Weighted mode	16	0.0100152056216336	0.0339297555812287	0.771906791834289	-0.0564871153175746	0.0765175265608418	1.01006552564161	0.945078661455118	1.07952111046379
ebi-a-GCST90001577	ebi-a-GCST90018935	Urolithiasis	Transitional AC	MR Egger	32	-0.0142398888817672	0.0210570008658825	0.504059824340515	-0.0555116105788969	0.0270318328153624	0.985861018796704	0.94600103998696	1.0274005072936
ebi-a-GCST90001577	ebi-a-GCST90018935	Urolithiasis	Transitional AC	Weighted median	32	0.0035364357222035	0.0152668030982163	0.816815934805495	-0.0263864983503005	0.0334593697947075	1.00354269628887	0.973958583468164	1.03402543020727
ebi-a-GCST90001577	ebi-a-GCST90018935	Urolithiasis	Transitional AC	Inverse variance weighted	32	0.000981695257240805	0.0163603902187144	0.952152137207006	-0.0310846695714395	0.0330480600859211	1.00098217727775	0.969393491469689	1.03360021296268
ebi-a-GCST90001577	ebi-a-GCST90018935	Urolithiasis	Transitional AC	Simple mode	32	-0.0243960851669931	0.0474505020439329	0.610801709906305	-0.117399069173102	0.0686068988391154	0.975899094040957	0.889230257962531	1.0710151091036
ebi-a-GCST90001577	ebi-a-GCST90018935	Urolithiasis	Transitional AC	Weighted mode	32	0.00489816918806629	0.0149573669880463	0.745509670655409	-0.0244182701085045	0.0342146084846371	1.00491018482897	0.975877444016788	1.03480666118933
ebi-a-GCST90001578	ebi-a-GCST90018935	Urolithiasis	Transitional %lymphocyte	MR Egger	27	-0.015857544279713	0.0517748652277697	0.761928588233914	-0.117336280126142	0.0856211915667157	0.984267524607751	0.889286093635873	1.08939357865878
ebi-a-GCST90001578	ebi-a-GCST90018935	Urolithiasis	Transitional %lymphocyte	Weighted median	27	-0.0164351921927646	0.0292882015750346	0.574692541576556	-0.0738400672798324	0.0409696828943032	0.983699128708434	0.928820230709062	1.04182052008387
ebi-a-GCST90001578	ebi-a-GCST90018935	Urolithiasis	Transitional %lymphocyte	Inverse variance weighted	27	-0.0309108642360566	0.0231489756921647	0.181777655806599	-0.0762828565926994	0.0144611281205862	0.969561991873302	0.926554087557928	1.01456619609004
ebi-a-GCST90001578	ebi-a-GCST90018935	Urolithiasis	Transitional %lymphocyte	Simple mode	27	-0.0352174045288357	0.0528364381273075	0.510940215469371	-0.138776823258358	0.0683420142006871	0.965395512084889	0.870422264787837	1.07073145122364
ebi-a-GCST90001578	ebi-a-GCST90018935	Urolithiasis	Transitional %lymphocyte	Weighted mode	27	0.0192435872602871	0.0360652011864582	0.598166179465214	-0.0514442070651711	0.0899313815857452	1.01942993852183	0.949856643773669	1.09409920577684
ebi-a-GCST90001579	ebi-a-GCST90018935	Urolithiasis	CD14- CD16+ monocyte AC	MR Egger	19	-0.0040870928361811	0.0255206501146789	0.874651649513939	-0.0541075670609518	0.0459333813885896	0.995921247960672	0.947330199495667	1.04700465863706
ebi-a-GCST90001579	ebi-a-GCST90018935	Urolithiasis	CD14- CD16+ monocyte AC	Weighted median	19	0.00381264138156844	0.0267328354531694	0.886590171560213	-0.0485837161066435	0.0562089988697804	1.00381991874444	0.952577589880625	1.05781874355702
ebi-a-GCST90001579	ebi-a-GCST90018935	Urolithiasis	CD14- CD16+ monocyte AC	Inverse variance weighted	19	0.00753267234059762	0.0193376758988061	0.696881543181027	-0.0303691724210623	0.0454345171022576	1.00756111428666	0.970087337943417	1.04648247566529
ebi-a-GCST90001579	ebi-a-GCST90018935	Urolithiasis	CD14- CD16+ monocyte AC	Simple mode	19	0.0133998118803386	0.0414094357484344	0.749975464672019	-0.0677626821865929	0.09456230594727	1.01348999170694	0.934482216540693	1.09917764630398
ebi-a-GCST90001579	ebi-a-GCST90018935	Urolithiasis	CD14- CD16+ monocyte AC	Weighted mode	19	0.00593667436094436	0.0238434128318213	0.806190539693722	-0.0407964147894254	0.0526697635113141	1.00595433133612	0.960024556855674	1.05408149146547
ebi-a-GCST90001580	ebi-a-GCST90018935	Urolithiasis	CD14+ CD16+ monocyte AC	MR Egger	21	0.0112963428178144	0.0259864983227271	0.668676933656094	-0.0396371938947308	0.0622298795303595	1.01136038742778	0.9611380826679	1.06420695600665
ebi-a-GCST90001580	ebi-a-GCST90018935	Urolithiasis	CD14+ CD16+ monocyte AC	Weighted median	21	-0.004564404216157	0.0222800962785789	0.837677871466029	-0.0482333929221717	0.0391045844898577	0.995445996845866	0.952911358355373	1.03987923320242
ebi-a-GCST90001580	ebi-a-GCST90018935	Urolithiasis	CD14+ CD16+ monocyte AC	Inverse variance weighted	21	-0.00984680348424738	0.0163306751533888	0.546532871767642	-0.0418549267848894	0.0221613198163947	0.990201517552538	0.959008896985213	1.02240870595225
ebi-a-GCST90001580	ebi-a-GCST90018935	Urolithiasis	CD14+ CD16+ monocyte AC	Simple mode	21	0.00716161710985369	0.0350449449398275	0.840141150638327	-0.0615264749722082	0.0758497091919156	1.00718732281784	0.940328050250879	1.07880042818495
ebi-a-GCST90001580	ebi-a-GCST90018935	Urolithiasis	CD14+ CD16+ monocyte AC	Weighted mode	21	-0.00599155557392911	0.0213995498459234	0.782364271166467	-0.0479346732719389	0.0359515621240807	0.994026358000587	0.953196054223051	1.03660563429976
ebi-a-GCST90001581	ebi-a-GCST90018935	Urolithiasis	CD14- CD16- AC	MR Egger	24	-0.0190945642818539	0.0181974103143535	0.305430456031107	-0.0547614884979868	0.0165723599342791	0.981086582107958	0.946710922471595	1.01671044322524
ebi-a-GCST90001581	ebi-a-GCST90018935	Urolithiasis	CD14- CD16- AC	Weighted median	24	-0.0123030071365017	0.0206028028786907	0.55040583186181	-0.0526845007787355	0.0280784865057321	0.987772365436051	0.948679272843422	1.02847640277281
ebi-a-GCST90001581	ebi-a-GCST90018935	Urolithiasis	CD14- CD16- AC	Inverse variance weighted	24	-0.0209563383227938	0.0141367844286103	0.138234475504592	-0.0486644358028701	0.00675175915728242	0.979261719845182	0.952500701210194	1.00677460366774
ebi-a-GCST90001581	ebi-a-GCST90018935	Urolithiasis	CD14- CD16- AC	Simple mode	24	-0.0272886446960401	0.032919407863493	0.415651267590138	-0.0918106841084864	0.0372333947164062	0.973080326508905	0.912277841890818	1.03793524117185
ebi-a-GCST90001581	ebi-a-GCST90018935	Urolithiasis	CD14- CD16- AC	Weighted mode	24	-0.0244460497658558	0.0188114725597598	0.206637734039264	-0.061316535982985	0.0124244364512734	0.975850334852319	0.940525482494925	1.01250194041023
ebi-a-GCST90001582	ebi-a-GCST90018935	Urolithiasis	CD14+ CD16- monocyte AC	MR Egger	29	0.0114902640816495	0.0179572599169984	0.527651597566279	-0.0237059653556674	0.0466864935189665	1.01155653072987	0.976572813786542	1.04779346753954
ebi-a-GCST90001582	ebi-a-GCST90018935	Urolithiasis	CD14+ CD16- monocyte AC	Weighted median	29	0.00215828289635663	0.0212848814795209	0.919233088844978	-0.0395600848035044	0.0438766505962176	1.00216061366541	0.961212198009444	1.04485346488742
ebi-a-GCST90001582	ebi-a-GCST90018935	Urolithiasis	CD14+ CD16- monocyte AC	Inverse variance weighted	29	0.00937224977653561	0.0132568832420194	0.479583666525907	-0.0166112413778225	0.0353557409308937	1.00941630683984	0.983525964521637	1.03598818665633
ebi-a-GCST90001582	ebi-a-GCST90018935	Urolithiasis	CD14+ CD16- monocyte AC	Simple mode	29	0.0350475488398087	0.0341149426802851	0.313055393584313	-0.0318177388135501	0.101912836493167	1.03566895248599	0.968683119325387	1.10728695250767
ebi-a-GCST90001582	ebi-a-GCST90018935	Urolithiasis	CD14+ CD16- monocyte AC	Weighted mode	29	0.0106203926406868	0.0174955108609953	0.548718809842301	-0.023670808646864	0.0449115939282377	1.01067698919236	0.976607147476108	1.04593538878223
ebi-a-GCST90001583	ebi-a-GCST90018935	Urolithiasis	Monocyte AC	MR Egger	29	-0.00397244546483356	0.0145865265310457	0.787435101449865	-0.0325620374656832	0.0246171465360161	0.996035434259274	0.967962398034544	1.02492265021296
ebi-a-GCST90001583	ebi-a-GCST90018935	Urolithiasis	Monocyte AC	Weighted median	29	0.00206733630471523	0.0171131413919795	0.903846264551806	-0.0314744208235645	0.035609093432995	1.00206947471777	0.969015742761384	1.03625069010711
ebi-a-GCST90001583	ebi-a-GCST90018935	Urolithiasis	Monocyte AC	Inverse variance weighted	29	0.0093403577927271	0.0117548112213405	0.426846970960121	-0.0136990722011003	0.0323797877865545	1.00938411506466	0.98639433308012	1.03290971731699
ebi-a-GCST90001583	ebi-a-GCST90018935	Urolithiasis	Monocyte AC	Simple mode	29	0.0239737945502388	0.0277318713832884	0.39466732679618	-0.0303806733610065	0.0783282624614841	1.02426347625386	0.97007618109136	1.08147760891042
ebi-a-GCST90001583	ebi-a-GCST90018935	Urolithiasis	Monocyte AC	Weighted mode	29	0.0036889704582162	0.013699080700632	0.789684124031482	-0.0231612277150226	0.030539168631455	1.00369578308435	0.977104934677023	1.0310102725193
ebi-a-GCST90001584	ebi-a-GCST90018935	Urolithiasis	CD14- CD16+ monocyte %monocyte	MR Egger	23	-0.0096739591178782	0.0409266553170652	0.815433478498503	-0.089890203539326	0.0705422853035696	0.990372683098491	0.914031537189713	1.07308994440542
ebi-a-GCST90001584	ebi-a-GCST90018935	Urolithiasis	CD14- CD16+ monocyte %monocyte	Weighted median	23	0.0142989786548146	0.0287148421658729	0.618508901184455	-0.0419821119902962	0.0705800692999255	1.01440169806035	0.958886932997835	1.07313049079796
ebi-a-GCST90001584	ebi-a-GCST90018935	Urolithiasis	CD14- CD16+ monocyte %monocyte	Inverse variance weighted	23	0.00579396769048891	0.0255187112590302	0.820386560150809	-0.0442227063772103	0.0558106417581881	1.00581078518561	0.956740861453823	1.05739743785838
ebi-a-GCST90001584	ebi-a-GCST90018935	Urolithiasis	CD14- CD16+ monocyte %monocyte	Simple mode	23	0.00775785448067923	0.0427508464065197	0.857662799688411	-0.0760338044760994	0.0915495134374578	1.00778802460176	0.926784876552629	1.09587103569124
ebi-a-GCST90001584	ebi-a-GCST90018935	Urolithiasis	CD14- CD16+ monocyte %monocyte	Weighted mode	23	0.0104339909455634	0.0350377528090806	0.768655364303818	-0.0582400045602346	0.0791079864513614	1.01048861484554	0.943423494322126	1.08232119178476
ebi-a-GCST90001585	ebi-a-GCST90018935	Urolithiasis	CD14+ CD16+ monocyte %monocyte	MR Egger	26	-0.0120153644056383	0.0271665650642709	0.662243152974545	-0.0652618319316093	0.0412311031203327	0.988056531843958	0.936822141311396	1.0420929086421
ebi-a-GCST90001585	ebi-a-GCST90018935	Urolithiasis	CD14+ CD16+ monocyte %monocyte	Weighted median	26	-0.0175450495942618	0.0224005787852228	0.433485658499937	-0.0614501840132985	0.0263600848247749	0.982607968577671	0.940399791516093	1.02671058482026
ebi-a-GCST90001585	ebi-a-GCST90018935	Urolithiasis	CD14+ CD16+ monocyte %monocyte	Inverse variance weighted	26	-0.0178535328395799	0.0155772639330374	0.251742340149075	-0.0483849701483331	0.0126779044691734	0.982304897231268	0.952766929641224	1.01275860979756
ebi-a-GCST90001585	ebi-a-GCST90018935	Urolithiasis	CD14+ CD16+ monocyte %monocyte	Simple mode	26	-0.00912556499513717	0.0393516967222015	0.818505257488003	-0.0862548905706521	0.0680037605803778	0.990915946604868	0.917360374908079	1.07036933368112
ebi-a-GCST90001585	ebi-a-GCST90018935	Urolithiasis	CD14+ CD16+ monocyte %monocyte	Weighted mode	26	-0.0165922873734938	0.0199723301665892	0.413971129066486	-0.0557380545000086	0.0225534797530209	0.983544606453695	0.945786848054235	1.02280973231368
ebi-a-GCST90001586	ebi-a-GCST90018935	Urolithiasis	CD14+ CD16- monocyte %monocyte	MR Egger	26	0.0052299589173069	0.0155233773383061	0.739114277974342	-0.0251958606657731	0.0356557785003869	1.0052436590257	0.975118905885533	1.03629906866968
ebi-a-GCST90001586	ebi-a-GCST90018935	Urolithiasis	CD14+ CD16- monocyte %monocyte	Weighted median	26	0.0264495058080078	0.0199125877026773	0.184085395234473	-0.0125791660892398	0.0654781777052553	1.02680239839522	0.987499620916223	1.06766943806211
ebi-a-GCST90001586	ebi-a-GCST90018935	Urolithiasis	CD14+ CD16- monocyte %monocyte	Inverse variance weighted	26	0.00547017447409243	0.0128791224154261	0.671032107152081	-0.0197729054601427	0.0307132544083276	1.00548516319633	0.980421296350721	1.03118977236729
ebi-a-GCST90001586	ebi-a-GCST90018935	Urolithiasis	CD14+ CD16- monocyte %monocyte	Simple mode	26	0.0169275023813636	0.0388813842986723	0.667034900945389	-0.0592800108440341	0.0931350156067614	1.01707158438451	0.94244283799251	1.09760991973355
ebi-a-GCST90001586	ebi-a-GCST90018935	Urolithiasis	CD14+ CD16- monocyte %monocyte	Weighted mode	26	0.0206102294225601	0.016807642591481	0.23153296498083	-0.0123327500567428	0.0535532089018629	1.02082408689128	0.987742986638278	1.05501312636405
ebi-a-GCST90001587	ebi-a-GCST90018935	Urolithiasis	CD16+ monocyte %monocyte	MR Egger	24	-0.0113103644422765	0.0612719880984887	0.855239517213429	-0.131403461115314	0.108782732230761	0.988753357264794	0.87686392251695	1.11492008782412
ebi-a-GCST90001587	ebi-a-GCST90018935	Urolithiasis	CD16+ monocyte %monocyte	Weighted median	24	-0.0194687995008013	0.0325082046775848	0.549247044503894	-0.0831848806688676	0.044247281667265	0.980719493649096	0.920181007812662	1.04524079181946
ebi-a-GCST90001587	ebi-a-GCST90018935	Urolithiasis	CD16+ monocyte %monocyte	Inverse variance weighted	24	0.00681674970269689	0.0262487166574703	0.795096427372699	-0.0446307349459449	0.0582642343513386	1.00684003662459	0.95635056348125	1.05999504581258
ebi-a-GCST90001587	ebi-a-GCST90018935	Urolithiasis	CD16+ monocyte %monocyte	Simple mode	24	-0.0317198587544983	0.0483683868148367	0.518461482987181	-0.126521896911578	0.0630821794025816	0.968777938726698	0.881154854762327	1.06511436609709
ebi-a-GCST90001587	ebi-a-GCST90018935	Urolithiasis	CD16+ monocyte %monocyte	Weighted mode	24	-0.0217063264242052	0.0442147664037097	0.628128009536327	-0.108367268575476	0.0649546157270659	0.978527560546912	0.897297986553166	1.06711059324678
ebi-a-GCST90001588	ebi-a-GCST90018935	Urolithiasis	T/B	MR Egger	28	-0.00334653899276561	0.0324028258359646	0.918533866456297	-0.0668560776312563	0.0601629996457251	0.996659054427577	0.935329806531508	1.06200963963294
ebi-a-GCST90001588	ebi-a-GCST90018935	Urolithiasis	T/B	Weighted median	28	-0.0119946063086123	0.0226444480821393	0.596324781547769	-0.0563777245496054	0.0323885119323808	0.988077042230191	0.945182049990459	1.0329187286113
ebi-a-GCST90001588	ebi-a-GCST90018935	Urolithiasis	T/B	Inverse variance weighted	28	0.000929873735342575	0.0160253927506866	0.953728698997072	-0.0304798960560032	0.0323396435266884	1.00093030620196	0.969979932293431	1.03286825275317
ebi-a-GCST90001588	ebi-a-GCST90018935	Urolithiasis	T/B	Simple mode	28	-0.00251457291935897	0.0347921017788413	0.942916397986782	-0.070707092405888	0.0656779465671701	0.997488585970816	0.931734764350645	1.06788274647613
ebi-a-GCST90001588	ebi-a-GCST90018935	Urolithiasis	T/B	Weighted mode	28	-0.00978664731067636	0.0245327026730154	0.693087966679884	-0.0578707445497865	0.0382974499284338	0.990261086078588	0.943771927218704	1.03904024936557
ebi-a-GCST90001589	ebi-a-GCST90018935	Urolithiasis	CD4/CD8br	MR Egger	15	0.118449047239303	0.0557540377056974	0.053382201737281	0.00917113333613648	0.22772696114247	1.12574951259511	1.00921331703831	1.25574241214658
ebi-a-GCST90001589	ebi-a-GCST90018935	Urolithiasis	CD4/CD8br	Weighted median	15	0.021823904181424	0.0379486265839746	0.565229922441297	-0.0525554039231663	0.0962032122860142	1.02206378746325	0.948801752260174	1.10098277448931
ebi-a-GCST90001589	ebi-a-GCST90018935	Urolithiasis	CD4/CD8br	Inverse variance weighted	15	0.00894578803682562	0.0279165220885402	0.748628896506139	-0.0457705952567131	0.0636621713303644	1.00898592118357	0.955261078479076	1.06573230301348
ebi-a-GCST90001589	ebi-a-GCST90018935	Urolithiasis	CD4/CD8br	Simple mode	15	0.0376417480674401	0.0711052743434529	0.604834860100748	-0.101724589645728	0.177008085780608	1.03835917205664	0.90327828960855	1.1936407446053
ebi-a-GCST90001589	ebi-a-GCST90018935	Urolithiasis	CD4/CD8br	Weighted mode	15	0.0499309418319338	0.0529484532822442	0.361665439425955	-0.0538480266012649	0.153709910265132	1.05119850002668	0.947576101920554	1.16615254882292
ebi-a-GCST90001590	ebi-a-GCST90018935	Urolithiasis	CD4+ AC	MR Egger	24	-0.0380379408288029	0.0311691527383879	0.235244178856771	-0.0991294801960431	0.0230535985384374	0.96267641545723	0.905625439872264	1.02332138660802
ebi-a-GCST90001590	ebi-a-GCST90018935	Urolithiasis	CD4+ AC	Weighted median	24	-0.0303465098627409	0.0296877088034007	0.306690491866532	-0.0885344191174062	0.0278413993919244	0.970109322853406	0.915271607352929	1.02823259317406
ebi-a-GCST90001590	ebi-a-GCST90018935	Urolithiasis	CD4+ AC	Inverse variance weighted	24	-0.0499362976830863	0.0192985276557403	0.00966554604816613	-0.0877614118883374	-0.0121111834778353	0.95129002194905	0.915979392448228	0.987961861719473
ebi-a-GCST90001590	ebi-a-GCST90018935	Urolithiasis	CD4+ AC	Simple mode	24	0.019547732756362	0.0462741503178764	0.6766319091041	-0.0711496018666758	0.1102450673794	1.0197400407019	0.931322554112666	1.11655166732374
ebi-a-GCST90001590	ebi-a-GCST90018935	Urolithiasis	CD4+ AC	Weighted mode	24	-0.02484190787095	0.031350604975971	0.436230667186527	-0.086289093623853	0.0366052778819531	0.975464113037471	0.917328998918952	1.03728350127962
ebi-a-GCST90001591	ebi-a-GCST90018935	Urolithiasis	CD4+ %T cell	MR Egger	22	-0.0871601792922313	0.0456814420173775	0.0708520456188263	-0.176695805646291	0.00237544706182863	0.916530274703919	0.838034671168671	1.00237827067154
ebi-a-GCST90001591	ebi-a-GCST90018935	Urolithiasis	CD4+ %T cell	Weighted median	22	-0.0762160439836758	0.0313354429958992	0.0150048005277686	-0.137633512255638	-0.0147985757117134	0.926615995121999	0.871417997247655	0.985310385059576
ebi-a-GCST90001591	ebi-a-GCST90018935	Urolithiasis	CD4+ %T cell	Inverse variance weighted	22	-0.0561589325801375	0.0254049367728502	0.0270668791257033	-0.105952608654924	-0.00636525650535114	0.945388870857229	0.899467274029834	0.993654958825175
ebi-a-GCST90001591	ebi-a-GCST90018935	Urolithiasis	CD4+ %T cell	Simple mode	22	-0.0747399507795503	0.0423678498271377	0.0922634207101646	-0.15778093644074	0.00830103488163955	0.927984776671273	0.854036849829921	1.00833558400335
ebi-a-GCST90001591	ebi-a-GCST90018935	Urolithiasis	CD4+ %T cell	Weighted mode	22	-0.0747399507795503	0.0341407979331935	0.0400212812611703	-0.14165591472861	-0.00782398683049108	0.927984776671273	0.867919843548175	0.992206540886436
ebi-a-GCST90001592	ebi-a-GCST90018935	Urolithiasis	CD8br AC	MR Egger	23	-0.0108110204344335	0.0176723811162632	0.547271888816098	-0.0454488874223093	0.0238268465534423	0.989247208619575	0.955568442890043	1.02411297384611
ebi-a-GCST90001592	ebi-a-GCST90018935	Urolithiasis	CD8br AC	Weighted median	23	-0.0118271117997373	0.018106702241899	0.513633975601627	-0.0473162481938594	0.0236620245943847	0.988242553569843	0.953785716879603	1.02394419144937
ebi-a-GCST90001592	ebi-a-GCST90018935	Urolithiasis	CD8br AC	Inverse variance weighted	23	-0.00312284172440824	0.0135283571209524	0.817441645056043	-0.029638421681475	0.0233927382326585	0.996882029274038	0.970796489057877	1.02366849436584
ebi-a-GCST90001592	ebi-a-GCST90018935	Urolithiasis	CD8br AC	Simple mode	23	0.00935165799557192	0.0314243870798653	0.768806339723796	-0.0522401406809641	0.0709434566721079	1.00939552137436	0.94910092173289	1.07352052372925
ebi-a-GCST90001592	ebi-a-GCST90018935	Urolithiasis	CD8br AC	Weighted mode	23	-0.0117358673762215	0.01503742899077	0.443446462206301	-0.0412092281981307	0.0177374934456877	0.988332729305892	0.959628327635912	1.01789573701271
ebi-a-GCST90001593	ebi-a-GCST90018935	Urolithiasis	CD8br %T cell	MR Egger	23	-0.0391275729415499	0.0352240911465193	0.279203687105137	-0.108166791588728	0.029911645705628	0.961628023605207	0.897477892182592	1.03036349289228
ebi-a-GCST90001593	ebi-a-GCST90018935	Urolithiasis	CD8br %T cell	Weighted median	23	0.00468862280737484	0.0264836827958645	0.859478405688998	-0.0472193954725195	0.0565966410872692	1.00469963159792	0.953878098095472	1.05822887824809
ebi-a-GCST90001593	ebi-a-GCST90018935	Urolithiasis	CD8br %T cell	Inverse variance weighted	23	0.00539208172544703	0.0182526683972397	0.767678144356067	-0.0303831483331428	0.0411673117840369	1.00540664516209	0.970073780182812	1.04202643426318
ebi-a-GCST90001593	ebi-a-GCST90018935	Urolithiasis	CD8br %T cell	Simple mode	23	-0.0207831088202398	0.0453441584058624	0.651202551981386	-0.10965765929573	0.0680914416552505	0.979431371559697	0.896140868285913	1.07046318892941
ebi-a-GCST90001593	ebi-a-GCST90018935	Urolithiasis	CD8br %T cell	Weighted mode	23	0.0027202954559839	0.0347311382731553	0.938278047022908	-0.0653527355594004	0.0707933264713682	1.00272399881699	0.936736984650739	1.073359367975
ebi-a-GCST90001594	ebi-a-GCST90018935	Urolithiasis	DP (CD4+CD8+) AC	MR Egger	19	-0.0185889001600655	0.0506287078074944	0.718029336640416	-0.117821167462755	0.0806433671426235	0.9815828078441	0.888854994596122	1.0839842432262
ebi-a-GCST90001594	ebi-a-GCST90018935	Urolithiasis	DP (CD4+CD8+) AC	Weighted median	19	0.00642673861602129	0.0323199373736514	0.842382041388732	-0.0569203386363355	0.0697738158683781	1.00644743441238	0.944669320015443	1.07226562435488
ebi-a-GCST90001594	ebi-a-GCST90018935	Urolithiasis	DP (CD4+CD8+) AC	Inverse variance weighted	19	-0.0219532642082834	0.0237352992422903	0.355007276213333	-0.0684744507231724	0.0245679223066056	0.978285954951454	0.933817318155912	1.02487220042699
ebi-a-GCST90001594	ebi-a-GCST90018935	Urolithiasis	DP (CD4+CD8+) AC	Simple mode	19	0.0262638587553412	0.0524645424875642	0.62271694462429	-0.0765666445202848	0.129094362030967	1.02661179324947	0.926291180000384	1.13779748398172
ebi-a-GCST90001594	ebi-a-GCST90018935	Urolithiasis	DP (CD4+CD8+) AC	Weighted mode	19	0.0145955487844966	0.0373556719043371	0.700591151533417	-0.058621568148004	0.0878126657169973	1.01470258391817	0.943063586936989	1.0917835743763
ebi-a-GCST90001595	ebi-a-GCST90018935	Urolithiasis	DP (CD4+CD8+) %T cell	MR Egger	8	0.202349655742411	0.161716676731419	0.257414963890187	-0.11461503065117	0.519314342135991	1.22427600841725	0.891709358610152	1.6808747495061
ebi-a-GCST90001595	ebi-a-GCST90018935	Urolithiasis	DP (CD4+CD8+) %T cell	Weighted median	8	-0.000968839011324562	0.0603594747729074	0.987193584772692	-0.119273409566223	0.117335731543574	0.99903163016166	0.887565098796286	1.12449689540186
ebi-a-GCST90001595	ebi-a-GCST90018935	Urolithiasis	DP (CD4+CD8+) %T cell	Inverse variance weighted	8	-0.0223907671140379	0.0471498687081605	0.63486891757749	-0.114804509782032	0.0700229755539567	0.977858045616118	0.891540414302116	1.07253282300688
ebi-a-GCST90001595	ebi-a-GCST90018935	Urolithiasis	DP (CD4+CD8+) %T cell	Simple mode	8	0.0479827460083438	0.0953021142528247	0.630080481757257	-0.138809397927193	0.23477488994388	1.04915255309891	0.870393911532618	1.2646240570959
ebi-a-GCST90001595	ebi-a-GCST90018935	Urolithiasis	DP (CD4+CD8+) %T cell	Weighted mode	8	0.0479827460083438	0.0734834208188061	0.534623127419878	-0.096044758796516	0.192010250813204	1.04915255309891	0.908423355222641	1.2116829376367
ebi-a-GCST90001596	ebi-a-GCST90018935	Urolithiasis	CD8dim AC	MR Egger	28	-0.0106235004591401	0.0229357195235214	0.647085019347977	-0.0555775107252421	0.0343305098069618	0.989432729625598	0.945938700434097	1.03492660360032
ebi-a-GCST90001596	ebi-a-GCST90018935	Urolithiasis	CD8dim AC	Weighted median	28	-0.0078204781143847	0.0235670479533032	0.74001043340307	-0.054011892102859	0.0383709358740896	0.992210022263615	0.94742083960873	1.03911660702644
ebi-a-GCST90001596	ebi-a-GCST90018935	Urolithiasis	CD8dim AC	Inverse variance weighted	28	-0.00967376114795379	0.0157680710004273	0.539543703947889	-0.0405791803087913	0.0212316580128837	0.990372879162516	0.960233129945492	1.021458653313
ebi-a-GCST90001596	ebi-a-GCST90018935	Urolithiasis	CD8dim AC	Simple mode	28	-0.0311581286493371	0.031490447110596	0.33122926227961	-0.0928794049861053	0.0305631476874311	0.96932228333316	0.911303392315051	1.03103499546876
ebi-a-GCST90001596	ebi-a-GCST90018935	Urolithiasis	CD8dim AC	Weighted mode	28	-0.00342750127917757	0.0224314110533189	0.879692833301713	-0.0473930669436827	0.0405380643853275	0.996578365898165	0.953712451067364	1.04137094809314
ebi-a-GCST90001597	ebi-a-GCST90018935	Urolithiasis	CD8dim %T cell	MR Egger	19	0.0542447656503527	0.0462652070777841	0.257175449876723	-0.0364350402221042	0.14492457152281	1.0557429801499	0.964220727426268	1.1559523752522
ebi-a-GCST90001597	ebi-a-GCST90018935	Urolithiasis	CD8dim %T cell	Weighted median	19	0.0426393290281308	0.0317981392849965	0.179940626846874	-0.0196850239704625	0.104963682026724	1.04356144464692	0.980507461020843	1.11067027232994
ebi-a-GCST90001597	ebi-a-GCST90018935	Urolithiasis	CD8dim %T cell	Inverse variance weighted	19	0.0433158746088372	0.0227252998075835	0.0566419097877257	-0.00122571301402648	0.0878574622317008	1.04426770041066	0.998775037865351	1.09183248357072
ebi-a-GCST90001597	ebi-a-GCST90018935	Urolithiasis	CD8dim %T cell	Simple mode	19	0.0315370796579894	0.0488582146688628	0.526758433587919	-0.0642250210929817	0.12729918040896	1.03203964256316	0.937793952366435	1.13575676312925
ebi-a-GCST90001597	ebi-a-GCST90018935	Urolithiasis	CD8dim %T cell	Weighted mode	19	0.0556605116962877	0.0333301220742827	0.112221641080638	-0.00966652756930644	0.120987550961882	1.05723870263134	0.990380043128538	1.12861086216024
ebi-a-GCST90001598	ebi-a-GCST90018935	Urolithiasis	DN (CD4-CD8-) AC	MR Egger	20	0.102907773540059	0.0567563561275434	0.0865193574216179	-0.00833468446992637	0.214150231550044	1.10838918155159	0.991699952715875	1.23880874897306
ebi-a-GCST90001598	ebi-a-GCST90018935	Urolithiasis	DN (CD4-CD8-) AC	Weighted median	20	0.0344636641652773	0.0383076063017086	0.368303396956681	-0.0406192441860715	0.109546572516626	1.0350644177632	0.960194660053845	1.11577203403672
ebi-a-GCST90001598	ebi-a-GCST90018935	Urolithiasis	DN (CD4-CD8-) AC	Inverse variance weighted	20	0.0449808257397267	0.0244731067077036	0.0660668874630778	-0.00298646340737244	0.0929481148868258	1.04600780329056	0.997017991638422	1.09740479481894
ebi-a-GCST90001598	ebi-a-GCST90018935	Urolithiasis	DN (CD4-CD8-) AC	Simple mode	20	-0.0363118886579769	0.0641500588540839	0.577987481627103	-0.162046004011981	0.0894222266960276	0.964339480029149	0.85040208173278	1.09354228160874
ebi-a-GCST90001598	ebi-a-GCST90018935	Urolithiasis	DN (CD4-CD8-) AC	Weighted mode	20	0.0270656071282078	0.0427938345091257	0.534620938562316	-0.0568103085096785	0.110941522766094	1.02743520762574	0.944773267818964	1.1173295666016
ebi-a-GCST90001599	ebi-a-GCST90018935	Urolithiasis	DN (CD4-CD8-) %T cell	MR Egger	15	0.119422898870528	0.0756996173150502	0.138674432231231	-0.0289483510669705	0.267794148808026	1.12684635959074	0.971466638386225	1.30707804874517
ebi-a-GCST90001599	ebi-a-GCST90018935	Urolithiasis	DN (CD4-CD8-) %T cell	Weighted median	15	0.055917656771867	0.0419393485463135	0.182433973189939	-0.0262834663789075	0.138118779922642	1.05751060131464	0.974058937510822	1.14811191481976
ebi-a-GCST90001599	ebi-a-GCST90018935	Urolithiasis	DN (CD4-CD8-) %T cell	Inverse variance weighted	15	0.058303177075439	0.028860555273937	0.043365939723367	0.00173648873852246	0.114869865412356	1.06003632571097	1.00173799730817	1.12172745253381
ebi-a-GCST90001599	ebi-a-GCST90018935	Urolithiasis	DN (CD4-CD8-) %T cell	Simple mode	15	-0.0124607932547804	0.0861016239859737	0.886993203540958	-0.181219976267289	0.156298389757728	0.987616520964137	0.834251822907789	1.16917502089668
ebi-a-GCST90001599	ebi-a-GCST90018935	Urolithiasis	DN (CD4-CD8-) %T cell	Weighted mode	15	0.122750490431231	0.0589162497042707	0.0560179712142543	0.00727464101086044	0.238226339851602	1.13060228966198	1.00730116549146	1.26899638477561
ebi-a-GCST90001600	ebi-a-GCST90018935	Urolithiasis	Leukocyte AC	MR Egger	12	0.0270092212102535	0.0186064393297343	0.177250422226673	-0.00945939987602576	0.0634778422965327	1.02737727638169	0.990585199508393	1.06553587571193
ebi-a-GCST90001600	ebi-a-GCST90018935	Urolithiasis	Leukocyte AC	Weighted median	12	0.00929749521068111	0.0142147305144742	0.513063697897957	-0.0185633765976884	0.0371583670190506	1.00934085118242	0.981607861653854	1.03785737020197
ebi-a-GCST90001600	ebi-a-GCST90018935	Urolithiasis	Leukocyte AC	Inverse variance weighted	12	0.0119689595422151	0.0113518863326413	0.291718746386458	-0.0102807376697619	0.0342186567541921	1.01204087416649	0.989771928476958	1.03481085037411
ebi-a-GCST90001600	ebi-a-GCST90018935	Urolithiasis	Leukocyte AC	Simple mode	12	0.0313751920301764	0.0291309342866104	0.30451594155246	-0.02572143917158	0.0884718232319329	1.03187258163653	0.974606539004298	1.09250346895993
ebi-a-GCST90001600	ebi-a-GCST90018935	Urolithiasis	Leukocyte AC	Weighted mode	12	0.0151786124841372	0.0135165748521312	0.285365216374727	-0.01131387422604	0.0416710991943143	1.01529439267512	0.988749886960405	1.04255152631821
ebi-a-GCST90001601	ebi-a-GCST90018935	Urolithiasis	Lymphocyte AC	MR Egger	19	0.0433825958244008	0.0240701247747003	0.0892497965694205	-0.0037948487340117	0.0905600403828133	1.04433737754545	0.996212342604888	1.09478723711323
ebi-a-GCST90001601	ebi-a-GCST90018935	Urolithiasis	Lymphocyte AC	Weighted median	19	0.016272410508405	0.0258473218861409	0.528983247020152	-0.0343883403884312	0.0669331614052413	1.01640552724349	0.966196218757998	1.06922401035589
ebi-a-GCST90001601	ebi-a-GCST90018935	Urolithiasis	Lymphocyte AC	Inverse variance weighted	19	0.00306713504803435	0.0182900958156716	0.866824200742768	-0.0327814527506819	0.0389157228467506	1.00307184351934	0.967750035587747	1.03968285844622
ebi-a-GCST90001601	ebi-a-GCST90018935	Urolithiasis	Lymphocyte AC	Simple mode	19	-0.0552578226748004	0.0583988024136823	0.356569101841096	-0.169719475405618	0.0592038300560169	0.946241154075908	0.843901518525658	1.06099148065425
ebi-a-GCST90001601	ebi-a-GCST90018935	Urolithiasis	Lymphocyte AC	Weighted mode	19	0.0244338594750507	0.0250370820936782	0.342044859009533	-0.0246388214285587	0.07350654037866	1.02473481236734	0.975662236691301	1.07627557589868
ebi-a-GCST90001602	ebi-a-GCST90018935	Urolithiasis	Lymphocyte %leukocyte	MR Egger	22	-0.0116079440406312	0.0111331611723145	0.309552433024731	-0.0334289399383676	0.0102130518571052	0.988459168212368	0.967123632654642	1.0102653830733
ebi-a-GCST90001602	ebi-a-GCST90018935	Urolithiasis	Lymphocyte %leukocyte	Weighted median	22	-0.00949914842251071	0.0113568403435445	0.402915692850189	-0.0317585554958578	0.0127602586508364	0.990545825969069	0.968740450902701	1.01284201813855
ebi-a-GCST90001602	ebi-a-GCST90018935	Urolithiasis	Lymphocyte %leukocyte	Inverse variance weighted	22	-0.00935860400125183	0.00960272964597552	0.329769891883413	-0.0281799541073639	0.00946274610486019	0.990685051442363	0.972213397264404	1.00950765944284
ebi-a-GCST90001602	ebi-a-GCST90018935	Urolithiasis	Lymphocyte %leukocyte	Simple mode	22	-0.00370738814934474	0.0365345937622009	0.920135193282703	-0.0753151919232585	0.067900415624569	0.996299475729126	0.927451115153743	1.0702587221253
ebi-a-GCST90001602	ebi-a-GCST90018935	Urolithiasis	Lymphocyte %leukocyte	Weighted mode	22	-0.010330261511597	0.0101558782035366	0.320648693111237	-0.0302357827905288	0.00957525976733476	0.989722912382262	0.970216746165676	1.00962124923698
ebi-a-GCST90001603	ebi-a-GCST90018935	Urolithiasis	T cell AC	MR Egger	20	0.0785366808881327	0.035369524759818	0.0394634138873771	0.0092124123588895	0.147860949417376	1.0817030322625	1.00925497723762	1.15935167662828
ebi-a-GCST90001603	ebi-a-GCST90018935	Urolithiasis	T cell AC	Weighted median	20	0.0433700548574685	0.0282518927152369	0.124754273461213	-0.0120036548643958	0.0987437645793327	1.04432428062705	0.988068101600406	1.10378343490769
ebi-a-GCST90001603	ebi-a-GCST90018935	Urolithiasis	T cell AC	Inverse variance weighted	20	0.00832857779097652	0.0234163021422618	0.722084464361118	-0.0375673744078565	0.0542245299898096	1.00836335688139	0.963129525253347	1.05572161670949
ebi-a-GCST90001603	ebi-a-GCST90018935	Urolithiasis	T cell AC	Simple mode	20	0.0231741945158925	0.0526052349228779	0.664524317130939	-0.079932065932948	0.126280454964733	1.02344480249247	0.923179059564564	1.13460032796117
ebi-a-GCST90001603	ebi-a-GCST90018935	Urolithiasis	T cell AC	Weighted mode	20	0.0518369536134723	0.0267913610087539	0.0680398373106767	-0.000674113963685372	0.10434802119063	1.05320400740567	0.999326113200085	1.10998668659153
ebi-a-GCST90001604	ebi-a-GCST90018935	Urolithiasis	T cell %lymphocyte	MR Egger	17	0.0650155602219952	0.0967321253420581	0.511728133195202	-0.124579405448439	0.254610525892429	1.06717562974471	0.882868154041289	1.28995911734715
ebi-a-GCST90001604	ebi-a-GCST90018935	Urolithiasis	T cell %lymphocyte	Weighted median	17	0.0773982127236876	0.0366366707636502	0.0346359959412509	0.00559033802693325	0.149206087420442	1.08047224853386	1.0056059931254	1.16091221396117
ebi-a-GCST90001604	ebi-a-GCST90018935	Urolithiasis	T cell %lymphocyte	Inverse variance weighted	17	0.0645579162696872	0.0276892728239701	0.0197262935881067	0.0102869415347057	0.118828891004669	1.06668735500822	1.01034003401468	1.12617720275141
ebi-a-GCST90001604	ebi-a-GCST90018935	Urolithiasis	T cell %lymphocyte	Simple mode	17	0.133517712059921	0.0753134711076474	0.0952927877252572	-0.0140966913110679	0.28113211543091	1.14284150803312	0.986002201807934	1.3246285962532
ebi-a-GCST90001604	ebi-a-GCST90018935	Urolithiasis	T cell %lymphocyte	Weighted mode	17	0.130521102377023	0.0714891050170815	0.0866099820224117	-0.0095975434564563	0.270639748210503	1.13942198415216	0.990448365973766	1.31080276627327
ebi-a-GCST90001605	ebi-a-GCST90018935	Urolithiasis	T cell %leukocyte	MR Egger	19	-0.0127613762761162	0.011207951799374	0.27066163432513	-0.0347289618028892	0.00920620925065679	0.987319704817526	0.965867167679424	1.00924871673918
ebi-a-GCST90001605	ebi-a-GCST90018935	Urolithiasis	T cell %leukocyte	Weighted median	19	-0.00834160254703166	0.0113388350125176	0.461933602183942	-0.0305657191715661	0.0138825140775028	0.991693092082868	0.969896689165751	1.01397932364404
ebi-a-GCST90001605	ebi-a-GCST90018935	Urolithiasis	T cell %leukocyte	Inverse variance weighted	19	-0.00433025949639178	0.00965626814468126	0.653835484154679	-0.0232565450599671	0.0145960260671835	0.99567910255901	0.977011804067469	1.01470306821826
ebi-a-GCST90001605	ebi-a-GCST90018935	Urolithiasis	T cell %leukocyte	Simple mode	19	-0.0221364714293042	0.0476997592021759	0.648154281926401	-0.115627999465569	0.0713550566069606	0.978106742317309	0.890806542178016	1.07396247565433
ebi-a-GCST90001605	ebi-a-GCST90018935	Urolithiasis	T cell %leukocyte	Weighted mode	19	-0.00840071723217894	0.010625382089043	0.439454822445958	-0.0292264661267032	0.0124250316623453	0.991634470190692	0.971196496451074	1.01250254306278
ebi-a-GCST90001606	ebi-a-GCST90018935	Urolithiasis	CD4+ %leukocyte	MR Egger	15	0.00458706468503471	0.0231588953174638	0.846054608659296	-0.0408043701371943	0.0499784995072637	1.00459760137091	0.960016919556836	1.05124849377244
ebi-a-GCST90001606	ebi-a-GCST90018935	Urolithiasis	CD4+ %leukocyte	Weighted median	15	0.00380474289179193	0.0198614567382783	0.848083633860118	-0.0351237123152335	0.0427331980988174	1.00381199011439	0.965485966364783	1.04365940738769
ebi-a-GCST90001606	ebi-a-GCST90018935	Urolithiasis	CD4+ %leukocyte	Inverse variance weighted	15	-0.00906614937161582	0.016231696309876	0.576471588729007	-0.0408802741389727	0.022747975395741	0.990974824242801	0.959944053196326	1.02300868369691
ebi-a-GCST90001606	ebi-a-GCST90018935	Urolithiasis	CD4+ %leukocyte	Simple mode	15	-0.0196656817746247	0.0442362603767495	0.663432815624057	-0.106368752113054	0.0670373885638042	0.980526426371589	0.899093044479934	1.06933545834421
ebi-a-GCST90001606	ebi-a-GCST90018935	Urolithiasis	CD4+ %leukocyte	Weighted mode	15	0.00474571207446844	0.0187356558076365	0.803719320069591	-0.0319761733084992	0.041467597457436	1.00475699080082	0.968529658661664	1.04233938685793
ebi-a-GCST90001607	ebi-a-GCST90018935	Urolithiasis	CD8br %leukocyte	MR Egger	18	-0.034917658338567	0.0508352129394013	0.501993644485768	-0.134554675699794	0.0647193590226596	0.965684929085394	0.874105085262779	1.06685957785306
ebi-a-GCST90001607	ebi-a-GCST90018935	Urolithiasis	CD8br %leukocyte	Weighted median	18	0.0189363471096501	0.0312946392810924	0.545113384781736	-0.0424011458812911	0.0802738401005912	1.01911677682434	0.958485211048711	1.08358375573523
ebi-a-GCST90001607	ebi-a-GCST90018935	Urolithiasis	CD8br %leukocyte	Inverse variance weighted	18	0.032091708233686	0.0202243417813659	0.112561055305001	-0.00754800165779106	0.0717314181251631	1.03261220000386	0.992480412970556	1.07436674987402
ebi-a-GCST90001607	ebi-a-GCST90018935	Urolithiasis	CD8br %leukocyte	Simple mode	18	0.0610174877909199	0.0503002858510606	0.241692469083656	-0.0375710724771589	0.159606048058999	1.06291750210371	0.963125963540202	1.17304865515779
ebi-a-GCST90001607	ebi-a-GCST90018935	Urolithiasis	CD8br %leukocyte	Weighted mode	18	0.0089112984953843	0.0365312066256629	0.81019948754796	-0.0626898664909149	0.0805124634816835	1.00895112232192	0.939234716683232	1.08384235500741
ebi-a-GCST90001608	ebi-a-GCST90018935	Urolithiasis	DP (CD4+CD8+) %leukocyte	MR Egger	24	0.00414655474430137	0.0570649544095615	0.942730268889897	-0.107700755898439	0.115993865387042	1.00415516359734	0.897896246388018	1.12298898300936
ebi-a-GCST90001608	ebi-a-GCST90018935	Urolithiasis	DP (CD4+CD8+) %leukocyte	Weighted median	24	0.0111698343976017	0.0332637397995314	0.737024624500324	-0.0540270956094799	0.0763667644046833	1.01123244991566	0.947406435599218	1.07935837180128
ebi-a-GCST90001608	ebi-a-GCST90018935	Urolithiasis	DP (CD4+CD8+) %leukocyte	Inverse variance weighted	24	0.022694256699616	0.0236847462069395	0.337971860454345	-0.0237278458659854	0.0691163592652174	1.02295373048032	0.976551446108782	1.071560887932
ebi-a-GCST90001608	ebi-a-GCST90018935	Urolithiasis	DP (CD4+CD8+) %leukocyte	Simple mode	24	0.0110235764378215	0.0495159448603451	0.825791141275504	-0.0860276754884549	0.108074828364098	1.01108455993598	0.917568836703003	1.11413111087579
ebi-a-GCST90001608	ebi-a-GCST90018935	Urolithiasis	DP (CD4+CD8+) %leukocyte	Weighted mode	24	0.00954811749462264	0.034473346073573	0.784276368450805	-0.0580196408095804	0.0771158757988257	1.00959384619359	0.943631413569881	1.08016723438222
ebi-a-GCST90001609	ebi-a-GCST90018935	Urolithiasis	CD4+ CD8dim AC	MR Egger	19	-0.0186170155345394	0.0510940878749559	0.720076421521137	-0.118761427769453	0.0815273967003742	0.981555210663835	0.888019632316833	1.08494294103351
ebi-a-GCST90001609	ebi-a-GCST90018935	Urolithiasis	CD4+ CD8dim AC	Weighted median	19	-0.0039595850391324	0.0348110915138373	0.909439997557247	-0.0721893244062534	0.0642701543279886	0.99604824378134	0.930354740277653	1.06638044714407
ebi-a-GCST90001609	ebi-a-GCST90018935	Urolithiasis	CD4+ CD8dim AC	Inverse variance weighted	19	-0.00529981661621922	0.0282653014604835	0.85126661022694	-0.060699807478767	0.0501001742463285	0.994714202634443	0.941105710272037	1.05137641194066
ebi-a-GCST90001609	ebi-a-GCST90018935	Urolithiasis	CD4+ CD8dim AC	Simple mode	19	-0.140361590022354	0.0721827148640808	0.0676271576737037	-0.281839711155953	0.00111653111124388	0.869043940961325	0.754394595880189	1.00111715466416
ebi-a-GCST90001609	ebi-a-GCST90018935	Urolithiasis	CD4+ CD8dim AC	Weighted mode	19	-0.00833163686882921	0.0430043836299317	0.848549597607896	-0.0926202287834953	0.0759569550458369	0.991702975026345	0.911539611077516	1.07891613126231
ebi-a-GCST90001610	ebi-a-GCST90018935	Urolithiasis	CD4+ CD8dim %lymphocyte	MR Egger	22	0.0112842772256444	0.0601185868183732	0.853002828422446	-0.106548152938367	0.129116707389656	1.01134818483942	0.898931760913356	1.13782290875868
ebi-a-GCST90001610	ebi-a-GCST90018935	Urolithiasis	CD4+ CD8dim %lymphocyte	Weighted median	22	-0.00683111135951308	0.0374682358829812	0.855333644075534	-0.0802688536901562	0.0666066309711301	0.993192167644373	0.922868196509966	1.06887493317089
ebi-a-GCST90001610	ebi-a-GCST90018935	Urolithiasis	CD4+ CD8dim %lymphocyte	Inverse variance weighted	22	-0.00374836379562315	0.027587047070344	0.891920850794964	-0.0578189760534975	0.0503222484622512	0.996258652550605	0.943820786136882	1.05160992146024
ebi-a-GCST90001610	ebi-a-GCST90018935	Urolithiasis	CD4+ CD8dim %lymphocyte	Simple mode	22	-0.160140423406932	0.0817079184100066	0.0634104560884211	-0.320287943490545	7.0966766815006e-06	0.852024136433374	0.725939977285447	1.00000709670186
ebi-a-GCST90001610	ebi-a-GCST90018935	Urolithiasis	CD4+ CD8dim %lymphocyte	Weighted mode	22	0.0571305809357278	0.0570786297805902	0.328264693013921	-0.054743533434229	0.169004695305684	1.058794059688	0.946727920879171	1.18412569874304
ebi-a-GCST90001611	ebi-a-GCST90018935	Urolithiasis	CD4+ CD8dim %leukocyte	MR Egger	17	-0.0178335271448267	0.0871243837988962	0.840565567719209	-0.188597319390663	0.15293026510101	0.982324549119771	0.828119907392143	1.16524371795644
ebi-a-GCST90001611	ebi-a-GCST90018935	Urolithiasis	CD4+ CD8dim %leukocyte	Weighted median	17	-0.0302903111547758	0.0417357748620692	0.467983632422567	-0.112092429884431	0.0515118075748799	0.970163843275909	0.893961624911879	1.05286161796113
ebi-a-GCST90001611	ebi-a-GCST90018935	Urolithiasis	CD4+ CD8dim %leukocyte	Inverse variance weighted	17	-0.0215900762628329	0.033509839125327	0.519386973086695	-0.0872693609484738	0.044089208422808	0.978641321145948	0.916430211873143	1.04507558027437
ebi-a-GCST90001611	ebi-a-GCST90018935	Urolithiasis	CD4+ CD8dim %leukocyte	Simple mode	17	-0.143551236025952	0.0816118879790165	0.0976923380684625	-0.303510536464824	0.0164080644129204	0.866276414489327	0.738222110839518	1.01654341597419
ebi-a-GCST90001611	ebi-a-GCST90018935	Urolithiasis	CD4+ CD8dim %leukocyte	Weighted mode	17	-0.0976986515419772	0.0521098576444722	0.079185930546131	-0.199833972525143	0.00443666944118831	0.906922162173969	0.818866696162335	1.00444652603047
ebi-a-GCST90001612	ebi-a-GCST90018935	Urolithiasis	CD8dim %leukocyte	MR Egger	18	-0.00749500767055041	0.0384745322831322	0.847998198494104	-0.0829050909454894	0.0679150756043886	0.992533009858545	0.920438501022593	1.07027441221158
ebi-a-GCST90001612	ebi-a-GCST90018935	Urolithiasis	CD8dim %leukocyte	Weighted median	18	0.0368143313472857	0.0311340573828911	0.23702891089337	-0.0242084211231808	0.0978370838177521	1.03750037165806	0.976082252396879	1.10278310925885
ebi-a-GCST90001612	ebi-a-GCST90018935	Urolithiasis	CD8dim %leukocyte	Inverse variance weighted	18	0.0332230864662946	0.026497039073094	0.209899631981294	-0.0187111101169697	0.0851572830495589	1.0337811360994	0.981462855981261	1.08888831690578
ebi-a-GCST90001612	ebi-a-GCST90018935	Urolithiasis	CD8dim %leukocyte	Simple mode	18	0.0483721671262052	0.0508372988370604	0.354679212562705	-0.0512689385944332	0.148013272846844	1.04956119482063	0.950023138285236	1.1595282865022
ebi-a-GCST90001612	ebi-a-GCST90018935	Urolithiasis	CD8dim %leukocyte	Weighted mode	18	0.0265029169080355	0.0299959056003559	0.389263047507702	-0.0322890580686621	0.0852948918847331	1.02685724250546	0.968226667894771	1.08903816786888
ebi-a-GCST90001613	ebi-a-GCST90018935	Urolithiasis	DN (CD4-CD8-) %leukocyte	MR Egger	20	0.000132133542369781	0.0218766932234295	0.995247305497421	-0.0427461851755521	0.0430104522602916	1.00013214227239	0.958154553036215	1.04394880641824
ebi-a-GCST90001613	ebi-a-GCST90018935	Urolithiasis	DN (CD4-CD8-) %leukocyte	Weighted median	20	-0.00348404923645812	0.0231766528938647	0.880507566937593	-0.0489102889084329	0.0419421904355166	0.996522013020639	0.952266554738749	1.04283419121776
ebi-a-GCST90001613	ebi-a-GCST90018935	Urolithiasis	DN (CD4-CD8-) %leukocyte	Inverse variance weighted	20	0.0240858938605362	0.0167823875217222	0.15123331699292	-0.00880758568203933	0.0569793734031117	1.02437830191892	0.991231087478391	1.05863397415406
ebi-a-GCST90001613	ebi-a-GCST90018935	Urolithiasis	DN (CD4-CD8-) %leukocyte	Simple mode	20	0.0533453996944803	0.0503977438891529	0.303105289197688	-0.0454341783282594	0.15212497771722	1.0547939077011	0.955582498539513	1.16430573961308
ebi-a-GCST90001613	ebi-a-GCST90018935	Urolithiasis	DN (CD4-CD8-) %leukocyte	Weighted mode	20	-0.0146111092788646	0.0230320664188761	0.533396652578743	-0.0597539594598617	0.0305317409021326	0.985495114997503	0.941996274346417	1.03100261448251
ebi-a-GCST90001614	ebi-a-GCST90018935	Urolithiasis	CD8br and CD8dim %leukocyte	MR Egger	15	-0.0964503274959226	0.0833483008282826	0.268013207298599	-0.259812997119356	0.0669123421275113	0.908055001845302	0.771195788153944	1.06920175011598
ebi-a-GCST90001614	ebi-a-GCST90018935	Urolithiasis	CD8br and CD8dim %leukocyte	Weighted median	15	0.00538976202698147	0.0357564897225291	0.880184596119315	-0.0646929578291755	0.0754724818831384	1.00540431292455	0.937355226781057	1.07839355194996
ebi-a-GCST90001614	ebi-a-GCST90018935	Urolithiasis	CD8br and CD8dim %leukocyte	Inverse variance weighted	15	0.0165838693714329	0.0272532071731646	0.542848782385751	-0.0368324166879698	0.0700001554308355	1.01672214505754	0.963837644920316	1.07250834795507
ebi-a-GCST90001614	ebi-a-GCST90018935	Urolithiasis	CD8br and CD8dim %leukocyte	Simple mode	15	-0.00170276012242665	0.0574207249035285	0.976761506729183	-0.114247380933343	0.110841860688489	0.998298688751113	0.892037255576149	1.1172182167644
ebi-a-GCST90001614	ebi-a-GCST90018935	Urolithiasis	CD8br and CD8dim %leukocyte	Weighted mode	15	-0.018301557591101	0.0538637539717184	0.739069611034887	-0.123874515375669	0.087271400193467	0.9818648988962	0.883490698425539	1.09119278946851
ebi-a-GCST90001615	ebi-a-GCST90018935	Urolithiasis	TCRgd AC	MR Egger	21	0.0100833116640502	0.0440169736426388	0.821256205838372	-0.0761899566755219	0.0963565800036224	1.01013431954975	0.92664016835431	1.1011516426537
ebi-a-GCST90001615	ebi-a-GCST90018935	Urolithiasis	TCRgd AC	Weighted median	21	0.0214920543756084	0.0335907970750587	0.522289810665141	-0.0443459078915067	0.0873300166427235	1.02172467206465	0.956622996791604	1.09125675318993
ebi-a-GCST90001615	ebi-a-GCST90018935	Urolithiasis	TCRgd AC	Inverse variance weighted	21	0.0277942211941745	0.0252844518210359	0.271654076158077	-0.0217633043750558	0.0773517467634048	1.02818408415774	0.978471807640019	1.08042204451967
ebi-a-GCST90001615	ebi-a-GCST90018935	Urolithiasis	TCRgd AC	Simple mode	21	-0.0111687254651142	0.0469057155642344	0.81421820373417	-0.103103927971014	0.0807664770407852	0.988893413197438	0.902033222127344	1.08411770063079
ebi-a-GCST90001615	ebi-a-GCST90018935	Urolithiasis	TCRgd AC	Weighted mode	21	0.0211426808387277	0.03510870775564	0.55380367548881	-0.0476703863623267	0.0899557480397821	1.02136777085181	0.953448004754624	1.09412586541965
ebi-a-GCST90001616	ebi-a-GCST90018935	Urolithiasis	TCRgd %T cell	MR Egger	19	0.0260801806731957	0.024988695886637	0.311248879728	-0.0228976632646128	0.0750580246110042	1.02642324448085	0.977362498742998	1.07794669650777
ebi-a-GCST90001616	ebi-a-GCST90018935	Urolithiasis	TCRgd %T cell	Weighted median	19	0.00244268710840118	0.0247970291951613	0.921529516759737	-0.046159490114115	0.0510448643309173	1.00244567289918	0.954889654585282	1.0523701061048
ebi-a-GCST90001616	ebi-a-GCST90018935	Urolithiasis	TCRgd %T cell	Inverse variance weighted	19	0.0188109480982121	0.018233624922397	0.302230224090642	-0.016926956749686	0.0545488529461102	1.01898898860041	0.983215499267916	1.05606406699449
ebi-a-GCST90001616	ebi-a-GCST90018935	Urolithiasis	TCRgd %T cell	Simple mode	19	0.138644695013761	0.0575960694857502	0.0270248860115585	0.0257563988216905	0.251532991205831	1.14871588300613	1.0260909610589	1.28599532590055
ebi-a-GCST90001616	ebi-a-GCST90018935	Urolithiasis	TCRgd %T cell	Weighted mode	19	0.0011817997712481	0.0234497659395021	0.960361002500762	-0.044779741470176	0.0471433410126722	1.00118249837177	0.956208071624211	1.04827225871805
ebi-a-GCST90001617	ebi-a-GCST90018935	Urolithiasis	TCRgd %lymphocyte	MR Egger	21	-0.01586737210852	0.0223154825039487	0.485692917229269	-0.0596057178162593	0.0278709735992194	0.984257851442552	0.942135927773364	1.02826300278759
ebi-a-GCST90001617	ebi-a-GCST90018935	Urolithiasis	TCRgd %lymphocyte	Weighted median	21	-0.0042926639976574	0.0217107325422548	0.843263493637306	-0.0468456997804767	0.0382603717851619	0.995716536315116	0.95423462484357	1.03900172439656
ebi-a-GCST90001617	ebi-a-GCST90018935	Urolithiasis	TCRgd %lymphocyte	Inverse variance weighted	21	0.00424110016766116	0.0184919975493741	0.81859855343802	-0.0320032150291121	0.0404854153644344	1.00425010636053	0.968503468307346	1.04131612237561
ebi-a-GCST90001617	ebi-a-GCST90018935	Urolithiasis	TCRgd %lymphocyte	Simple mode	21	-0.0311786972823785	0.0421116514099714	0.467671923835324	-0.113717534045922	0.0513601394811655	0.969302345903858	0.892510023975851	1.05270194455558
ebi-a-GCST90001617	ebi-a-GCST90018935	Urolithiasis	TCRgd %lymphocyte	Weighted mode	21	-0.0122774462535724	0.0191140843986481	0.527957428483486	-0.0497410516749228	0.0251861591677779	0.987797614092533	0.951475775661686	1.02550601010135
ebi-a-GCST90001618	ebi-a-GCST90018935	Urolithiasis	HLA DR+ T cell AC	MR Egger	33	-0.0100355578916054	0.0150097774922061	0.508698250852113	-0.0394547217763293	0.0193836059931185	0.99001463029038	0.961313479571956	1.01957268780359
ebi-a-GCST90001618	ebi-a-GCST90018935	Urolithiasis	HLA DR+ T cell AC	Weighted median	33	-0.00718813002135765	0.0154601343832338	0.641970017437076	-0.0374899934124959	0.0231137333697806	0.992837642795485	0.96320405605827	1.02338292571731
ebi-a-GCST90001618	ebi-a-GCST90018935	Urolithiasis	HLA DR+ T cell AC	Inverse variance weighted	33	0.00634222509713835	0.0103466237156454	0.539892651344183	-0.0139371573855266	0.0266216075798033	1.00636237959232	0.986159515157855	1.02697912811458
ebi-a-GCST90001618	ebi-a-GCST90018935	Urolithiasis	HLA DR+ T cell AC	Simple mode	33	0.0504050945710262	0.0323750219791686	0.129327227344617	-0.0130499485081443	0.113860137650197	1.05169704685913	0.987034832871625	1.12059538481969
ebi-a-GCST90001618	ebi-a-GCST90018935	Urolithiasis	HLA DR+ T cell AC	Weighted mode	33	-0.00920546172307529	0.0133802579454447	0.496417347423179	-0.0354307672961469	0.0170198438499963	0.990836778825738	0.965189554599492	1.01716550660471
ebi-a-GCST90001619	ebi-a-GCST90018935	Urolithiasis	HLA DR+ T cell%T cell	MR Egger	33	-0.0284344883234943	0.0213550124259123	0.192728919190641	-0.0702903126782824	0.0134213360312938	0.971965967180467	0.932123173446827	1.01351180645328
ebi-a-GCST90001619	ebi-a-GCST90018935	Urolithiasis	HLA DR+ T cell%T cell	Weighted median	33	-0.0140354115478699	0.018552675652928	0.449339380042161	-0.0503986558276088	0.0223278327318689	0.986062625640734	0.950850286924967	1.02257896438141
ebi-a-GCST90001619	ebi-a-GCST90018935	Urolithiasis	HLA DR+ T cell%T cell	Inverse variance weighted	33	-0.0160752995268775	0.0155019936157479	0.299743909810013	-0.0464592070137434	0.0143086079599884	0.984053218523638	0.954603500903212	1.0144114660909
ebi-a-GCST90001619	ebi-a-GCST90018935	Urolithiasis	HLA DR+ T cell%T cell	Simple mode	33	0.0128490448058492	0.030407175236513	0.67543780238462	-0.0467490186577162	0.0724471082694146	1.01293194847921	0.954326885778351	1.07513593878585
ebi-a-GCST90001619	ebi-a-GCST90018935	Urolithiasis	HLA DR+ T cell%T cell	Weighted mode	33	-0.0148310784224816	0.0176319330006668	0.406506538033976	-0.0493896671037885	0.0197275102588253	0.985278360321562	0.951810168315831	1.01992338349954
ebi-a-GCST90001620	ebi-a-GCST90018935	Urolithiasis	HLA DR+ T cell%lymphocyte	MR Egger	29	-0.0197084302550015	0.0228142795537534	0.395272393913798	-0.0644244181803582	0.0250075576703551	0.980484511252803	0.937606977625503	1.0253228695474
ebi-a-GCST90001620	ebi-a-GCST90018935	Urolithiasis	HLA DR+ T cell%lymphocyte	Weighted median	29	-0.0253566123808311	0.0207343367024741	0.221356682987263	-0.0659959123176803	0.0152826875560181	0.974962166447431	0.936134690905023	1.01540006501085
ebi-a-GCST90001620	ebi-a-GCST90018935	Urolithiasis	HLA DR+ T cell%lymphocyte	Inverse variance weighted	29	-0.011475857993299	0.0138143780097055	0.406132729490982	-0.0385520388923217	0.0156003229057236	0.988589738499914	0.962181632570607	1.01572264319399
ebi-a-GCST90001620	ebi-a-GCST90018935	Urolithiasis	HLA DR+ T cell%lymphocyte	Simple mode	29	-0.0190314977965091	0.0318080376260038	0.554433644359868	-0.0813752515434765	0.0433122559504583	0.98114845774163	0.921847701759151	1.04426392156943
ebi-a-GCST90001620	ebi-a-GCST90018935	Urolithiasis	HLA DR+ T cell%lymphocyte	Weighted mode	29	-0.0132278202176565	0.0194511746400731	0.502055710055079	-0.0513521225121998	0.0248964820768867	0.986859282911703	0.949944114925406	1.02520898752604
ebi-a-GCST90001621	ebi-a-GCST90018935	Urolithiasis	NKT AC	MR Egger	35	-0.00213834502848708	0.0203335319217598	0.916882712362	-0.0419920675951364	0.0377153775381622	0.99786393960251	0.958877386745963	1.0384356287076
ebi-a-GCST90001621	ebi-a-GCST90018935	Urolithiasis	NKT AC	Weighted median	35	-0.0166190354876937	0.0187943463056809	0.376557402754496	-0.0534559542468282	0.0202178832714408	0.983518298842082	0.947947693154406	1.02042364905008
ebi-a-GCST90001621	ebi-a-GCST90018935	Urolithiasis	NKT AC	Inverse variance weighted	35	-0.00794304807828116	0.0127027068500475	0.531771830309696	-0.0328403535043743	0.0169542573478119	0.992088414569886	0.967693036059939	1.01709879646465
ebi-a-GCST90001621	ebi-a-GCST90018935	Urolithiasis	NKT AC	Simple mode	35	0.0116335943987819	0.0312960862949031	0.71240295469139	-0.0497067347392282	0.0729739235367921	1.01170152783921	0.951508427954955	1.07570248603267
ebi-a-GCST90001621	ebi-a-GCST90018935	Urolithiasis	NKT AC	Weighted mode	35	-0.0136175432799212	0.0173126987983651	0.436985530661104	-0.0475504329247168	0.0203153463648744	0.986474756024307	0.95356238098015	1.02052310754221
ebi-a-GCST90001622	ebi-a-GCST90018935	Urolithiasis	NKT %T cell	MR Egger	35	0.00644360210350385	0.0287807676040737	0.824226567945318	-0.0499667024004806	0.0628539066074883	1.0064644067692	0.951261098684476	1.06487125721228
ebi-a-GCST90001622	ebi-a-GCST90018935	Urolithiasis	NKT %T cell	Weighted median	35	0.00436846042594786	0.0222957993061501	0.844663394637218	-0.0393313062141063	0.048068227066002	1.0043780160586	0.961432127936887	1.04924223960198
ebi-a-GCST90001622	ebi-a-GCST90018935	Urolithiasis	NKT %T cell	Inverse variance weighted	35	0.0184194521845541	0.0167722567582374	0.27211300648165	-0.0144541710615912	0.0512930754306995	1.01859013665486	0.985649788980794	1.0526313484665
ebi-a-GCST90001622	ebi-a-GCST90018935	Urolithiasis	NKT %T cell	Simple mode	35	0.0101253162342857	0.0336434452143325	0.765278189053802	-0.055815836385806	0.0760664688543774	1.01017675069887	0.945713285830573	1.07903429394704
ebi-a-GCST90001622	ebi-a-GCST90018935	Urolithiasis	NKT %T cell	Weighted mode	35	0.0101253162342857	0.0195926163409947	0.608646595822679	-0.0282762117940639	0.0485268442626353	1.01017675069887	0.972119818755702	1.04972355049679
ebi-a-GCST90001623	ebi-a-GCST90018935	Urolithiasis	NKT %lymphocyte	MR Egger	36	0.0278152069290996	0.0358662918736505	0.443390487256202	-0.0424827251432553	0.0981131390014545	1.02820566158279	0.958407021721947	1.10308758027612
ebi-a-GCST90001623	ebi-a-GCST90018935	Urolithiasis	NKT %lymphocyte	Weighted median	36	0.0190046145488076	0.0241964850268935	0.432202240458145	-0.0284204961039036	0.0664297252015189	1.01918635169172	0.971979567236861	1.0686858597528
ebi-a-GCST90001623	ebi-a-GCST90018935	Urolithiasis	NKT %lymphocyte	Inverse variance weighted	36	0.0148768504858433	0.0193588754058472	0.442203850184745	-0.0230665453096172	0.0528202462813038	1.01498806163218	0.977197453702464	1.05424012450357
ebi-a-GCST90001623	ebi-a-GCST90018935	Urolithiasis	NKT %lymphocyte	Simple mode	36	0.0127953822831921	0.0358051113963217	0.722966828560991	-0.0573826360535984	0.0829734006199826	1.012877593454	0.944232702759924	1.08651290759414
ebi-a-GCST90001623	ebi-a-GCST90018935	Urolithiasis	NKT %lymphocyte	Weighted mode	36	0.0190540101401421	0.0261765426301516	0.471514267455559	-0.0322520134149551	0.0703600336952393	1.01923669624763	0.968262536180753	1.07289438985777
ebi-a-GCST90001624	ebi-a-GCST90018935	Urolithiasis	HLA DR+ CD4+ AC	MR Egger	24	0.00535998749050193	0.0126914384323215	0.676882370784469	-0.0195152318368482	0.0302352068178521	1.00537437792281	0.98067395760918	1.03069693239115
ebi-a-GCST90001624	ebi-a-GCST90018935	Urolithiasis	HLA DR+ CD4+ AC	Weighted median	24	0.00830843242621861	0.0121187120566571	0.492973530390404	-0.0154442432048292	0.0320611080572665	1.00834304323837	0.984674407510423	1.03258060237181
ebi-a-GCST90001624	ebi-a-GCST90018935	Urolithiasis	HLA DR+ CD4+ AC	Inverse variance weighted	24	0.0125359494003879	0.00930320306756977	0.177823291922172	-0.00569832861204883	0.0307702274128247	1.01261485378313	0.994317876067962	1.03124852402044
ebi-a-GCST90001624	ebi-a-GCST90018935	Urolithiasis	HLA DR+ CD4+ AC	Simple mode	24	0.0130392170102158	0.0256968489296352	0.616688091091649	-0.0373266068918691	0.0634050409123007	1.01312459829846	0.963361443474784	1.06545830604885
ebi-a-GCST90001624	ebi-a-GCST90018935	Urolithiasis	HLA DR+ CD4+ AC	Weighted mode	24	0.00949198224859615	0.010335213045497	0.367934811974465	-0.010765035320578	0.0297489998177703	1.00953717398531	0.989292700311057	1.03019592213488
ebi-a-GCST90001625	ebi-a-GCST90018935	Urolithiasis	HLA DR+ CD4+ %T cell	MR Egger	27	-0.0294188647967509	0.0446872958755923	0.51634519886523	-0.117005964712912	0.05816823511941	0.97100965751116	0.889579887058948	1.05989329198656
ebi-a-GCST90001625	ebi-a-GCST90018935	Urolithiasis	HLA DR+ CD4+ %T cell	Weighted median	27	-0.0299918790622737	0.0314054808962692	0.339583416465789	-0.0915466216189612	0.0315628634944139	0.970453414508253	0.912518772057796	1.03206625284754
ebi-a-GCST90001625	ebi-a-GCST90018935	Urolithiasis	HLA DR+ CD4+ %T cell	Inverse variance weighted	27	-0.0244280682685893	0.0218864668489248	0.264367938951218	-0.0673255432924819	0.0184694067553033	0.975867882260212	0.934890804361705	1.01864102115886
ebi-a-GCST90001625	ebi-a-GCST90018935	Urolithiasis	HLA DR+ CD4+ %T cell	Simple mode	27	-0.00484909930450306	0.0472812320672641	0.919100185715017	-0.0975203141563406	0.0878221155473345	0.995162638597115	0.907083914724182	1.09179389159459
ebi-a-GCST90001625	ebi-a-GCST90018935	Urolithiasis	HLA DR+ CD4+ %T cell	Weighted mode	27	-0.0243117565906168	0.0323221219889385	0.458704204149249	-0.0876631156889362	0.0390396025077027	0.975981393692302	0.916069434166542	1.03981166198412
ebi-a-GCST90001626	ebi-a-GCST90018935	Urolithiasis	HLA DR+ CD4+ %lymphocyte	MR Egger	22	-0.0394958463807184	0.0488828436995042	0.428614164585741	-0.135306220031747	0.0563145272703099	0.961273946748306	0.873448403334118	1.05793037936734
ebi-a-GCST90001626	ebi-a-GCST90018935	Urolithiasis	HLA DR+ CD4+ %lymphocyte	Weighted median	22	-0.0273246857369541	0.0324004257127815	0.399036407343804	-0.090829520134006	0.0361801486600977	0.973045256313031	0.913173375304717	1.03684261547524
ebi-a-GCST90001626	ebi-a-GCST90018935	Urolithiasis	HLA DR+ CD4+ %lymphocyte	Inverse variance weighted	22	-0.00644407082662941	0.0231179208425676	0.780438335136401	-0.051755195678062	0.0388670540248032	0.993576647670071	0.949561295100994	1.0396322595376
ebi-a-GCST90001626	ebi-a-GCST90018935	Urolithiasis	HLA DR+ CD4+ %lymphocyte	Simple mode	22	0.017104232201225	0.0482548066055299	0.72653132922235	-0.0774751887456136	0.111683653148064	1.01725134714666	0.925449985686803	1.1181590785846
ebi-a-GCST90001626	ebi-a-GCST90018935	Urolithiasis	HLA DR+ CD4+ %lymphocyte	Weighted mode	22	-0.0234593597463106	0.0345638269395185	0.504723483189583	-0.0912044605477668	0.0442857410551456	0.976813671817617	0.912831053880623	1.04528099191354
ebi-a-GCST90001627	ebi-a-GCST90018935	Urolithiasis	HLA DR+ CD8br AC	MR Egger	35	-0.0162671719122037	0.0144677092012456	0.268965198023413	-0.044623881946645	0.0120895381222377	0.983864423998119	0.956357117373449	1.01216291197544
ebi-a-GCST90001627	ebi-a-GCST90018935	Urolithiasis	HLA DR+ CD8br AC	Weighted median	35	-0.0102229513186107	0.014946287622761	0.493988238276814	-0.0395176750592223	0.0190717724220008	0.989829125437762	0.961252963637386	1.0192548003779
ebi-a-GCST90001627	ebi-a-GCST90018935	Urolithiasis	HLA DR+ CD8br AC	Inverse variance weighted	35	-0.00666260456328536	0.0103016408523972	0.51779260469206	-0.0268538206339838	0.0135286115074131	0.993359541375991	0.973503537253624	1.01362053724684
ebi-a-GCST90001627	ebi-a-GCST90018935	Urolithiasis	HLA DR+ CD8br AC	Simple mode	35	0.0207329567314077	0.0270369187277235	0.448469620253895	-0.0322594039749304	0.0737253174377459	1.02094937757241	0.968255380204851	1.07651106606293
ebi-a-GCST90001627	ebi-a-GCST90018935	Urolithiasis	HLA DR+ CD8br AC	Weighted mode	35	-0.00969677768671612	0.0123266671291455	0.436935539319918	-0.0338570452598413	0.0144634898864091	0.990350084469082	0.966709690492723	1.01456859226064
ebi-a-GCST90001628	ebi-a-GCST90018935	Urolithiasis	HLA DR+ CD8br %T cell	MR Egger	33	0.00447471636390266	0.0198314158089949	0.822964155899831	-0.0343948586217273	0.0433442913495326	1.00448474285683	0.96618992088616	1.04429737551675
ebi-a-GCST90001628	ebi-a-GCST90018935	Urolithiasis	HLA DR+ CD8br %T cell	Weighted median	33	0.00312524925613045	0.0165247937870273	0.849994960241129	-0.029263346566443	0.0355138450787039	1.00313013793904	0.971160678957697	1.03615199363466
ebi-a-GCST90001628	ebi-a-GCST90018935	Urolithiasis	HLA DR+ CD8br %T cell	Inverse variance weighted	33	0.00977412680036998	0.0135163949166773	0.469599285941387	-0.0167180072363176	0.0362662608370576	1.00982204958493	0.983420963133064	1.03693190409438
ebi-a-GCST90001628	ebi-a-GCST90018935	Urolithiasis	HLA DR+ CD8br %T cell	Simple mode	33	0.0223617262767682	0.0235342266634687	0.349143019080047	-0.0237653579836303	0.0684888105371668	1.02261362379481	0.976514814283122	1.07088864221528
ebi-a-GCST90001628	ebi-a-GCST90018935	Urolithiasis	HLA DR+ CD8br %T cell	Weighted mode	33	0.00351045757189	0.0139738931309086	0.803253779024676	-0.0238783729646909	0.0308992881084709	1.00351662644448	0.976404459715858	1.03138162626129
ebi-a-GCST90001629	ebi-a-GCST90018935	Urolithiasis	HLA DR+ CD8br %lymphocyte	MR Egger	32	-0.0254380376330117	0.0324777951570692	0.439623723076879	-0.0890945161408672	0.0382184408748439	0.974882783139108	0.914759109987515	1.03895815902181
ebi-a-GCST90001629	ebi-a-GCST90018935	Urolithiasis	HLA DR+ CD8br %lymphocyte	Weighted median	32	-0.0277305106475972	0.0229907239177688	0.227755483706539	-0.0727923295264241	0.0173313082312297	0.972650450425287	0.929793900717248	1.0174823667726
ebi-a-GCST90001629	ebi-a-GCST90018935	Urolithiasis	HLA DR+ CD8br %lymphocyte	Inverse variance weighted	32	-0.0108162009093535	0.0178812332950709	0.5452512815768	-0.0458634181676925	0.0242310163489854	0.989242083862495	0.955172412480208	1.02452697303471
ebi-a-GCST90001629	ebi-a-GCST90018935	Urolithiasis	HLA DR+ CD8br %lymphocyte	Simple mode	32	-0.00656336125042051	0.0368263679219887	0.859706257103098	-0.0787430423775183	0.0656163198766773	0.99345813055982	0.924277394055657	1.06781693842442
ebi-a-GCST90001629	ebi-a-GCST90018935	Urolithiasis	HLA DR+ CD8br %lymphocyte	Weighted mode	32	-0.0206629531977742	0.0227551419563427	0.370853861971294	-0.0652630314322059	0.0239371250366576	0.979549062816301	0.936821017593352	1.02422591769903
ebi-a-GCST90001630	ebi-a-GCST90018935	Urolithiasis	CD8br NKT AC	MR Egger	26	0.0503719349807305	0.0719188716468041	0.490412671926186	-0.0905890534470055	0.191332923408466	1.05166217359414	0.913392989484822	1.21086250945779
ebi-a-GCST90001630	ebi-a-GCST90018935	Urolithiasis	CD8br NKT AC	Weighted median	26	0.00982580680733478	0.0345728174034213	0.77625241425897	-0.057936915303371	0.0775885289180405	1.00987423854403	0.943709479185208	1.08067789946904
ebi-a-GCST90001630	ebi-a-GCST90018935	Urolithiasis	CD8br NKT AC	Inverse variance weighted	26	-0.0481704030671602	0.0303731940012959	0.112750383051902	-0.1077018633097	0.0113610571753799	0.952971383994157	0.897895252048154	1.01142583908333
ebi-a-GCST90001630	ebi-a-GCST90018935	Urolithiasis	CD8br NKT AC	Simple mode	26	0.0377681774220933	0.0617350071618142	0.546207957498425	-0.0832324366150626	0.158768791459249	1.03849045943578	0.920137248774674	1.17206692346745
ebi-a-GCST90001630	ebi-a-GCST90018935	Urolithiasis	CD8br NKT AC	Weighted mode	26	0.0280583780736898	0.0522260838973152	0.595846062367902	-0.074304746365048	0.130421502512428	1.02845572193289	0.928388727636917	1.13930850352824
ebi-a-GCST90001631	ebi-a-GCST90018935	Urolithiasis	CD8br NKT %T cell	MR Egger	29	-0.0130234004100406	0.0441949656927938	0.770491763210385	-0.0996455331679164	0.0735987323478352	0.987061037117035	0.905158209740732	1.07637480443737
ebi-a-GCST90001631	ebi-a-GCST90018935	Urolithiasis	CD8br NKT %T cell	Weighted median	29	-0.00256288304183125	0.0290649488989278	0.929735367330147	-0.0595301828837298	0.0544044168000673	0.997440398339048	0.942207094634861	1.05591154418585
ebi-a-GCST90001631	ebi-a-GCST90018935	Urolithiasis	CD8br NKT %T cell	Inverse variance weighted	29	-0.0170417867110427	0.022083519878701	0.440293889962177	-0.0603254856732966	0.0262419122512111	0.983102603152182	0.941458052601238	1.02658926295674
ebi-a-GCST90001631	ebi-a-GCST90018935	Urolithiasis	CD8br NKT %T cell	Simple mode	29	0.0177233645030835	0.0434609794348379	0.68652234470546	-0.0674601551891988	0.102906884195366	1.01788135532387	0.934764965407207	1.10838819581199
ebi-a-GCST90001631	ebi-a-GCST90018935	Urolithiasis	CD8br NKT %T cell	Weighted mode	29	0.00363003318525656	0.0289648734795072	0.901161484124243	-0.0531411188345775	0.0604011852050906	1.0036366297352	0.948246187643025	1.06226262512055
ebi-a-GCST90001632	ebi-a-GCST90018935	Urolithiasis	CD8br NKT %lymphocyte	MR Egger	29	0.0200636972049278	0.0364543569699329	0.586584837112272	-0.0513868424561407	0.0915142368659964	1.02026632607027	0.949911133491549	1.0958323778002
ebi-a-GCST90001632	ebi-a-GCST90018935	Urolithiasis	CD8br NKT %lymphocyte	Weighted median	29	0.0112004196259313	0.0254687713673203	0.660103184680465	-0.0387183722540166	0.0611192115058791	1.01126337916402	0.9620216029746	1.06302563152028
ebi-a-GCST90001632	ebi-a-GCST90018935	Urolithiasis	CD8br NKT %lymphocyte	Inverse variance weighted	29	-0.00215021007235906	0.019390474733638	0.911703562077656	-0.0401555405502895	0.0358551204055714	0.997852099973327	0.960640009055766	1.03650566709155
ebi-a-GCST90001632	ebi-a-GCST90018935	Urolithiasis	CD8br NKT %lymphocyte	Simple mode	29	0.0201447290175536	0.0397528031099634	0.616297912020457	-0.0577707650779747	0.0980602231130819	1.02034900344974	0.943866289754578	1.10302921096121
ebi-a-GCST90001632	ebi-a-GCST90018935	Urolithiasis	CD8br NKT %lymphocyte	Weighted mode	29	0.0089848806513696	0.0258893801552428	0.731149557609109	-0.0417583044529063	0.0597280657556455	1.00902536585225	0.95910156313797	1.06154783608336
ebi-a-GCST90001633	ebi-a-GCST90018935	Urolithiasis	CD8dim NKT AC	MR Egger	30	-0.0263542938676656	0.0404078822257811	0.519586508160586	-0.105553743030197	0.0528451552948654	0.973989949805518	0.899826112165353	1.05426638491219
ebi-a-GCST90001633	ebi-a-GCST90018935	Urolithiasis	CD8dim NKT AC	Weighted median	30	-0.0116730557881244	0.0287351042098065	0.684573756217584	-0.0679938600393453	0.0446477484630964	0.988394810003861	0.934266209917373	1.04565945987597
ebi-a-GCST90001633	ebi-a-GCST90018935	Urolithiasis	CD8dim NKT AC	Inverse variance weighted	30	0.00501190532622576	0.023923230735604	0.834058311026464	-0.0418776269155581	0.0519014375680096	1.00502448593255	0.958987127605024	1.05327192435475
ebi-a-GCST90001633	ebi-a-GCST90018935	Urolithiasis	CD8dim NKT AC	Simple mode	30	-0.0141224347595605	0.0404718016466781	0.729651490102187	-0.0934471659870496	0.0652022964679286	0.98597681903776	0.910786136641561	1.06737492872315
ebi-a-GCST90001633	ebi-a-GCST90018935	Urolithiasis	CD8dim NKT AC	Weighted mode	30	-0.0388959739850284	0.0322323252069219	0.237284867500343	-0.102071331390595	0.0242793834205386	0.961850761443966	0.902965139612536	1.02457652760252
ebi-a-GCST90001634	ebi-a-GCST90018935	Urolithiasis	CD8dim NKT %T cell	MR Egger	22	-0.0118184987265773	0.0436779521659185	0.789484689340417	-0.0974272849717776	0.073790287518623	0.988251065411914	0.907168303926367	1.07658100934604
ebi-a-GCST90001634	ebi-a-GCST90018935	Urolithiasis	CD8dim NKT %T cell	Weighted median	22	0.0240946340808185	0.0320511798130653	0.45219841948831	-0.0387256783527894	0.0869149465144265	1.02438725525006	0.962014574375423	1.09080389909898
ebi-a-GCST90001634	ebi-a-GCST90018935	Urolithiasis	CD8dim NKT %T cell	Inverse variance weighted	22	0.0370246071376395	0.0242073263686267	0.126145640765293	-0.0104217525448687	0.0844709668201478	1.03771855580732	0.989632365752521	1.08814125157273
ebi-a-GCST90001634	ebi-a-GCST90018935	Urolithiasis	CD8dim NKT %T cell	Simple mode	22	0.0214075963043496	0.0510076563663841	0.6789717406889	-0.0785674101737633	0.121382602782462	1.02163838281346	0.924439741187531	1.12905681001652
ebi-a-GCST90001634	ebi-a-GCST90018935	Urolithiasis	CD8dim NKT %T cell	Weighted mode	22	0.0100568969778891	0.0427346879102881	0.816229734889615	-0.0737030913262756	0.0938168852820537	1.01010763752112	0.928947465459698	1.09835860187593
ebi-a-GCST90001635	ebi-a-GCST90018935	Urolithiasis	CD8dim NKT %lymphocyte	MR Egger	28	-0.00996311714120759	0.0386337414916642	0.798524878590036	-0.0856852504648694	0.0657590161824542	0.990086350290797	0.917883089034413	1.06796932282887
ebi-a-GCST90001635	ebi-a-GCST90018935	Urolithiasis	CD8dim NKT %lymphocyte	Weighted median	28	-0.00450835225303309	0.0271179218568136	0.867960278040285	-0.0576594790923877	0.0486427745863215	0.99550179511196	0.943971334689802	1.04984525234211
ebi-a-GCST90001635	ebi-a-GCST90018935	Urolithiasis	CD8dim NKT %lymphocyte	Inverse variance weighted	28	0.0185718638177058	0.0210300617197187	0.377176687248365	-0.0226470571529428	0.0597907847883543	1.01874539347227	0.97760746245192	1.06161441742475
ebi-a-GCST90001635	ebi-a-GCST90018935	Urolithiasis	CD8dim NKT %lymphocyte	Simple mode	28	0.0157347216926597	0.0520470821617248	0.764727043269854	-0.0862775593443209	0.11774700272964	1.01585916425903	0.917339579709069	1.12495946368774
ebi-a-GCST90001635	ebi-a-GCST90018935	Urolithiasis	CD8dim NKT %lymphocyte	Weighted mode	28	-0.0186825766333862	0.0296542340343091	0.533981498403346	-0.0768048753406321	0.0394397220738596	0.981490860935087	0.926070535175934	1.04022779422097
ebi-a-GCST90001636	ebi-a-GCST90018935	Urolithiasis	DN (CD4-CD8-) NKT AC	MR Egger	10	0.220862786349734	0.173082507839814	0.237734755502113	-0.118378929016302	0.560104501715769	1.2471522925046	0.88835936368824	1.75085545813567
ebi-a-GCST90001636	ebi-a-GCST90018935	Urolithiasis	DN (CD4-CD8-) NKT AC	Weighted median	10	-0.0369317655262318	0.0476306132091569	0.438115885614137	-0.130287767416179	0.0564242363637158	0.963741893526494	0.877842780021338	1.05804645031705
ebi-a-GCST90001636	ebi-a-GCST90018935	Urolithiasis	DN (CD4-CD8-) NKT AC	Inverse variance weighted	10	0.0170968995648899	0.0407341521516359	0.674690708311613	-0.0627420386523164	0.0969358377820962	1.01724388803981	0.939185716056245	1.10178967808363
ebi-a-GCST90001636	ebi-a-GCST90018935	Urolithiasis	DN (CD4-CD8-) NKT AC	Simple mode	10	-0.0449775266476549	0.0690584493060062	0.531131274919204	-0.180332087287427	0.0903770339921172	0.956018966542766	0.834992874845019	1.09458690238421
ebi-a-GCST90001636	ebi-a-GCST90018935	Urolithiasis	DN (CD4-CD8-) NKT AC	Weighted mode	10	-0.0438489816095069	0.0672972615738466	0.530961735615295	-0.175751614294246	0.0880536510752324	0.957098486032441	0.838826309928326	1.09204670993672
ebi-a-GCST90001637	ebi-a-GCST90018935	Urolithiasis	DN (CD4-CD8-) NKT %T cell	MR Egger	32	0.031303970848016	0.0481699430871741	0.520724828733757	-0.0631091176028453	0.125717059298877	1.03179909306843	0.93884102401771	1.13396127908951
ebi-a-GCST90001637	ebi-a-GCST90018935	Urolithiasis	DN (CD4-CD8-) NKT %T cell	Weighted median	32	-0.00297313584838641	0.0308755987522552	0.923287052016337	-0.0634893094028066	0.0575430377060338	0.997031279543063	0.938484152203079	1.05923085653999
ebi-a-GCST90001637	ebi-a-GCST90018935	Urolithiasis	DN (CD4-CD8-) NKT %T cell	Inverse variance weighted	32	0.0308170252986925	0.0219408383554709	0.160154851739414	-0.0121870178780304	0.0738210684754154	1.03129678540043	0.987886943065015	1.07661414804959
ebi-a-GCST90001637	ebi-a-GCST90018935	Urolithiasis	DN (CD4-CD8-) NKT %T cell	Simple mode	32	-0.00274816240994513	0.0513328755003336	0.957648285605519	-0.103360598390599	0.0978642735707088	0.997255610331544	0.90180172659204	1.10281309406679
ebi-a-GCST90001637	ebi-a-GCST90018935	Urolithiasis	DN (CD4-CD8-) NKT %T cell	Weighted mode	32	-0.00852562074103291	0.0418569955747587	0.83993127098184	-0.0905653320675599	0.0735140905854941	0.991510619300731	0.913414656683495	1.07628370203257
ebi-a-GCST90001638	ebi-a-GCST90018935	Urolithiasis	DN (CD4-CD8-) NKT %lymphocyte	MR Egger	31	0.0329721119541557	0.0452534520391691	0.472083598118237	-0.0557246540426157	0.121668877950927	1.0335217159384	0.945799522115514	1.1293800772145
ebi-a-GCST90001638	ebi-a-GCST90018935	Urolithiasis	DN (CD4-CD8-) NKT %lymphocyte	Weighted median	31	0.000154459195707735	0.0299822898632206	0.995889571378201	-0.0586108289362047	0.0589197473276202	1.00015447112514	0.943073714750972	1.06069011410816
ebi-a-GCST90001638	ebi-a-GCST90018935	Urolithiasis	DN (CD4-CD8-) NKT %lymphocyte	Inverse variance weighted	31	0.025083296491616	0.0203879114335348	0.218583883653714	-0.0148770099181122	0.0650436029013442	1.02540052923384	0.985233106052166	1.06720555662831
ebi-a-GCST90001638	ebi-a-GCST90018935	Urolithiasis	DN (CD4-CD8-) NKT %lymphocyte	Simple mode	31	-0.0141521103807281	0.0489008715286359	0.774262885145935	-0.109997818576854	0.0816935978153983	0.98594755999734	0.895836089491977	1.08512327474547
ebi-a-GCST90001638	ebi-a-GCST90018935	Urolithiasis	DN (CD4-CD8-) NKT %lymphocyte	Weighted mode	31	-0.0165487240996443	0.0422805480338327	0.698265832857989	-0.0994185982459564	0.0663211500466679	0.983587453810008	0.905363645057763	1.068569833319
ebi-a-GCST90001639	ebi-a-GCST90018935	Urolithiasis	CD3- lymphocyte AC	MR Egger	18	0.101185404411682	0.0722706975168783	0.180578779292488	-0.0404651627213991	0.242835971544764	1.10648176934854	0.96034261965206	1.27485949373386
ebi-a-GCST90001639	ebi-a-GCST90018935	Urolithiasis	CD3- lymphocyte AC	Weighted median	18	-0.0213314179036048	0.0395154201444111	0.589317615797769	-0.0987816413866507	0.056118805579441	0.978894487644753	0.905940506340021	1.05772333970641
ebi-a-GCST90001639	ebi-a-GCST90018935	Urolithiasis	CD3- lymphocyte AC	Inverse variance weighted	18	-0.00134039562811467	0.0348173086734763	0.969290651746919	-0.0695823206281283	0.066901529371899	0.998660502300867	0.932783342913183	1.06919018916126
ebi-a-GCST90001639	ebi-a-GCST90018935	Urolithiasis	CD3- lymphocyte AC	Simple mode	18	-0.0867180423659854	0.0799635946651931	0.293297771171291	-0.243446687909764	0.0700106031777931	0.916935596179581	0.783921267399616	1.07251955330944
ebi-a-GCST90001639	ebi-a-GCST90018935	Urolithiasis	CD3- lymphocyte AC	Weighted mode	18	-0.074672659980722	0.0727731169830388	0.319223329591967	-0.217307969267478	0.067962649306034	0.928047223609224	0.804682113779885	1.07032533033832
ebi-a-GCST90001640	ebi-a-GCST90018935	Urolithiasis	CD3- lymphocyte %lymphocyte	MR Egger	6	-0.032532618343052	0.240496474291092	0.898930360542755	-0.503905707953593	0.438840471267489	0.967990875057917	0.604166348251478	1.55090785328774
ebi-a-GCST90001640	ebi-a-GCST90018935	Urolithiasis	CD3- lymphocyte %lymphocyte	Weighted median	6	-0.126396845467875	0.0556483181527709	0.0231257573176138	-0.235467549047306	-0.0173261418884442	0.881265051339018	0.790201305377927	0.982823092579082
ebi-a-GCST90001640	ebi-a-GCST90018935	Urolithiasis	CD3- lymphocyte %lymphocyte	Inverse variance weighted	6	-0.103575598354045	0.0438626964206034	0.0182080661036879	-0.189546483338428	-0.0176047133696621	0.901607860095179	0.82733425874529	0.982549344225419
ebi-a-GCST90001640	ebi-a-GCST90018935	Urolithiasis	CD3- lymphocyte %lymphocyte	Simple mode	6	-0.138719309421745	0.0786800277393655	0.138173649622371	-0.292932163790902	0.0154935449474112	0.870472327551396	0.746072749727693	1.01561419219413
ebi-a-GCST90001640	ebi-a-GCST90018935	Urolithiasis	CD3- lymphocyte %lymphocyte	Weighted mode	6	-0.141019636242892	0.0738252775288824	0.114359723969406	-0.285717180199501	0.00367790771371765	0.86847225799803	0.751475117938519	1.00368467951577
ebi-a-GCST90001641	ebi-a-GCST90018935	Urolithiasis	CD3- lymphocyte %leukocyte	MR Egger	20	0.047762419750944	0.0337725787270171	0.174356801452575	-0.0184318345540096	0.113956674055898	1.04892142270642	0.981736992850972	1.12070356829213
ebi-a-GCST90001641	ebi-a-GCST90018935	Urolithiasis	CD3- lymphocyte %leukocyte	Weighted median	20	0.0150707736128913	0.0288615538241391	0.601548689931807	-0.0414978718824214	0.071639419108204	1.01518491037716	0.959351376951829	1.07426791373566
ebi-a-GCST90001641	ebi-a-GCST90018935	Urolithiasis	CD3- lymphocyte %leukocyte	Inverse variance weighted	20	0.00279619306367408	0.0211477097562119	0.894808678554985	-0.0386533180585012	0.0442457041858494	1.00280010605781	0.962084188551755	1.04523914297284
ebi-a-GCST90001641	ebi-a-GCST90018935	Urolithiasis	CD3- lymphocyte %leukocyte	Simple mode	20	-0.00616049390725193	0.0461562331335282	0.895224865324758	-0.0966267108489672	0.0843057230344634	0.993858443028424	0.907894850183786	1.08796145784826
ebi-a-GCST90001641	ebi-a-GCST90018935	Urolithiasis	CD3- lymphocyte %leukocyte	Weighted mode	20	-0.00145217950101006	0.0363851394193541	0.968580215807177	-0.0727670527629441	0.069862693760924	0.998548874401428	0.929817403194793	1.07236092929901
ebi-a-GCST90001642	ebi-a-GCST90018935	Urolithiasis	B cell AC	MR Egger	32	0.0343553827852537	0.0322186608208617	0.294785981769693	-0.0287931924236352	0.0975039579941427	1.0349523456274	0.971617381526131	1.10241580490999
ebi-a-GCST90001642	ebi-a-GCST90018935	Urolithiasis	B cell AC	Weighted median	32	0.0139860974211606	0.0254737164362278	0.58297778000864	-0.0359423867938459	0.0639145816361672	1.01408436045272	0.964695871104203	1.06600133878226
ebi-a-GCST90001642	ebi-a-GCST90018935	Urolithiasis	B cell AC	Inverse variance weighted	32	0.00954640028432216	0.0170777637395549	0.57616450343086	-0.0239260166452055	0.0430188172138498	1.00959211251012	0.976357941321889	1.04395753903805
ebi-a-GCST90001642	ebi-a-GCST90018935	Urolithiasis	B cell AC	Simple mode	32	0.0239076651701491	0.0396008856327711	0.550425396451313	-0.0537100706700821	0.10152540101038	1.02419574458467	0.947706834681533	1.10685803334725
ebi-a-GCST90001642	ebi-a-GCST90018935	Urolithiasis	B cell AC	Weighted mode	32	0.0226438813783807	0.0279026298509918	0.423247775789371	-0.0320452731295633	0.0773330358863247	1.02290220015548	0.968462735747762	1.08040182906473
ebi-a-GCST90001643	ebi-a-GCST90018935	Urolithiasis	B cell % CD3- lymphocyte	MR Egger	29	0.000842668871123759	0.0128397969149183	0.948156378895075	-0.0243233330821162	0.0260086708243637	1.00084302401629	0.975970095317392	1.02634984773413
ebi-a-GCST90001643	ebi-a-GCST90018935	Urolithiasis	B cell % CD3- lymphocyte	Weighted median	29	-0.00179052420586328	0.0117824107716962	0.879213861293492	-0.0248840493183878	0.0213030009066612	0.998211077826301	0.975423006433976	1.02153152972878
ebi-a-GCST90001643	ebi-a-GCST90018935	Urolithiasis	B cell % CD3- lymphocyte	Inverse variance weighted	29	0.00666576671371845	0.00957317331804334	0.486243188264262	-0.0120976529896465	0.0254291864170834	1.00668803238175	0.98797522941621	1.02575526629292
ebi-a-GCST90001643	ebi-a-GCST90018935	Urolithiasis	B cell % CD3- lymphocyte	Simple mode	29	0.00702127109968947	0.0158916087853063	0.662011239368993	-0.024126282119511	0.0381688243188899	1.00704597801442	0.976162430113404	1.03890661077501
ebi-a-GCST90001643	ebi-a-GCST90018935	Urolithiasis	B cell % CD3- lymphocyte	Weighted mode	29	0.000102212763057219	0.0100242345313103	0.991936764015248	-0.0195452869183109	0.0197497124444254	1.00010221798696	0.980644483816416	1.01994602827918
ebi-a-GCST90001644	ebi-a-GCST90018935	Urolithiasis	B cell %lymphocyte	MR Egger	34	0.0446678360053975	0.0265639065096669	0.10239728168743	-0.00739742075354968	0.0967330927643447	1.04568046481557	0.9926298728212	1.10156631835909
ebi-a-GCST90001644	ebi-a-GCST90018935	Urolithiasis	B cell %lymphocyte	Weighted median	34	0.0120809615959244	0.0194897425474525	0.535348280707177	-0.0261189337970824	0.0502808569889312	1.01215423117082	0.974219215127744	1.05156639467706
ebi-a-GCST90001644	ebi-a-GCST90018935	Urolithiasis	B cell %lymphocyte	Inverse variance weighted	34	0.0187507296139212	0.0145243037219957	0.196707174902183	-0.00971690568119042	0.0472183649090329	1.01892762847554	0.990330150908666	1.04835090713757
ebi-a-GCST90001644	ebi-a-GCST90018935	Urolithiasis	B cell %lymphocyte	Simple mode	34	0.0170443872601981	0.0311063863629432	0.587421700080203	-0.0439241300111706	0.0780129045315668	1.01719047162134	0.957026564313416	1.08113661014158
ebi-a-GCST90001644	ebi-a-GCST90018935	Urolithiasis	B cell %lymphocyte	Weighted mode	34	0.0043165817794153	0.0197887942821699	0.828669083584555	-0.0344694550136376	0.0431026185724682	1.00432591163808	0.966117849292335	1.04404502776395
ebi-a-GCST90001645	ebi-a-GCST90018935	Urolithiasis	NK AC	MR Egger	22	-0.0180103569805623	0.0655968764892137	0.786469442210297	-0.146580234899421	0.110559520938297	0.982150860188256	0.863656434167604	1.11690282617791
ebi-a-GCST90001645	ebi-a-GCST90018935	Urolithiasis	NK AC	Weighted median	22	0.010504843431475	0.0370336718374933	0.776673598800765	-0.0620811533700119	0.0830908402329619	1.01056021301232	0.939806615222299	1.08664051474243
ebi-a-GCST90001645	ebi-a-GCST90018935	Urolithiasis	NK AC	Inverse variance weighted	22	-0.015175251979616	0.0311417911354882	0.626048997733942	-0.0762131626051728	0.0458626586459409	0.984939311912618	0.926618665057254	1.04693061421438
ebi-a-GCST90001645	ebi-a-GCST90018935	Urolithiasis	NK AC	Simple mode	22	-0.14592914371277	0.0853823115810429	0.102166241992178	-0.313278474411614	0.0214201869860743	0.864218936360424	0.731046306530588	1.02165124601815
ebi-a-GCST90001645	ebi-a-GCST90018935	Urolithiasis	NK AC	Weighted mode	22	0.0486423686898936	0.0753211313580089	0.525403645987129	-0.0989870487718039	0.196271786151591	1.04984482621376	0.905754438580009	1.21685758543532
ebi-a-GCST90001646	ebi-a-GCST90018935	Urolithiasis	NK %CD3- lymphocyte	MR Egger	27	-0.00715798071482757	0.0138845673430876	0.610708409608499	-0.0343717327072793	0.0200557712776241	0.992867576613152	0.966212265169975	1.02025823954559
ebi-a-GCST90001646	ebi-a-GCST90018935	Urolithiasis	NK %CD3- lymphocyte	Weighted median	27	-0.00340266755453523	0.0106656469558675	0.749703322549298	-0.0243073355880356	0.0175020004789651	0.996603114958193	0.9759857085181	1.01765605794826
ebi-a-GCST90001646	ebi-a-GCST90018935	Urolithiasis	NK %CD3- lymphocyte	Inverse variance weighted	27	-0.00801621703302606	0.00997414582598112	0.421570483903228	-0.0275655428519491	0.0115331087858969	0.992015827153182	0.972810919661794	1.01159987149871
ebi-a-GCST90001646	ebi-a-GCST90018935	Urolithiasis	NK %CD3- lymphocyte	Simple mode	27	-0.00117531630027989	0.0153054984453108	0.93937811526228	-0.0311740932530891	0.0288234606525293	0.998825374113412	0.969306808610522	1.0292428765696
ebi-a-GCST90001646	ebi-a-GCST90018935	Urolithiasis	NK %CD3- lymphocyte	Weighted mode	27	-0.00694241178803923	0.00920254427078374	0.457387178803674	-0.0249793985587754	0.0110945749826969	0.993081631082003	0.975330005025133	1.01115634801687
ebi-a-GCST90001647	ebi-a-GCST90018935	Urolithiasis	NK %lymphocyte	MR Egger	27	0.0165885682923635	0.0176893065653464	0.357332763535484	-0.0180824725757154	0.0512596091604424	1.01672692256573	0.982080034348298	1.05259612141077
ebi-a-GCST90001647	ebi-a-GCST90018935	Urolithiasis	NK %lymphocyte	Weighted median	27	0.00527872020652199	0.0160066379766701	0.741563786442256	-0.0260942902277514	0.0366517306407954	1.00529267719757	0.974243223662343	1.03733168707913
ebi-a-GCST90001647	ebi-a-GCST90018935	Urolithiasis	NK %lymphocyte	Inverse variance weighted	27	0.000291670080665448	0.0138632311221903	0.983214455225165	-0.0268802629188276	0.0274636030801585	1.00029171262052	0.973477795936126	1.02784420406333
ebi-a-GCST90001647	ebi-a-GCST90018935	Urolithiasis	NK %lymphocyte	Simple mode	27	0.0230299616033612	0.0239584211881069	0.345283003996633	-0.0239285439253283	0.0699884671320507	1.0232971987127	0.976355473794989	1.07249581223031
ebi-a-GCST90001647	ebi-a-GCST90018935	Urolithiasis	NK %lymphocyte	Weighted mode	27	0.0119984468149184	0.0140788468119682	0.401867517358946	-0.0155960929365394	0.0395929865663761	1.01207071693172	0.984524896317725	1.04038723642406
ebi-a-GCST90001648	ebi-a-GCST90018935	Urolithiasis	HLA DR+ NK AC	MR Egger	19	-0.0118642357372808	0.0461937923272531	0.800387872190236	-0.102404068698697	0.0786755972241353	0.98820586679599	0.902664739402622	1.08185330892208
ebi-a-GCST90001648	ebi-a-GCST90018935	Urolithiasis	HLA DR+ NK AC	Weighted median	19	-0.0272225859230948	0.0342199538643491	0.426312301302086	-0.094293695497219	0.0398485236510295	0.973144609124443	0.910015455547608	1.04065312791649
ebi-a-GCST90001648	ebi-a-GCST90018935	Urolithiasis	HLA DR+ NK AC	Inverse variance weighted	19	-0.0214018520999264	0.0240041414814381	0.37261274110113	-0.0684499694035451	0.0256462652036923	0.978825542426311	0.933840179515988	1.02597796017167
ebi-a-GCST90001648	ebi-a-GCST90018935	Urolithiasis	HLA DR+ NK AC	Simple mode	19	0.0114764830355081	0.053441038327912	0.832376173253089	-0.0932679520871994	0.116220918158216	1.0115425905187	0.910949376804054	1.12324398971884
ebi-a-GCST90001648	ebi-a-GCST90018935	Urolithiasis	HLA DR+ NK AC	Weighted mode	19	-0.00946517081670828	0.037440137087507	0.803281028456673	-0.0828478395082219	0.0639174978748054	0.990579482916461	0.920491198958195	1.06600444750109
ebi-a-GCST90001649	ebi-a-GCST90018935	Urolithiasis	HLA DR+ NK %NK	MR Egger	24	-0.0148512518559645	0.0244594429262219	0.549948353000236	-0.0627917599913595	0.0330892562794305	0.985258484074585	0.939139019645746	1.03364279423415
ebi-a-GCST90001649	ebi-a-GCST90018935	Urolithiasis	HLA DR+ NK %NK	Weighted median	24	-0.00475602492709344	0.0216619470528974	0.82621644147368	-0.0472134411507724	0.0377013912965855	0.995255267050725	0.953883777809485	1.0384211049976
ebi-a-GCST90001649	ebi-a-GCST90018935	Urolithiasis	HLA DR+ NK %NK	Inverse variance weighted	24	0.00791889273825125	0.0165099193129097	0.631480166158889	-0.0244405491150517	0.0402783345915542	1.00795033009759	0.975855702679012	1.04110050815373
ebi-a-GCST90001649	ebi-a-GCST90018935	Urolithiasis	HLA DR+ NK %NK	Simple mode	24	-0.0255453735230275	0.0409626960906606	0.539009849132777	-0.105832257860722	0.0547415108146673	0.974778148843527	0.899575532144966	1.05626754564695
ebi-a-GCST90001649	ebi-a-GCST90018935	Urolithiasis	HLA DR+ NK %NK	Weighted mode	24	-0.00862064944676361	0.0199625776444724	0.669878670517433	-0.0477473016299296	0.0305060027364024	0.991416401806614	0.9533746728664	1.03097607870784
ebi-a-GCST90001650	ebi-a-GCST90018935	Urolithiasis	HLA DR+ NK %CD3- lymphocyte	MR Egger	25	-0.00162693058295008	0.0279678076015962	0.954114439820056	-0.0564438334820785	0.0531899723161784	0.998374392151181	0.945119567079503	1.0546299765894
ebi-a-GCST90001650	ebi-a-GCST90018935	Urolithiasis	HLA DR+ NK %CD3- lymphocyte	Weighted median	25	0.0079739421773214	0.0241036822090631	0.740781642895906	-0.0392692749524422	0.055217159307085	1.00800581872516	0.961491768634562	1.05677007721735
ebi-a-GCST90001650	ebi-a-GCST90018935	Urolithiasis	HLA DR+ NK %CD3- lymphocyte	Inverse variance weighted	25	-0.0217530177796511	0.0167403923116101	0.193795381449612	-0.0545641867104069	0.0110581511511048	0.978481872835388	0.946897728656911	1.01111951849908
ebi-a-GCST90001650	ebi-a-GCST90018935	Urolithiasis	HLA DR+ NK %CD3- lymphocyte	Simple mode	25	-0.0393711601280506	0.0443758099472041	0.383764809019327	-0.126347747624571	0.0476054273684694	0.961393811867124	0.881308320614623	1.04875676295874
ebi-a-GCST90001650	ebi-a-GCST90018935	Urolithiasis	HLA DR+ NK %CD3- lymphocyte	Weighted mode	25	-0.00712021628380199	0.0232510120462894	0.762068423414513	-0.0526921998945292	0.0384517673269252	0.992905072400266	0.948671968879967	1.03920060372619
ebi-a-GCST90001651	ebi-a-GCST90018935	Urolithiasis	Granulocyte AC	MR Egger	24	0.0451789245040908	0.03533389129864	0.214352367272901	-0.0240755024412435	0.114433351449425	1.04621503666957	0.976212000586118	1.12123790969209
ebi-a-GCST90001651	ebi-a-GCST90018935	Urolithiasis	Granulocyte AC	Weighted median	24	0.0104178036457924	0.0263284891202869	0.692336990208665	-0.0411860350299699	0.0620216423215547	1.01047225789581	0.959650584715192	1.0639853715924
ebi-a-GCST90001651	ebi-a-GCST90018935	Urolithiasis	Granulocyte AC	Inverse variance weighted	24	-0.00355251091618174	0.021210095264043	0.866983325979652	-0.0451242976337061	0.0380192758013426	0.996453791785042	0.955878660993007	1.03875125544837
ebi-a-GCST90001651	ebi-a-GCST90018935	Urolithiasis	Granulocyte AC	Simple mode	24	-0.0175849546201717	0.0497846863040405	0.727140296405968	-0.115162939776091	0.0799930305357476	0.982568758363573	0.89122091673889	1.08327951777077
ebi-a-GCST90001651	ebi-a-GCST90018935	Urolithiasis	Granulocyte AC	Weighted mode	24	0.00129942943637523	0.0292995025477907	0.965008313771655	-0.0561275955572944	0.0587264544300449	1.00130027406061	0.945418496994066	1.06048511005613
ebi-a-GCST90001652	ebi-a-GCST90018935	Urolithiasis	Granulocyte %leukocyte	MR Egger	26	0.000894861468182477	0.0275115883423134	0.974321015384864	-0.0530278516827519	0.0548175746191168	1.00089526197616	0.948353598870896	1.05634789243069
ebi-a-GCST90001652	ebi-a-GCST90018935	Urolithiasis	Granulocyte %leukocyte	Weighted median	26	0.00309156908943162	0.0231105441129295	0.893582000408143	-0.0422050973719102	0.0483882355507735	1.00309635291772	0.958673139066502	1.04957805975102
ebi-a-GCST90001652	ebi-a-GCST90018935	Urolithiasis	Granulocyte %leukocyte	Inverse variance weighted	26	-0.00349859351032046	0.016267852688413	0.829719144399483	-0.03538358477961	0.0283863977589691	0.996507519436971	0.965235095745978	1.02879313099051
ebi-a-GCST90001652	ebi-a-GCST90018935	Urolithiasis	Granulocyte %leukocyte	Simple mode	26	0.0104256549818122	0.038935263794272	0.791074037332192	-0.0658874620549608	0.0867387720185853	1.01048019148419	0.936236220463546	1.09061174419889
ebi-a-GCST90001652	ebi-a-GCST90018935	Urolithiasis	Granulocyte %leukocyte	Weighted mode	26	-0.00377731909078333	0.0253174923024419	0.882594456230348	-0.0533996040035695	0.0458449658220029	0.996229806004897	0.948001111742573	1.04691209121921
ebi-a-GCST90001653	ebi-a-GCST90018935	Urolithiasis	CD28- DN (CD4-CD8-) %DN	MR Egger	28	0.0358724907342473	0.0325165204255902	0.28004350104982	-0.0278598892999096	0.0996048707684041	1.03652367169203	0.972524618361007	1.10473431900221
ebi-a-GCST90001653	ebi-a-GCST90018935	Urolithiasis	CD28- DN (CD4-CD8-) %DN	Weighted median	28	0.0117676440731941	0.0282368670499874	0.676863098468862	-0.0435766153447812	0.0671119034911695	1.01183715518981	0.957359202875681	1.06941514276702
ebi-a-GCST90001653	ebi-a-GCST90018935	Urolithiasis	CD28- DN (CD4-CD8-) %DN	Inverse variance weighted	28	0.00545201195070668	0.0184893379995958	0.768090675665398	-0.0307870905285011	0.0416911144299144	1.00546690121438	0.969682005582859	1.04257239344147
ebi-a-GCST90001653	ebi-a-GCST90018935	Urolithiasis	CD28- DN (CD4-CD8-) %DN	Simple mode	28	-0.0190669992759449	0.0423811925756113	0.656378986573482	-0.102134136724143	0.0640001381722532	0.981113626138124	0.902908430366601	1.0660925460659
ebi-a-GCST90001653	ebi-a-GCST90018935	Urolithiasis	CD28- DN (CD4-CD8-) %DN	Weighted mode	28	0.0128920243969362	0.0274468195419685	0.642334271770021	-0.0409037419053222	0.0666877906991945	1.01297548481573	0.959921525717913	1.06896168629018
ebi-a-GCST90001654	ebi-a-GCST90018935	Urolithiasis	CD28- DN (CD4-CD8-) AC	MR Egger	32	0.0362728259810405	0.0354203757563216	0.313990966829134	-0.0331511105013498	0.105696762463431	1.03693871172398	0.967392365398234	1.11148478149211
ebi-a-GCST90001654	ebi-a-GCST90018935	Urolithiasis	CD28- DN (CD4-CD8-) AC	Weighted median	32	0.0188369344084709	0.0282365733266324	0.504701104513854	-0.0365067493117286	0.0741806181286705	1.01901546870848	0.964151586514753	1.07700131389171
ebi-a-GCST90001654	ebi-a-GCST90018935	Urolithiasis	CD28- DN (CD4-CD8-) AC	Inverse variance weighted	32	0.0168394246331513	0.0193065685279244	0.383092624511434	-0.0210014496815806	0.0546802989478832	1.01698200695453	0.979217545014792	1.05620289151748
ebi-a-GCST90001654	ebi-a-GCST90018935	Urolithiasis	CD28- DN (CD4-CD8-) AC	Simple mode	32	-0.00051435430936464	0.0423823181721698	0.990394832028046	-0.0835836979268174	0.0825549893080881	0.999485777948136	0.919814096916371	1.08605839339666
ebi-a-GCST90001654	ebi-a-GCST90018935	Urolithiasis	CD28- DN (CD4-CD8-) AC	Weighted mode	32	0.0167550239126155	0.0284199900318162	0.559764563444497	-0.0389481565497443	0.0724582043749754	1.0168961765625	0.961800570913907	1.0751478686739
ebi-a-GCST90001655	ebi-a-GCST90018935	Urolithiasis	CD28+ DN (CD4-CD8-) %T cell	MR Egger	24	-0.0228152899872165	0.0444634300260586	0.612978451163385	-0.109963612838291	0.0643330328638582	0.977443010611192	0.895866732751134	1.06644750169339
ebi-a-GCST90001655	ebi-a-GCST90018935	Urolithiasis	CD28+ DN (CD4-CD8-) %T cell	Weighted median	24	-0.0158580378798465	0.0286829202276782	0.580349762783072	-0.0720765615260959	0.0403604857664029	0.984267038773289	0.930459655672905	1.0411860392968
ebi-a-GCST90001655	ebi-a-GCST90018935	Urolithiasis	CD28+ DN (CD4-CD8-) %T cell	Inverse variance weighted	24	-0.010311184153163	0.0234317106036383	0.65989904271255	-0.056237336936294	0.035614968629968	0.989741793861115	0.945314751157184	1.03625677830191
ebi-a-GCST90001655	ebi-a-GCST90018935	Urolithiasis	CD28+ DN (CD4-CD8-) %T cell	Simple mode	24	0.00276608500855291	0.0481861577312835	0.954719067858327	-0.0916787841447628	0.0972109541618686	1.00276991415145	0.91239817924114	1.10209284017166
ebi-a-GCST90001655	ebi-a-GCST90018935	Urolithiasis	CD28+ DN (CD4-CD8-) %T cell	Weighted mode	24	-0.0136878126628068	0.0312450370351648	0.665415452475524	-0.0749280852517299	0.0475524599261162	0.986405439487413	0.927810207166909	1.0487012144665
ebi-a-GCST90001656	ebi-a-GCST90018935	Urolithiasis	CD28+ DN (CD4-CD8-) %DN	MR Egger	28	-0.0358724907342473	0.0325165204255902	0.28004350104982	-0.0996048707684041	0.0278598892999096	0.96476330190085	0.905195016393797	1.02825160527586
ebi-a-GCST90001656	ebi-a-GCST90018935	Urolithiasis	CD28+ DN (CD4-CD8-) %DN	Weighted median	28	-0.0117676440731941	0.0280393521209581	0.674716924295791	-0.0667247742302721	0.0431894860838839	0.988301323855228	0.935452626579316	1.04413572529659
ebi-a-GCST90001656	ebi-a-GCST90018935	Urolithiasis	CD28+ DN (CD4-CD8-) %DN	Inverse variance weighted	28	-0.00545201195070668	0.0184893379995958	0.768090675665398	-0.0416911144299144	0.0307870905285011	0.994562823293561	0.959166007359029	1.03126591423022
ebi-a-GCST90001656	ebi-a-GCST90018935	Urolithiasis	CD28+ DN (CD4-CD8-) %DN	Simple mode	28	0.0190669992759451	0.0402895617964994	0.639839358759279	-0.0599005418451937	0.098034540397084	1.01924993533748	0.941858204405107	1.10300088253902
ebi-a-GCST90001656	ebi-a-GCST90018935	Urolithiasis	CD28+ DN (CD4-CD8-) %DN	Weighted mode	28	-0.0128920243969362	0.0286089981259533	0.655855456637783	-0.0689656607238046	0.0431816119299323	0.987190721779322	0.933358730391139	1.04412750364351
ebi-a-GCST90001657	ebi-a-GCST90018935	Urolithiasis	CD28+ DN (CD4-CD8-) AC	MR Egger	12	-0.0358654825561013	0.0930436808326252	0.707962370001504	-0.218231096988047	0.146500131875844	0.964770063157631	0.803939632169813	1.15777508350101
ebi-a-GCST90001657	ebi-a-GCST90018935	Urolithiasis	CD28+ DN (CD4-CD8-) AC	Weighted median	12	0.00852035129132867	0.0424364644843326	0.840871376962734	-0.0746551190979632	0.0916958216806205	1.00855675279548	0.928063502519541	1.09603138238694
ebi-a-GCST90001657	ebi-a-GCST90018935	Urolithiasis	CD28+ DN (CD4-CD8-) AC	Inverse variance weighted	12	0.0148346065428606	0.0440997806805334	0.736578818544864	-0.0716009635909848	0.101270176676706	1.01494518544002	0.930902285612446	1.10657557229022
ebi-a-GCST90001657	ebi-a-GCST90018935	Urolithiasis	CD28+ DN (CD4-CD8-) AC	Simple mode	12	-0.0148203735196865	0.0581600853242912	0.803563092095003	-0.128814140755297	0.0991733937159243	0.98528890768709	0.879137346165362	1.10425775431524
ebi-a-GCST90001657	ebi-a-GCST90018935	Urolithiasis	CD28+ DN (CD4-CD8-) AC	Weighted mode	12	0.00639013598481863	0.0417948912870253	0.881251384133774	-0.075527850937751	0.0883081229073882	1.0064105964623	0.927253905283576	1.09232464042504
ebi-a-GCST90001658	ebi-a-GCST90018935	Urolithiasis	CD39+ CD4+ %T cell	MR Egger	31	0.0150662156688422	0.0176959311901684	0.401526290031731	-0.0196178094638877	0.0497502408015722	1.01518028323168	0.980573367560941	1.0510085645359
ebi-a-GCST90001658	ebi-a-GCST90018935	Urolithiasis	CD39+ CD4+ %T cell	Weighted median	31	0.00454369573635386	0.0182063799024267	0.802922895793342	-0.0311408088724025	0.0402282003451102	1.00455403397383	0.969339071924271	1.04104831467263
ebi-a-GCST90001658	ebi-a-GCST90018935	Urolithiasis	CD39+ CD4+ %T cell	Inverse variance weighted	31	0.0110440379126247	0.0133660843904235	0.408649107481605	-0.0151534874926053	0.0372415633178547	1.01110524842888	0.984960748844759	1.03794371968579
ebi-a-GCST90001658	ebi-a-GCST90018935	Urolithiasis	CD39+ CD4+ %T cell	Simple mode	31	0.00915833704121827	0.0272170257032841	0.738841676668972	-0.0441870333372185	0.0625037074196551	1.00920040292969	0.9567749919176	1.06449840545285
ebi-a-GCST90001658	ebi-a-GCST90018935	Urolithiasis	CD39+ CD4+ %T cell	Weighted mode	31	0.00683615473535992	0.0158607887847761	0.669542516662587	-0.0242509912828013	0.0379233007535211	1.00685957457795	0.976040701304016	1.03865156603087
ebi-a-GCST90001659	ebi-a-GCST90018935	Urolithiasis	CD39+ CD4+ %CD4+	MR Egger	26	-0.0421775044868155	0.0230594029469779	0.0798408124564691	-0.0873739342628922	0.00301892528926125	0.958699591989227	0.916334382739127	1.00302348683338
ebi-a-GCST90001659	ebi-a-GCST90018935	Urolithiasis	CD39+ CD4+ %CD4+	Weighted median	26	0.0299924043745707	0.0217122628100376	0.16716896329188	-0.012563630733103	0.0725484394822443	1.03044670703658	0.987514962193685	1.07524488913442
ebi-a-GCST90001659	ebi-a-GCST90018935	Urolithiasis	CD39+ CD4+ %CD4+	Inverse variance weighted	26	-0.000161485430035717	0.0162079576561494	0.992050534530322	-0.0319290824360885	0.0316061115760171	0.999838527608034	0.968575268642144	1.03211088869826
ebi-a-GCST90001659	ebi-a-GCST90018935	Urolithiasis	CD39+ CD4+ %CD4+	Simple mode	26	0.0214755771026854	0.0356123669257441	0.551916053693224	-0.048324662071773	0.0912758162771438	1.02170783696708	0.952824390914833	1.09557113994288
ebi-a-GCST90001659	ebi-a-GCST90018935	Urolithiasis	CD39+ CD4+ %CD4+	Weighted mode	26	0.0373941621941458	0.0284465066292851	0.200596307277528	-0.0183609907992529	0.0931493151875445	1.03810212081668	0.981806545249377	1.09762561520748
ebi-a-GCST90001660	ebi-a-GCST90018935	Urolithiasis	CD39+ CD4+ AC	MR Egger	29	0.0169121523162221	0.0207729228834617	0.422685074088442	-0.0238027765353628	0.0576270811678069	1.01705597238926	0.976478275196651	1.05931988170893
ebi-a-GCST90001660	ebi-a-GCST90018935	Urolithiasis	CD39+ CD4+ AC	Weighted median	29	0.0124351652761611	0.0197045072265727	0.52798672910637	-0.0261856688879214	0.0510559994402435	1.01251280342453	0.974154202689255	1.05238182442622
ebi-a-GCST90001660	ebi-a-GCST90018935	Urolithiasis	CD39+ CD4+ AC	Inverse variance weighted	29	0.0115379895585216	0.0133075769445691	0.385928820120177	-0.0145448612528339	0.0376208403698771	1.01160480889972	0.985560404266153	1.03833746258406
ebi-a-GCST90001660	ebi-a-GCST90018935	Urolithiasis	CD39+ CD4+ AC	Simple mode	29	0.0159909533740116	0.0298222191809237	0.596048530749589	-0.0424605962205989	0.0744425029686221	1.0161194929115	0.958428230471466	1.077283401144
ebi-a-GCST90001660	ebi-a-GCST90018935	Urolithiasis	CD39+ CD4+ AC	Weighted mode	29	0.0159909533740116	0.0171728746236931	0.359722809212602	-0.0176678808884269	0.0496497876364501	1.0161194929115	0.982487280981492	1.05090299270162
ebi-a-GCST90001661	ebi-a-GCST90018935	Urolithiasis	CD28- CD8dim %T cell	MR Egger	25	0.00767280563577889	0.030481167003831	0.80349091498439	-0.0520702816917298	0.0674158929632876	1.00770231703908	0.949262148748678	1.06974028312886
ebi-a-GCST90001661	ebi-a-GCST90018935	Urolithiasis	CD28- CD8dim %T cell	Weighted median	25	-0.00268969905012967	0.0259319253048208	0.91739033783922	-0.0535162726475784	0.0481368745473191	0.997313914949444	0.947890516189989	1.04931426991135
ebi-a-GCST90001661	ebi-a-GCST90018935	Urolithiasis	CD28- CD8dim %T cell	Inverse variance weighted	25	-0.00305171664868782	0.0179192873247821	0.864771489598935	-0.0381735198052606	0.032070086507885	0.996952935105416	0.962545905621557	1.03258987338738
ebi-a-GCST90001661	ebi-a-GCST90018935	Urolithiasis	CD28- CD8dim %T cell	Simple mode	25	-0.00395341698086482	0.0330834315354869	0.905875188199584	-0.0687969427904192	0.0608901088286896	0.996054387483892	0.933516218032359	1.06278211739812
ebi-a-GCST90001661	ebi-a-GCST90018935	Urolithiasis	CD28- CD8dim %T cell	Weighted mode	25	-0.00235951525787526	0.0262093428128522	0.929013877307132	-0.0537298271710656	0.0490107966553151	0.997643266210182	0.947688111495475	1.05023168966837
ebi-a-GCST90001662	ebi-a-GCST90018935	Urolithiasis	CD28- CD8dim %CD8dim	MR Egger	16	-0.00381691179279194	0.00421415698086394	0.380399814182856	-0.0120766594752853	0.00444283588970137	0.996190363355881	0.987995970706092	1.00445271991736
ebi-a-GCST90001662	ebi-a-GCST90018935	Urolithiasis	CD28- CD8dim %CD8dim	Weighted median	16	-0.00220037037553248	0.00433385617311003	0.611652161103855	-0.0106947284748281	0.00629398772376319	0.997802048664775	0.989362256805459	1.00631383648527
ebi-a-GCST90001662	ebi-a-GCST90018935	Urolithiasis	CD28- CD8dim %CD8dim	Inverse variance weighted	16	-0.00373506351795417	0.00372261562571245	0.315694982691511	-0.0110313901443506	0.00356126310844224	0.996271903155432	0.989029232517722	1.00356761194029
ebi-a-GCST90001662	ebi-a-GCST90018935	Urolithiasis	CD28- CD8dim %CD8dim	Simple mode	16	-0.0182884494872972	0.022679882403179	0.432627132705607	-0.062741018997528	0.0261641200229336	0.98187776936757	0.939186673701946	1.02650940539664
ebi-a-GCST90001662	ebi-a-GCST90018935	Urolithiasis	CD28- CD8dim %CD8dim	Weighted mode	16	-0.00508876651249435	0.00417673516165969	0.241903973095166	-0.0132751674293473	0.00309763440435865	0.994924159324997	0.986812558982458	1.00310243703146
ebi-a-GCST90001663	ebi-a-GCST90018935	Urolithiasis	CD28- CD8dim AC	MR Egger	28	-0.0087676633484463	0.025456188410505	0.733299518155304	-0.0586617926330361	0.0411264659361434	0.991270660526452	0.943025653452785	1.04198387267918
ebi-a-GCST90001663	ebi-a-GCST90018935	Urolithiasis	CD28- CD8dim AC	Weighted median	28	-0.00424173476468891	0.0233096792792952	0.855603830906433	-0.0499287061521075	0.0414452366227297	0.995767248685925	0.951297243724133	1.04231607953978
ebi-a-GCST90001663	ebi-a-GCST90018935	Urolithiasis	CD28- CD8dim AC	Inverse variance weighted	28	-0.00279360183313715	0.0155610599079942	0.857525360216407	-0.0332932792528057	0.0277060755865314	0.997210296641357	0.967254842209459	1.02809345824107
ebi-a-GCST90001663	ebi-a-GCST90018935	Urolithiasis	CD28- CD8dim AC	Simple mode	28	-0.0114964129821076	0.0412277116205159	0.782483436256094	-0.0923027277583188	0.0693099017941036	0.988569418257744	0.911829071788126	1.07176830060704
ebi-a-GCST90001663	ebi-a-GCST90018935	Urolithiasis	CD28- CD8dim AC	Weighted mode	28	-0.00898399425363566	0.0372016174911157	0.810996377239386	-0.0818991645362225	0.0639311760289511	0.991056241240768	0.921364860265377	1.06601902857396
ebi-a-GCST90001664	ebi-a-GCST90018935	Urolithiasis	CD28+ CD45RA+ CD8dim %T cell	MR Egger	39	0.00434647999581608	0.00831405183266272	0.604239009196667	-0.0119490615962029	0.020642021587835	1.00435593964041	0.988122044939728	1.02085654161527
ebi-a-GCST90001664	ebi-a-GCST90018935	Urolithiasis	CD28+ CD45RA+ CD8dim %T cell	Weighted median	39	-0.00459124397067764	0.00920380599929079	0.617890774869052	-0.0226307037292876	0.0134482157879323	0.995419279678215	0.977623449811645	1.01353904977013
ebi-a-GCST90001664	ebi-a-GCST90018935	Urolithiasis	CD28+ CD45RA+ CD8dim %T cell	Inverse variance weighted	39	0.00350579158176239	0.00741042073563118	0.636149391008909	-0.0110186330600747	0.0180302162235995	1.00351194405673	0.989041849727472	1.01819374189476
ebi-a-GCST90001664	ebi-a-GCST90018935	Urolithiasis	CD28+ CD45RA+ CD8dim %T cell	Simple mode	39	-0.00536030955375177	0.0158573587972479	0.737198839020254	-0.0364407327963577	0.0257201136888541	0.99465403127031	0.964215238543803	1.02605372988755
ebi-a-GCST90001664	ebi-a-GCST90018935	Urolithiasis	CD28+ CD45RA+ CD8dim %T cell	Weighted mode	39	-0.00163918337325752	0.00788983275889866	0.836526652671752	-0.0171032555806989	0.0138248888341839	0.998362159354049	0.983042174803661	1.01392089452231
ebi-a-GCST90001665	ebi-a-GCST90018935	Urolithiasis	CD28+ CD45RA+ CD8dim %CD8dim	MR Egger	28	-0.00866538561198166	0.0130310193587095	0.511918266274595	-0.0342061835550523	0.016875412331089	0.991372050630721	0.966372234032335	1.01701860645437
ebi-a-GCST90001665	ebi-a-GCST90018935	Urolithiasis	CD28+ CD45RA+ CD8dim %CD8dim	Weighted median	28	0.00637461874047155	0.0141032717292057	0.651272051424783	-0.0212677938487717	0.0340170313297148	1.00639497986432	0.978956770862645	1.03460222722972
ebi-a-GCST90001665	ebi-a-GCST90018935	Urolithiasis	CD28+ CD45RA+ CD8dim %CD8dim	Inverse variance weighted	28	-0.00337501877586892	0.010938175649909	0.757660752650197	-0.0248138430496905	0.0180638054979526	0.996630670198069	0.975491489647606	1.01822794285809
ebi-a-GCST90001665	ebi-a-GCST90018935	Urolithiasis	CD28+ CD45RA+ CD8dim %CD8dim	Simple mode	28	0.019581202938539	0.0239498937332905	0.420747778508171	-0.0273605887787103	0.0665229946557884	1.01977417215802	0.973010321655697	1.06878554014822
ebi-a-GCST90001665	ebi-a-GCST90018935	Urolithiasis	CD28+ CD45RA+ CD8dim %CD8dim	Weighted mode	28	0.00307184521997839	0.0129179095768907	0.813833568198528	-0.0222472575507274	0.0283909479906841	1.00307656817133	0.977998387667196	1.02879781224829
ebi-a-GCST90001666	ebi-a-GCST90018935	Urolithiasis	CD28+ CD45RA+ CD8dim AC	MR Egger	49	0.000542057675629668	0.00459800163328693	0.906657329216884	-0.00847002552561271	0.00955414087687205	1.00054220461544	0.991565744079525	1.00959992738155
ebi-a-GCST90001666	ebi-a-GCST90018935	Urolithiasis	CD28+ CD45RA+ CD8dim AC	Weighted median	49	0.00122980205153881	0.00612786668199408	0.840940917317695	-0.0107808166451696	0.0132404207482472	1.00123055856817	0.989277088085028	1.01332846326324
ebi-a-GCST90001666	ebi-a-GCST90018935	Urolithiasis	CD28+ CD45RA+ CD8dim AC	Inverse variance weighted	49	0.00139198970206954	0.00419644772172308	0.740110763212396	-0.0068330478325077	0.00961702723664677	1.00139295896942	0.993190244356424	1.00966341944219
ebi-a-GCST90001666	ebi-a-GCST90018935	Urolithiasis	CD28+ CD45RA+ CD8dim AC	Simple mode	49	0.00807538284393999	0.00854526961994367	0.349385613863617	-0.0086733456111496	0.0248241112990296	1.00810807669384	0.991364159341431	1.02513479503887
ebi-a-GCST90001666	ebi-a-GCST90018935	Urolithiasis	CD28+ CD45RA+ CD8dim AC	Weighted mode	49	0.000699845080856965	0.00495819652030804	0.888342858235076	-0.0090182200989468	0.0104179102606607	1.00070009002956	0.99102232208362	1.01047236562718
ebi-a-GCST90001667	ebi-a-GCST90018935	Urolithiasis	CD28+ CD45RA- CD8dim %T cell	MR Egger	29	-0.00639884207322745	0.00573406675434819	0.274283855376694	-0.0176376129117499	0.00483992876529501	0.99362158691952	0.982517019333656	1.00485166013922
ebi-a-GCST90001667	ebi-a-GCST90018935	Urolithiasis	CD28+ CD45RA- CD8dim %T cell	Weighted median	29	-0.00233526803734624	0.0053193919336396	0.66065404737733	-0.0127612762272799	0.00809074015258737	0.99766745657974	0.987319803597719	1.00812355863961
ebi-a-GCST90001667	ebi-a-GCST90018935	Urolithiasis	CD28+ CD45RA- CD8dim %T cell	Inverse variance weighted	29	-0.00205876598450007	0.00518070416096708	0.691079040627702	-0.0122129461399956	0.0080954141709954	0.997943351820585	0.987861329205627	1.00812827063869
ebi-a-GCST90001667	ebi-a-GCST90018935	Urolithiasis	CD28+ CD45RA- CD8dim %T cell	Simple mode	29	0.0256142874252603	0.0186425197930816	0.180350659350023	-0.0109250513691797	0.0621536262197003	1.02594515220035	0.989134410267054	1.0641258097969
ebi-a-GCST90001667	ebi-a-GCST90018935	Urolithiasis	CD28+ CD45RA- CD8dim %T cell	Weighted mode	29	-0.00346169642467692	0.00452460977537343	0.450623751507738	-0.0123299315844088	0.00540653873505501	0.996544288338589	0.987745770568482	1.00542118044069
ebi-a-GCST90001668	ebi-a-GCST90018935	Urolithiasis	CD28+ CD45RA- CD8dim %CD8dim	MR Egger	30	0.026759479083546	0.0178924342403275	0.14595133365031	-0.00830969202749597	0.061828650194588	1.02712072903242	0.991724738029573	1.06378005060578
ebi-a-GCST90001668	ebi-a-GCST90018935	Urolithiasis	CD28+ CD45RA- CD8dim %CD8dim	Weighted median	30	0.0301508198420675	0.0162682365160589	0.0638314720159617	-0.00173492372940804	0.062036563413543	1.03060995866386	0.998266580380801	1.06400124753444
ebi-a-GCST90001668	ebi-a-GCST90018935	Urolithiasis	CD28+ CD45RA- CD8dim %CD8dim	Inverse variance weighted	30	0.018842698057668	0.0140793046175145	0.180790221653939	-0.00875273899266041	0.0464381351079963	1.0190213419731	0.991285454712867	1.04753327153119
ebi-a-GCST90001668	ebi-a-GCST90018935	Urolithiasis	CD28+ CD45RA- CD8dim %CD8dim	Simple mode	30	0.0291968909557502	0.0251046568874767	0.254307598630976	-0.0200082365437042	0.0784020184552046	1.02962729882208	0.980190599890792	1.08155737730781
ebi-a-GCST90001668	ebi-a-GCST90018935	Urolithiasis	CD28+ CD45RA- CD8dim %CD8dim	Weighted mode	30	0.034385025773895	0.0165658877528837	0.0468994682094401	0.00191588577824305	0.066854165769547	1.03498302516274	1.00191772226004	1.06913954966155
ebi-a-GCST90001669	ebi-a-GCST90018935	Urolithiasis	CD28+ CD45RA- CD8dim AC	MR Egger	36	0.00272058642305378	0.00427720424820579	0.528991876429529	-0.00566273390342957	0.0111039067495371	1.00272429057669	0.994353269152935	1.01116578393618
ebi-a-GCST90001669	ebi-a-GCST90018935	Urolithiasis	CD28+ CD45RA- CD8dim AC	Weighted median	36	0.0068440539807668	0.00486102886428195	0.159147801620517	-0.00268356259322582	0.0163716705547594	1.00686752804023	0.99732003494208	1.0165064207105
ebi-a-GCST90001669	ebi-a-GCST90018935	Urolithiasis	CD28+ CD45RA- CD8dim AC	Inverse variance weighted	36	0.00153321497218999	0.00379136879859112	0.685921425668798	-0.0058978678730486	0.00896429781742858	1.0015343909472	0.994119490407295	1.00900459746444
ebi-a-GCST90001669	ebi-a-GCST90018935	Urolithiasis	CD28+ CD45RA- CD8dim AC	Simple mode	36	-0.00168710005561085	0.00959101260466006	0.861382973795026	-0.0204854847607446	0.0171112846495229	0.998314322297691	0.979722917283857	1.01725852128449
ebi-a-GCST90001669	ebi-a-GCST90018935	Urolithiasis	CD28+ CD45RA- CD8dim AC	Weighted mode	36	0.00415876780887886	0.00420771468080282	0.329756678575606	-0.00408835296549466	0.0124058885832524	1.00416742748409	0.995919992971904	1.01248316083203
ebi-a-GCST90001670	ebi-a-GCST90018935	Urolithiasis	CD39+ CD8br %T cell	MR Egger	20	0.0106913231834948	0.0365697117206182	0.773358633046528	-0.0609853117889168	0.0823679581559064	1.0107486796023	0.940837058887836	1.08585528563834
ebi-a-GCST90001670	ebi-a-GCST90018935	Urolithiasis	CD39+ CD8br %T cell	Weighted median	20	0.0155408318574755	0.0296339968131458	0.599982430454317	-0.0425418018962902	0.0736234656112413	1.0156622185866	0.958350403819435	1.07640142702816
ebi-a-GCST90001670	ebi-a-GCST90018935	Urolithiasis	CD39+ CD8br %T cell	Inverse variance weighted	20	-0.00046601228693383	0.0217813098692207	0.982930519509598	-0.0431573796306063	0.0422253550567386	0.999534096279927	0.957760646188627	1.04312952677883
ebi-a-GCST90001670	ebi-a-GCST90018935	Urolithiasis	CD39+ CD8br %T cell	Simple mode	20	0.00779971633943416	0.0422840284996727	0.855607101898494	-0.0750769795199244	0.0906764121987927	1.00783021336474	0.927672071829125	1.09491464690544
ebi-a-GCST90001670	ebi-a-GCST90018935	Urolithiasis	CD39+ CD8br %T cell	Weighted mode	20	0.0143491257754856	0.0313705052427467	0.652564828463883	-0.0471370645002979	0.0758353160512691	1.01445256866021	0.953956635039636	1.0787849009704
ebi-a-GCST90001671	ebi-a-GCST90018935	Urolithiasis	CD39+ CD8br %CD8br	MR Egger	21	0.000540671539837418	0.0300384936609329	0.985827092079543	-0.058334776035591	0.0594161191152658	1.00054081772904	0.943334088922291	1.0612167414469
ebi-a-GCST90001671	ebi-a-GCST90018935	Urolithiasis	CD39+ CD8br %CD8br	Weighted median	21	-0.0156137494731278	0.0276762536577719	0.572647356863653	-0.0698592066423609	0.0386317076961052	0.984507513171335	0.932525104004242	1.03938761469139
ebi-a-GCST90001671	ebi-a-GCST90018935	Urolithiasis	CD39+ CD8br %CD8br	Inverse variance weighted	21	-0.0377828304349203	0.0214965411001558	0.0788115554361592	-0.0799160509912257	0.00435039012138506	0.962922035545545	0.923193844341791	1.00435986680593
ebi-a-GCST90001671	ebi-a-GCST90018935	Urolithiasis	CD39+ CD8br %CD8br	Simple mode	21	-0.0272372984134867	0.0395675377145638	0.499124310808813	-0.104789672334032	0.0503150755070585	0.973130291849053	0.900513905657267	1.05160237833645
ebi-a-GCST90001671	ebi-a-GCST90018935	Urolithiasis	CD39+ CD8br %CD8br	Weighted mode	21	-0.0181695428507	0.0263596201881189	0.498557764574753	-0.0698343984194131	0.033495312718013	0.981994528092231	0.93254823858189	1.03406259677194
ebi-a-GCST90001672	ebi-a-GCST90018935	Urolithiasis	CD39+ CD8br AC	MR Egger	24	0.0145129053639622	0.0308154910771495	0.6423047071088	-0.0458854571472508	0.0749112678751753	1.01461872889089	0.955151361686905	1.07778851217678
ebi-a-GCST90001672	ebi-a-GCST90018935	Urolithiasis	CD39+ CD8br AC	Weighted median	24	0.0145459481640824	0.0255576943226056	0.569260019229224	-0.0355471327082245	0.0646390290363893	1.01465225528864	0.965077246453757	1.0667738804799
ebi-a-GCST90001672	ebi-a-GCST90018935	Urolithiasis	CD39+ CD8br AC	Inverse variance weighted	24	0.0146039989704917	0.0203560903584663	0.473110963715255	-0.0252939381321022	0.0545019360730856	1.01471115837996	0.975023273383648	1.05601452093304
ebi-a-GCST90001672	ebi-a-GCST90018935	Urolithiasis	CD39+ CD8br AC	Simple mode	24	-0.00359252737628657	0.0357592074209513	0.920846255614684	-0.0736805739213511	0.0664955191687779	0.996413918029446	0.928968383181437	1.06875617514841
ebi-a-GCST90001672	ebi-a-GCST90018935	Urolithiasis	CD39+ CD8br AC	Weighted mode	24	0.0116575515044127	0.0289769657189245	0.691174718741866	-0.0451373013046793	0.0684524043135047	1.01172576556991	0.955866231142226	1.07084965591353
ebi-a-GCST90001673	ebi-a-GCST90018935	Urolithiasis	CD28- CD127- CD25++ CD8br %T cell	MR Egger	19	-0.0095505177526636	0.0315122303294739	0.765511350000693	-0.0713144891984325	0.0522134536931053	0.990494943600411	0.931169003481338	1.05360061345474
ebi-a-GCST90001673	ebi-a-GCST90018935	Urolithiasis	CD28- CD127- CD25++ CD8br %T cell	Weighted median	19	-0.0119923864332834	0.0287073239157244	0.676132410788785	-0.0682587413081031	0.0442739684415364	0.988079235640475	0.934018773070472	1.04526868629674
ebi-a-GCST90001673	ebi-a-GCST90018935	Urolithiasis	CD28- CD127- CD25++ CD8br %T cell	Inverse variance weighted	19	-0.0345799341730916	0.0216126732318084	0.109602104119121	-0.0769407737074361	0.00778090536125283	0.96601111930024	0.925944692253776	1.0078112552709
ebi-a-GCST90001673	ebi-a-GCST90018935	Urolithiasis	CD28- CD127- CD25++ CD8br %T cell	Simple mode	19	-0.0130758566533328	0.0470405615800945	0.784203237293448	-0.105275357350318	0.0791236440436525	0.987009260961131	0.900076645740222	1.08233813846138
ebi-a-GCST90001673	ebi-a-GCST90018935	Urolithiasis	CD28- CD127- CD25++ CD8br %T cell	Weighted mode	19	-0.0152493097593992	0.0297551598582433	0.614537471592594	-0.0735694230815561	0.0430708035627577	0.984866372194867	0.929071644536057	1.04401181198963
ebi-a-GCST90001674	ebi-a-GCST90018935	Urolithiasis	CD28- CD127- CD25++ CD8br %CD8br	MR Egger	18	-0.00615650230008752	0.032489192535315	0.852088803827248	-0.069835319669305	0.05752231506913	0.993862410128824	0.932547379472321	1.05920890671099
ebi-a-GCST90001674	ebi-a-GCST90018935	Urolithiasis	CD28- CD127- CD25++ CD8br %CD8br	Weighted median	18	-0.00675354853024934	0.0259883148671139	0.794965087521698	-0.0576906456697926	0.0441835486092939	0.993269205426494	0.943941914792592	1.04517417755027
ebi-a-GCST90001674	ebi-a-GCST90018935	Urolithiasis	CD28- CD127- CD25++ CD8br %CD8br	Inverse variance weighted	18	-0.0159024861540364	0.0216593381887084	0.462821225007996	-0.0583547890039048	0.026549816695832	0.984223290774343	0.94331521019597	1.02690540302158
ebi-a-GCST90001674	ebi-a-GCST90018935	Urolithiasis	CD28- CD127- CD25++ CD8br %CD8br	Simple mode	18	-0.049677337883933	0.0361689043621028	0.187446215098078	-0.120568390433655	0.0212137146657885	0.951536399721662	0.886416462866041	1.02144032509028
ebi-a-GCST90001674	ebi-a-GCST90018935	Urolithiasis	CD28- CD127- CD25++ CD8br %CD8br	Weighted mode	18	-0.00446741710816501	0.0244496800435982	0.857179955179761	-0.0523887899936174	0.0434539557772874	0.995542546956245	0.948959849018676	1.04441190407058
ebi-a-GCST90001675	ebi-a-GCST90018935	Urolithiasis	CD28- CD127- CD25++ CD8br AC	MR Egger	29	-0.0327443572495496	0.0260135946018972	0.218899419382432	-0.0837310026692682	0.0182422881701689	0.967785935426145	0.919678613916611	1.01840969512159
ebi-a-GCST90001675	ebi-a-GCST90018935	Urolithiasis	CD28- CD127- CD25++ CD8br AC	Weighted median	29	-0.0287923820465547	0.0223287508519153	0.19723275257669	-0.0725567337163087	0.0149719696231993	0.971618168902907	0.930012982070839	1.01508461101281
ebi-a-GCST90001675	ebi-a-GCST90018935	Urolithiasis	CD28- CD127- CD25++ CD8br AC	Inverse variance weighted	29	-0.0332002594017482	0.0180229268041939	0.0654586904819247	-0.0685251959379682	0.00212467713447178	0.967344820295625	0.933769932597827	1.00212693586034
ebi-a-GCST90001675	ebi-a-GCST90018935	Urolithiasis	CD28- CD127- CD25++ CD8br AC	Simple mode	29	-0.0268537936308484	0.032694063343085	0.418376785229113	-0.0909341577832949	0.0372265705215981	0.973503563541272	0.913077827988342	1.03792815812373
ebi-a-GCST90001675	ebi-a-GCST90018935	Urolithiasis	CD28- CD127- CD25++ CD8br AC	Weighted mode	29	-0.0268537936308484	0.0186805062657651	0.161649927359272	-0.0634675859117481	0.00975999865005128	0.973503563541272	0.938504539576609	1.009807782768
ebi-a-GCST90001676	ebi-a-GCST90018935	Urolithiasis	CD28- CD25++ CD8br %T cell	MR Egger	8	0.0368516195845007	0.107138243884418	0.742607798543515	-0.173139338428958	0.24684257759796	1.03753905893931	0.841020420215881	1.27997759976904
ebi-a-GCST90001676	ebi-a-GCST90018935	Urolithiasis	CD28- CD25++ CD8br %T cell	Weighted median	8	0.0302715150386693	0.0507317982867104	0.550709653836964	-0.069162809603283	0.129705839680622	1.03073435584236	0.933174737900843	1.13849343447041
ebi-a-GCST90001676	ebi-a-GCST90018935	Urolithiasis	CD28- CD25++ CD8br %T cell	Inverse variance weighted	8	0.0167462716332773	0.0383111886628318	0.662030289059904	-0.0583436581458731	0.0918362014124277	1.01688727644205	0.943325710162091	1.09618525377841
ebi-a-GCST90001676	ebi-a-GCST90018935	Urolithiasis	CD28- CD25++ CD8br %T cell	Simple mode	8	0.0594022278882531	0.0714526377750982	0.433214632132463	-0.0806449421509395	0.199449397927446	1.06120199994663	0.92252118168866	1.22073043637797
ebi-a-GCST90001676	ebi-a-GCST90018935	Urolithiasis	CD28- CD25++ CD8br %T cell	Weighted mode	8	0.0398871027738158	0.0656180834597244	0.56246944874482	-0.0887243408072441	0.168498546354876	1.04069327617572	0.915097793928592	1.18352650641607
ebi-a-GCST90001677	ebi-a-GCST90018935	Urolithiasis	CD28- CD25++ CD8br %CD8br	MR Egger	26	-0.0393871040953708	0.0418731478331743	0.356266855467335	-0.121458473848392	0.0426842656576509	0.961378483557803	0.885627829300788	1.04360833983458
ebi-a-GCST90001677	ebi-a-GCST90018935	Urolithiasis	CD28- CD25++ CD8br %CD8br	Weighted median	26	0.0180526261633693	0.0299314365261199	0.546420458012966	-0.0406129894278258	0.0767182417545643	1.01821655981086	0.960200665858095	1.07973780849917
ebi-a-GCST90001677	ebi-a-GCST90018935	Urolithiasis	CD28- CD25++ CD8br %CD8br	Inverse variance weighted	26	0.00220322286110233	0.0210828684267419	0.916770192858909	-0.0391191992553118	0.0435256449775165	1.00220565174005	0.961636076010269	1.04448677980855
ebi-a-GCST90001677	ebi-a-GCST90018935	Urolithiasis	CD28- CD25++ CD8br %CD8br	Simple mode	26	0.0229455685374788	0.0562829196391269	0.686976903644963	-0.08736895395521	0.133260091030167	1.02321084316875	0.916338946377657	1.14254712594811
ebi-a-GCST90001677	ebi-a-GCST90018935	Urolithiasis	CD28- CD25++ CD8br %CD8br	Weighted mode	26	0.00710687924348985	0.0474523768702256	0.882148860544478	-0.0858997794221523	0.100113537909132	1.00713219304162	0.917686197652621	1.10529640399449
ebi-a-GCST90001678	ebi-a-GCST90018935	Urolithiasis	CD28- CD25++ CD8br AC	MR Egger	25	-0.0257999990558999	0.0215323881131758	0.243042654455826	-0.0680034797577245	0.0164034816459247	0.974529977034726	0.93425722258277	1.01653875740325
ebi-a-GCST90001678	ebi-a-GCST90018935	Urolithiasis	CD28- CD25++ CD8br AC	Weighted median	25	-0.0218202083962812	0.0201194611830233	0.278128790158789	-0.0612543523150069	0.0176139355224445	0.978416130243658	0.940583969637707	1.01776997569893
ebi-a-GCST90001678	ebi-a-GCST90018935	Urolithiasis	CD28- CD25++ CD8br AC	Inverse variance weighted	25	-0.0323654078771814	0.0149695031148663	0.030611265999995	-0.0617056339823194	-0.00302518177204338	0.968152746796041	0.940159597098617	0.996979389479549
ebi-a-GCST90001678	ebi-a-GCST90018935	Urolithiasis	CD28- CD25++ CD8br AC	Simple mode	25	-0.0263447215000806	0.0363470268905121	0.475575806227216	-0.0975848942054842	0.044895451205323	0.973999273239965	0.907025337091885	1.04591850467334
ebi-a-GCST90001678	ebi-a-GCST90018935	Urolithiasis	CD28- CD25++ CD8br AC	Weighted mode	25	-0.0263447215000806	0.0185377009495915	0.168139232882596	-0.06267861536128	0.00998917236111879	0.973999273239965	0.939245284194236	1.01003923068491
ebi-a-GCST90001679	ebi-a-GCST90018935	Urolithiasis	CD25++ CD8br %T cell	MR Egger	18	0.0449032300953815	0.0497029759098605	0.379698062408884	-0.0525146026879452	0.142321062878708	1.04592664079005	0.948840465333411	1.15294675752467
ebi-a-GCST90001679	ebi-a-GCST90018935	Urolithiasis	CD25++ CD8br %T cell	Weighted median	18	-0.0132274645628673	0.0372315482604597	0.722383054294498	-0.0862012991533683	0.0597463700276337	0.986859633892995	0.917409538868102	1.06156726712151
ebi-a-GCST90001679	ebi-a-GCST90018935	Urolithiasis	CD25++ CD8br %T cell	Inverse variance weighted	18	0.00309923943970753	0.0296518962601558	0.916756075485478	-0.0550184772301978	0.0612169561096129	1.00310404704762	0.946467659691094	1.06312954161764
ebi-a-GCST90001679	ebi-a-GCST90018935	Urolithiasis	CD25++ CD8br %T cell	Simple mode	18	-0.0526754305532722	0.0707355256585002	0.466634973712279	-0.191317060843933	0.0859661997373883	0.948687877617343	0.825870695375761	1.08976949318756
ebi-a-GCST90001679	ebi-a-GCST90018935	Urolithiasis	CD25++ CD8br %T cell	Weighted mode	18	-0.0283712147940356	0.0493104431003082	0.572586022850556	-0.12501968327064	0.0682772536825684	0.972027468843417	0.882479532330176	1.07066211234532
ebi-a-GCST90001680	ebi-a-GCST90018935	Urolithiasis	CD25++ CD8br %CD8br	MR Egger	23	0.102577229030305	0.0474534377466928	0.0423425714713316	0.00956849104678706	0.195585967013823	1.1080228701374	1.00961441541601	1.21602332732308
ebi-a-GCST90001680	ebi-a-GCST90018935	Urolithiasis	CD25++ CD8br %CD8br	Weighted median	23	0.0609473715384248	0.031421307813485	0.0524182464488098	-0.000638391776005727	0.122533134852855	1.06284297692449	0.999361811952669	1.13035657365224
ebi-a-GCST90001680	ebi-a-GCST90018935	Urolithiasis	CD25++ CD8br %CD8br	Inverse variance weighted	23	0.0316960097060885	0.0257372713939398	0.218127784166176	-0.0187490422260336	0.0821410616382105	1.0322036777079	0.981425627731243	1.08560893680421
ebi-a-GCST90001680	ebi-a-GCST90018935	Urolithiasis	CD25++ CD8br %CD8br	Simple mode	23	0.0357112635557895	0.0514263909960635	0.494690547838076	-0.0650844627964949	0.136506989908074	1.03635656937612	0.936988319381351	1.14626289001999
ebi-a-GCST90001680	ebi-a-GCST90018935	Urolithiasis	CD25++ CD8br %CD8br	Weighted mode	23	0.0461962545977792	0.0359948875764151	0.212702675911339	-0.0243537250519944	0.116746234247553	1.04727992429011	0.975940434114386	1.12383420286955
ebi-a-GCST90001681	ebi-a-GCST90018935	Urolithiasis	CD25++ CD8br AC	MR Egger	30	-0.0290588463549427	0.0314122668078741	0.362829226713259	-0.0906268892983759	0.0325091965884905	0.971359301830462	0.913358431137205	1.03304339357527
ebi-a-GCST90001681	ebi-a-GCST90018935	Urolithiasis	CD25++ CD8br AC	Weighted median	30	0.015334452619863	0.0250400354248925	0.540274860821074	-0.0337440168129263	0.0644129220526524	1.01545262862051	0.966818962362956	1.06653270272247
ebi-a-GCST90001681	ebi-a-GCST90018935	Urolithiasis	CD25++ CD8br AC	Inverse variance weighted	30	0.0197354721366489	0.0157381934406708	0.209847142680074	-0.0111113870070659	0.0505823312803636	1.01993150403723	0.988950116446548	1.05188346270231
ebi-a-GCST90001681	ebi-a-GCST90018935	Urolithiasis	CD25++ CD8br AC	Simple mode	30	0.0366652859961085	0.0421777778081294	0.391819395290878	-0.046003158507825	0.119333730500042	1.03734574857403	0.955038945687968	1.12674588501671
ebi-a-GCST90001681	ebi-a-GCST90018935	Urolithiasis	CD25++ CD8br AC	Weighted mode	30	0.0207763395968201	0.0275109234969741	0.456217158193586	-0.0331450704572492	0.0746977496508894	1.02099367024261	0.96739820850843	1.07755840925397
ebi-a-GCST90001682	ebi-a-GCST90018935	Urolithiasis	CD127- CD8br %T cell	MR Egger	15	-0.0816374540750504	0.07755258302122	0.311665043774899	-0.233640516796642	0.0703656086465408	0.921606022643847	0.791646348315426	1.07290037120842
ebi-a-GCST90001682	ebi-a-GCST90018935	Urolithiasis	CD127- CD8br %T cell	Weighted median	15	0.054847932677217	0.0415473265562323	0.186791132222978	-0.0265848273729983	0.136280692727432	1.05637996158816	0.973765438367929	1.14600352330779
ebi-a-GCST90001682	ebi-a-GCST90018935	Urolithiasis	CD127- CD8br %T cell	Inverse variance weighted	15	0.0274402313821149	0.0315924983452567	0.385083493472582	-0.0344810653745882	0.089361528138818	1.02782018187968	0.9661066323805	1.09347590718444
ebi-a-GCST90001682	ebi-a-GCST90018935	Urolithiasis	CD127- CD8br %T cell	Simple mode	15	0.0861770727569162	0.0636671157438575	0.197328462487574	-0.0386104741010446	0.210964619614877	1.0899993204025	0.962125408928815	1.23486866415958
ebi-a-GCST90001682	ebi-a-GCST90018935	Urolithiasis	CD127- CD8br %T cell	Weighted mode	15	0.0765417066230962	0.0506896071391276	0.153277998368408	-0.0228099233695939	0.175893336615786	1.07954721366703	0.977448256188153	1.19231087595486
ebi-a-GCST90001683	ebi-a-GCST90018935	Urolithiasis	CD127- CD8br %CD8br	MR Egger	14	0.00806887656487601	0.0152896055398378	0.607302958341176	-0.021898750293206	0.038036503422958	1.00810151768271	0.978339286602569	1.03876915081609
ebi-a-GCST90001683	ebi-a-GCST90018935	Urolithiasis	CD127- CD8br %CD8br	Weighted median	14	-0.0064376197829242	0.0135839463358476	0.635561369778137	-0.0330621546011855	0.0201869150353371	0.993583057297124	0.967478424484585	1.02039204881889
ebi-a-GCST90001683	ebi-a-GCST90018935	Urolithiasis	CD127- CD8br %CD8br	Inverse variance weighted	14	-0.0130671367861904	0.0121914179973807	0.283796055480721	-0.0369623160610565	0.0108280424886757	0.987017867588279	0.963712451145956	1.01088687790646
ebi-a-GCST90001683	ebi-a-GCST90018935	Urolithiasis	CD127- CD8br %CD8br	Simple mode	14	-0.0285837465346946	0.0511745377752571	0.585958677635103	-0.128885840574198	0.0717183475048093	0.971820904105055	0.879074314436561	1.07435270732588
ebi-a-GCST90001683	ebi-a-GCST90018935	Urolithiasis	CD127- CD8br %CD8br	Weighted mode	14	-0.00644052920976756	0.0131152350059605	0.631561120428768	-0.0321463898214502	0.0192653314019151	0.993580166544112	0.968364812950606	1.01945210539179
ebi-a-GCST90001684	ebi-a-GCST90018935	Urolithiasis	CD127- CD8br AC	MR Egger	17	0.0274310823084361	0.0580439775536502	0.643307502446246	-0.0863351136967182	0.14119727831359	1.02781077832012	0.917286784342946	1.15165182150499
ebi-a-GCST90001684	ebi-a-GCST90018935	Urolithiasis	CD127- CD8br AC	Weighted median	17	-0.0196118226212848	0.0311367233651969	0.528785217943438	-0.0806398004170708	0.0414161551745011	0.980579238116926	0.922525925059259	1.04228576791943
ebi-a-GCST90001684	ebi-a-GCST90018935	Urolithiasis	CD127- CD8br AC	Inverse variance weighted	17	-0.021902314657534	0.0263675581168653	0.406169183128181	-0.07358272856659	0.029778099251522	0.97833579945113	0.929059282869435	1.03022590068904
ebi-a-GCST90001684	ebi-a-GCST90018935	Urolithiasis	CD127- CD8br AC	Simple mode	17	-0.0192492082774496	0.04468062274433	0.672348473541888	-0.106823228856336	0.0683248123014372	0.980934874689499	0.89868452044054	1.07071303276751
ebi-a-GCST90001684	ebi-a-GCST90018935	Urolithiasis	CD127- CD8br AC	Weighted mode	17	-0.0192492082774496	0.0304976583929016	0.536842540729242	-0.0790246187275366	0.0405262021726375	0.980934874689499	0.924017176037974	1.04135859520274
ebi-a-GCST90001685	ebi-a-GCST90018935	Urolithiasis	CD28- CD8br %T cell	MR Egger	16	0.0801575731859311	0.0545387122771314	0.163745708968429	-0.0267383028772464	0.187053449249109	1.08345777811883	0.973616000694061	1.20569172664518
ebi-a-GCST90001685	ebi-a-GCST90018935	Urolithiasis	CD28- CD8br %T cell	Weighted median	16	0.00781351738612683	0.0309179600740337	0.80048632846789	-0.0527856843589792	0.0684127191312328	1.00784412257255	0.948583286934274	1.07080715989299
ebi-a-GCST90001685	ebi-a-GCST90018935	Urolithiasis	CD28- CD8br %T cell	Inverse variance weighted	16	-0.0188615733017205	0.0298095604985573	0.526906248832017	-0.0772883118788929	0.0395651652754518	0.98131519306343	0.92562294704117	1.04035829191072
ebi-a-GCST90001685	ebi-a-GCST90018935	Urolithiasis	CD28- CD8br %T cell	Simple mode	16	0.0276864864959594	0.0518705198758214	0.601327520408959	-0.0739797324606506	0.129352705452569	1.02807331902246	0.928690515922123	1.13809146444915
ebi-a-GCST90001685	ebi-a-GCST90018935	Urolithiasis	CD28- CD8br %T cell	Weighted mode	16	0.0138982137735406	0.0287384087345562	0.635645684055445	-0.0424290673461895	0.0702254948932707	1.01399524293617	0.958458449111153	1.07275005364155
ebi-a-GCST90001686	ebi-a-GCST90018935	Urolithiasis	CD28- CD8br %CD8br	MR Egger	24	0.128963567214626	0.0705939788635991	0.081324597559511	-0.00940063135802857	0.26732776578728	1.13764867570066	0.990643416443163	1.30646859186766
ebi-a-GCST90001686	ebi-a-GCST90018935	Urolithiasis	CD28- CD8br %CD8br	Weighted median	24	0.0833109873081	0.0350245026804653	0.0173762275881737	0.0146629620543881	0.151959012561812	1.08687976180728	1.01477099064305	1.16411252146424
ebi-a-GCST90001686	ebi-a-GCST90018935	Urolithiasis	CD28- CD8br %CD8br	Inverse variance weighted	24	0.040642381880811	0.0311713924165739	0.192289524115255	-0.0204535472556739	0.101738311017296	1.04147958696869	0.979754207689161	1.10709371958788
ebi-a-GCST90001686	ebi-a-GCST90018935	Urolithiasis	CD28- CD8br %CD8br	Simple mode	24	0.0918753482439045	0.0537214572178541	0.1006838153683	-0.0134187079030895	0.197169404390899	1.09622816679776	0.986670921605838	1.2179503493677
ebi-a-GCST90001686	ebi-a-GCST90018935	Urolithiasis	CD28- CD8br %CD8br	Weighted mode	24	0.0884725992706772	0.0399680255419003	0.0370509436608952	0.0101352692085526	0.166809929332802	1.09250431678528	1.01018680501211	1.18152966983187
ebi-a-GCST90001687	ebi-a-GCST90018935	Urolithiasis	CD28- CD8br AC	MR Egger	16	0.20266672980604	0.108170218671872	0.0820126962787883	-0.00934689879083023	0.41468035840291	1.22466425613463	0.990696647687219	1.51388676216386
ebi-a-GCST90001687	ebi-a-GCST90018935	Urolithiasis	CD28- CD8br AC	Weighted median	16	0.0382825050945659	0.0390300521599244	0.326668253468358	-0.0382163971388859	0.114781407328018	1.03902472119769	0.962504635104423	1.12162823106074
ebi-a-GCST90001687	ebi-a-GCST90018935	Urolithiasis	CD28- CD8br AC	Inverse variance weighted	16	-0.0150667055018443	0.0377841305853459	0.690071894320889	-0.0891236014491223	0.0589901904454338	0.985046229408399	0.914732504323741	1.06076483505859
ebi-a-GCST90001687	ebi-a-GCST90018935	Urolithiasis	CD28- CD8br AC	Simple mode	16	0.0392527117643396	0.0805347190934089	0.63302041662917	-0.118595337658742	0.197100761187421	1.04003327908794	0.888167135844978	1.2178667482234
ebi-a-GCST90001687	ebi-a-GCST90018935	Urolithiasis	CD28- CD8br AC	Weighted mode	16	0.0426779364420059	0.0367319196283624	0.263440384379157	-0.0293166260295843	0.114672498913596	1.04360173463326	0.971108937416492	1.12150608296013
ebi-a-GCST90001688	ebi-a-GCST90018935	Urolithiasis	CD28+ CD45RA+ CD8br %T cell	MR Egger	90	-0.00255706551098089	0.00262027820553408	0.331801174301606	-0.00769281079382769	0.00257867977186591	0.997446200996215	0.992336703144919	1.00258200742625
ebi-a-GCST90001688	ebi-a-GCST90018935	Urolithiasis	CD28+ CD45RA+ CD8br %T cell	Weighted median	90	-0.00290325097394174	0.00356340471387857	0.415220731313308	-0.00988752421314374	0.00408102226526026	0.997100959383607	0.990161196645943	1.00408936097625
ebi-a-GCST90001688	ebi-a-GCST90018935	Urolithiasis	CD28+ CD45RA+ CD8br %T cell	Inverse variance weighted	90	-0.0037825105956658	0.00221238665987375	0.087321937833616	-0.00811878844901835	0.000553767257686757	0.99622463408642	0.991914079903374	1.00055392061508
ebi-a-GCST90001688	ebi-a-GCST90018935	Urolithiasis	CD28+ CD45RA+ CD8br %T cell	Simple mode	90	-0.00846440456001407	0.00571936903136618	0.142416675919811	-0.0196743678614918	0.00274555874146364	0.991571317652125	0.980517909470864	1.00274933123961
ebi-a-GCST90001688	ebi-a-GCST90018935	Urolithiasis	CD28+ CD45RA+ CD8br %T cell	Weighted mode	90	-0.00400331161857059	0.00285395796968879	0.16417834247956	-0.00959706923916063	0.00159044600201944	0.996004690950899	0.990448835661623	1.00159171143204
ebi-a-GCST90001689	ebi-a-GCST90018935	Urolithiasis	CD28+ CD45RA+ CD8br %CD8br	MR Egger	38	-0.00610022823963961	0.00749387153000695	0.42098040068039	-0.0207882164384532	0.00858775995917401	0.993918340375864	0.979426369010961	1.00862474055409
ebi-a-GCST90001689	ebi-a-GCST90018935	Urolithiasis	CD28+ CD45RA+ CD8br %CD8br	Weighted median	38	-0.00389240582912688	0.00978718446822603	0.690848131153896	-0.0230752873868499	0.0152904757285961	0.996115159763141	0.977188911004193	1.01540797315258
ebi-a-GCST90001689	ebi-a-GCST90018935	Urolithiasis	CD28+ CD45RA+ CD8br %CD8br	Inverse variance weighted	38	-0.00903879407243728	0.00696161262765179	0.194157998509476	-0.0226835548226348	0.00460596667776023	0.99100193302638	0.977571782708784	1.00461659044692
ebi-a-GCST90001689	ebi-a-GCST90018935	Urolithiasis	CD28+ CD45RA+ CD8br %CD8br	Simple mode	38	-0.0178381106326642	0.0166682427211871	0.291467723026568	-0.0505078663661908	0.0148316451008625	0.982320046657466	0.950746449723183	1.01494217974317
ebi-a-GCST90001689	ebi-a-GCST90018935	Urolithiasis	CD28+ CD45RA+ CD8br %CD8br	Weighted mode	38	-0.00363098670781642	0.00903447319835324	0.690067261922664	-0.0213385541765888	0.0140765807609559	0.99637559735313	0.978887502011392	1.01417612234389
ebi-a-GCST90001690	ebi-a-GCST90018935	Urolithiasis	CD28+ CD45RA+ CD8br AC	MR Egger	54	-0.00093822295486739	0.00332867128590104	0.779168752722301	-0.00746241867523342	0.00558597276549864	0.999062217038674	0.992565356039217	1.00560160340192
ebi-a-GCST90001690	ebi-a-GCST90018935	Urolithiasis	CD28+ CD45RA+ CD8br AC	Weighted median	54	-0.00309094890693516	0.00490410966730933	0.528513184547204	-0.0127030038548614	0.00652110604099113	0.996913823157635	0.987377338741348	1.00654241474658
ebi-a-GCST90001690	ebi-a-GCST90018935	Urolithiasis	CD28+ CD45RA+ CD8br AC	Inverse variance weighted	54	-0.00258376559686813	0.00302222661858498	0.392594775227527	-0.00850732976929468	0.00333979857555843	0.997419569452515	0.991528755159307	1.00334538191684
ebi-a-GCST90001690	ebi-a-GCST90018935	Urolithiasis	CD28+ CD45RA+ CD8br AC	Simple mode	54	-0.00677229968976573	0.00722280803401131	0.352689398639677	-0.0209290034364279	0.00738440405689645	0.993250580651798	0.979288488218869	1.00741173600383
ebi-a-GCST90001690	ebi-a-GCST90018935	Urolithiasis	CD28+ CD45RA+ CD8br AC	Weighted mode	54	-0.00335166875955667	0.00348694731757743	0.340814365123734	-0.0101860855020084	0.00348274798289509	0.99665394181217	0.989865616969409	1.00348881979647
ebi-a-GCST90001691	ebi-a-GCST90018935	Urolithiasis	CD28+ CD45RA- CD8br %T cell	MR Egger	27	0.000795298042487957	0.0120993487214787	0.948115090006525	-0.0229194254516103	0.0245100215365862	1.00079561437583	0.977341229428971	1.02481286125532
ebi-a-GCST90001691	ebi-a-GCST90018935	Urolithiasis	CD28+ CD45RA- CD8br %T cell	Weighted median	27	0.00568033101027977	0.012766087119626	0.656352460467741	-0.0193411997441872	0.0307018617647467	1.00569649468098	0.980844641202021	1.03117802445667
ebi-a-GCST90001691	ebi-a-GCST90018935	Urolithiasis	CD28+ CD45RA- CD8br %T cell	Inverse variance weighted	27	0.00275140496373287	0.0104535434670065	0.792394047669724	-0.0177375402315998	0.0232403501590656	1.00275519355222	0.98241884394649	1.02351251138126
ebi-a-GCST90001691	ebi-a-GCST90018935	Urolithiasis	CD28+ CD45RA- CD8br %T cell	Simple mode	27	-0.00210048855246592	0.0204934200528908	0.919149617956945	-0.0422675918561318	0.0380666147512	0.997901715929847	0.958613229155178	1.03880043000589
ebi-a-GCST90001691	ebi-a-GCST90018935	Urolithiasis	CD28+ CD45RA- CD8br %T cell	Weighted mode	27	0.00711176415872239	0.0105082819142384	0.504524564444582	-0.0134844683931849	0.0277079967106296	1.00713711280902	0.986606039775825	1.02809543333809
ebi-a-GCST90001692	ebi-a-GCST90018935	Urolithiasis	CD28+ CD45RA- CD8br %CD8br	MR Egger	29	0.00968125732352054	0.00928429269401617	0.306308262192421	-0.00851595635675115	0.0278784710037922	1.00972827229406	0.991520201686679	1.02827071212023
ebi-a-GCST90001692	ebi-a-GCST90018935	Urolithiasis	CD28+ CD45RA- CD8br %CD8br	Weighted median	29	-0.000458156465139288	0.00950619101435687	0.961560366406154	-0.0190902908532787	0.0181739779230002	0.999541948472507	0.981090774720351	1.01834012967964
ebi-a-GCST90001692	ebi-a-GCST90018935	Urolithiasis	CD28+ CD45RA- CD8br %CD8br	Inverse variance weighted	29	0.00772374826957982	0.0079874585945754	0.333551806403498	-0.00793167057578796	0.0233791671149476	1.00775365335679	0.992099702122508	1.02365460213448
ebi-a-GCST90001692	ebi-a-GCST90018935	Urolithiasis	CD28+ CD45RA- CD8br %CD8br	Simple mode	29	0.00232692485763913	0.0213979751881909	0.914180250515402	-0.0396131065112151	0.0442669562264933	1.00232963424839	0.961161234248338	1.04526135667363
ebi-a-GCST90001692	ebi-a-GCST90018935	Urolithiasis	CD28+ CD45RA- CD8br %CD8br	Weighted mode	29	0.00545827514242642	0.00855028967425629	0.528418077554702	-0.0113002926191159	0.0222168429039687	1.00547319866607	0.988763315863909	1.02246547481635
ebi-a-GCST90001693	ebi-a-GCST90018935	Urolithiasis	CD28+ CD45RA- CD8br AC	MR Egger	29	0.0102752528256162	0.0133081143165188	0.446758604377073	-0.0158086512347607	0.0363591568859931	1.01032822451296	0.984315649620556	1.03702823544562
ebi-a-GCST90001693	ebi-a-GCST90018935	Urolithiasis	CD28+ CD45RA- CD8br AC	Weighted median	29	0.00497906334300506	0.0146301976167071	0.733609664647738	-0.0236961239857409	0.033654250671751	1.00499147947724	0.976582424648155	1.03422696162666
ebi-a-GCST90001693	ebi-a-GCST90018935	Urolithiasis	CD28+ CD45RA- CD8br AC	Inverse variance weighted	29	0.00675938094880789	0.0110200848344806	0.539632226887408	-0.014839985326774	0.0283587472243898	1.00678227712313	0.985269584580588	1.02876468470374
ebi-a-GCST90001693	ebi-a-GCST90018935	Urolithiasis	CD28+ CD45RA- CD8br AC	Simple mode	29	0.0259879662482028	0.0278380450521398	0.358521677499621	-0.0285746020539912	0.0805505345503968	1.02632859781552	0.971829790943192	1.08388361882966
ebi-a-GCST90001693	ebi-a-GCST90018935	Urolithiasis	CD28+ CD45RA- CD8br AC	Weighted mode	29	0.00403412142382648	0.0114165163667916	0.726466466297859	-0.0183422506550851	0.026410493502738	1.00404226944468	0.981824944617982	1.02676234124797
ebi-a-GCST90001694	ebi-a-GCST90018935	Urolithiasis	CD28- DN (CD4-CD8-) %T cell	MR Egger	25	0.0437794115309438	0.0383688227184472	0.265605314316479	-0.0314234809972126	0.1189823040591	1.04475186925276	0.969065105512307	1.12634998628921
ebi-a-GCST90001694	ebi-a-GCST90018935	Urolithiasis	CD28- DN (CD4-CD8-) %T cell	Weighted median	25	0.0205361053813901	0.029242573415809	0.482512432890774	-0.0367793385135956	0.0778515492763758	1.02074842208896	0.963888805020632	1.08096217714117
ebi-a-GCST90001694	ebi-a-GCST90018935	Urolithiasis	CD28- DN (CD4-CD8-) %T cell	Inverse variance weighted	25	0.0414966019930629	0.0205412822681463	0.043367171437288	0.00123568874749608	0.0817575152386296	1.04236961986626	1.0012364525254	1.08519263524573
ebi-a-GCST90001694	ebi-a-GCST90018935	Urolithiasis	CD28- DN (CD4-CD8-) %T cell	Simple mode	25	0.0275802859402083	0.0446346456381739	0.542452955067997	-0.0599036195106125	0.115064191391029	1.02796414286201	0.941855305685143	1.12194545449986
ebi-a-GCST90001694	ebi-a-GCST90018935	Urolithiasis	CD28- DN (CD4-CD8-) %T cell	Weighted mode	25	0.0191530161497531	0.0310961314094688	0.543739106045701	-0.0417954014128057	0.0801014337123118	1.01933761180132	0.959065984045685	1.08339695507678
ebi-a-GCST90001695	ebi-a-GCST90018935	Urolithiasis	CD45RA- CD28- CD8br AC	MR Egger	343	-1.31779777170923e-05	1.50615513257509e-05	0.382221512798105	-4.26986183155641e-05	1.63426628813794e-05	0.999986822109112	0.999957302293257	1.00001634279642
ebi-a-GCST90001695	ebi-a-GCST90018935	Urolithiasis	CD45RA- CD28- CD8br AC	Weighted median	343	-1.44673974310185e-05	1.81498029552423e-05	0.425386893241784	-5.00410112232933e-05	2.11062163612563e-05	0.999985532707221	0.999949960240807	1.0000211064391
ebi-a-GCST90001695	ebi-a-GCST90018935	Urolithiasis	CD45RA- CD28- CD8br AC	Inverse variance weighted	343	-8.998126368896e-06	1.09925523896502e-05	0.413034241794225	-3.05435290526105e-05	1.25472763148185e-05	0.999991001914114	0.999969456937396	1.00001254735503
ebi-a-GCST90001695	ebi-a-GCST90018935	Urolithiasis	CD45RA- CD28- CD8br AC	Simple mode	343	-1.19691096528763e-05	3.73252791568397e-05	0.748656080756321	-8.5126656800282e-05	6.11884374945294e-05	0.999988030961977	0.999914876966371	1.00006119030955
ebi-a-GCST90001695	ebi-a-GCST90018935	Urolithiasis	CD45RA- CD28- CD8br AC	Weighted mode	343	-1.19691096528763e-05	1.87180551133974e-05	0.522963537977566	-4.86564976751352e-05	2.47182783693826e-05	0.999988030961977	0.999951344686033	1.00002471858387
ebi-a-GCST90001696	ebi-a-GCST90018935	Urolithiasis	CD45RA- CD28- CD8br %CD8br	MR Egger	54	-0.000150962216897949	0.000465631743494876	0.747080006059552	-0.0010636004341479	0.000761676000352007	0.999849049177324	0.998936964988315	1.00076196614918
ebi-a-GCST90001696	ebi-a-GCST90018935	Urolithiasis	CD45RA- CD28- CD8br %CD8br	Weighted median	54	-0.000113168205358791	0.000583648795470807	0.846255922528982	-0.00125711984448157	0.00103078343376399	0.999886838197921	0.998743669999659	1.00103131487359
ebi-a-GCST90001696	ebi-a-GCST90018935	Urolithiasis	CD45RA- CD28- CD8br %CD8br	Inverse variance weighted	54	-1.066420891464e-06	0.000394227334348564	0.997841652131247	-0.00077375199621465	0.000771619154431722	0.999998933579677	0.99922654727267	1.00077191692908
ebi-a-GCST90001696	ebi-a-GCST90018935	Urolithiasis	CD45RA- CD28- CD8br %CD8br	Simple mode	54	-5.0727064196017e-06	0.000844451639887246	0.995229609758366	-0.0016601979205986	0.0016500525077594	0.999994927306447	0.99834117944563	1.00165141459347
ebi-a-GCST90001696	ebi-a-GCST90018935	Urolithiasis	CD45RA- CD28- CD8br %CD8br	Weighted mode	54	9.64917235326025e-05	0.000494754538511277	0.846115591884876	-0.000873227171949501	0.00106621061901471	1.00009649637901	0.999127153979945	1.00106677922362
ebi-a-GCST90001697	ebi-a-GCST90018935	Urolithiasis	CD45RA- CD28- CD8br %T cell	MR Egger	183	-0.000510916658574309	0.000399502349384192	0.202575588445793	-0.00129394126336733	0.000272107946218707	0.999489213837117	0.998706895517675	1.00027214497094
ebi-a-GCST90001697	ebi-a-GCST90018935	Urolithiasis	CD45RA- CD28- CD8br %T cell	Weighted median	183	-0.000664723154424603	0.000521926093377016	0.202806515354358	-0.00168769829744355	0.000358251988594347	0.999335497725067	0.99831372506448	1.0003583161685
ebi-a-GCST90001697	ebi-a-GCST90018935	Urolithiasis	CD45RA- CD28- CD8br %T cell	Inverse variance weighted	183	-0.000421557209397572	0.000317061004447315	0.183657482455234	-0.00104299677811431	0.000199882359319165	0.999578531633358	0.998957546953972	1.00019990233713
ebi-a-GCST90001697	ebi-a-GCST90018935	Urolithiasis	CD45RA- CD28- CD8br %T cell	Simple mode	183	-0.000182316448878561	0.000888571285449005	0.837661326633268	-0.00192391616835861	0.00155928327060149	0.999817700169755	0.998077933372042	1.00156049958487
ebi-a-GCST90001697	ebi-a-GCST90018935	Urolithiasis	CD45RA- CD28- CD8br %T cell	Weighted mode	183	-0.000182316448878561	0.000467537514171787	0.697029179367528	-0.00109868997665526	0.000734057078898142	0.999817700169755	0.998901913362196	1.00073432656473
ebi-a-GCST90001698	ebi-a-GCST90018935	Urolithiasis	CD45RA+ CD28- CD8br AC	MR Egger	742	-3.63410042708506e-06	6.66604612771654e-06	0.585803753191406	-1.66995508374095e-05	9.43134998323936e-06	0.999996365906176	0.999983300588599	1.00000943139446
ebi-a-GCST90001698	ebi-a-GCST90018935	Urolithiasis	CD45RA+ CD28- CD8br AC	Weighted median	742	5.58960097012243e-06	8.18225528231419e-06	0.494520304845347	-1.04476193832134e-05	2.16268213234582e-05	1.00000558961659	0.999989552435193	1.00002162705518
ebi-a-GCST90001698	ebi-a-GCST90018935	Urolithiasis	CD45RA+ CD28- CD8br AC	Inverse variance weighted	742	-1.51311775933699e-06	4.82427758287555e-06	0.753789541495535	-1.09687018217731e-05	7.94246630309909e-06	0.999998486883385	0.999989031358334	1.00000794249784
ebi-a-GCST90001698	ebi-a-GCST90018935	Urolithiasis	CD45RA+ CD28- CD8br AC	Simple mode	742	-8.88887281429163e-06	2.41750500501418e-05	0.713210977453108	-5.62719709125695e-05	3.84942252839862e-05	0.999991111166692	0.999943729612325	1.0000384949662
ebi-a-GCST90001698	ebi-a-GCST90018935	Urolithiasis	CD45RA+ CD28- CD8br AC	Weighted mode	742	-8.88887281429163e-06	1.80515056443802e-05	0.622570266591526	-4.42698238772769e-05	2.64920782486936e-05	0.999991111166692	0.999955731156017	1.00002649242917
ebi-a-GCST90001699	ebi-a-GCST90018935	Urolithiasis	CD45RA+ CD28- CD8br %CD8br	MR Egger	35	-6.5267555741391e-05	0.00059846624494608	0.913816925268724	-0.00123826139583571	0.00110772628435293	0.999934734574139	0.998762504933469	1.00110834003972
ebi-a-GCST90001699	ebi-a-GCST90018935	Urolithiasis	CD45RA+ CD28- CD8br %CD8br	Weighted median	35	-0.000755659573834875	0.00065898489648167	0.251504631036999	-0.00204726997093895	0.000535950823269197	0.999244625864958	0.997954824256834	1.00053609447057
ebi-a-GCST90001699	ebi-a-GCST90018935	Urolithiasis	CD45RA+ CD28- CD8br %CD8br	Inverse variance weighted	35	-8.43341106570311e-05	0.000521677319611672	0.871573975095367	-0.00110682165709591	0.000938153435781847	0.999915669445364	0.998893790644071	1.00093859363937
ebi-a-GCST90001699	ebi-a-GCST90018935	Urolithiasis	CD45RA+ CD28- CD8br %CD8br	Simple mode	35	-0.000860720366626141	0.00107182047138398	0.427526945349499	-0.00296148849053874	0.00124004775728646	0.999139649946896	0.997042892390791	1.00124081693441
ebi-a-GCST90001699	ebi-a-GCST90018935	Urolithiasis	CD45RA+ CD28- CD8br %CD8br	Weighted mode	35	-0.000338604638166155	0.000551736579540084	0.54349341673805	-0.00142000833406472	0.00074279905773241	0.999661452681915	0.998580999400716	1.00074307500127
ebi-a-GCST90001700	ebi-a-GCST90018935	Urolithiasis	CD45RA+ CD28- CD8br %T cell	MR Egger	211	0.000245657841255046	0.000279353757113099	0.380205737253091	-0.000301875522686628	0.00079319120519672	1.00024568801761	0.999698170037144	1.00079350586453
ebi-a-GCST90001700	ebi-a-GCST90018935	Urolithiasis	CD45RA+ CD28- CD8br %T cell	Weighted median	211	-0.000161275772096743	0.000326217388235389	0.621036927500692	-0.000800661853038105	0.000478110308844618	0.999838737232141	0.999199658591135	1.0004782246218
ebi-a-GCST90001700	ebi-a-GCST90018935	Urolithiasis	CD45RA+ CD28- CD8br %T cell	Inverse variance weighted	211	-0.000125489792453761	0.000204564088658821	0.539578988154215	-0.000526435406225051	0.000275455821317528	0.999874518081061	0.999473703136581	1.00027549376276
ebi-a-GCST90001700	ebi-a-GCST90018935	Urolithiasis	CD45RA+ CD28- CD8br %T cell	Simple mode	211	-0.000303523833804067	0.000567278104235676	0.593179334603414	-0.00141538891810599	0.000808341250497858	0.999696522224895	0.998585612272375	1.00080866804633
ebi-a-GCST90001700	ebi-a-GCST90018935	Urolithiasis	CD45RA+ CD28- CD8br %T cell	Weighted mode	211	-5.0151359224572e-05	0.000273699090989293	0.85479011747455	-0.000586601577563587	0.000486298859114443	0.999949849898334	0.999413570439505	1.00048641712157
ebi-a-GCST90001701	ebi-a-GCST90018935	Urolithiasis	BAFF-R on CD20- CD38-	MR Egger	17	0.042610744817652	0.0237374812285852	0.0928124080690363	-0.00391471839037499	0.089136208025679	1.04353161569326	0.996092934130585	1.09322955282466
ebi-a-GCST90001701	ebi-a-GCST90018935	Urolithiasis	BAFF-R on CD20- CD38-	Weighted median	17	0.00887247717321542	0.0216008717232667	0.681258605757637	-0.0334652314043872	0.0512101857508181	1.00891195426564	0.967088534957068	1.05254409980705
ebi-a-GCST90001701	ebi-a-GCST90018935	Urolithiasis	BAFF-R on CD20- CD38-	Inverse variance weighted	17	-0.0148307784441106	0.0152025313566935	0.329289176365615	-0.0446277399032299	0.0149661830150087	0.985278655883804	0.956353427796328	1.01507873713288
ebi-a-GCST90001701	ebi-a-GCST90018935	Urolithiasis	BAFF-R on CD20- CD38-	Simple mode	17	0.00187224587851254	0.0327889380919617	0.955172608626724	-0.0623940727817323	0.0661385645387574	1.00187399962514	0.939512577496588	1.06837474576387
ebi-a-GCST90001701	ebi-a-GCST90018935	Urolithiasis	BAFF-R on CD20- CD38-	Weighted mode	17	0.00534239741186343	0.018929205425117	0.781384993524036	-0.0317588452213658	0.0424436400450927	1.00535669346398	0.968740170233922	1.04335725114894
ebi-a-GCST90001702	ebi-a-GCST90018935	Urolithiasis	BAFF-R on CD24+ CD27+	MR Egger	20	-0.0143526501641779	0.0148213875759557	0.345690151856634	-0.043402569813051	0.0146972694846952	0.985749858111375	0.957525841468133	1.01480580542529
ebi-a-GCST90001702	ebi-a-GCST90018935	Urolithiasis	BAFF-R on CD24+ CD27+	Weighted median	20	-0.00245225345000248	0.0140806091882962	0.861741140658368	-0.0300502474590629	0.025145740559058	0.997550750867205	0.970396772351362	1.02546456141284
ebi-a-GCST90001702	ebi-a-GCST90018935	Urolithiasis	BAFF-R on CD24+ CD27+	Inverse variance weighted	20	-0.00183597980771527	0.0107898995649745	0.864886458535608	-0.0229841829550653	0.0193122233396348	0.998165704572225	0.977277941300142	1.01949991059726
ebi-a-GCST90001702	ebi-a-GCST90018935	Urolithiasis	BAFF-R on CD24+ CD27+	Simple mode	20	0.0132051126355397	0.024991341665578	0.603348231129362	-0.0357779170289932	0.0621881423000726	1.01329268517928	0.964854547455651	1.06416253988276
ebi-a-GCST90001702	ebi-a-GCST90018935	Urolithiasis	BAFF-R on CD24+ CD27+	Weighted mode	20	-0.00345844191842476	0.0119355086415202	0.775137739326442	-0.0268520388558043	0.0199351550189548	0.996547531603483	0.97350527182253	1.02013518723506
ebi-a-GCST90001703	ebi-a-GCST90018935	Urolithiasis	BAFF-R on IgD+ CD24+	MR Egger	19	-0.0144512351926132	0.015536002131439	0.365300843030551	-0.0449017993702336	0.0159993289850072	0.985652682723681	0.956091365997538	1.01612800356874
ebi-a-GCST90001703	ebi-a-GCST90018935	Urolithiasis	BAFF-R on IgD+ CD24+	Weighted median	19	-0.00738334436482908	0.0133313033661782	0.579691671875107	-0.0335126989625383	0.0187460102328801	0.992643845563488	0.967042630715288	1.01892281977915
ebi-a-GCST90001703	ebi-a-GCST90018935	Urolithiasis	BAFF-R on IgD+ CD24+	Inverse variance weighted	19	-0.000111841758855421	0.0109944259006629	0.991883589519496	-0.0216609165241547	0.0214372330064439	0.999888164495201	0.978571996394539	1.02166866125453
ebi-a-GCST90001703	ebi-a-GCST90018935	Urolithiasis	BAFF-R on IgD+ CD24+	Simple mode	19	0.00120125366198176	0.0283558074692439	0.966675250570585	-0.0543761289777363	0.0567786363016998	1.00120197545615	0.947075816841738	1.05842148836624
ebi-a-GCST90001703	ebi-a-GCST90018935	Urolithiasis	BAFF-R on IgD+ CD24+	Weighted mode	19	-0.00337956734153333	0.0133960963125077	0.803682860136861	-0.0296359161140484	0.0228767814309817	0.996626136968332	0.970798921456985	1.0231404618762
ebi-a-GCST90001704	ebi-a-GCST90018935	Urolithiasis	BAFF-R on IgD+ CD24-	MR Egger	22	-0.0172084431932639	0.0139861975945524	0.232827817670316	-0.0446213904785866	0.0102045040920588	0.982938776382454	0.956359500109628	1.01025674759908
ebi-a-GCST90001704	ebi-a-GCST90018935	Urolithiasis	BAFF-R on IgD+ CD24-	Weighted median	22	-0.00844807826568633	0.0130620510392061	0.517784006755827	-0.0340496983025302	0.0171535417711576	0.991587506469456	0.96652346886811	1.01730150860981
ebi-a-GCST90001704	ebi-a-GCST90018935	Urolithiasis	BAFF-R on IgD+ CD24-	Inverse variance weighted	22	-0.00554404766751586	0.0103556445838676	0.592397620588488	-0.0258411110518964	0.0147530157168647	0.994471292203337	0.974489912985774	1.01486237860218
ebi-a-GCST90001704	ebi-a-GCST90018935	Urolithiasis	BAFF-R on IgD+ CD24-	Simple mode	22	-0.00940970220948312	0.0235687057495666	0.693743415415904	-0.0556043654786337	0.0367849610596674	0.990634430504643	0.945913297824666	1.03746990042121
ebi-a-GCST90001704	ebi-a-GCST90018935	Urolithiasis	BAFF-R on IgD+ CD24-	Weighted mode	22	-0.00940970220948312	0.0115863142748295	0.425822550317598	-0.0321188781881489	0.0132994737691826	0.990634430504643	0.968391454614718	1.0133883051371
ebi-a-GCST90001705	ebi-a-GCST90018935	Urolithiasis	BAFF-R on IgD+ CD38-	MR Egger	22	-0.0194175061651038	0.0144437293922483	0.193884446715908	-0.0477272157739105	0.00889220344370279	0.98076979931347	0.953393822405128	1.00893185653204
ebi-a-GCST90001705	ebi-a-GCST90018935	Urolithiasis	BAFF-R on IgD+ CD38-	Weighted median	22	-0.00889235608707552	0.0129440690408054	0.492093406935579	-0.0342627314070542	0.0164780192329031	0.991147063979024	0.966317589303302	1.01661453057324
ebi-a-GCST90001705	ebi-a-GCST90018935	Urolithiasis	BAFF-R on IgD+ CD38-	Inverse variance weighted	22	-0.0106969537382035	0.0106192540755044	0.313782527122267	-0.0315106917261922	0.0101167842497851	0.989360055216314	0.968980596323134	1.01016813192326
ebi-a-GCST90001705	ebi-a-GCST90018935	Urolithiasis	BAFF-R on IgD+ CD38-	Simple mode	22	-0.0343553904672967	0.027779725717285	0.229848643776763	-0.0888036528731753	0.0200928719385818	0.96622805537171	0.915025218510118	1.0202960925028
ebi-a-GCST90001705	ebi-a-GCST90018935	Urolithiasis	BAFF-R on IgD+ CD38-	Weighted mode	22	-0.0108667514381219	0.0127769824084429	0.404643587211783	-0.0359096369586699	0.0141761340824262	0.989192078415988	0.964727465252325	1.01427709197127
ebi-a-GCST90001706	ebi-a-GCST90018935	Urolithiasis	BAFF-R on IgD+ CD38- naive	MR Egger	28	-0.0248181931128801	0.015142573980468	0.113266102343608	-0.0544976381145973	0.00486125188883715	0.975487246207215	0.946960745467945	1.00487308694376
ebi-a-GCST90001706	ebi-a-GCST90018935	Urolithiasis	BAFF-R on IgD+ CD38- naive	Weighted median	28	-0.00921249990418015	0.0123719377454255	0.45649621371121	-0.0334614978852141	0.0150364980768538	0.990829805161584	0.967092145607396	1.0151501149665
ebi-a-GCST90001706	ebi-a-GCST90018935	Urolithiasis	BAFF-R on IgD+ CD38- naive	Inverse variance weighted	28	-0.0119027068282145	0.00976257223822823	0.222761344087497	-0.0310373484151418	0.00723193475871282	0.988167850169502	0.969439365376007	1.00725814835245
ebi-a-GCST90001706	ebi-a-GCST90018935	Urolithiasis	BAFF-R on IgD+ CD38- naive	Simple mode	28	-0.0113646645264073	0.0261602085166542	0.667431588313571	-0.0626386732190496	0.039909344166235	0.988699669331953	0.9392828004122	1.04071642290067
ebi-a-GCST90001706	ebi-a-GCST90018935	Urolithiasis	BAFF-R on IgD+ CD38- naive	Weighted mode	28	-0.00832233282390171	0.0116823906192191	0.48233904542385	-0.0312198184375711	0.0145751527897677	0.991712201918303	0.969262487891173	1.01468188826067
ebi-a-GCST90001707	ebi-a-GCST90018935	Urolithiasis	BAFF-R on IgD+ CD38- unsw mem	MR Egger	21	-0.017971093348079	0.0160180747665778	0.275873005944932	-0.0493665198905714	0.0134243331944134	0.982189423755742	0.951832200323728	1.01351484411804
ebi-a-GCST90001707	ebi-a-GCST90018935	Urolithiasis	BAFF-R on IgD+ CD38- unsw mem	Weighted median	21	-0.0078530893770604	0.0131995518487838	0.551876083121982	-0.0337242110006767	0.0180180322465559	0.992177665569549	0.966838111187432	1.01818133632115
ebi-a-GCST90001707	ebi-a-GCST90018935	Urolithiasis	BAFF-R on IgD+ CD38- unsw mem	Inverse variance weighted	21	-0.00749632477934586	0.010585697479732	0.478848410510903	-0.0282442918396206	0.0132516422809289	0.992531702585448	0.972150849271274	1.01333983442551
ebi-a-GCST90001707	ebi-a-GCST90018935	Urolithiasis	BAFF-R on IgD+ CD38- unsw mem	Simple mode	21	-0.00627937496622111	0.026905049342543	0.817830578372029	-0.0590132716776053	0.0464545217451631	0.993740299106928	0.942694257939806	1.04755043721947
ebi-a-GCST90001707	ebi-a-GCST90018935	Urolithiasis	BAFF-R on IgD+ CD38- unsw mem	Weighted mode	21	-0.00485824350020542	0.0123049856225393	0.697155375010793	-0.0289760153203825	0.0192595283199716	0.995153538676798	0.971439763858693	1.01944618944485
ebi-a-GCST90001708	ebi-a-GCST90018935	Urolithiasis	BAFF-R on IgD+ CD38br	MR Egger	27	-0.0159222037455712	0.0148916483283475	0.295193343267114	-0.0451098344691323	0.01326542697799	0.98420388445284	0.955892486123371	1.01335380310442
ebi-a-GCST90001708	ebi-a-GCST90018935	Urolithiasis	BAFF-R on IgD+ CD38br	Weighted median	27	-0.00925665287960511	0.0140640483618545	0.510423501259547	-0.0368221876688399	0.0183088819096297	0.990786058043337	0.963847504084449	1.01847751708972
ebi-a-GCST90001708	ebi-a-GCST90018935	Urolithiasis	BAFF-R on IgD+ CD38br	Inverse variance weighted	27	-0.0128812725565667	0.0104863625199068	0.219303115379782	-0.0334345430955841	0.00767199798245067	0.987201335953438	0.967118213724062	1.00770150316527
ebi-a-GCST90001708	ebi-a-GCST90018935	Urolithiasis	BAFF-R on IgD+ CD38br	Simple mode	27	-0.033672490026334	0.0235162205173596	0.164089986535167	-0.0797642822403588	0.0124193021876908	0.966888118289771	0.923333966951203	1.01249674197174
ebi-a-GCST90001708	ebi-a-GCST90018935	Urolithiasis	BAFF-R on IgD+ CD38br	Weighted mode	27	-0.0114744319181768	0.0125099765412107	0.367456388408658	-0.0359939859389498	0.0130451221025962	0.988591148304151	0.964646094906185	1.01313058091047
ebi-a-GCST90001709	ebi-a-GCST90018935	Urolithiasis	BAFF-R on IgD+ CD38dim	MR Egger	25	-0.00740219120102249	0.0122714022749041	0.55227381128588	-0.0314541396598345	0.0166497572577895	0.992625137543827	0.969035395727612	1.01678913693764
ebi-a-GCST90001709	ebi-a-GCST90018935	Urolithiasis	BAFF-R on IgD+ CD38dim	Weighted median	25	-0.00637808725984173	0.0113761240580935	0.575032364521652	-0.0286752904137051	0.0159191158940216	0.993642209564142	0.971731943921732	1.01604650006961
ebi-a-GCST90001709	ebi-a-GCST90018935	Urolithiasis	BAFF-R on IgD+ CD38dim	Inverse variance weighted	25	0.000889569383205625	0.00866992353766407	0.918277217840217	-0.0161034807506159	0.0178826195170272	1.0008899651674	0.984025487090471	1.01804347094182
ebi-a-GCST90001709	ebi-a-GCST90018935	Urolithiasis	BAFF-R on IgD+ CD38dim	Simple mode	25	0.0293900041204499	0.0192276529888881	0.139455421887646	-0.00829619573777081	0.0670762039786706	1.02982615260824	0.991738122724287	1.06937696584921
ebi-a-GCST90001709	ebi-a-GCST90018935	Urolithiasis	BAFF-R on IgD+ CD38dim	Weighted mode	25	-7.1451914993137e-05	0.0100742428802082	0.994399650511491	-0.0198169679602013	0.019674064130215	0.999928550637634	0.980378097489025	1.01986887399988
ebi-a-GCST90001710	ebi-a-GCST90018935	Urolithiasis	BAFF-R on IgD- CD24-	MR Egger	24	-0.00167666678845963	0.0165374098666514	0.920162178484203	-0.0340899901270964	0.0307366565501772	0.998324738032052	0.966484526658595	1.03121390469899
ebi-a-GCST90001710	ebi-a-GCST90018935	Urolithiasis	BAFF-R on IgD- CD24-	Weighted median	24	-0.00229697550276429	0.013904668119284	0.868790848582958	-0.0295501250165609	0.0249561740110323	0.997705660526781	0.970882210934593	1.02527018605992
ebi-a-GCST90001710	ebi-a-GCST90018935	Urolithiasis	BAFF-R on IgD- CD24-	Inverse variance weighted	24	0.00214850715065156	0.0117704571290244	0.855163772455273	-0.0209215888222363	0.0252186031235395	1.00215081684598	0.979295749292111	1.02553928211271
ebi-a-GCST90001710	ebi-a-GCST90018935	Urolithiasis	BAFF-R on IgD- CD24-	Simple mode	24	-0.000148700808486057	0.0291864538446728	0.995978843358952	-0.0573541503440448	0.0570567487270726	0.999851310246931	0.944259600281541	1.05871588946984
ebi-a-GCST90001710	ebi-a-GCST90018935	Urolithiasis	BAFF-R on IgD- CD24-	Weighted mode	24	-0.00205030158925162	0.0126511020586039	0.87266996702998	-0.0268464616241152	0.0227458584456119	0.9979517988433	0.973510701302122	1.02300651804084
ebi-a-GCST90001711	ebi-a-GCST90018935	Urolithiasis	BAFF-R on IgD- CD27-	MR Egger	20	-0.000980565485260034	0.0150814067378624	0.948876195235119	-0.0305401226914704	0.0285789917209503	0.999019915111977	0.969921515424782	1.02899128941711
ebi-a-GCST90001711	ebi-a-GCST90018935	Urolithiasis	BAFF-R on IgD- CD27-	Weighted median	20	0.000593634666394413	0.0140317460734601	0.966254329524709	-0.0269085876375873	0.0280958569703761	1.00059381090232	0.97345022284184	1.02849426804097
ebi-a-GCST90001711	ebi-a-GCST90018935	Urolithiasis	BAFF-R on IgD- CD27-	Inverse variance weighted	20	0.000107789186397451	0.011184119652849	0.992310347266552	-0.0218130853331867	0.0220286637059816	1.00010779499586	0.978423099588308	1.02227308618566
ebi-a-GCST90001711	ebi-a-GCST90018935	Urolithiasis	BAFF-R on IgD- CD27-	Simple mode	20	0.0153213440052905	0.0275592117390605	0.584738108449993	-0.038694711003268	0.069337399013849	1.01543931753063	0.962044365878272	1.0717977716607
ebi-a-GCST90001711	ebi-a-GCST90018935	Urolithiasis	BAFF-R on IgD- CD27-	Weighted mode	20	-0.00111361172320573	0.0129434561609806	0.932337476789594	-0.0264827857987277	0.0242555623523162	0.998887008112223	0.973864807996061	1.02455212138585
ebi-a-GCST90001712	ebi-a-GCST90018935	Urolithiasis	BAFF-R on IgD- CD38-	MR Egger	18	0.00733416541438364	0.0183478330959964	0.69464153269844	-0.0286275874537693	0.0432959182825366	1.00736112627705	0.971778299517362	1.04424686087162
ebi-a-GCST90001712	ebi-a-GCST90018935	Urolithiasis	BAFF-R on IgD- CD38-	Weighted median	18	-0.00360585377809143	0.0133833013321283	0.787599325934044	-0.0298371243890628	0.0226254168328799	0.996400639505688	0.97060360833058	1.02288331290563
ebi-a-GCST90001712	ebi-a-GCST90018935	Urolithiasis	BAFF-R on IgD- CD38-	Inverse variance weighted	18	-0.0102340773876528	0.0132394553998554	0.439523347812949	-0.0361834099713695	0.0157152551960638	0.989818112591838	0.964463385058394	1.01583938923254
ebi-a-GCST90001712	ebi-a-GCST90018935	Urolithiasis	BAFF-R on IgD- CD38-	Simple mode	18	0.0116209737727373	0.0262248289539106	0.663260042096104	-0.0397796909769275	0.0630216385224021	1.01168875961313	0.961001133053223	1.06504988508776
ebi-a-GCST90001712	ebi-a-GCST90018935	Urolithiasis	BAFF-R on IgD- CD38-	Weighted mode	18	-0.00286552719305605	0.0133852129673253	0.833030186849556	-0.0291005446090136	0.0233694902229015	0.997138574511207	0.971318798687962	1.02364469638733
ebi-a-GCST90001713	ebi-a-GCST90018935	Urolithiasis	BAFF-R on IgD- CD38br	MR Egger	15	-0.0512990391433034	0.0473365288777709	0.298184168508773	-0.144078635743734	0.0414805574571276	0.949994542497711	0.865819661009219	1.0423528956636
ebi-a-GCST90001713	ebi-a-GCST90018935	Urolithiasis	BAFF-R on IgD- CD38br	Weighted median	15	-0.0240967952897913	0.0356498435627403	0.499085151277012	-0.0939704886727622	0.0457768980931797	0.976191214473137	0.910309626289637	1.04684083271611
ebi-a-GCST90001713	ebi-a-GCST90018935	Urolithiasis	BAFF-R on IgD- CD38br	Inverse variance weighted	15	-0.012989837338356	0.0255951145125224	0.611795356107786	-0.0631562617829	0.037176587106188	0.987094166473339	0.938796764170736	1.03787628022596
ebi-a-GCST90001713	ebi-a-GCST90018935	Urolithiasis	BAFF-R on IgD- CD38br	Simple mode	15	-0.00933951746165446	0.0498480244287059	0.854066731156628	-0.107041645341918	0.0883626104186091	0.990703960372278	0.898488254360593	1.09238416009767
ebi-a-GCST90001713	ebi-a-GCST90018935	Urolithiasis	BAFF-R on IgD- CD38br	Weighted mode	15	-0.021388489266576	0.0352617393980454	0.553849906204418	-0.090501498486745	0.047724519953593	0.978838622396306	0.913472965072797	1.04888166955039
ebi-a-GCST90001714	ebi-a-GCST90018935	Urolithiasis	BAFF-R on IgD- CD38dim	MR Egger	4	-0.0400684526142798	0.0690904520913591	0.620582643231273	-0.175485738713344	0.0953488334847841	0.960723672854404	0.839049363011624	1.10004251987027
ebi-a-GCST90001714	ebi-a-GCST90018935	Urolithiasis	BAFF-R on IgD- CD38dim	Weighted median	4	-0.0148144589303389	0.0420212823998392	0.724428400377537	-0.0971761724340238	0.0675472545733459	0.985294735283601	0.907396133865616	1.06988081516485
ebi-a-GCST90001714	ebi-a-GCST90018935	Urolithiasis	BAFF-R on IgD- CD38dim	Inverse variance weighted	4	-0.0240010983409808	0.0380161746148659	0.527818811382877	-0.0985128005861179	0.0505106039041563	0.976284637463894	0.90618409285251	1.05180801656727
ebi-a-GCST90001714	ebi-a-GCST90018935	Urolithiasis	BAFF-R on IgD- CD38dim	Simple mode	4	0.0433420255191764	0.0706935743027072	0.583162018934583	-0.0952173801141297	0.181901431152482	1.04429500931874	0.9091752763602	1.19949595511874
ebi-a-GCST90001714	ebi-a-GCST90018935	Urolithiasis	BAFF-R on IgD- CD38dim	Weighted mode	4	-0.0387172804516193	0.0475482026600298	0.475116034200328	-0.131911757665278	0.0544771967620392	0.962022653312666	0.876418328866799	1.05598839618449
ebi-a-GCST90001715	ebi-a-GCST90018935	Urolithiasis	BAFF-R on memory B cell	MR Egger	18	-0.0091325403083409	0.0158112936525881	0.571576367368087	-0.0401226758674137	0.0218575952507318	0.990909034679888	0.960671580703815	1.02209822246523
ebi-a-GCST90001715	ebi-a-GCST90018935	Urolithiasis	BAFF-R on memory B cell	Weighted median	18	-0.000775463282535156	0.0135912926594235	0.954500674790502	-0.0274143968950053	0.0258634703299349	0.999224837311411	0.972957967211713	1.02620083204762
ebi-a-GCST90001715	ebi-a-GCST90018935	Urolithiasis	BAFF-R on memory B cell	Inverse variance weighted	18	0.0015698965544247	0.0114388868617741	0.890839455478565	-0.0208503216946526	0.023990114803502	1.00157112948713	0.9793655433742	1.0242801926296
ebi-a-GCST90001715	ebi-a-GCST90018935	Urolithiasis	BAFF-R on memory B cell	Simple mode	18	0.022446457715193	0.0288224900774847	0.446813354775672	-0.034045622836677	0.0789385382670631	1.0227002749891	0.966527407909531	1.08213780996128
ebi-a-GCST90001715	ebi-a-GCST90018935	Urolithiasis	BAFF-R on memory B cell	Weighted mode	18	-0.00248722854942313	0.0127824865117936	0.848027386599321	-0.0275409021125385	0.0225664450136923	0.99751586204064	0.972834890737493	1.02282299339445
ebi-a-GCST90001716	ebi-a-GCST90018935	Urolithiasis	BAFF-R on naive-mature B cell	MR Egger	23	-0.00663403884716199	0.0165406920052313	0.692417504050747	-0.0390537951774153	0.0257857174830913	0.993387917807953	0.961698972987929	1.02612104511336
ebi-a-GCST90001716	ebi-a-GCST90018935	Urolithiasis	BAFF-R on naive-mature B cell	Weighted median	23	-0.00884246641403042	0.0128058006113289	0.489876810895476	-0.033941835612235	0.0162569027841742	0.991196513215479	0.966627726312339	1.01638976522909
ebi-a-GCST90001716	ebi-a-GCST90018935	Urolithiasis	BAFF-R on naive-mature B cell	Inverse variance weighted	23	-0.0102177578938684	0.0114493765361887	0.372162928032106	-0.0326585359047982	0.0122230201170614	0.989834266054182	0.967868995680675	1.0122980265175
ebi-a-GCST90001716	ebi-a-GCST90018935	Urolithiasis	BAFF-R on naive-mature B cell	Simple mode	23	-0.00404133236379589	0.0258012654188329	0.876962527820886	-0.0546118125847084	0.0465291478571166	0.995966822830193	0.946852632898581	1.04762861475268
ebi-a-GCST90001716	ebi-a-GCST90018935	Urolithiasis	BAFF-R on naive-mature B cell	Weighted mode	23	-0.00997794925438666	0.0123760434821614	0.428739211805901	-0.0342349944794229	0.0142790959706496	0.990071665326897	0.966344392356061	1.01438152923228
ebi-a-GCST90001717	ebi-a-GCST90018935	Urolithiasis	BAFF-R on unsw mem	MR Egger	25	-0.0128321907364608	0.015142678624989	0.405493977135576	-0.0425118408414393	0.0168474593685177	0.987249790780933	0.958379117438593	1.01699017816866
ebi-a-GCST90001717	ebi-a-GCST90018935	Urolithiasis	BAFF-R on unsw mem	Weighted median	25	-0.00777906173248318	0.0135164320243	0.564935427945868	-0.0342712685001112	0.0187131450351448	0.992251116863813	0.966309339795333	1.01888933322948
ebi-a-GCST90001717	ebi-a-GCST90018935	Urolithiasis	BAFF-R on unsw mem	Inverse variance weighted	25	-0.00122952434613986	0.011507134051951	0.914908871483079	-0.0237835070879638	0.0213244583956841	0.998771231209229	0.976497091574701	1.02155344946554
ebi-a-GCST90001717	ebi-a-GCST90018935	Urolithiasis	BAFF-R on unsw mem	Simple mode	25	0.0157539399589821	0.0292432524463378	0.595041890736709	-0.04156283483584	0.0730707147538043	1.01587868749859	0.959289056677293	1.07580660962448
ebi-a-GCST90001717	ebi-a-GCST90018935	Urolithiasis	BAFF-R on unsw mem	Weighted mode	25	-0.0050638357182779	0.0119660817282201	0.675930243298044	-0.0285173559055892	0.0183896844690334	0.994948963883672	0.971885426048058	1.01855981600473
ebi-a-GCST90001718	ebi-a-GCST90018935	Urolithiasis	BAFF-R on sw mem	MR Egger	20	0.00149434132485005	0.0180420546780255	0.934904453619024	-0.0338680858440799	0.03685676849378	1.00149545840921	0.966699017511869	1.03754440114755
ebi-a-GCST90001718	ebi-a-GCST90018935	Urolithiasis	BAFF-R on sw mem	Weighted median	20	-0.00260096476947416	0.0131609457395294	0.843336519310747	-0.0283964184189518	0.0231944888800035	0.997402414808702	0.972002970536408	1.0234655728647
ebi-a-GCST90001718	ebi-a-GCST90018935	Urolithiasis	BAFF-R on sw mem	Inverse variance weighted	20	-0.00433416321936133	0.0125052248092767	0.728900720380268	-0.0288444038455437	0.020176077406821	0.995675215711214	0.971567624892537	1.02038099024885
ebi-a-GCST90001718	ebi-a-GCST90018935	Urolithiasis	BAFF-R on sw mem	Simple mode	20	0.0157153704276376	0.0289160360856067	0.593117482473466	-0.0409600603001515	0.0723908011554267	1.01583950628932	0.959867466000715	1.07507540268831
ebi-a-GCST90001718	ebi-a-GCST90018935	Urolithiasis	BAFF-R on sw mem	Weighted mode	20	-0.00450192636884134	0.0131571822125981	0.735982613426672	-0.0302900035055336	0.0212861507678509	0.995508192111761	0.970164141746126	1.02151431692573
ebi-a-GCST90001719	ebi-a-GCST90018935	Urolithiasis	BAFF-R on IgD+	MR Egger	24	-0.0156799365529358	0.0142475851743157	0.282996453339241	-0.0436052034945946	0.0122453303887229	0.984442353650372	0.957331834138576	1.01232061141341
ebi-a-GCST90001719	ebi-a-GCST90018935	Urolithiasis	BAFF-R on IgD+	Weighted median	24	-0.00875108917025	0.0128080730141157	0.494450200732723	-0.0338549122779167	0.0163527339374167	0.991287090159174	0.966711752469218	1.01648717169964
ebi-a-GCST90001719	ebi-a-GCST90018935	Urolithiasis	BAFF-R on IgD+	Inverse variance weighted	24	-0.00581816333424509	0.0104685750541037	0.578365263524133	-0.0263365704402883	0.0147002437717981	0.994198729400605	0.974007212398635	1.0148088237536
ebi-a-GCST90001719	ebi-a-GCST90018935	Urolithiasis	BAFF-R on IgD+	Simple mode	24	-0.00977239467933677	0.0280755537811727	0.730949590074861	-0.0648004800904352	0.0452556907317617	0.990275200005358	0.937254445645675	1.04629535373405
ebi-a-GCST90001719	ebi-a-GCST90018935	Urolithiasis	BAFF-R on IgD+	Weighted mode	24	-0.00977239467933677	0.0129026021475484	0.456501950984068	-0.0350614948885316	0.015516705529858	0.990275200005358	0.965546038285868	1.01563771468276
ebi-a-GCST90001720	ebi-a-GCST90018935	Urolithiasis	BAFF-R on transitional	MR Egger	25	-0.00937742881317609	0.0168669998265597	0.583604712998167	-0.0424367484732332	0.023681890846881	0.990666402158128	0.958451087098313	1.02396453358528
ebi-a-GCST90001720	ebi-a-GCST90018935	Urolithiasis	BAFF-R on transitional	Weighted median	25	-0.00926416145314159	0.0143827392283579	0.519499810377825	-0.037454330340723	0.0189260074344398	0.99077861868129	0.963238407486188	1.01910623954234
ebi-a-GCST90001720	ebi-a-GCST90018935	Urolithiasis	BAFF-R on transitional	Inverse variance weighted	25	-0.0134000619201364	0.0118411679039971	0.257781458863332	-0.0366087510119706	0.00980862717169786	0.986689319226543	0.96405324642915	1.0098568894216
ebi-a-GCST90001720	ebi-a-GCST90018935	Urolithiasis	BAFF-R on transitional	Simple mode	25	-0.00990474356013049	0.0269150208850298	0.716098571593023	-0.0626581844947889	0.0428486973745279	0.990144146863519	0.939264473985271	1.04377995625486
ebi-a-GCST90001720	ebi-a-GCST90018935	Urolithiasis	BAFF-R on transitional	Weighted mode	25	-0.00990474356013049	0.013073334724147	0.456047842957494	-0.0355284796194587	0.0157189924991977	0.990144146863519	0.965095248293195	1.01584318573937
ebi-a-GCST90001721	ebi-a-GCST90018935	Urolithiasis	CD19 on CD20-	MR Egger	21	0.0404580281548101	0.0351453754652765	0.26394682619383	-0.0284269077571318	0.109342964066752	1.04128760402321	0.97197333526091	1.11554487654883
ebi-a-GCST90001721	ebi-a-GCST90018935	Urolithiasis	CD19 on CD20-	Weighted median	21	0.0259177165611556	0.0324757882459656	0.424834082215579	-0.037734828400937	0.0895702615232482	1.02625650108513	0.962968258871217	1.09370417593416
ebi-a-GCST90001721	ebi-a-GCST90018935	Urolithiasis	CD19 on CD20-	Inverse variance weighted	21	0.00923650515131515	0.0221464701534934	0.676631274856055	-0.0341705763495319	0.0526435866521622	1.00927929330121	0.966406644459707	1.05405389928387
ebi-a-GCST90001721	ebi-a-GCST90018935	Urolithiasis	CD19 on CD20-	Simple mode	21	0.0838437560130251	0.0490262865759419	0.102702177669079	-0.0122477656758211	0.179935277701871	1.08745897160911	0.987826932931518	1.19713987897021
ebi-a-GCST90001721	ebi-a-GCST90018935	Urolithiasis	CD19 on CD20-	Weighted mode	21	0.0275821322476347	0.0327558735483384	0.409715711595212	-0.0366193799071085	0.091783644402378	1.02796604080159	0.964042999662743	1.09612764307295
ebi-a-GCST90001722	ebi-a-GCST90018935	Urolithiasis	CD19 on CD20- CD38-	MR Egger	20	0.000377420082489503	0.0388469971840093	0.99235510324889	-0.0757626943981687	0.0765175345631477	1.00037749131441	0.927036171335471	1.07952111910244
ebi-a-GCST90001722	ebi-a-GCST90018935	Urolithiasis	CD19 on CD20- CD38-	Weighted median	20	0.0370309416978178	0.0310594873864453	0.233159852852713	-0.0238456535796149	0.0979075369752506	1.03772512931878	0.97643640759202	1.10286080654791
ebi-a-GCST90001722	ebi-a-GCST90018935	Urolithiasis	CD19 on CD20- CD38-	Inverse variance weighted	20	0.0239935666253813	0.0217378895056934	0.269694192566293	-0.0186126968057777	0.0665998300565403	1.02428372826848	0.981559449743708	1.06886766386848
ebi-a-GCST90001722	ebi-a-GCST90018935	Urolithiasis	CD19 on CD20- CD38-	Simple mode	20	0.0111015072053466	0.044541395704458	0.805849514276817	-0.0761996283753911	0.0984026427860844	1.01116335760211	0.926631206212054	1.10340697453608
ebi-a-GCST90001722	ebi-a-GCST90018935	Urolithiasis	CD19 on CD20- CD38-	Weighted mode	20	0.025738958457507	0.0322208371679093	0.434261924729779	-0.0374138823915952	0.0888917993066091	1.0260730658149	0.963277369292249	1.09296239063971
ebi-a-GCST90001723	ebi-a-GCST90018935	Urolithiasis	CD19 on CD24+ CD27+	MR Egger	31	-0.0223275782487933	0.0247170954457129	0.373795972246646	-0.0707730853223906	0.0261179288248039	0.977919837308644	0.931673278484976	1.02646199079239
ebi-a-GCST90001723	ebi-a-GCST90018935	Urolithiasis	CD19 on CD24+ CD27+	Weighted median	31	-0.00886009277561778	0.0242067887622351	0.714352495941589	-0.0563053987495986	0.038585213198363	0.991179042181309	0.94525041351057	1.03933929000971
[truncated: 1,993 more rows]
