# Supplementary material for: Genetically predicted blood metabolites mediate the association between immune cell characteristics and urolithiasis: A Mendelian randomization study and mediation analysis
Source: Genes Dis. 2025 Jan 28;12(5):101547. doi: 10.1016/j.gendis.2025.101547 (PMC12226092; doi:10.1016/j.gendis.2025.101547)
Supplement: Multimedia component 3 [file mmc3.csv]

id.exposure	id.outcome	outcome	exposure	egger_intercept	se	pval
ebi-a-GCST90001391	ebi-a-GCST90018935	Urolithiasis	IgD+ %B cell	0.00374230572534895	0.0131823766573076	0.780378033005143
ebi-a-GCST90001392	ebi-a-GCST90018935	Urolithiasis	IgD+ CD38br AC	0.00389205041396064	0.00464985942504862	0.409665774424121
ebi-a-GCST90001393	ebi-a-GCST90018935	Urolithiasis	IgD+ CD38dim %B cell	-0.0159205977879258	0.00825620437931686	0.0743459204458027
ebi-a-GCST90001394	ebi-a-GCST90018935	Urolithiasis	IgD+ CD38dim AC	-0.00485252910115977	0.00605689821569328	0.431239632127904
ebi-a-GCST90001395	ebi-a-GCST90018935	Urolithiasis	IgD+ CD38- %B cell	0.00321968016486713	0.00559728276305333	0.570978073266161
ebi-a-GCST90001396	ebi-a-GCST90018935	Urolithiasis	IgD+ CD38- AC	-0.0146476244641092	0.0107420185704094	0.191578276509975
ebi-a-GCST90001397	ebi-a-GCST90018935	Urolithiasis	Unsw mem %B cell	0.0105006250031358	0.00530925191883827	0.0572012264588595
ebi-a-GCST90001398	ebi-a-GCST90018935	Urolithiasis	Unsw mem AC	-0.0101389392524266	0.00795774886130672	0.217236102402229
ebi-a-GCST90001399	ebi-a-GCST90018935	Urolithiasis	IgD- CD27- %B cell	0.00673609740175602	0.00893499057823448	0.463400783245426
ebi-a-GCST90001400	ebi-a-GCST90018935	Urolithiasis	IgD+ AC	-0.0121163564323808	0.0060741340682606	0.0645698862057601
ebi-a-GCST90001401	ebi-a-GCST90018935	Urolithiasis	IgD- CD27- AC	0.00381920242570799	0.00887113263343272	0.670506140083379
ebi-a-GCST90001402	ebi-a-GCST90018935	Urolithiasis	Sw mem %B cell	-0.016451326811448	0.0111780596613996	0.166822337221659
ebi-a-GCST90001403	ebi-a-GCST90018935	Urolithiasis	Sw mem AC	-0.00110994489260908	0.00805342108721297	0.891579970769981
ebi-a-GCST90001404	ebi-a-GCST90018935	Urolithiasis	PB/PC %B cell	0.00668281737304707	0.00604140429174577	0.278783600855087
ebi-a-GCST90001405	ebi-a-GCST90018935	Urolithiasis	PB/PC AC	-0.00359591225488361	0.00538152559795509	0.510958897304471
ebi-a-GCST90001406	ebi-a-GCST90018935	Urolithiasis	Memory B cell %B cell	0.0150924895297649	0.00691278723620117	0.0382344959573021
ebi-a-GCST90001407	ebi-a-GCST90018935	Urolithiasis	Memory B cell AC	-0.0055277420021885	0.00643890299979564	0.405080189867451
ebi-a-GCST90001408	ebi-a-GCST90018935	Urolithiasis	Naive-mature B cell %B cell	-0.00927614869343521	0.00592688017851437	0.129651255662146
ebi-a-GCST90001409	ebi-a-GCST90018935	Urolithiasis	Naive-mature B cell AC	0.00194719732924319	0.005933379559101	0.746027704361929
ebi-a-GCST90001410	ebi-a-GCST90018935	Urolithiasis	IgD- CD38br %B cell	-0.007328748337185	0.0110308512094253	0.515904540217218
ebi-a-GCST90001411	ebi-a-GCST90018935	Urolithiasis	IgD+ CD24+ %B cell	0.00732779239654678	0.0134145168134898	0.591245781929499
ebi-a-GCST90001412	ebi-a-GCST90018935	Urolithiasis	IgD+ CD24+ AC	-0.00918404881780056	0.00809465992111494	0.269336160331535
ebi-a-GCST90001413	ebi-a-GCST90018935	Urolithiasis	IgD- CD24- %B cell	-0.00297581266026465	0.0075957480621639	0.700394342939797
ebi-a-GCST90001414	ebi-a-GCST90018935	Urolithiasis	IgD- CD24- AC	-0.0130184717118155	0.0106459652426281	0.239091653479864
ebi-a-GCST90001415	ebi-a-GCST90018935	Urolithiasis	IgD+ CD24- %B cell	-0.0067276935140829	0.00778140897921776	0.398642269694941
ebi-a-GCST90001416	ebi-a-GCST90018935	Urolithiasis	IgD+ CD24- AC	-0.0043206472538091	0.00675012502393511	0.529040443492963
ebi-a-GCST90001417	ebi-a-GCST90018935	Urolithiasis	CD24+ CD27+ %B cell	0.0099483757972207	0.00750523755970946	0.197477379951022
ebi-a-GCST90001418	ebi-a-GCST90018935	Urolithiasis	CD24+ CD27+ AC	-0.0115317900973225	0.00537311213492083	0.0421768754294386
ebi-a-GCST90001419	ebi-a-GCST90018935	Urolithiasis	CD20- %B cell	-0.014597838681331	0.00996699262043859	0.161273608615834
ebi-a-GCST90001420	ebi-a-GCST90018935	Urolithiasis	IgD- CD38br AC	0.00125605755390805	0.0064651107481519	0.847914553031486
ebi-a-GCST90001421	ebi-a-GCST90018935	Urolithiasis	CD20- AC	-0.00829421627161925	0.00422899534063001	0.062625668110268
ebi-a-GCST90001422	ebi-a-GCST90018935	Urolithiasis	CD20- CD38- %B cell	0.000968513862238968	0.00709459678024064	0.892553419430284
ebi-a-GCST90001423	ebi-a-GCST90018935	Urolithiasis	CD20- CD38- AC	0.0184271476230312	0.0132207271650858	0.183682823627403
ebi-a-GCST90001424	ebi-a-GCST90018935	Urolithiasis	IgD+ %Lymphocyte	-0.00682842972202089	0.00610472616179814	0.278890247472962
ebi-a-GCST90001425	ebi-a-GCST90018935	Urolithiasis	IgD- CD38br %lymphocyte	-0.00398124366959801	0.00567908898820624	0.488868227763984
ebi-a-GCST90001426	ebi-a-GCST90018935	Urolithiasis	IgD- CD38dim %lymphocyte	-0.000953331340502707	0.00611201305157162	0.877412354710059
ebi-a-GCST90001427	ebi-a-GCST90018935	Urolithiasis	IgD- CD38- %lymphocyte	-0.00706609966487071	0.00555564683747606	0.214263165606301
ebi-a-GCST90001428	ebi-a-GCST90018935	Urolithiasis	IgD- CD38dim %B cell	-0.00296958767532438	0.00628883258499732	0.641049309593536
ebi-a-GCST90001429	ebi-a-GCST90018935	Urolithiasis	IgD+ CD38br %lymphocyte	-0.00359603830264506	0.00684028521433222	0.603910547838228
ebi-a-GCST90001430	ebi-a-GCST90018935	Urolithiasis	IgD+ CD38dim %lymphocyte	0.00184051521230725	0.00480795177636449	0.704394312088252
ebi-a-GCST90001431	ebi-a-GCST90018935	Urolithiasis	IgD+ CD38- %lymphocyte	-0.00721676446495188	0.00617657647696902	0.257884722688696
ebi-a-GCST90001432	ebi-a-GCST90018935	Urolithiasis	Unsw Mem %lymphocyte	-0.0140578028213954	0.00756610422443752	0.0766036602595415
ebi-a-GCST90001433	ebi-a-GCST90018935	Urolithiasis	IgD- CD27- %lymphocyte	0.0133091484149012	0.0121805265237158	0.290723538254179
ebi-a-GCST90001434	ebi-a-GCST90018935	Urolithiasis	Sw mem %lymphocyte	-0.0106652042993373	0.0103799558101638	0.319477857711379
ebi-a-GCST90001435	ebi-a-GCST90018935	Urolithiasis	PB/PC %lymphocyte	-0.00183568827817429	0.0050310180313842	0.719704928381527
ebi-a-GCST90001436	ebi-a-GCST90018935	Urolithiasis	Memory B cell %lymphocyte	-0.0113563181463109	0.00509278379287946	0.0346038550826836
ebi-a-GCST90001437	ebi-a-GCST90018935	Urolithiasis	Naive-mature B cell %lymphocyte	-0.00292755380136614	0.0101581620029861	0.776021070218236
ebi-a-GCST90001438	ebi-a-GCST90018935	Urolithiasis	IgD- CD38dim AC	0.00329388028365486	0.00957075026148112	0.73471306871477
ebi-a-GCST90001439	ebi-a-GCST90018935	Urolithiasis	IgD+ CD24+ %lymphocyte	0.00333414151186122	0.0103886267283661	0.753355779418567
ebi-a-GCST90001440	ebi-a-GCST90018935	Urolithiasis	IgD- CD24- %lymphocyte	0.00275530830243568	0.00642622762181266	0.672267087682861
ebi-a-GCST90001441	ebi-a-GCST90018935	Urolithiasis	IgD+ CD24- %lymphocyte	0.00866258330301153	0.0106541960274124	0.425301846542302
ebi-a-GCST90001442	ebi-a-GCST90018935	Urolithiasis	CD24+ CD27+ %lymphocyte	-0.0131101694160964	0.00445818379269089	0.00734189534856246
ebi-a-GCST90001443	ebi-a-GCST90018935	Urolithiasis	CD20- %lymphocyte	-0.000840675304363828	0.00680030358686104	0.903063498182453
ebi-a-GCST90001444	ebi-a-GCST90018935	Urolithiasis	CD20- CD38- %lymphocyte	0.00533358763828194	0.00682736469764451	0.442647946978733
ebi-a-GCST90001445	ebi-a-GCST90018935	Urolithiasis	IgD- CD38- %B cell	-0.0250539244657419	0.0181065908609776	0.196557894562977
ebi-a-GCST90001446	ebi-a-GCST90018935	Urolithiasis	IgD- CD38- AC	-0.0141415552112731	0.0110929147726106	0.22468472567793
ebi-a-GCST90001447	ebi-a-GCST90018935	Urolithiasis	IgD+ CD38br %B cell	-0.0116990924622005	0.00990682980826325	0.24875111716801
ebi-a-GCST90001448	ebi-a-GCST90018935	Urolithiasis	CD11c+ monocyte AC	-0.0100434205928013	0.0130164685301478	0.451601401831964
ebi-a-GCST90001449	ebi-a-GCST90018935	Urolithiasis	CD11c+ monocyte %monocyte	-0.00770831638997494	0.009627628885818	0.432745649975167
ebi-a-GCST90001450	ebi-a-GCST90018935	Urolithiasis	CD62L- monocyte AC	0.00437866224899389	0.00660180657230909	0.515136276980178
ebi-a-GCST90001451	ebi-a-GCST90018935	Urolithiasis	CD62L- monocyte %monocyte	0.00416003302643021	0.00894425573106549	0.64642592590578
ebi-a-GCST90001452	ebi-a-GCST90018935	Urolithiasis	CD11c+ CD62L- monocyte AC	0.00351357177929749	0.00644960785257774	0.591153335116655
ebi-a-GCST90001453	ebi-a-GCST90018935	Urolithiasis	CD11c+ CD62L- monocyte %monocyte	-0.0217681261001451	0.0126318245755642	0.10197299470508
ebi-a-GCST90001454	ebi-a-GCST90018935	Urolithiasis	CD62L- HLA DR++ monocyte AC	0.0123357592004889	0.0117615571246084	0.308943701988875
ebi-a-GCST90001455	ebi-a-GCST90018935	Urolithiasis	CD62L- HLA DR++ monocyte %monocyte	-0.0020669611178244	0.00737519481219434	0.784479662640952
ebi-a-GCST90001456	ebi-a-GCST90018935	Urolithiasis	CD11c+ HLA DR++ monocyte AC	-0.0191107122651743	0.00846783809709096	0.0374699309593135
ebi-a-GCST90001457	ebi-a-GCST90018935	Urolithiasis	CD11c+ HLA DR++ monocyte %monocyte	-0.00223588655522995	0.00660786628886424	0.739485759879081
ebi-a-GCST90001458	ebi-a-GCST90018935	Urolithiasis	Myeloid DC AC	-0.0035390780839384	0.00598053135401523	0.560324375518469
ebi-a-GCST90001459	ebi-a-GCST90018935	Urolithiasis	Myeloid DC %DC	-0.0202187925371904	0.0088492993448718	0.0307288467334829
ebi-a-GCST90001460	ebi-a-GCST90018935	Urolithiasis	Plasmacytoid DC AC	-0.00321272744440747	0.00584937687102647	0.587192960015044
ebi-a-GCST90001461	ebi-a-GCST90018935	Urolithiasis	DC AC	-0.00234903410208604	0.0087894794611416	0.79215208787436
ebi-a-GCST90001462	ebi-a-GCST90018935	Urolithiasis	CD62L- DC AC	-0.00922687165660891	0.00681792811044905	0.193674829018157
ebi-a-GCST90001463	ebi-a-GCST90018935	Urolithiasis	CD62L- DC %DC	0.00439506919150998	0.00677681094391728	0.523344835557372
ebi-a-GCST90001464	ebi-a-GCST90018935	Urolithiasis	CD86+ myeloid DC AC	-0.000329971644366899	0.00715983573079057	0.963676777522749
ebi-a-GCST90001465	ebi-a-GCST90018935	Urolithiasis	CD86+ myeloid DC %DC	0.0120485005038745	0.00708373061623926	0.10306163325828
ebi-a-GCST90001466	ebi-a-GCST90018935	Urolithiasis	CD86+ plasmacytoid DC AC	-0.00315325334893259	0.00676372145665259	0.646663937743115
ebi-a-GCST90001467	ebi-a-GCST90018935	Urolithiasis	CD86+ plasmacytoid DC %DC	0.00301362411232658	0.00593768280418973	0.616053018958619
ebi-a-GCST90001468	ebi-a-GCST90018935	Urolithiasis	CD62L- myeloid DC AC	0.00878348825408812	0.010747350467598	0.42656514033214
ebi-a-GCST90001469	ebi-a-GCST90018935	Urolithiasis	CD62L- myeloid DC %DC	0.000806569678270111	0.00664256144938178	0.904365750700588
ebi-a-GCST90001470	ebi-a-GCST90018935	Urolithiasis	CD62L- plasmacytoid DC AC	0.000938156610574616	0.00750735319825311	0.901686105230822
ebi-a-GCST90001471	ebi-a-GCST90018935	Urolithiasis	CD62L- plasmacytoid DC %DC	0.00300771339824957	0.00725317862881633	0.683565456305922
ebi-a-GCST90001472	ebi-a-GCST90018935	Urolithiasis	CD62L- CD86+ myeloid DC AC	0.0144499809893037	0.00690648053908472	0.0500780799597391
ebi-a-GCST90001473	ebi-a-GCST90018935	Urolithiasis	CD62L- CD86+ myeloid DC %DC	0.0066261330480866	0.00621467797822864	0.301239065372869
ebi-a-GCST90001474	ebi-a-GCST90018935	Urolithiasis	Plasmacytoid DC %DC	0.00545088615101947	0.00561756550963101	0.341976929369545
ebi-a-GCST90001475	ebi-a-GCST90018935	Urolithiasis	HLA DR++ monocyte %monocyte	0.0128480744608319	0.00785975372658416	0.117761650047833
ebi-a-GCST90001476	ebi-a-GCST90018935	Urolithiasis	HLA DR++ monocyte %leukocyte	0.00210262978170471	0.0132158786732607	0.878811399937955
ebi-a-GCST90001477	ebi-a-GCST90018935	Urolithiasis	HLA DR++ monocyte AC	-0.01111686934218	0.00675415561704474	0.1139909512382
ebi-a-GCST90001478	ebi-a-GCST90018935	Urolithiasis	CD4 Treg %CD4	0.00547977832124106	0.00922173077131252	0.560187511935755
ebi-a-GCST90001479	ebi-a-GCST90018935	Urolithiasis	CD4 Treg %T cell	-0.000904984625715992	0.0083309527412667	0.91493643379873
ebi-a-GCST90001480	ebi-a-GCST90018935	Urolithiasis	Resting Treg AC	-0.00188560277547526	0.00913446892007082	0.83819845121316
ebi-a-GCST90001481	ebi-a-GCST90018935	Urolithiasis	Resting Treg % CD4 Treg	0.0104780107295875	0.00688209802127719	0.138714195013172
ebi-a-GCST90001482	ebi-a-GCST90018935	Urolithiasis	Resting Treg %CD4	0.000716907538623842	0.00637133196749882	0.911113364573335
ebi-a-GCST90001483	ebi-a-GCST90018935	Urolithiasis	CD39+ resting Treg AC	0.000668484051454826	0.0074742712678244	0.929419213114468
ebi-a-GCST90001484	ebi-a-GCST90018935	Urolithiasis	CD39+ resting Treg %resting Treg	0.00234545512026344	0.00616057480183412	0.706503899308681
ebi-a-GCST90001485	ebi-a-GCST90018935	Urolithiasis	CD39+ resting Treg % CD4 Treg	-0.0036769380311184	0.00487711262495121	0.456245157590328
ebi-a-GCST90001486	ebi-a-GCST90018935	Urolithiasis	Activated Treg AC	-0.00563264584728035	0.0081679858285584	0.501716704993836
ebi-a-GCST90001487	ebi-a-GCST90018935	Urolithiasis	Activated Treg %CD4 Treg	-0.00292625692691697	0.00782440250808035	0.711131468003674
ebi-a-GCST90001488	ebi-a-GCST90018935	Urolithiasis	Activated Treg %CD4	-0.00248974474666308	0.00756363918994615	0.746045736918742
ebi-a-GCST90001489	ebi-a-GCST90018935	Urolithiasis	CD39+ activated Treg AC	-0.000846929026584194	0.00506685269463087	0.868452649409975
ebi-a-GCST90001490	ebi-a-GCST90018935	Urolithiasis	CD39+ activated Treg %activated Treg	0.0070580632320702	0.0141933630790505	0.636686813137946
ebi-a-GCST90001491	ebi-a-GCST90018935	Urolithiasis	CD39+ activated Treg %CD4 Treg	-0.00678027209058569	0.00618603552247267	0.283929146689196
ebi-a-GCST90001492	ebi-a-GCST90018935	Urolithiasis	Secreting Treg AC	0.00422611209212371	0.0068849105813786	0.545925204938852
ebi-a-GCST90001493	ebi-a-GCST90018935	Urolithiasis	Secreting Treg % CD4 Treg	-0.00476735011780617	0.00592350028699548	0.427473014300646
ebi-a-GCST90001494	ebi-a-GCST90018935	Urolithiasis	Secreting Treg %CD4	-0.00139209118682404	0.00638315437024204	0.82928369911853
ebi-a-GCST90001495	ebi-a-GCST90018935	Urolithiasis	CD39+ secreting Treg AC	-0.00327839187931355	0.00617804388039513	0.600342568802013
ebi-a-GCST90001496	ebi-a-GCST90018935	Urolithiasis	CD39+ secreting Treg %secreting Treg	0.00488494064428213	0.00561755451793787	0.392484615417652
ebi-a-GCST90001497	ebi-a-GCST90018935	Urolithiasis	CD39+ secreting Treg %CD4 Treg	0.00375401382036411	0.00797872348914199	0.643086213146467
ebi-a-GCST90001498	ebi-a-GCST90018935	Urolithiasis	Activated & resting Treg AC	0.00329119389356272	0.00808364541510422	0.688984094899344
ebi-a-GCST90001499	ebi-a-GCST90018935	Urolithiasis	Activated & resting Treg % CD4 Treg	0.00536373252939824	0.00605750641113548	0.383722250418726
ebi-a-GCST90001500	ebi-a-GCST90018935	Urolithiasis	Activated & resting Treg %CD4+	-0.00646390927596647	0.00746413548332212	0.393852616083708
ebi-a-GCST90001501	ebi-a-GCST90018935	Urolithiasis	Activated & secreting Treg AC	0.00123112968180775	0.00790603532737214	0.877740710412096
ebi-a-GCST90001502	ebi-a-GCST90018935	Urolithiasis	Activated & secreting Treg %CD4 Treg	-0.00197520657611014	0.00643421445508123	0.760576022067871
ebi-a-GCST90001503	ebi-a-GCST90018935	Urolithiasis	Activated & secreting Treg %CD4+	-0.00157989560465021	0.00561416697873253	0.780392486277166
ebi-a-GCST90001504	ebi-a-GCST90018935	Urolithiasis	CD25hi AC	0.00373329184659185	0.00701192700414247	0.600023749063781
ebi-a-GCST90001505	ebi-a-GCST90018935	Urolithiasis	CD25hi %CD4+	-0.0125641321329516	0.00766247970767525	0.114112152947441
ebi-a-GCST90001506	ebi-a-GCST90018935	Urolithiasis	CD25hi %T cell	0.00169929732861901	0.00922532666233404	0.855916510149494
ebi-a-GCST90001507	ebi-a-GCST90018935	Urolithiasis	CD25hi CD45RA+ CD4 not Treg AC	0.00357966002911759	0.00651127420590855	0.587359973975946
ebi-a-GCST90001508	ebi-a-GCST90018935	Urolithiasis	CD25hi CD45RA+ CD4 not Treg %CD4+	-0.00453446772631534	0.00479890690866548	0.351579419910882
ebi-a-GCST90001509	ebi-a-GCST90018935	Urolithiasis	CD25hi CD45RA+ CD4 not Treg %T cell	-0.00533422281312153	0.00603955397007401	0.385214153294457
ebi-a-GCST90001510	ebi-a-GCST90018935	Urolithiasis	CD25hi CD45RA- CD4 not Treg AC	-0.00151609208209154	0.00939779953108297	0.873541161860022
ebi-a-GCST90001511	ebi-a-GCST90018935	Urolithiasis	CD25hi CD45RA- CD4 not Treg %CD4+	-0.00704179064618979	0.00676630155606073	0.30931068923051
ebi-a-GCST90001512	ebi-a-GCST90018935	Urolithiasis	CD25hi CD45RA- CD4 not Treg %T cell	-0.00428699359653797	0.00663289629090706	0.523152623471893
ebi-a-GCST90001513	ebi-a-GCST90018935	Urolithiasis	CD4 Treg AC	0.000668112478961144	0.00899135685213171	0.941505026672034
ebi-a-GCST90001514	ebi-a-GCST90018935	Urolithiasis	HSC AC	-0.000724420541931285	0.0078322751853619	0.927388614391424
ebi-a-GCST90001515	ebi-a-GCST90018935	Urolithiasis	Im MDSC AC	-0.00170507547580157	0.00719218006371116	0.814897161684303
ebi-a-GCST90001516	ebi-a-GCST90018935	Urolithiasis	Im MDSC %CD33dim HLA DR- CD66b-	0.00044207752778208	0.0072936000127476	0.952270047038635
ebi-a-GCST90001517	ebi-a-GCST90018935	Urolithiasis	CD33br HLA DR+ AC	0.000655766937715715	0.00500908872221384	0.89677831454852
ebi-a-GCST90001518	ebi-a-GCST90018935	Urolithiasis	CD33br HLA DR+ CD14- AC	0.00195098027099198	0.0050948639928507	0.704769336169801
ebi-a-GCST90001519	ebi-a-GCST90018935	Urolithiasis	CD33br HLA DR+ CD14- %CD33br HLA DR+	0.000233396906519704	0.00754770554579885	0.975691178004445
ebi-a-GCST90001520	ebi-a-GCST90018935	Urolithiasis	CD33br HLA DR+ CD14dim AC	0.0024520789003155	0.00609757387177913	0.690746814357594
ebi-a-GCST90001521	ebi-a-GCST90018935	Urolithiasis	CD33br HLA DR+ CD14dim %CD33br HLA DR+	-0.000348512975200643	0.00838789260954636	0.967201543181673
ebi-a-GCST90001522	ebi-a-GCST90018935	Urolithiasis	CD33- HLA DR- AC	-0.00251702753542938	0.0127469427085325	0.845563712030251
ebi-a-GCST90001523	ebi-a-GCST90018935	Urolithiasis	CD33- HLA DR+ AC	0.00286676417908484	0.00534373130790808	0.595025874974867
ebi-a-GCST90001524	ebi-a-GCST90018935	Urolithiasis	Gr MDSC AC	-0.00290786350358815	0.00864055009540058	0.740154621878583
ebi-a-GCST90001525	ebi-a-GCST90018935	Urolithiasis	CD33dim HLA DR+ CD11b+ AC	-0.00740666439706505	0.00680373462575769	0.286706064656863
ebi-a-GCST90001526	ebi-a-GCST90018935	Urolithiasis	CD33dim HLA DR+ CD11b+ %CD33dim HLA DR+	-0.00446042123278136	0.00599287623942929	0.464239786279233
ebi-a-GCST90001527	ebi-a-GCST90018935	Urolithiasis	CD33dim HLA DR+ CD11b- AC	0.0048038786720502	0.00503453973064223	0.348455720821346
ebi-a-GCST90001528	ebi-a-GCST90018935	Urolithiasis	CD33dim HLA DR+ CD11b- %CD33dim HLA DR+	0.0019063652093346	0.00545245522749269	0.729794339256153
ebi-a-GCST90001529	ebi-a-GCST90018935	Urolithiasis	CD66b++ myeloid cell AC	-0.0075844045152418	0.00877344558277855	0.400941822276566
ebi-a-GCST90001530	ebi-a-GCST90018935	Urolithiasis	Mo MDSC AC	-0.0121810274990043	0.0103430630448602	0.255140871606866
ebi-a-GCST90001531	ebi-a-GCST90018935	Urolithiasis	CD33dim HLA DR- AC	-0.0107749260807751	0.00553603144406108	0.0639323573338821
ebi-a-GCST90001532	ebi-a-GCST90018935	Urolithiasis	Basophil AC	-0.00258280927472689	0.00508055499694344	0.616252865385898
ebi-a-GCST90001533	ebi-a-GCST90018935	Urolithiasis	Basophil %CD33dim HLA DR- CD66b-	-0.00778533599226176	0.00778678874648335	0.330652775892197
ebi-a-GCST90001534	ebi-a-GCST90018935	Urolithiasis	CD45RA- CD4+ AC	-0.0051766563037385	0.00663373706012419	0.448176711508042
ebi-a-GCST90001535	ebi-a-GCST90018935	Urolithiasis	CD45RA- CD4+ %CD4+	-0.0106004889899571	0.00630246373471234	0.10369835738381
ebi-a-GCST90001536	ebi-a-GCST90018935	Urolithiasis	CD45RA- CD4+ %T cell	0.00322429128111367	0.00526087506808363	0.54527904566665
ebi-a-GCST90001537	ebi-a-GCST90018935	Urolithiasis	CM CD4+ AC	-0.00492680676870758	0.00678096250344278	0.473745228467916
ebi-a-GCST90001538	ebi-a-GCST90018935	Urolithiasis	CM CD4+ %CD4+	-0.0100957143686711	0.00397863149900237	0.0165988316068548
ebi-a-GCST90001539	ebi-a-GCST90018935	Urolithiasis	CM CD4+ %T cell	-0.00822406221866141	0.00748551893512214	0.283283354034654
ebi-a-GCST90001540	ebi-a-GCST90018935	Urolithiasis	Naive CD4+ AC	-0.00943636300486054	0.0101019804746837	0.359550823116033
ebi-a-GCST90001541	ebi-a-GCST90018935	Urolithiasis	Naive CD4+ %CD4+	0.00013054291606257	0.00704225345421809	0.985318743220184
ebi-a-GCST90001542	ebi-a-GCST90018935	Urolithiasis	EM CD4+ AC	-0.00586891702778167	0.00735675843915892	0.433939333928359
ebi-a-GCST90001543	ebi-a-GCST90018935	Urolithiasis	EM CD4+ %CD4+	0.00531617970273363	0.00874100725100811	0.548144994801271
ebi-a-GCST90001544	ebi-a-GCST90018935	Urolithiasis	EM CD4+ %T cell	-0.00979167506182571	0.00972241964984483	0.325339897916354
ebi-a-GCST90001545	ebi-a-GCST90018935	Urolithiasis	TD CD4+ AC	-0.00472319973826313	0.0123546651559873	0.710237442997417
ebi-a-GCST90001546	ebi-a-GCST90018935	Urolithiasis	TD CD4+ %CD4+	-0.0123706765174791	0.0101195312556374	0.235078984078955
ebi-a-GCST90001547	ebi-a-GCST90018935	Urolithiasis	TD CD4+ %T cell	0.00607843773383124	0.00483698034229109	0.220492356416381
ebi-a-GCST90001548	ebi-a-GCST90018935	Urolithiasis	CM CD8br AC	0.00668822781969294	0.00965842256763231	0.495020850475634
ebi-a-GCST90001549	ebi-a-GCST90018935	Urolithiasis	CM CD8br %CD8br	-0.00751091843116631	0.00843476788769124	0.380298817816435
ebi-a-GCST90001550	ebi-a-GCST90018935	Urolithiasis	CM CD8br %T cell	0.000299491732754531	0.0112942447691098	0.979107623651915
ebi-a-GCST90001551	ebi-a-GCST90018935	Urolithiasis	Naive CD8br AC	-0.00298021833768812	0.00522548220864861	0.573354042748177
ebi-a-GCST90001552	ebi-a-GCST90018935	Urolithiasis	Naive CD8br %CD8br	-0.00198493061519767	0.00425795248370857	0.643902186555776
ebi-a-GCST90001553	ebi-a-GCST90018935	Urolithiasis	Naive CD8br %T cell	-0.00739642943687945	0.00486262926000842	0.139866768920487
ebi-a-GCST90001554	ebi-a-GCST90018935	Urolithiasis	EM CD8br AC	0.00175334405580647	0.00627921831535702	0.782676759006413
ebi-a-GCST90001555	ebi-a-GCST90018935	Urolithiasis	EM CD8br %CD8br	-0.00785463661680475	0.00541693895862082	0.160555369032246
ebi-a-GCST90001556	ebi-a-GCST90018935	Urolithiasis	EM CD8br %T cell	0.0021909082314697	0.00791653559126996	0.786322767907127
ebi-a-GCST90001557	ebi-a-GCST90018935	Urolithiasis	TD CD8br AC	-0.000620466420234523	0.0102906937183697	0.952624680639826
ebi-a-GCST90001558	ebi-a-GCST90018935	Urolithiasis	TD CD8br %CD8br	0.0184520638365207	0.00871717432316052	0.0458260184145609
ebi-a-GCST90001559	ebi-a-GCST90018935	Urolithiasis	TD CD8br %T cell	0.00448531935739733	0.00769392678007996	0.568040670918201
ebi-a-GCST90001560	ebi-a-GCST90018935	Urolithiasis	CD45RA+ CD8br AC	-0.00453285335730015	0.00467442142149092	0.341477821274056
ebi-a-GCST90001561	ebi-a-GCST90018935	Urolithiasis	CD45RA+ CD8br %CD8br	0.00146615357931646	0.00611108613670569	0.812350872675932
ebi-a-GCST90001562	ebi-a-GCST90018935	Urolithiasis	CD45RA+ CD8br %T cell	0.00237904125318787	0.00500317550101333	0.63775983019766
ebi-a-GCST90001563	ebi-a-GCST90018935	Urolithiasis	CM DN (CD4-CD8-) AC	-0.0146378990704746	0.0211213871047606	0.559947794636047
ebi-a-GCST90001564	ebi-a-GCST90018935	Urolithiasis	CM DN (CD4-CD8-) %DN	1.55188075160269e-05	0.00660207673801403	0.998157664554585
ebi-a-GCST90001565	ebi-a-GCST90018935	Urolithiasis	CM DN (CD4-CD8-) %T cell	0.00256538023317346	0.00573744243123032	0.661621083213472
ebi-a-GCST90001566	ebi-a-GCST90018935	Urolithiasis	Naive DN (CD4-CD8-) AC	-0.0103145815393046	0.00754295052673934	0.188319046744776
ebi-a-GCST90001567	ebi-a-GCST90018935	Urolithiasis	Naive DN (CD4-CD8-) %DN	0.00677677408865646	0.00506804624976244	0.195476225566653
ebi-a-GCST90001568	ebi-a-GCST90018935	Urolithiasis	Naive DN (CD4-CD8-) %T cell	-0.00656700979002671	0.00703892023544785	0.360969159646525
ebi-a-GCST90001569	ebi-a-GCST90018935	Urolithiasis	EM DN (CD4-CD8-) AC	-0.0231317403315643	0.0107881944206352	0.0451674809957935
ebi-a-GCST90001570	ebi-a-GCST90018935	Urolithiasis	EM DN (CD4-CD8-) %DN	-0.00890381352075767	0.00562667700816277	0.125196641899987
ebi-a-GCST90001571	ebi-a-GCST90018935	Urolithiasis	EM DN (CD4-CD8-) %T cell	-0.00319844382228496	0.00623377250775006	0.612786390565297
ebi-a-GCST90001572	ebi-a-GCST90018935	Urolithiasis	TD DN (CD4-CD8-) AC	0.0111753595167282	0.0103462885327485	0.292937121760976
ebi-a-GCST90001573	ebi-a-GCST90018935	Urolithiasis	TD DN (CD4-CD8-) %DN	-0.00113523780174949	0.00787727320815208	0.886564659084835
ebi-a-GCST90001574	ebi-a-GCST90018935	Urolithiasis	TD DN (CD4-CD8-) %T cell	0.00427641982752954	0.00786373383542893	0.591584987632602
ebi-a-GCST90001575	ebi-a-GCST90018935	Urolithiasis	Naive CD4+ %T cell	-0.00529099075777911	0.00667493811853091	0.433313372264111
ebi-a-GCST90001576	ebi-a-GCST90018935	Urolithiasis	Transitional %B cell	-0.00031324357081652	0.00968247153517144	0.974648355621334
ebi-a-GCST90001577	ebi-a-GCST90018935	Urolithiasis	Transitional AC	0.00653085876015198	0.00572903464466353	0.263323737912409
ebi-a-GCST90001578	ebi-a-GCST90018935	Urolithiasis	Transitional %lymphocyte	-0.00292300609420501	0.00895256927047416	0.746764431956036
ebi-a-GCST90001579	ebi-a-GCST90018935	Urolithiasis	CD14- CD16+ monocyte AC	0.00586684492204563	0.00840867382394961	0.494789436254791
ebi-a-GCST90001580	ebi-a-GCST90018935	Urolithiasis	CD14+ CD16+ monocyte AC	-0.00804456937708516	0.00769105937778202	0.308702861633312
ebi-a-GCST90001581	ebi-a-GCST90018935	Urolithiasis	CD14- CD16- AC	-0.00102306757779768	0.0060815252966564	0.867942850397908
ebi-a-GCST90001582	ebi-a-GCST90018935	Urolithiasis	CD14+ CD16- monocyte AC	-0.000817672809639177	0.00467619601433237	0.862495437915122
ebi-a-GCST90001583	ebi-a-GCST90018935	Urolithiasis	Monocyte AC	0.00694009969416013	0.00450235674217218	0.134850335930144
ebi-a-GCST90001584	ebi-a-GCST90018935	Urolithiasis	CD14- CD16+ monocyte %monocyte	0.00389192605921751	0.00795851369719353	0.629891294473383
ebi-a-GCST90001585	ebi-a-GCST90018935	Urolithiasis	CD14+ CD16+ monocyte %monocyte	-0.00206810898503078	0.00788428176711483	0.795322518435547
ebi-a-GCST90001586	ebi-a-GCST90018935	Urolithiasis	CD14+ CD16- monocyte %monocyte	0.000142761742518717	0.00513907106012834	0.978067582610878
ebi-a-GCST90001587	ebi-a-GCST90018935	Urolithiasis	CD16+ monocyte %monocyte	0.00334543205538277	0.010171368887858	0.74533664090925
ebi-a-GCST90001588	ebi-a-GCST90018935	Urolithiasis	T/B	0.000964706738615718	0.00635313176084537	0.880479419204452
ebi-a-GCST90001589	ebi-a-GCST90018935	Urolithiasis	CD4/CD8br	-0.0226102454332701	0.0101469095892598	0.0441399329039812
ebi-a-GCST90001590	ebi-a-GCST90018935	Urolithiasis	CD4+ AC	-0.0030742835265165	0.00625672045916837	0.628040238183184
ebi-a-GCST90001591	ebi-a-GCST90018935	Urolithiasis	CD4+ %T cell	0.0080568732409736	0.00983165618815929	0.422169719152479
ebi-a-GCST90001592	ebi-a-GCST90018935	Urolithiasis	CD8br AC	0.00355057628534162	0.00515941115707816	0.49887479118853
ebi-a-GCST90001593	ebi-a-GCST90018935	Urolithiasis	CD8br %T cell	0.0113229412400569	0.00766212325713799	0.154308452437724
ebi-a-GCST90001594	ebi-a-GCST90018935	Urolithiasis	DP (CD4+CD8+) AC	-0.000757432650225039	0.00998479809417013	0.940417190624884
ebi-a-GCST90001595	ebi-a-GCST90018935	Urolithiasis	DP (CD4+CD8+) %T cell	-0.037838745355462	0.026167476629179	0.19830894701261
ebi-a-GCST90001596	ebi-a-GCST90018935	Urolithiasis	CD8dim AC	0.000418478978495867	0.00730670749925819	0.954765415216544
ebi-a-GCST90001597	ebi-a-GCST90018935	Urolithiasis	CD8dim %T cell	-0.00331914131863764	0.0121331233641853	0.787718350900818
ebi-a-GCST90001598	ebi-a-GCST90018935	Urolithiasis	DN (CD4-CD8-) AC	-0.0107915943074367	0.00955559844222456	0.27357753782237
ebi-a-GCST90001599	ebi-a-GCST90018935	Urolithiasis	DN (CD4-CD8-) %T cell	-0.0107959022306385	0.0123433588259763	0.397644938898719
ebi-a-GCST90001600	ebi-a-GCST90018935	Urolithiasis	Leukocyte AC	-0.0135910619628965	0.0133217751120257	0.331674047017758
ebi-a-GCST90001601	ebi-a-GCST90018935	Urolithiasis	Lymphocyte AC	-0.0152030466521236	0.00641915293898749	0.0299798493114724
ebi-a-GCST90001602	ebi-a-GCST90018935	Urolithiasis	Lymphocyte %leukocyte	0.00199343652573591	0.00499247154266337	0.693912292606042
ebi-a-GCST90001603	ebi-a-GCST90018935	Urolithiasis	T cell AC	-0.0199456429351056	0.00812255334592285	0.0244593752750595
ebi-a-GCST90001604	ebi-a-GCST90018935	Urolithiasis	T cell %lymphocyte	-8.70631065475397e-05	0.0175799436676899	0.996113828698969
ebi-a-GCST90001605	ebi-a-GCST90018935	Urolithiasis	T cell %leukocyte	0.00724730722494233	0.00510169140938547	0.173523816767055
ebi-a-GCST90001606	ebi-a-GCST90018935	Urolithiasis	CD4+ %leukocyte	-0.00643161585184579	0.00778144553132691	0.423413363207154
ebi-a-GCST90001607	ebi-a-GCST90018935	Urolithiasis	CD8br %leukocyte	0.0136190109697067	0.00947892621366551	0.170050679684675
ebi-a-GCST90001608	ebi-a-GCST90018935	Urolithiasis	DP (CD4+CD8+) %leukocyte	0.00415823203712364	0.0116394803793158	0.724307102365085
ebi-a-GCST90001609	ebi-a-GCST90018935	Urolithiasis	CD4+ CD8dim AC	0.00356652087290656	0.0112661206207394	0.755423794023345
ebi-a-GCST90001610	ebi-a-GCST90018935	Urolithiasis	CD4+ CD8dim %lymphocyte	-0.00354815285893779	0.0125303605511893	0.779960962390619
ebi-a-GCST90001611	ebi-a-GCST90018935	Urolithiasis	CD4+ CD8dim %leukocyte	-0.000790466254243663	0.0168247572576407	0.963147132056059
ebi-a-GCST90001612	ebi-a-GCST90018935	Urolithiasis	CD8dim %leukocyte	0.0152200181977213	0.0106917907467238	0.173792533355688
ebi-a-GCST90001613	ebi-a-GCST90018935	Urolithiasis	DN (CD4-CD8-) %leukocyte	0.00970441402256798	0.00592300093157156	0.118693547784577
ebi-a-GCST90001614	ebi-a-GCST90018935	Urolithiasis	CD8br and CD8dim %leukocyte	0.0206273775679125	0.0143739830405307	0.174892524946845
ebi-a-GCST90001615	ebi-a-GCST90018935	Urolithiasis	TCRgd AC	0.00429331603975544	0.00864954095361925	0.625331590548625
ebi-a-GCST90001616	ebi-a-GCST90018935	Urolithiasis	TCRgd %T cell	-0.00253409851617531	0.0059566753331855	0.675865990370422
ebi-a-GCST90001617	ebi-a-GCST90018935	Urolithiasis	TCRgd %lymphocyte	0.00936264305306405	0.00618955890890382	0.146824331087173
ebi-a-GCST90001618	ebi-a-GCST90018935	Urolithiasis	HLA DR+ T cell AC	0.00758182222483417	0.00503387191560355	0.142148786886687
ebi-a-GCST90001619	ebi-a-GCST90018935	Urolithiasis	HLA DR+ T cell%T cell	0.00511490457290196	0.00604803981353676	0.404193775205772
ebi-a-GCST90001620	ebi-a-GCST90018935	Urolithiasis	HLA DR+ T cell%lymphocyte	0.00326276032467324	0.00713500036368981	0.651121365339734
ebi-a-GCST90001621	ebi-a-GCST90018935	Urolithiasis	NKT AC	-0.0018711665925201	0.00507526250265143	0.714718326744768
ebi-a-GCST90001622	ebi-a-GCST90018935	Urolithiasis	NKT %T cell	0.0034354073828927	0.00667105139729605	0.610004742904092
ebi-a-GCST90001623	ebi-a-GCST90018935	Urolithiasis	NKT %lymphocyte	-0.00304961429910027	0.00708168075335412	0.66945205683228
ebi-a-GCST90001624	ebi-a-GCST90018935	Urolithiasis	HLA DR+ CD4+ AC	0.00418977647728296	0.00504029503491364	0.414760240301881
ebi-a-GCST90001625	ebi-a-GCST90018935	Urolithiasis	HLA DR+ CD4+ %T cell	0.000917389579499782	0.00716161234848802	0.899096165608597
ebi-a-GCST90001626	ebi-a-GCST90018935	Urolithiasis	HLA DR+ CD4+ %lymphocyte	0.00598472333158208	0.00779888040429461	0.451819118539748
ebi-a-GCST90001627	ebi-a-GCST90018935	Urolithiasis	HLA DR+ CD8br AC	0.00432889801804285	0.00457846658802671	0.351280308512996
ebi-a-GCST90001628	ebi-a-GCST90018935	Urolithiasis	HLA DR+ CD8br %T cell	0.00234383278929126	0.00634063696375608	0.714154661062663
ebi-a-GCST90001629	ebi-a-GCST90018935	Urolithiasis	HLA DR+ CD8br %lymphocyte	0.00404572296198823	0.00746354489105518	0.591778003385217
ebi-a-GCST90001630	ebi-a-GCST90018935	Urolithiasis	CD8br NKT AC	-0.0169548838061066	0.0112747839726157	0.145682527508754
ebi-a-GCST90001631	ebi-a-GCST90018935	Urolithiasis	CD8br NKT %T cell	-0.000937088945006024	0.00887283431147976	0.916669946940896
ebi-a-GCST90001632	ebi-a-GCST90018935	Urolithiasis	CD8br NKT %lymphocyte	-0.0055311980394327	0.00766001486758002	0.476448774964168
ebi-a-GCST90001633	ebi-a-GCST90018935	Urolithiasis	CD8dim NKT AC	0.0083698240657852	0.00868394159764796	0.343383179526448
ebi-a-GCST90001634	ebi-a-GCST90018935	Urolithiasis	CD8dim NKT %T cell	0.012433366212536	0.00932760971456587	0.197530263649618
ebi-a-GCST90001635	ebi-a-GCST90018935	Urolithiasis	CD8dim NKT %lymphocyte	0.0085925092229926	0.00974182045451228	0.385846362581876
ebi-a-GCST90001636	ebi-a-GCST90018935	Urolithiasis	DN (CD4-CD8-) NKT AC	-0.0320111386425967	0.0264649954481033	0.260973679379872
ebi-a-GCST90001637	ebi-a-GCST90018935	Urolithiasis	DN (CD4-CD8-) NKT %T cell	-0.000113510943554975	0.00995264646744343	0.990975751679148
ebi-a-GCST90001638	ebi-a-GCST90018935	Urolithiasis	DN (CD4-CD8-) NKT %lymphocyte	-0.00181080037734867	0.00927356091129981	0.846547291635135
ebi-a-GCST90001639	ebi-a-GCST90018935	Urolithiasis	CD3- lymphocyte AC	-0.0198600512880422	0.0124221893304239	0.12943296969562
ebi-a-GCST90001640	ebi-a-GCST90018935	Urolithiasis	CD3- lymphocyte %lymphocyte	-0.0107265272557291	0.035702666357714	0.778808947914134
ebi-a-GCST90001641	ebi-a-GCST90018935	Urolithiasis	CD3- lymphocyte %leukocyte	-0.0133468246667264	0.00802711393628379	0.113683376697134
ebi-a-GCST90001642	ebi-a-GCST90018935	Urolithiasis	B cell AC	-0.00508800926285067	0.00560302364045726	0.371071832603983
ebi-a-GCST90001643	ebi-a-GCST90018935	Urolithiasis	B cell % CD3- lymphocyte	0.00400284555825441	0.00581101290554281	0.496802373160101
ebi-a-GCST90001644	ebi-a-GCST90018935	Urolithiasis	B cell %lymphocyte	-0.00693469450927583	0.00596458103121588	0.253570807275
ebi-a-GCST90001645	ebi-a-GCST90018935	Urolithiasis	NK AC	0.000598997539742496	0.012109008276813	0.961037738071641
ebi-a-GCST90001646	ebi-a-GCST90018935	Urolithiasis	NK %CD3- lymphocyte	-0.000711508205487432	0.00783657152671987	0.92838038972295
ebi-a-GCST90001647	ebi-a-GCST90018935	Urolithiasis	NK %lymphocyte	-0.00878918846882389	0.0061092357281705	0.162646150563519
ebi-a-GCST90001648	ebi-a-GCST90018935	Urolithiasis	HLA DR+ NK AC	-0.00228879770641346	0.00947119894246014	0.811935529566548
ebi-a-GCST90001649	ebi-a-GCST90018935	Urolithiasis	HLA DR+ NK %NK	0.00820201138974924	0.00656505558361753	0.224668753035943
ebi-a-GCST90001650	ebi-a-GCST90018935	Urolithiasis	HLA DR+ NK %CD3- lymphocyte	-0.00608205808736341	0.00677056168624857	0.378328893917354
ebi-a-GCST90001651	ebi-a-GCST90018935	Urolithiasis	Granulocyte AC	-0.0120085018714866	0.00710862052615507	0.105288676322073
ebi-a-GCST90001652	ebi-a-GCST90018935	Urolithiasis	Granulocyte %leukocyte	-0.00122767250492414	0.00613273771957027	0.843023719767702
ebi-a-GCST90001653	ebi-a-GCST90018935	Urolithiasis	CD28- DN (CD4-CD8-) %DN	-0.00767007003167524	0.00676109320748964	0.266960364192567
ebi-a-GCST90001654	ebi-a-GCST90018935	Urolithiasis	CD28- DN (CD4-CD8-) AC	-0.0046815931238567	0.00712563506053907	0.516185376006539
ebi-a-GCST90001655	ebi-a-GCST90018935	Urolithiasis	CD28+ DN (CD4-CD8-) %T cell	0.00314805727134794	0.0094398354175421	0.741924692779017
ebi-a-GCST90001656	ebi-a-GCST90018935	Urolithiasis	CD28+ DN (CD4-CD8-) %DN	0.00767007003167524	0.00676109320748964	0.266960364192567
ebi-a-GCST90001657	ebi-a-GCST90018935	Urolithiasis	CD28+ DN (CD4-CD8-) AC	0.0111010062794511	0.0177853419087188	0.54649320934136
ebi-a-GCST90001658	ebi-a-GCST90018935	Urolithiasis	CD39+ CD4+ %T cell	-0.00197326211482242	0.00557486429735071	0.725931738739892
ebi-a-GCST90001659	ebi-a-GCST90018935	Urolithiasis	CD39+ CD4+ %CD4+	0.0177893680463799	0.00746066521378394	0.0253590913389536
ebi-a-GCST90001660	ebi-a-GCST90018935	Urolithiasis	CD39+ CD4+ AC	-0.00212219128747564	0.00622684903693767	0.735882130730241
ebi-a-GCST90001661	ebi-a-GCST90018935	Urolithiasis	CD28- CD8dim %T cell	-0.00285442696721872	0.00656285809049438	0.667662284857842
ebi-a-GCST90001662	ebi-a-GCST90018935	Urolithiasis	CD28- CD8dim %CD8dim	0.00024234573576274	0.00505427498550133	0.962434462058397
ebi-a-GCST90001663	ebi-a-GCST90018935	Urolithiasis	CD28- CD8dim AC	0.0018943967471352	0.00638844601679998	0.769177577527912
ebi-a-GCST90001664	ebi-a-GCST90018935	Urolithiasis	CD28+ CD45RA+ CD8dim %T cell	-0.00115738622251771	0.00492719433987839	0.815583355253301
ebi-a-GCST90001665	ebi-a-GCST90018935	Urolithiasis	CD28+ CD45RA+ CD8dim %CD8dim	0.00388487655256683	0.00510199993299063	0.453244841845953
ebi-a-GCST90001666	ebi-a-GCST90018935	Urolithiasis	CD28+ CD45RA+ CD8dim AC	0.00204022824060496	0.0043219169617332	0.639064438107164
ebi-a-GCST90001667	ebi-a-GCST90018935	Urolithiasis	CD28+ CD45RA- CD8dim %T cell	0.00761237419412355	0.00478219759597326	0.123067952601503
ebi-a-GCST90001668	ebi-a-GCST90018935	Urolithiasis	CD28+ CD45RA- CD8dim %CD8dim	-0.00416335009209911	0.00572796611180725	0.473353693959461
ebi-a-GCST90001669	ebi-a-GCST90018935	Urolithiasis	CD28+ CD45RA- CD8dim AC	-0.00340077052498639	0.00548151884273736	0.539126726956583
ebi-a-GCST90001670	ebi-a-GCST90018935	Urolithiasis	CD39+ CD8br %T cell	-0.00356287759147081	0.00925864450438149	0.704882503935712
ebi-a-GCST90001671	ebi-a-GCST90018935	Urolithiasis	CD39+ CD8br %CD8br	-0.0163287808459685	0.00936398163096845	0.0973547811731077
ebi-a-GCST90001672	ebi-a-GCST90018935	Urolithiasis	CD39+ CD8br AC	3.65663718683979e-05	0.00912184362683689	0.996837688664843
ebi-a-GCST90001673	ebi-a-GCST90018935	Urolithiasis	CD28- CD127- CD25++ CD8br %T cell	-0.00807671273117434	0.00743276177597403	0.292365354152055
ebi-a-GCST90001674	ebi-a-GCST90018935	Urolithiasis	CD28- CD127- CD25++ CD8br %CD8br	-0.00359505919783248	0.00874716537183064	0.686526728766993
ebi-a-GCST90001675	ebi-a-GCST90018935	Urolithiasis	CD28- CD127- CD25++ CD8br AC	-0.000158477009682472	0.00640831036180364	0.980452259685651
ebi-a-GCST90001676	ebi-a-GCST90018935	Urolithiasis	CD28- CD25++ CD8br %T cell	-0.00312772219499732	0.0155651097874975	0.847380754796947
ebi-a-GCST90001677	ebi-a-GCST90018935	Urolithiasis	CD28- CD25++ CD8br %CD8br	0.00809254805352257	0.00705440203137386	0.26262219670861
ebi-a-GCST90001678	ebi-a-GCST90018935	Urolithiasis	CD28- CD25++ CD8br AC	-0.00267302166457969	0.00619719774661498	0.670246223656648
ebi-a-GCST90001679	ebi-a-GCST90018935	Urolithiasis	CD25++ CD8br %T cell	-0.0119653401992056	0.0114347957451302	0.310929044159089
ebi-a-GCST90001680	ebi-a-GCST90018935	Urolithiasis	CD25++ CD8br %CD8br	-0.0168187353407393	0.00962653398056435	0.0952262945515387
ebi-a-GCST90001681	ebi-a-GCST90018935	Urolithiasis	CD25++ CD8br AC	0.0136625134159527	0.0076119381467782	0.0834761433392224
ebi-a-GCST90001682	ebi-a-GCST90018935	Urolithiasis	CD127- CD8br %T cell	0.0218911521924503	0.0143365800189635	0.150732482585219
ebi-a-GCST90001683	ebi-a-GCST90018935	Urolithiasis	CD127- CD8br %CD8br	-0.0158165469324088	0.00705412969772426	0.0446224620017285
ebi-a-GCST90001684	ebi-a-GCST90018935	Urolithiasis	CD127- CD8br AC	-0.0107599947082914	0.0112700496319543	0.354842252954542
ebi-a-GCST90001685	ebi-a-GCST90018935	Urolithiasis	CD28- CD8br %T cell	-0.024174083617336	0.0115765148173438	0.0555312657832443
ebi-a-GCST90001686	ebi-a-GCST90018935	Urolithiasis	CD28- CD8br %CD8br	-0.0166458096671432	0.011993316055554	0.179057407663124
ebi-a-GCST90001687	ebi-a-GCST90018935	Urolithiasis	CD28- CD8br AC	-0.0424394677691439	0.0200137132924508	0.0523064013869603
ebi-a-GCST90001688	ebi-a-GCST90018935	Urolithiasis	CD28+ CD45RA+ CD8br %T cell	-0.00408783753724724	0.00466814651566853	0.383583932896971
ebi-a-GCST90001689	ebi-a-GCST90018935	Urolithiasis	CD28+ CD45RA+ CD8br %CD8br	-0.00449390869519019	0.00427889589196628	0.300602831252992
ebi-a-GCST90001690	ebi-a-GCST90018935	Urolithiasis	CD28+ CD45RA+ CD8br AC	-0.0041250503836433	0.00349714561714261	0.243548622627392
ebi-a-GCST90001691	ebi-a-GCST90018935	Urolithiasis	CD28+ CD45RA- CD8br %T cell	0.00182190329176582	0.00537205013239618	0.737332954077013
ebi-a-GCST90001692	ebi-a-GCST90018935	Urolithiasis	CD28+ CD45RA- CD8br %CD8br	-0.00214473645052266	0.00495962708935598	0.668856742104044
ebi-a-GCST90001693	ebi-a-GCST90018935	Urolithiasis	CD28+ CD45RA- CD8br AC	-0.00255279647318601	0.00524887012165528	0.630642258064788
ebi-a-GCST90001694	ebi-a-GCST90018935	Urolithiasis	CD28- DN (CD4-CD8-) %T cell	-0.000622414352452747	0.00875879168879921	0.943962970233428
ebi-a-GCST90001695	ebi-a-GCST90018935	Urolithiasis	CD45RA- CD28- CD8br AC	0.00138537065618894	0.00341261271555355	0.685029536737376
ebi-a-GCST90001696	ebi-a-GCST90018935	Urolithiasis	CD45RA- CD28- CD8br %CD8br	0.00283253751059225	0.00461134202994097	0.541725473670919
ebi-a-GCST90001697	ebi-a-GCST90018935	Urolithiasis	CD45RA- CD28- CD8br %T cell	0.0016280523972337	0.00441020241234071	0.712442984044102
ebi-a-GCST90001698	ebi-a-GCST90018935	Urolithiasis	CD45RA+ CD28- CD8br AC	0.00124253315768567	0.00269339726486511	0.644700574146711
ebi-a-GCST90001699	ebi-a-GCST90018935	Urolithiasis	CD45RA+ CD28- CD8br %CD8br	-0.000396449234188047	0.00579997183893384	0.945916617572415
ebi-a-GCST90001700	ebi-a-GCST90018935	Urolithiasis	CD45RA+ CD28- CD8br %T cell	-0.00805244610818879	0.00415823626968154	0.0541542493367104
ebi-a-GCST90001701	ebi-a-GCST90018935	Urolithiasis	BAFF-R on CD20- CD38-	-0.0289932154121286	0.00920171896666838	0.00659491464697206
ebi-a-GCST90001702	ebi-a-GCST90018935	Urolithiasis	BAFF-R on CD24+ CD27+	0.00916930023800631	0.00744381836937274	0.233873889188733
ebi-a-GCST90001703	ebi-a-GCST90018935	Urolithiasis	BAFF-R on IgD+ CD24+	0.0105699751257374	0.00809130583700808	0.208836873718488
ebi-a-GCST90001704	ebi-a-GCST90018935	Urolithiasis	BAFF-R on IgD+ CD24-	0.00712403168389512	0.00574151781928612	0.229040718661414
ebi-a-GCST90001705	ebi-a-GCST90018935	Urolithiasis	BAFF-R on IgD+ CD38-	0.00508575876535325	0.00567770919500809	0.381045727558371
ebi-a-GCST90001706	ebi-a-GCST90018935	Urolithiasis	BAFF-R on IgD+ CD38- naive	0.00695110992988011	0.00622987238232908	0.274726863280434
ebi-a-GCST90001707	ebi-a-GCST90018935	Urolithiasis	BAFF-R on IgD+ CD38- unsw mem	0.00681338303360194	0.00781960726288463	0.394456016318006
ebi-a-GCST90001708	ebi-a-GCST90018935	Urolithiasis	BAFF-R on IgD+ CD38br	0.00186039927978153	0.00646867607757599	0.776022622342277
ebi-a-GCST90001709	ebi-a-GCST90018935	Urolithiasis	BAFF-R on IgD+ CD38dim	0.00542533976147113	0.00568228093463344	0.349616075671187
ebi-a-GCST90001710	ebi-a-GCST90018935	Urolithiasis	BAFF-R on IgD- CD24-	0.00207441633002295	0.00616861446739897	0.739841932500494
ebi-a-GCST90001711	ebi-a-GCST90018935	Urolithiasis	BAFF-R on IgD- CD27-	0.000729475401461508	0.0067813234511599	0.915525767145473
ebi-a-GCST90001712	ebi-a-GCST90018935	Urolithiasis	BAFF-R on IgD- CD38-	-0.0132297002909029	0.00980234036741194	0.195916875488458
ebi-a-GCST90001713	ebi-a-GCST90018935	Urolithiasis	BAFF-R on IgD- CD38br	0.00967679998774394	0.0100584383365269	0.353574840815849
ebi-a-GCST90001714	ebi-a-GCST90018935	Urolithiasis	BAFF-R on IgD- CD38dim	0.00436540816541727	0.0141291547926698	0.786563309193302
ebi-a-GCST90001715	ebi-a-GCST90018935	Urolithiasis	BAFF-R on memory B cell	0.00779806052047043	0.00794395344036029	0.340891245364662
ebi-a-GCST90001716	ebi-a-GCST90018935	Urolithiasis	BAFF-R on naive-mature B cell	-0.0022446997211007	0.00732801129175144	0.762379072494146
ebi-a-GCST90001717	ebi-a-GCST90018935	Urolithiasis	BAFF-R on unsw mem	0.0081599048155891	0.00699234430482435	0.255176790416172
ebi-a-GCST90001718	ebi-a-GCST90018935	Urolithiasis	BAFF-R on sw mem	-0.00428239351573722	0.00936155123883659	0.652824513599405
ebi-a-GCST90001719	ebi-a-GCST90018935	Urolithiasis	BAFF-R on IgD+	0.00589024897819773	0.00577242328377261	0.318623942823056
ebi-a-GCST90001720	ebi-a-GCST90018935	Urolithiasis	BAFF-R on transitional	-0.00224540053896464	0.00657917025750094	0.735984068243874
ebi-a-GCST90001721	ebi-a-GCST90018935	Urolithiasis	CD19 on CD20-	-0.00757659487963685	0.00662246662664601	0.266802258630124
ebi-a-GCST90001722	ebi-a-GCST90018935	Urolithiasis	CD19 on CD20- CD38-	0.00646987545633192	0.00877072709749326	0.470224900138602
ebi-a-GCST90001723	ebi-a-GCST90018935	Urolithiasis	CD19 on CD24+ CD27+	0.00424432882542491	0.00652287959594063	0.520373438997225
ebi-a-GCST90001724	ebi-a-GCST90018935	Urolithiasis	CD19 on IgD+ CD24+	0.00267021050596316	0.00603651351275953	0.661042125323091
ebi-a-GCST90001725	ebi-a-GCST90018935	Urolithiasis	CD19 on IgD+ CD24-	-0.00506137573520931	0.00545682320377375	0.362885292081183
ebi-a-GCST90001726	ebi-a-GCST90018935	Urolithiasis	CD19 on IgD+ CD38-	0.00436499822664567	0.00564249958562213	0.445224960432776
ebi-a-GCST90001727	ebi-a-GCST90018935	Urolithiasis	CD19 on IgD+ CD38- naive	0.00266128179103289	0.00702885118939482	0.709655014973436
ebi-a-GCST90001728	ebi-a-GCST90018935	Urolithiasis	CD19 on IgD+ CD38- unsw mem	-0.00524321744802425	0.00865438580824496	0.55111036540136
ebi-a-GCST90001729	ebi-a-GCST90018935	Urolithiasis	CD19 on IgD+ CD38br	0.00276402201385258	0.0094035827361811	0.771996080316024
ebi-a-GCST90001730	ebi-a-GCST90018935	Urolithiasis	CD19 on IgD+ CD38dim	-0.00282700697307743	0.00521441330806518	0.592927949825376
ebi-a-GCST90001731	ebi-a-GCST90018935	Urolithiasis	CD19 on IgD- CD24-	-0.00391969444283244	0.00832759760556536	0.642716269933946
ebi-a-GCST90001732	ebi-a-GCST90018935	Urolithiasis	CD19 on IgD- CD27-	-0.00174912245759162	0.0116417885690958	0.881826769968468
ebi-a-GCST90001733	ebi-a-GCST90018935	Urolithiasis	CD19 on IgD- CD38-	-0.00787563532724695	0.00529865309456887	0.152047509670775
ebi-a-GCST90001734	ebi-a-GCST90018935	Urolithiasis	CD19 on IgD- CD38br	0.00132319557382882	0.0103867954678608	0.900322192621662
ebi-a-GCST90001735	ebi-a-GCST90018935	Urolithiasis	CD19 on IgD- CD38dim	-0.000908859420525831	0.00727554573134276	0.901547935134246
ebi-a-GCST90001736	ebi-a-GCST90018935	Urolithiasis	CD19 on memory B cell	-0.00144438061751483	0.00721196344404879	0.842885300100826
ebi-a-GCST90001737	ebi-a-GCST90018935	Urolithiasis	CD19 on naive-mature B cell	0.0037599394041901	0.00543958106047293	0.495554135645662
ebi-a-GCST90001738	ebi-a-GCST90018935	Urolithiasis	CD19 on unsw mem	-0.000359151520227994	0.00875634205607332	0.967636990824843
ebi-a-GCST90001739	ebi-a-GCST90018935	Urolithiasis	CD19 on PB/PC	-0.00258955425671161	0.00807198716224023	0.751383770461962
ebi-a-GCST90001740	ebi-a-GCST90018935	Urolithiasis	CD19 on sw mem	0.00377125505642376	0.0113957909076441	0.74324894943112
ebi-a-GCST90001741	ebi-a-GCST90018935	Urolithiasis	CD19 on IgD+	-0.00534500524940996	0.00516719604416355	0.31047001940986
ebi-a-GCST90001742	ebi-a-GCST90018935	Urolithiasis	CD19 on transitional	-0.000959425325437731	0.00567087677506619	0.86706928914814
ebi-a-GCST90001743	ebi-a-GCST90018935	Urolithiasis	CD20 on B cell	0.00177016372369534	0.00502027433359447	0.727463896972626
ebi-a-GCST90001744	ebi-a-GCST90018935	Urolithiasis	CD20 on CD20- CD38-	-0.00233495009733788	0.0102294478455728	0.822746171996045
ebi-a-GCST90001745	ebi-a-GCST90018935	Urolithiasis	CD20 on CD24+ CD27+	0.0129106695872956	0.0100887484100373	0.210790804445174
ebi-a-GCST90001746	ebi-a-GCST90018935	Urolithiasis	CD20 on IgD+ CD24+	0.0156551768105754	0.00820482449298493	0.06952119106176
ebi-a-GCST90001747	ebi-a-GCST90018935	Urolithiasis	CD20 on IgD+ CD24-	0.0012428036721157	0.00464558207215593	0.791450288597948
ebi-a-GCST90001748	ebi-a-GCST90018935	Urolithiasis	CD20 on IgD+ CD38-	0.012012548845476	0.00760341761087973	0.127223278823435
ebi-a-GCST90001749	ebi-a-GCST90018935	Urolithiasis	CD20 on IgD+ CD38- naive	0.0173220268038626	0.0168838272929217	0.320175181069632
ebi-a-GCST90001750	ebi-a-GCST90018935	Urolithiasis	CD20 on IgD+ CD38- unsw mem	-4.78011121858831e-05	0.0142612899111732	0.997364667743249
ebi-a-GCST90001751	ebi-a-GCST90018935	Urolithiasis	CD20 on IgD+ CD38br	0.0105311871979077	0.00638534195655925	0.112120761096723
ebi-a-GCST90001752	ebi-a-GCST90018935	Urolithiasis	CD20 on IgD+ CD38dim	0.00335424784212037	0.00747947452011298	0.657272314002858
ebi-a-GCST90001753	ebi-a-GCST90018935	Urolithiasis	CD20 on IgD- CD24-	0.00339337833575079	0.00610441524763748	0.582864291039776
ebi-a-GCST90001754	ebi-a-GCST90018935	Urolithiasis	CD20 on IgD- CD27-	0.00809595688959945	0.0131486694966066	0.54623243008208
ebi-a-GCST90001755	ebi-a-GCST90018935	Urolithiasis	CD20 on IgD- CD38-	0.00952398773536768	0.0121418461312444	0.439637216034342
ebi-a-GCST90001756	ebi-a-GCST90018935	Urolithiasis	CD20 on IgD- CD38br	-0.00853735367621821	0.00788279505337995	0.298471794463404
ebi-a-GCST90001757	ebi-a-GCST90018935	Urolithiasis	CD20 on IgD- CD38dim	-0.00558598399374928	0.00583157810875854	0.3450861205948
ebi-a-GCST90001758	ebi-a-GCST90018935	Urolithiasis	CD20 on memory B cell	0.00699627879971926	0.0055344794314903	0.21698957093737
ebi-a-GCST90001759	ebi-a-GCST90018935	Urolithiasis	CD20 on naive-mature B cell	0.00464603713260921	0.00467368548840161	0.330525848114015
ebi-a-GCST90001760	ebi-a-GCST90018935	Urolithiasis	CD20 on unsw mem	0.00614782293868193	0.00634265464165684	0.342940675199341
ebi-a-GCST90001761	ebi-a-GCST90018935	Urolithiasis	CD20 on sw mem	0.00774074333726492	0.0104229772914739	0.463462641547338
ebi-a-GCST90001762	ebi-a-GCST90018935	Urolithiasis	CD20 on IgD+	0.00305312998240636	0.00601423193241745	0.617540550795233
ebi-a-GCST90001763	ebi-a-GCST90018935	Urolithiasis	CD20 on transitional	0.0013166278008547	0.00483684838433008	0.787790420532222
ebi-a-GCST90001764	ebi-a-GCST90018935	Urolithiasis	CD24 on CD24+ CD27+	-0.00241466294500293	0.0191717860941398	0.920238505729625
ebi-a-GCST90001765	ebi-a-GCST90018935	Urolithiasis	CD24 on IgD+ CD24+	0.00103585596252672	0.00642989500365619	0.873363096624132
ebi-a-GCST90001766	ebi-a-GCST90018935	Urolithiasis	CD24 on IgD+ CD38-	0.00790189482904378	0.00607299081648362	0.207996878342133
ebi-a-GCST90001767	ebi-a-GCST90018935	Urolithiasis	CD24 on IgD+ CD38- unsw mem	0.00659378007722628	0.00956058131838086	0.498317969195412
ebi-a-GCST90001768	ebi-a-GCST90018935	Urolithiasis	CD24 on IgD+ CD38br	0.00274928232673813	0.007685846119876	0.723824202455758
ebi-a-GCST90001769	ebi-a-GCST90018935	Urolithiasis	CD24 on IgD- CD38-	-0.000774749355040428	0.00583877137687358	0.895422144495906
ebi-a-GCST90001770	ebi-a-GCST90018935	Urolithiasis	CD24 on IgD- CD38dim	-0.0236672613670897	0.0167521363633658	0.216831266344699
ebi-a-GCST90001771	ebi-a-GCST90018935	Urolithiasis	CD24 on memory B cell	0.00417808054650838	0.00584904963165995	0.4805521860308
ebi-a-GCST90001772	ebi-a-GCST90018935	Urolithiasis	CD24 on unsw mem	0.0112957933179808	0.00663351135855753	0.102076687381816
ebi-a-GCST90001773	ebi-a-GCST90018935	Urolithiasis	CD24 on sw mem	0.00150572649338737	0.0049037978910595	0.76052448817664
ebi-a-GCST90001774	ebi-a-GCST90018935	Urolithiasis	CD24 on transitional	-0.000989459681426864	0.0107317687756788	0.927558225880302
ebi-a-GCST90001775	ebi-a-GCST90018935	Urolithiasis	CD25 on B cell	-0.00133005653268479	0.00577712720060297	0.819865683917335
ebi-a-GCST90001776	ebi-a-GCST90018935	Urolithiasis	CD25 on CD20- CD38-	0.00394448236651223	0.00692639361026029	0.57647492323473
ebi-a-GCST90001777	ebi-a-GCST90018935	Urolithiasis	CD25 on CD24+ CD27+	0.00240954389062553	0.0059927577730322	0.691045105349056
ebi-a-GCST90001778	ebi-a-GCST90018935	Urolithiasis	CD25 on IgD+ CD24+	0.00928387572268457	0.0072226428404366	0.210438261314956
ebi-a-GCST90001779	ebi-a-GCST90018935	Urolithiasis	CD25 on IgD+ CD24-	0.00916061957765064	0.0074800159344355	0.232581303259191
ebi-a-GCST90001780	ebi-a-GCST90018935	Urolithiasis	CD25 on IgD+ CD38-	0.0107985920553745	0.00787946011018633	0.18272024848239
ebi-a-GCST90001781	ebi-a-GCST90018935	Urolithiasis	CD25 on IgD+ CD38- naive	-0.00299448468149239	0.00732517197366989	0.686643082854583
ebi-a-GCST90001782	ebi-a-GCST90018935	Urolithiasis	CD25 on IgD+ CD38- unsw mem	0.00648655581287403	0.00646403076063943	0.32653736572795
ebi-a-GCST90001783	ebi-a-GCST90018935	Urolithiasis	CD25 on IgD+ CD38br	-0.00320624359134425	0.0190431460820892	0.869098772446399
ebi-a-GCST90001784	ebi-a-GCST90018935	Urolithiasis	CD25 on IgD+ CD38dim	0.00219771941297504	0.00740282381029532	0.769346146044005
ebi-a-GCST90001785	ebi-a-GCST90018935	Urolithiasis	CD25 on IgD- CD24-	0.00873995633424095	0.00716583562863862	0.234440776924885
ebi-a-GCST90001786	ebi-a-GCST90018935	Urolithiasis	CD25 on IgD- CD27-	0.000398291611034355	0.0064729637454543	0.951578538307806
ebi-a-GCST90001787	ebi-a-GCST90018935	Urolithiasis	CD25 on IgD- CD38-	0.000662146017433969	0.00542318141938303	0.904041880212028
ebi-a-GCST90001788	ebi-a-GCST90018935	Urolithiasis	CD25 on IgD- CD38br	0.0105203111643239	0.0092767800171819	0.271652617477442
ebi-a-GCST90001789	ebi-a-GCST90018935	Urolithiasis	CD25 on IgD- CD38dim	-0.0035396043261019	0.00934210249283626	0.708575232070695
ebi-a-GCST90001790	ebi-a-GCST90018935	Urolithiasis	CD25 on memory B cell	0.00540464647146693	0.0100211025854123	0.594844609116459
ebi-a-GCST90001791	ebi-a-GCST90018935	Urolithiasis	CD25 on naive-mature B cell	0.00174761163654835	0.00648801160782151	0.789863300294737
ebi-a-GCST90001792	ebi-a-GCST90018935	Urolithiasis	CD25 on unsw mem	0.00422448682226296	0.0081528152681445	0.609516863568876
ebi-a-GCST90001793	ebi-a-GCST90018935	Urolithiasis	CD25 on sw mem	0.000564493279602976	0.00758471813013196	0.941450150064401
ebi-a-GCST90001794	ebi-a-GCST90018935	Urolithiasis	CD25 on IgD+	0.00635479488244197	0.00598256172645849	0.297903228889179
ebi-a-GCST90001795	ebi-a-GCST90018935	Urolithiasis	CD25 on transitional	-0.00374674792608414	0.00836553358498336	0.65905418456003
ebi-a-GCST90001796	ebi-a-GCST90018935	Urolithiasis	CD27 on CD20-	0.00643395083039632	0.00645795757194821	0.336021793424072
ebi-a-GCST90001797	ebi-a-GCST90018935	Urolithiasis	CD27 on CD20- CD38-	0.000461999067945416	0.00674808466602957	0.946215326483881
ebi-a-GCST90001798	ebi-a-GCST90018935	Urolithiasis	CD27 on CD24+ CD27+	-0.000620807428438853	0.00773096121849135	0.936549112408526
ebi-a-GCST90001799	ebi-a-GCST90018935	Urolithiasis	CD27 on T cell	-0.00165934078957445	0.00686800762456973	0.811675073481875
ebi-a-GCST90001800	ebi-a-GCST90018935	Urolithiasis	CD27 on IgD+ CD24+	-6.92645721753428e-06	0.00495422665902278	0.998894058838417
ebi-a-GCST90001801	ebi-a-GCST90018935	Urolithiasis	CD27 on IgD+ CD38- unsw mem	0.00239241750827911	0.00910576126295764	0.795198324669862
ebi-a-GCST90001802	ebi-a-GCST90018935	Urolithiasis	CD27 on IgD- CD38-	-0.00161260350957411	0.00586528657980553	0.785380744093195
ebi-a-GCST90001803	ebi-a-GCST90018935	Urolithiasis	CD27 on IgD- CD38br	0.00226673057434125	0.0186005269835266	0.904870528574344
ebi-a-GCST90001804	ebi-a-GCST90018935	Urolithiasis	CD27 on IgD- CD38dim	-0.00151540955582049	0.00537880112174516	0.780079244591037
ebi-a-GCST90001805	ebi-a-GCST90018935	Urolithiasis	CD27 on memory B cell	0.00392092500516357	0.00634259179937965	0.542524119280938
ebi-a-GCST90001806	ebi-a-GCST90018935	Urolithiasis	CD27 on unsw mem	0.00951581862155131	0.00796034544272596	0.241613823834231
ebi-a-GCST90001807	ebi-a-GCST90018935	Urolithiasis	CD27 on PB/PC	-0.00497163127995079	0.00836893471142486	0.560296416497269
ebi-a-GCST90001808	ebi-a-GCST90018935	Urolithiasis	CD27 on sw mem	0.001564336982594	0.0077463795368076	0.841420358561277
ebi-a-GCST90001809	ebi-a-GCST90018935	Urolithiasis	CD38 on CD20-	-0.0108343565080787	0.0148194779519138	0.474135149562549
ebi-a-GCST90001810	ebi-a-GCST90018935	Urolithiasis	CD38 on CD3- CD19-	0.01665801628922	0.00952374212570886	0.10069932005892
ebi-a-GCST90001811	ebi-a-GCST90018935	Urolithiasis	CD38 on IgD+ CD24-	0.00445673983343495	0.00718585239608163	0.544427420392646
ebi-a-GCST90001812	ebi-a-GCST90018935	Urolithiasis	CD38 on IgD+ CD38br	0.0376691688008705	0.0128526899151538	0.00979313483656007
ebi-a-GCST90001813	ebi-a-GCST90018935	Urolithiasis	CD38 on IgD+ CD38dim	0.00180671134762446	0.00814716831117187	0.826546721602288
ebi-a-GCST90001814	ebi-a-GCST90018935	Urolithiasis	CD38 on IgD- CD38br	0.00928812920432147	0.00656104869598042	0.180388243474085
ebi-a-GCST90001815	ebi-a-GCST90018935	Urolithiasis	CD38 on IgD- CD38dim	0.00059422885926287	0.00965111579485752	0.951582991916609
ebi-a-GCST90001816	ebi-a-GCST90018935	Urolithiasis	CD38 on naive-mature B cell	0.00115644573844336	0.00705420411862668	0.871153447876724
ebi-a-GCST90001817	ebi-a-GCST90018935	Urolithiasis	CD38 on PB/PC	0.00761308884322647	0.0101246535303538	0.465486599442902
ebi-a-GCST90001818	ebi-a-GCST90018935	Urolithiasis	CD38 on IgD+	0.0127600263963247	0.0114699221265247	0.284671322381879
ebi-a-GCST90001819	ebi-a-GCST90018935	Urolithiasis	CD38 on transitional	0.0110725652842069	0.00814462669814097	0.187762888913489
ebi-a-GCST90001820	ebi-a-GCST90018935	Urolithiasis	IgD on IgD+ CD24+	0.00373225031444919	0.00919404288118954	0.688238713642927
ebi-a-GCST90001821	ebi-a-GCST90018935	Urolithiasis	IgD on IgD+ CD24-	0.00631010914325745	0.00667880569882414	0.352845130494017
ebi-a-GCST90001822	ebi-a-GCST90018935	Urolithiasis	IgD on IgD+ CD38-	0.0117543370368355	0.00827127285605028	0.166734064246782
ebi-a-GCST90001823	ebi-a-GCST90018935	Urolithiasis	IgD on IgD+ CD38- unsw mem	0.0191583231040695	0.0132157651701979	0.165352294831398
ebi-a-GCST90001824	ebi-a-GCST90018935	Urolithiasis	IgD on IgD+ CD38br	0.0191953079487631	0.0124822453568738	0.137740164034341
ebi-a-GCST90001825	ebi-a-GCST90018935	Urolithiasis	IgD on IgD+ CD38dim	0.00634652947663831	0.00843660771213679	0.460656809123137
ebi-a-GCST90001826	ebi-a-GCST90018935	Urolithiasis	IgD on unsw mem	-0.00524969734961758	0.00794503554553893	0.516703649965848
ebi-a-GCST90001827	ebi-a-GCST90018935	Urolithiasis	IgD on IgD+	0.013247253994927	0.0105330680464922	0.222993952015731
ebi-a-GCST90001828	ebi-a-GCST90018935	Urolithiasis	IgD on transitional	0.0101131875056047	0.00896284377010393	0.268116918367606
ebi-a-GCST90001829	ebi-a-GCST90018935	Urolithiasis	BAFF-R on B cell	-0.000632528314736898	0.00726936290503658	0.93157175248815
ebi-a-GCST90001830	ebi-a-GCST90018935	Urolithiasis	BAFF-R on CD20-	0.00779832661509729	0.0107936126081928	0.483833701646604
ebi-a-GCST90001831	ebi-a-GCST90018935	Urolithiasis	CD62L on CD62L+ myeloid DC	-0.00347329496919956	0.0176702577248642	0.847460218759896
ebi-a-GCST90001832	ebi-a-GCST90018935	Urolithiasis	CD62L on CD62L+ plasmacytoid DC	0.00271188649857321	0.00840190466080912	0.75200163067267
ebi-a-GCST90001833	ebi-a-GCST90018935	Urolithiasis	CD62L on CD62L+ DC	-0.00530181827486339	0.00835595329301517	0.531759482109218
ebi-a-GCST90001834	ebi-a-GCST90018935	Urolithiasis	CD62L on monocyte	-0.00177872068874407	0.00729528731990914	0.809533646179073
ebi-a-GCST90001835	ebi-a-GCST90018935	Urolithiasis	CD62L on granulocyte	0.00535486346427216	0.0138213897235751	0.703540882390294
ebi-a-GCST90001836	ebi-a-GCST90018935	Urolithiasis	CD66b on CD66b++ myeloid cell	-0.00600271755361616	0.00787007539495191	0.452763568217167
ebi-a-GCST90001837	ebi-a-GCST90018935	Urolithiasis	CD66b on Gr MDSC	0.00601284437824801	0.00684277633181365	0.390533914249587
ebi-a-GCST90001838	ebi-a-GCST90018935	Urolithiasis	CD3 on naive CD8br	0.00831191174460497	0.00912883114008074	0.371996555305817
ebi-a-GCST90001839	ebi-a-GCST90018935	Urolithiasis	CD3 on EM CD8br	-0.000543973855047499	0.00701638647987611	0.939057985622935
ebi-a-GCST90001840	ebi-a-GCST90018935	Urolithiasis	CD3 on TD CD8br	0.00675435536637609	0.0103976651010658	0.52267394846829
ebi-a-GCST90001841	ebi-a-GCST90018935	Urolithiasis	CD3 on CM CD4+	0.0115873670916427	0.00746767391408359	0.133829304435104
ebi-a-GCST90001842	ebi-a-GCST90018935	Urolithiasis	CD3 on Naive CD4+	0.000681678828763368	0.00560943042149271	0.904176164023552
ebi-a-GCST90001843	ebi-a-GCST90018935	Urolithiasis	CD3 on EM CD4+	-0.000752932446292507	0.0069358512761614	0.914825213092929
ebi-a-GCST90001844	ebi-a-GCST90018935	Urolithiasis	CD3 on TD CD4+	0.000750825483192994	0.00579200968074905	0.897895533950317
ebi-a-GCST90001845	ebi-a-GCST90018935	Urolithiasis	CD3 on CD45RA- CD4+	0.0150412180523904	0.00592864247378454	0.0172675413586945
ebi-a-GCST90001846	ebi-a-GCST90018935	Urolithiasis	CD3 on CM CD8br	-0.00284758321428312	0.0111675752166141	0.801792526139706
ebi-a-GCST90001847	ebi-a-GCST90018935	Urolithiasis	CD3 on HLA DR+ T cell	0.0111780762605319	0.00500058650282032	0.0341989667853559
ebi-a-GCST90001848	ebi-a-GCST90018935	Urolithiasis	CD3 on NKT	-0.00795534799136376	0.00940459453741177	0.411833655887219
ebi-a-GCST90001849	ebi-a-GCST90018935	Urolithiasis	CD3 on HLA DR+ CD4+	0.0125974190700188	0.00763912463931094	0.111166380619439
ebi-a-GCST90001850	ebi-a-GCST90018935	Urolithiasis	CD3 on HLA DR+ CD8br	0.00896750161208453	0.00686396952779282	0.203288312205439
ebi-a-GCST90001851	ebi-a-GCST90018935	Urolithiasis	CD3 on T cell	0.003789362012868	0.00663385762143644	0.571971958594171
ebi-a-GCST90001852	ebi-a-GCST90018935	Urolithiasis	CD3 on CD39+ resting Treg	0.00724896454443923	0.00942498689159145	0.451795843180888
ebi-a-GCST90001853	ebi-a-GCST90018935	Urolithiasis	CD3 on activated Treg	0.00604081036060071	0.00770604577528827	0.442759208558067
ebi-a-GCST90001854	ebi-a-GCST90018935	Urolithiasis	CD3 on CD39+ activated Treg	0.000663087085258898	0.00715198811786573	0.926870023173062
ebi-a-GCST90001855	ebi-a-GCST90018935	Urolithiasis	CD3 on secreting Treg	-0.00627420409520495	0.00715188732690528	0.391893724970162
ebi-a-GCST90001856	ebi-a-GCST90018935	Urolithiasis	CD3 on CD39+ secreting Treg	-0.00163130388411559	0.00738565857731071	0.826915491570168
ebi-a-GCST90001857	ebi-a-GCST90018935	Urolithiasis	CD3 on activated & secreting Treg	0.00898975952558499	0.00794671553745313	0.272025108335732
ebi-a-GCST90001858	ebi-a-GCST90018935	Urolithiasis	CD3 on CD45RA+ CD4+	-0.00110234357411627	0.00595084615757457	0.854329131719565
ebi-a-GCST90001859	ebi-a-GCST90018935	Urolithiasis	CD3 on CD8br	0.00114104142302793	0.00627138924934774	0.857292726670751
ebi-a-GCST90001860	ebi-a-GCST90018935	Urolithiasis	CD3 on CD39+ CD4+	-0.0133216927356307	0.00523493705323696	0.0172147992428016
ebi-a-GCST90001861	ebi-a-GCST90018935	Urolithiasis	CD3 on CD28+ CD4+	0.000628235797289176	0.00945600479495464	0.947603450893597
ebi-a-GCST90001862	ebi-a-GCST90018935	Urolithiasis	CD3 on CD28+ DN (CD4-CD8-)	0.00638592147623895	0.0114970874118375	0.587361438159249
ebi-a-GCST90001863	ebi-a-GCST90018935	Urolithiasis	CD3 on CD28+ CD45RA- CD8br	-0.0063728071577297	0.0103993020396315	0.547666451367349
ebi-a-GCST90001864	ebi-a-GCST90018935	Urolithiasis	CD3 on CD28+ CD45RA+ CD8br	0.000314780041307174	0.00848985224022463	0.97075782768874
ebi-a-GCST90001865	ebi-a-GCST90018935	Urolithiasis	CD3 on CD28- CD8br	-0.00723279628993188	0.0106582945602316	0.506520421693616
ebi-a-GCST90001866	ebi-a-GCST90018935	Urolithiasis	CD3 on CD39+ CD8br	0.0117674553080203	0.0109305215862211	0.299875554936148
ebi-a-GCST90001867	ebi-a-GCST90018935	Urolithiasis	CD3 on CD4+	-0.00207171196329946	0.00706859670141944	0.771696689448764
ebi-a-GCST90001868	ebi-a-GCST90018935	Urolithiasis	CD3 on CD4 Treg	0.0285543644778398	0.0108676510075256	0.0302972338740235
ebi-a-GCST90001869	ebi-a-GCST90018935	Urolithiasis	CD3 on resting Treg	0.0032291333075931	0.00666612592629284	0.631113106689743
ebi-a-GCST90001870	ebi-a-GCST90018935	Urolithiasis	CD34 on HSC	-0.00657259637481176	0.00683291924763001	0.355081894803521
ebi-a-GCST90001871	ebi-a-GCST90018935	Urolithiasis	HVEM on T cell	-0.00294112856116714	0.00683752906026949	0.670928051089301
ebi-a-GCST90001872	ebi-a-GCST90018935	Urolithiasis	HVEM on naive CD8br	0.00409314414386362	0.00864451276708729	0.641254168425488
ebi-a-GCST90001873	ebi-a-GCST90018935	Urolithiasis	HVEM on EM CD8br	-0.00825955505414483	0.00948363185341674	0.396673564815781
ebi-a-GCST90001874	ebi-a-GCST90018935	Urolithiasis	HVEM on TD CD8br	-0.0111788195295169	0.00788155478580954	0.168434221948939
ebi-a-GCST90001875	ebi-a-GCST90018935	Urolithiasis	HVEM on CD4+	-0.00621968481149897	0.00746673851122011	0.415201649996605
ebi-a-GCST90001876	ebi-a-GCST90018935	Urolithiasis	HVEM on CM CD4+	-0.00359873377753893	0.00787864004870466	0.653618044153415
ebi-a-GCST90001877	ebi-a-GCST90018935	Urolithiasis	HVEM on naive CD4+	0.000270490491998038	0.00852497021726298	0.975080442674987
ebi-a-GCST90001878	ebi-a-GCST90018935	Urolithiasis	HVEM on EM CD4+	0.00416653386964218	0.00720773934346257	0.569673208120147
ebi-a-GCST90001879	ebi-a-GCST90018935	Urolithiasis	HVEM on TD CD4+	-0.0121782101749746	0.00789427212215599	0.135996200974583
ebi-a-GCST90001880	ebi-a-GCST90018935	Urolithiasis	HVEM on CD45RA- CD4+	-0.000772986060372514	0.0094084230391961	0.935427041942054
ebi-a-GCST90001881	ebi-a-GCST90018935	Urolithiasis	HVEM on CD8br	-0.0135083026069122	0.0129756523754473	0.315497750431424
ebi-a-GCST90001882	ebi-a-GCST90018935	Urolithiasis	HVEM on CM CD8br	0.0112925344447928	0.00888781687040562	0.22099749316965
ebi-a-GCST90001883	ebi-a-GCST90018935	Urolithiasis	CD16-CD56 on NKT	-0.00295378708563309	0.00717569493673275	0.683978694474838
ebi-a-GCST90001884	ebi-a-GCST90018935	Urolithiasis	CD16-CD56 on NK	0.0104384581617206	0.00893796393785516	0.252704461505875
ebi-a-GCST90001885	ebi-a-GCST90018935	Urolithiasis	CD16-CD56 on HLA DR+ NK	-0.00112127986481048	0.00512684411450397	0.828726985397878
ebi-a-GCST90001886	ebi-a-GCST90018935	Urolithiasis	CD28 on CD39+ activated Treg	0.00711355448398974	0.0078946853564026	0.380146904924493
ebi-a-GCST90001887	ebi-a-GCST90018935	Urolithiasis	CD28 on secreting Treg	-0.00291697150959075	0.00646031954295071	0.658073597622702
ebi-a-GCST90001888	ebi-a-GCST90018935	Urolithiasis	CD28 on CD39+ secreting Treg	-0.00867062703759987	0.0077604310637079	0.276491936156041
ebi-a-GCST90001889	ebi-a-GCST90018935	Urolithiasis	CD28 on activated & secreting Treg	-0.00557928443687875	0.00603029397623812	0.364895257363889
ebi-a-GCST90001890	ebi-a-GCST90018935	Urolithiasis	CD28 on CD45RA+ CD4+	0.0305916697704232	0.0166015109335395	0.0902026402539908
ebi-a-GCST90001891	ebi-a-GCST90018935	Urolithiasis	CD28 on CD45RA- CD4 not Treg	-0.00608642129792779	0.0105057896179101	0.573075348421475
ebi-a-GCST90001892	ebi-a-GCST90018935	Urolithiasis	CD28 on CD39+ CD4+	-0.00414491677309686	0.00803835984299602	0.612745269617409
ebi-a-GCST90001893	ebi-a-GCST90018935	Urolithiasis	CD28 on CD28+ CD45RA- CD8br	0.00567185619573744	0.00905128356181394	0.539222723284887
ebi-a-GCST90001894	ebi-a-GCST90018935	Urolithiasis	CD28 on CD28+ CD4+	-0.00239511705016627	0.0063442174614563	0.708845896808065
ebi-a-GCST90001895	ebi-a-GCST90018935	Urolithiasis	CD28 on CD28+ DN (CD4-CD8-)	0.0458815525308783	0.0349958610342595	0.414826063072051
ebi-a-GCST90001896	ebi-a-GCST90018935	Urolithiasis	CD28 on CD28+ CD45RA+ CD8br	0.0161907318609699	0.00848472683663887	0.0770828148950846
ebi-a-GCST90001897	ebi-a-GCST90018935	Urolithiasis	CD28 on CD39+ CD8br	0.000281907064460516	0.00707014824947904	0.96861048453741
ebi-a-GCST90001898	ebi-a-GCST90018935	Urolithiasis	CD28 on CD4+	0.00428640386154399	0.00582165926419853	0.468148501755363
ebi-a-GCST90001899	ebi-a-GCST90018935	Urolithiasis	CD28 on CD4 Treg	0.00231614056578939	0.00542786015980067	0.673734815400086
ebi-a-GCST90001900	ebi-a-GCST90018935	Urolithiasis	CD28 on resting Treg	0.0121403005633141	0.0142914852500867	0.443468154424387
ebi-a-GCST90001901	ebi-a-GCST90018935	Urolithiasis	CD28 on CD39+ resting Treg	0.00161573707449228	0.00824204629975238	0.846560191622339
ebi-a-GCST90001902	ebi-a-GCST90018935	Urolithiasis	CD28 on activated Treg	-0.00198121655792679	0.00691057302304984	0.77802627065463
ebi-a-GCST90001903	ebi-a-GCST90018935	Urolithiasis	CD86 on myeloid DC	0.0147700573635634	0.00829787182833213	0.0902787121694037
ebi-a-GCST90001904	ebi-a-GCST90018935	Urolithiasis	CD86 on CD62L+ myeloid DC	0.0101870147891788	0.0093794623178917	0.289746122518883
ebi-a-GCST90001905	ebi-a-GCST90018935	Urolithiasis	CD86 on monocyte	-0.00594534313319628	0.0071971709532814	0.421711591473794
ebi-a-GCST90001906	ebi-a-GCST90018935	Urolithiasis	CD86 on granulocyte	-0.00928926156367452	0.00886041582243929	0.308328195603246
ebi-a-GCST90001907	ebi-a-GCST90018935	Urolithiasis	CCR7 on naive CD4+	-0.0050313433013971	0.00686539161202454	0.471383291658323
ebi-a-GCST90001908	ebi-a-GCST90018935	Urolithiasis	CCR7 on naive CD8br	0.00581947707404584	0.0080654643740602	0.47818221566011
ebi-a-GCST90001909	ebi-a-GCST90018935	Urolithiasis	CD45 on CD14+ monocyte	-0.00656009811718258	0.00904764110250016	0.479573294597007
ebi-a-GCST90001910	ebi-a-GCST90018935	Urolithiasis	CD45 on B cell	0.00814340928726446	0.00835804894819263	0.343559073697224
ebi-a-GCST90001911	ebi-a-GCST90018935	Urolithiasis	CD45 on NK	-0.0034935454822142	0.00764983372935662	0.651422365589973
ebi-a-GCST90001912	ebi-a-GCST90018935	Urolithiasis	CD45 on HLA DR+ NK	-0.00469430508015942	0.0092787781562539	0.62289863649322
ebi-a-GCST90001913	ebi-a-GCST90018935	Urolithiasis	CD45 on granulocyte	-0.00326987191996062	0.00619588653005108	0.605937592895117
ebi-a-GCST90001914	ebi-a-GCST90018935	Urolithiasis	CD45 on lymphocyte	-0.00257757610838039	0.00538086628916526	0.636646941420547
ebi-a-GCST90001915	ebi-a-GCST90018935	Urolithiasis	CD45 on T cell	-0.0134950402779948	0.00933173153492352	0.171812910312863
ebi-a-GCST90001916	ebi-a-GCST90018935	Urolithiasis	CD45 on CD4+	-0.0155753521245143	0.0137915299597321	0.282779990386522
ebi-a-GCST90001917	ebi-a-GCST90018935	Urolithiasis	CD45 on CD8br	0.00874982313361693	0.00561877224874909	0.131981778883807
ebi-a-GCST90001918	ebi-a-GCST90018935	Urolithiasis	CD45 on HLA DR+ T cell	0.00343157177368822	0.00848814686416268	0.691360876932398
ebi-a-GCST90001919	ebi-a-GCST90018935	Urolithiasis	CD45 on NKT	0.00259375423886575	0.00854685763575912	0.764662602897842
ebi-a-GCST90001920	ebi-a-GCST90018935	Urolithiasis	CD45 on HLA DR+ CD4+	-0.00171973004378314	0.0061287073046613	0.782611263469646
ebi-a-GCST90001921	ebi-a-GCST90018935	Urolithiasis	CD45 on HLA DR+ CD8br	-0.00247535045929742	0.00645898383123323	0.706290890335418
ebi-a-GCST90001922	ebi-a-GCST90018935	Urolithiasis	CD127 on T cell	-0.0118983856786491	0.0143993010183932	0.420776261925691
ebi-a-GCST90001923	ebi-a-GCST90018935	Urolithiasis	CD127 on CD45RA- CD4 not Treg	0.00126312472200806	0.0064878078450786	0.848084670116506
ebi-a-GCST90001924	ebi-a-GCST90018935	Urolithiasis	CD127 on CD28+ CD4+	0.000516064929151235	0.00686622507511133	0.940873196646122
ebi-a-GCST90001925	ebi-a-GCST90018935	Urolithiasis	CD127 on CD28+ DN (CD4-CD8-)	-0.0102740438591432	0.00859420293704801	0.244087328557994
ebi-a-GCST90001926	ebi-a-GCST90018935	Urolithiasis	CD127 on granulocyte	0.00879415840110152	0.00676182970307288	0.203650183413029
ebi-a-GCST90001927	ebi-a-GCST90018935	Urolithiasis	CD127 on CD8br	0.00449854581714149	0.00841205896300628	0.598170500699602
ebi-a-GCST90001928	ebi-a-GCST90018935	Urolithiasis	CD127 on CD28+ CD45RA- CD8br	-0.0103592563076136	0.0087636047674054	0.253446255686703
ebi-a-GCST90001929	ebi-a-GCST90018935	Urolithiasis	CD127 on CD28+ CD45RA+ CD8br	0.00217453893541988	0.0080033582197232	0.788503369134537
ebi-a-GCST90001930	ebi-a-GCST90018935	Urolithiasis	CD127 on CD28- CD8br	-0.00734436838919251	0.00682914154523608	0.296380042708189
ebi-a-GCST90001931	ebi-a-GCST90018935	Urolithiasis	CD127 on CD4+	-0.0100460663820295	0.018978912283752	0.615581225523793
ebi-a-GCST90001932	ebi-a-GCST90018935	Urolithiasis	CD127 on CD45RA+ CD4+	-0.000126912018506817	0.0115548322757893	0.991345468302458
ebi-a-GCST90001933	ebi-a-GCST90018935	Urolithiasis	CD25 on CD45RA- CD4 not Treg	0.00424616965201057	0.00752134617887007	0.577619321291914
ebi-a-GCST90001934	ebi-a-GCST90018935	Urolithiasis	CD25 on CD45RA+ CD4 not Treg	0.00794536267642256	0.00584726851048625	0.190118492007693
ebi-a-GCST90001935	ebi-a-GCST90018935	Urolithiasis	CD25 on CD39+ CD4 Treg	0.0118457798305888	0.011585123872666	0.322753294509607
ebi-a-GCST90001936	ebi-a-GCST90018935	Urolithiasis	CD25 on CD4 Treg	-0.00427299275237936	0.00527931945201046	0.427819524883328
ebi-a-GCST90001937	ebi-a-GCST90018935	Urolithiasis	CD25 on resting Treg	-0.0104940535779004	0.00947761028851789	0.282765044213655
ebi-a-GCST90001938	ebi-a-GCST90018935	Urolithiasis	CD25 on CD39+ resting Treg	0.00884555481815555	0.0126938587969216	0.498176662055319
ebi-a-GCST90001939	ebi-a-GCST90018935	Urolithiasis	CD25 on activated Treg	-0.00825781274075633	0.014230463424162	0.570333579068822
ebi-a-GCST90001940	ebi-a-GCST90018935	Urolithiasis	CD25 on CD39+ activated Treg	-0.00540608259376743	0.00913371862986012	0.567069481389609
ebi-a-GCST90001941	ebi-a-GCST90018935	Urolithiasis	CD25 on secreting Treg	0.000157657321539492	0.0087842126079017	0.985975457807915
ebi-a-GCST90001942	ebi-a-GCST90018935	Urolithiasis	CD25 on CD39+ secreting Treg	-3.63005724268521e-05	0.00637272993926181	0.995530153518536
ebi-a-GCST90001943	ebi-a-GCST90018935	Urolithiasis	CD25 on activated & secreting Treg	-0.00765665540009256	0.00758254142490326	0.325985629214658
ebi-a-GCST90001944	ebi-a-GCST90018935	Urolithiasis	CD123 on plasmacytoid DC	0.0073965877811618	0.00570937343332013	0.213522070618691
ebi-a-GCST90001945	ebi-a-GCST90018935	Urolithiasis	CD123 on CD62L+ plasmacytoid DC	0.00737927467007205	0.005706329217799	0.214311486497273
ebi-a-GCST90001946	ebi-a-GCST90018935	Urolithiasis	CD33 on CD14+ monocyte	0.00423407142165601	0.00676869696863939	0.539060368551178
ebi-a-GCST90001947	ebi-a-GCST90018935	Urolithiasis	CD33 on CD33br HLA DR+ CD14dim	0.00695444057202696	0.00554244780401503	0.220728359674153
ebi-a-GCST90001948	ebi-a-GCST90018935	Urolithiasis	CD33 on CD33dim HLA DR+ CD11b+	-0.00229336006045106	0.0067144360128212	0.736078724980153
ebi-a-GCST90001949	ebi-a-GCST90018935	Urolithiasis	CD33 on CD33dim HLA DR+ CD11b-	-0.00786130271058037	0.0072380737175985	0.289743394311502
ebi-a-GCST90001950	ebi-a-GCST90018935	Urolithiasis	CD33 on Gr MDSC	0.00291824618378972	0.00778347940205004	0.712094881494663
ebi-a-GCST90001951	ebi-a-GCST90018935	Urolithiasis	CD33 on CD66b++ myeloid cell	-0.011539468745979	0.00949272527646835	0.240745125142298
ebi-a-GCST90001952	ebi-a-GCST90018935	Urolithiasis	CD33 on Mo MDSC	-0.00422525456000752	0.00812339339628845	0.608977893838754
ebi-a-GCST90001953	ebi-a-GCST90018935	Urolithiasis	CD33 on CD33dim HLA DR-	-0.00862875285342109	0.00723973025603118	0.248793370876901
ebi-a-GCST90001954	ebi-a-GCST90018935	Urolithiasis	CD33 on basophil	0.00245962577507822	0.00580965819270371	0.676330953475717
ebi-a-GCST90001955	ebi-a-GCST90018935	Urolithiasis	CD33 on Im MDSC	0.00100093762476508	0.00656643899061107	0.880235309942728
ebi-a-GCST90001956	ebi-a-GCST90018935	Urolithiasis	CD33 on CD33br HLA DR+	0.00344824729569964	0.00613771882930245	0.57992296721924
ebi-a-GCST90001957	ebi-a-GCST90018935	Urolithiasis	CD33 on CD33br HLA DR+ CD14-	0.00866635260606513	0.00659772036257548	0.20387182263943
ebi-a-GCST90001958	ebi-a-GCST90018935	Urolithiasis	CD4 on monocyte	0.00379642368240046	0.00745332109837362	0.619035684723962
ebi-a-GCST90001959	ebi-a-GCST90018935	Urolithiasis	CD4 on HLA DR+ CD4+	0.0049203583423941	0.00886796352760176	0.585472970138173
ebi-a-GCST90001960	ebi-a-GCST90018935	Urolithiasis	CD25 on CD4+	-0.00376345590452809	0.00864411738517427	0.670429496311886
ebi-a-GCST90001961	ebi-a-GCST90018935	Urolithiasis	CD25 on CD39+ CD4+	-0.000839680245403827	0.00785192280562744	0.915852077156019
ebi-a-GCST90001962	ebi-a-GCST90018935	Urolithiasis	CD25 on CD28+ CD4+	0.060316325348557	0.028653688249338	0.125963147258418
ebi-a-GCST90001963	ebi-a-GCST90018935	Urolithiasis	FSC-A on myeloid DC	0.0012119065253831	0.0058611431093082	0.83851073279176
ebi-a-GCST90001964	ebi-a-GCST90018935	Urolithiasis	FSC-A on plasmacytoid DC	-0.000484032590431402	0.00752780226523478	0.949243279911876
ebi-a-GCST90001965	ebi-a-GCST90018935	Urolithiasis	FSC-A on monocyte	-0.00434360952652544	0.00597547417632649	0.476631581004697
ebi-a-GCST90001966	ebi-a-GCST90018935	Urolithiasis	FSC-A on granulocyte	0.00883031358360984	0.00759269778336918	0.258518255045511
ebi-a-GCST90001967	ebi-a-GCST90018935	Urolithiasis	FSC-A on CD14+ monocyte	0.00426019268577965	0.00759077084052395	0.580310980710519
ebi-a-GCST90001968	ebi-a-GCST90018935	Urolithiasis	FSC-A on B cell	-0.0132803971672804	0.012087204837581	0.286371694958564
ebi-a-GCST90001969	ebi-a-GCST90018935	Urolithiasis	FSC-A on NK	-0.00409484574317052	0.00973224993008379	0.679208470238121
ebi-a-GCST90001970	ebi-a-GCST90018935	Urolithiasis	FSC-A on HLA DR+ NK	-0.00188845583307448	0.00713628544352167	0.794145990393575
ebi-a-GCST90001971	ebi-a-GCST90018935	Urolithiasis	FSC-A on lymphocyte	0.00496635444105663	0.00740317907802647	0.512519957629643
ebi-a-GCST90001972	ebi-a-GCST90018935	Urolithiasis	FSC-A on T cell	0.00206095109707551	0.00604689706750285	0.736787427658697
ebi-a-GCST90001973	ebi-a-GCST90018935	Urolithiasis	FSC-A on CD4+	0.00952166548324258	0.00660218439386364	0.162726074739579
ebi-a-GCST90001974	ebi-a-GCST90018935	Urolithiasis	FSC-A on CD8br	0.00309102236391605	0.00664120932465122	0.647895323498328
ebi-a-GCST90001975	ebi-a-GCST90018935	Urolithiasis	FSC-A on HLA DR+ T cell	-0.00502182978733373	0.00582048299758262	0.400263654065407
ebi-a-GCST90001976	ebi-a-GCST90018935	Urolithiasis	FSC-A on NKT	0.000738903586357436	0.00769654506404483	0.924427214718955
ebi-a-GCST90001977	ebi-a-GCST90018935	Urolithiasis	FSC-A on HLA DR+ CD4+	-0.00872470377149351	0.00796960864839062	0.290895409361398
ebi-a-GCST90001978	ebi-a-GCST90018935	Urolithiasis	FSC-A on HLA DR+ CD8br	-0.0012841813563432	0.00623167815400548	0.839504662047658
ebi-a-GCST90001979	ebi-a-GCST90018935	Urolithiasis	CD16 on CD14- CD16+ monocyte	-0.0175841466370583	0.00853037483946317	0.0525091742555765
ebi-a-GCST90001980	ebi-a-GCST90018935	Urolithiasis	CD40 on CD14+ CD16- monocyte	0.00495957038455445	0.00599721976586322	0.417547582443089
ebi-a-GCST90001981	ebi-a-GCST90018935	Urolithiasis	CD40 on CD14+ CD16+ monocyte	0.00243164753253521	0.00890963178635399	0.787856376538178
ebi-a-GCST90001982	ebi-a-GCST90018935	Urolithiasis	CCR2 on CD14- CD16+ monocyte	-0.000451019424651052	0.00664659321209262	0.946418441067813
ebi-a-GCST90001983	ebi-a-GCST90018935	Urolithiasis	CD14 on CD14+ CD16+ monocyte	-0.00400677081970225	0.0142662201989243	0.782656820982665
ebi-a-GCST90001984	ebi-a-GCST90018935	Urolithiasis	HLA DR on CD14- CD16+ monocyte	-0.0134105001725643	0.00917176767228259	0.164334548279875
ebi-a-GCST90001985	ebi-a-GCST90018935	Urolithiasis	CD40 on monocytes	0.00905422498565133	0.00540591273090267	0.105504777168469
ebi-a-GCST90001986	ebi-a-GCST90018935	Urolithiasis	CD14 on CD14+ CD16- monocyte	-0.0114010079613878	0.00862372961383842	0.207345909282858
ebi-a-GCST90001987	ebi-a-GCST90018935	Urolithiasis	CD64 on CD14+ CD16- monocyte	0.00189865226992122	0.00467221611640906	0.687093559843358
ebi-a-GCST90001988	ebi-a-GCST90018935	Urolithiasis	HLA DR on CD14+ CD16- monocyte	-0.0241323238613645	0.0092722354703115	0.0170292828108766
ebi-a-GCST90001989	ebi-a-GCST90018935	Urolithiasis	CD40 on CD14- CD16+ monocyte	-0.0137953962130137	0.00607632727509717	0.0317077811723031
ebi-a-GCST90001990	ebi-a-GCST90018935	Urolithiasis	CD64 on CD14- CD16+ monocyte	0.0115142730977658	0.00995184869765356	0.262397256527277
ebi-a-GCST90001991	ebi-a-GCST90018935	Urolithiasis	HLA DR on CD14+ monocyte	-0.0233488673989577	0.00916370700764412	0.0191599579723346
ebi-a-GCST90001992	ebi-a-GCST90018935	Urolithiasis	CCR2 on CD14+ CD16+ monocyte	-0.00911437406873299	0.00512249215593739	0.0838789488732001
ebi-a-GCST90001993	ebi-a-GCST90018935	Urolithiasis	PDL-1 on CD14+ CD16- monocyte	-0.00463133351655451	0.0102780146424091	0.659173361109402
ebi-a-GCST90001994	ebi-a-GCST90018935	Urolithiasis	CX3CR1 on CD14- CD16-	-0.0101288970282869	0.00803010847823172	0.222444955431683
ebi-a-GCST90001995	ebi-a-GCST90018935	Urolithiasis	CX3CR1 on monocyte	0.00317998819225098	0.00950009612975322	0.740734964299099
ebi-a-GCST90001996	ebi-a-GCST90018935	Urolithiasis	CX3CR1 on CD14+ CD16+ monocyte	-0.00689636322345683	0.00520663855691763	0.194708433388212
ebi-a-GCST90001997	ebi-a-GCST90018935	Urolithiasis	CX3CR1 on CD14+ CD16- monocyte	-0.00475793649614234	0.00811908887332835	0.563116942403958
ebi-a-GCST90001998	ebi-a-GCST90018935	Urolithiasis	PDL-1 on CD14+ CD16+ monocyte	-0.00601256697257872	0.00625903382020085	0.34559125964183
ebi-a-GCST90001999	ebi-a-GCST90018935	Urolithiasis	PDL-1 on CD14- CD16+ monocyte	0.00477373998393512	0.0109568608315682	0.668245155328741
ebi-a-GCST90002000	ebi-a-GCST90018935	Urolithiasis	PDL-1 on CD14- CD16-	-0.00199910844574352	0.00474765525960897	0.677162443109176
ebi-a-GCST90002001	ebi-a-GCST90018935	Urolithiasis	CD64 on CD14- CD16-	0.00269483193145188	0.00919260687783746	0.773422567341847
ebi-a-GCST90002002	ebi-a-GCST90018935	Urolithiasis	PDL-1 on monocyte	-0.00760190518736439	0.0120377681012256	0.537885967834965
ebi-a-GCST90002003	ebi-a-GCST90018935	Urolithiasis	CCR2 on CD14- CD16-	0.000971149596597904	0.00970710416879198	0.92147877411474
ebi-a-GCST90002004	ebi-a-GCST90018935	Urolithiasis	CCR2 on CD14+ CD16- monocyte	0.00336249076114977	0.00449876019816851	0.461513200401292
ebi-a-GCST90002005	ebi-a-GCST90018935	Urolithiasis	CD16 on CD14+ CD16+ monocyte	0.00394415492041508	0.00644339335564886	0.547027034938081
ebi-a-GCST90002006	ebi-a-GCST90018935	Urolithiasis	CD64 on monocyte	-0.00172486643875859	0.00747509558593653	0.819249815098141
ebi-a-GCST90002007	ebi-a-GCST90018935	Urolithiasis	HLA DR on CD14+ CD16+ monocyte	0.000453181287643763	0.00583774310340794	0.938979174109835
ebi-a-GCST90002008	ebi-a-GCST90018935	Urolithiasis	CCR2 on monocyte	-0.0036845442757455	0.00691462903983989	0.599240309773076
ebi-a-GCST90002009	ebi-a-GCST90018935	Urolithiasis	HLA DR on CD14- CD16-	0.0123519230750682	0.00780318176771332	0.126006504479323
ebi-a-GCST90002010	ebi-a-GCST90018935	Urolithiasis	HLA DR on monocyte	-0.0127043163252844	0.00869924229271638	0.163539727183862
ebi-a-GCST90002011	ebi-a-GCST90018935	Urolithiasis	CD64 on CD14+ CD16+ monocyte	-0.00581373688854487	0.0105437987840507	0.592390742764121
ebi-a-GCST90002012	ebi-a-GCST90018935	Urolithiasis	CX3CR1 on CD14- CD16+ monocyte	-0.0102274470930833	0.00617104493524048	0.11477921766434
ebi-a-GCST90002013	ebi-a-GCST90018935	Urolithiasis	CCR2 on myeloid DC	-0.00679657081551683	0.00799842030239258	0.412102861252688
ebi-a-GCST90002014	ebi-a-GCST90018935	Urolithiasis	CCR2 on CD62L+ myeloid DC	-0.000466305619393379	0.0128182066295684	0.97153333050501
ebi-a-GCST90002015	ebi-a-GCST90018935	Urolithiasis	CCR2 on plasmacytoid DC	-0.00601844733499747	0.00699920974968936	0.401821640696315
ebi-a-GCST90002016	ebi-a-GCST90018935	Urolithiasis	CCR2 on CD62L+ plasmacytoid DC	-0.0114860085692425	0.00675527884136647	0.107294579201734
ebi-a-GCST90002017	ebi-a-GCST90018935	Urolithiasis	CCR2 on monocyte	0.0143469907030408	0.0103974175090951	0.180897011181406
ebi-a-GCST90002018	ebi-a-GCST90018935	Urolithiasis	CCR2 on granulocyte	0.0146968859052096	0.00812728266538983	0.09064218610637
ebi-a-GCST90002019	ebi-a-GCST90018935	Urolithiasis	CD14 on Mo MDSC	0.00455716438287548	0.00756340493368936	0.552983197088593
ebi-a-GCST90002020	ebi-a-GCST90018935	Urolithiasis	CD14 on CD33br HLA DR+ CD14dim	-0.00401012023172335	0.0113185334280274	0.727473014792955
ebi-a-GCST90002021	ebi-a-GCST90018935	Urolithiasis	CD14 on CD33dim HLA DR+ CD11b+	-0.000285005960073086	0.0143775447433854	0.984415382577731
ebi-a-GCST90002022	ebi-a-GCST90018935	Urolithiasis	CD4 on CD4+	-0.00296247253230791	0.0104642573814177	0.779743961922567
ebi-a-GCST90002023	ebi-a-GCST90018935	Urolithiasis	CD4 on CM CD4 +	-0.0172972188611079	0.0102382243309502	0.11179984261617
ebi-a-GCST90002024	ebi-a-GCST90018935	Urolithiasis	CD4 on naive CD4+	0.0127586137912793	0.0101562913492839	0.22509387308317
ebi-a-GCST90002025	ebi-a-GCST90018935	Urolithiasis	CD4 on EM CD4+	-0.00657204528109618	0.00588986894386862	0.277726097149481
ebi-a-GCST90002026	ebi-a-GCST90018935	Urolithiasis	CD4 on TD CD4+	0.000943098322937605	0.00566587653728411	0.869195389318469
ebi-a-GCST90002027	ebi-a-GCST90018935	Urolithiasis	CD4 on CD45RA+ CD4+	0.000187516483375226	0.00814026383077525	0.981791218982885
ebi-a-GCST90002028	ebi-a-GCST90018935	Urolithiasis	CD19 on B cell	0.0034788700398691	0.009269326167542	0.710726524161744
ebi-a-GCST90002029	ebi-a-GCST90018935	Urolithiasis	CD39 on CD39+ CD8br	0.00940887496351327	0.00810046330057698	0.257876773148667
ebi-a-GCST90002030	ebi-a-GCST90018935	Urolithiasis	CD39 on CD39+ activated Treg	-0.0161272057336721	0.0137497314864496	0.254612532078975
ebi-a-GCST90002031	ebi-a-GCST90018935	Urolithiasis	CD39 on CD39+ secreting Treg	-3.1804517604571e-05	0.00506608608524619	0.995050229115762
ebi-a-GCST90002032	ebi-a-GCST90018935	Urolithiasis	CD39 on CD39+ CD4+	-0.00070206659503064	0.00516112051912225	0.893228591501112
ebi-a-GCST90002033	ebi-a-GCST90018935	Urolithiasis	CD39 on granulocyte	0.00103739806189668	0.00962436725512947	0.914990799429204
ebi-a-GCST90002034	ebi-a-GCST90018935	Urolithiasis	CD39 on monocyte	-0.00377599137818019	0.00704607555933999	0.59793781157548
ebi-a-GCST90002035	ebi-a-GCST90018935	Urolithiasis	CD80 on myeloid DC	-0.00908913712142303	0.00579276304336387	0.129207926918047
ebi-a-GCST90002036	ebi-a-GCST90018935	Urolithiasis	CD80 on CD62L+ myeloid DC	-0.00387849425827166	0.00546356138611797	0.484345480427126
ebi-a-GCST90002037	ebi-a-GCST90018935	Urolithiasis	CD80 on plasmacytoid DC	0.00817028917196395	0.00572604839933693	0.169846746138437
ebi-a-GCST90002038	ebi-a-GCST90018935	Urolithiasis	CD80 on CD62L+ plasmacytoid DC	0.00457684467574285	0.00587862815824642	0.445829422877196
ebi-a-GCST90002039	ebi-a-GCST90018935	Urolithiasis	CD80 on monocyte	0.00174276656242955	0.00823224418231679	0.834382144149935
ebi-a-GCST90002040	ebi-a-GCST90018935	Urolithiasis	CD80 on granulocyte	-0.00915658597533911	0.00614046794034673	0.146019015961049
ebi-a-GCST90002041	ebi-a-GCST90018935	Urolithiasis	CD45 on lymphocyte	-0.0177698002734772	0.011084340188832	0.127318983706477
ebi-a-GCST90002042	ebi-a-GCST90018935	Urolithiasis	CD45 on CD33br HLA DR+ CD14-	-0.0162455957511897	0.0243710907369123	0.514530326878289
ebi-a-GCST90002043	ebi-a-GCST90018935	Urolithiasis	CD45 on CD33br HLA DR+ CD14dim	0.00518338138865533	0.00555881604854926	0.366901243241274
ebi-a-GCST90002044	ebi-a-GCST90018935	Urolithiasis	CD45 on CD33dim HLA DR+ CD11b-	-0.0353752787411179	0.0317955215283352	0.302629005059275
ebi-a-GCST90002045	ebi-a-GCST90018935	Urolithiasis	CD45 on CD33- HLA DR-	-0.00662675864138882	0.0178458370780946	0.715948315506449
ebi-a-GCST90002046	ebi-a-GCST90018935	Urolithiasis	CD45 on CD33- HLA DR+	0.00975328508832534	0.00546615970535489	0.0881740010285613
ebi-a-GCST90002047	ebi-a-GCST90018935	Urolithiasis	CD45 on Gr MDSC	0.00217148841287595	0.00787226044416441	0.786201486330977
ebi-a-GCST90002048	ebi-a-GCST90018935	Urolithiasis	CD45 on CD66b++ myelod cell	-0.000784731453167401	0.0078347676573268	0.921637369086021
ebi-a-GCST90002049	ebi-a-GCST90018935	Urolithiasis	CD45 on Mo MDSC	-0.0110012149911818	0.0124549621719448	0.391022130140377
ebi-a-GCST90002050	ebi-a-GCST90018935	Urolithiasis	CD45 on CD33dim HLA DR-	0.0194219665361656	0.0112912973100976	0.103567789698186
ebi-a-GCST90002051	ebi-a-GCST90018935	Urolithiasis	CD45 on basophil	0.00777856109889073	0.0113764957478785	0.503353617647394
ebi-a-GCST90002052	ebi-a-GCST90018935	Urolithiasis	CD45 on Im MDSC	-0.00454226141341043	0.0104518101304618	0.674093011157937
ebi-a-GCST90002053	ebi-a-GCST90018935	Urolithiasis	CD45 on CD33br HLA DR+	0.00219522870666947	0.00815647402442481	0.791748261169536
ebi-a-GCST90002054	ebi-a-GCST90018935	Urolithiasis	CD8 on CM CD8br	0.0131056322421787	0.0182055999212805	0.483451756410546
ebi-a-GCST90002055	ebi-a-GCST90018935	Urolithiasis	CD8 on naive CD8br	0.010462316571506	0.0112010822909202	0.364163756613222
ebi-a-GCST90002056	ebi-a-GCST90018935	Urolithiasis	CD8 on EM CD8br	-0.00789379152536704	0.0102531433806782	0.449553563201794
ebi-a-GCST90002057	ebi-a-GCST90018935	Urolithiasis	CD8 on TD CD8br	-0.0191614428256285	0.0106536206011085	0.0909753280856725
ebi-a-GCST90002058	ebi-a-GCST90018935	Urolithiasis	CD8 on CD8br	-0.00362465440104135	0.00785909459156276	0.648214232280216
ebi-a-GCST90002059	ebi-a-GCST90018935	Urolithiasis	CD8 on NKT	0.000811132162229406	0.00804669596252805	0.920886060371685
ebi-a-GCST90002060	ebi-a-GCST90018935	Urolithiasis	CD8 on HLA DR+ CD8br	-0.000111016348078793	0.006260663033367	0.986005292942109
ebi-a-GCST90002061	ebi-a-GCST90018935	Urolithiasis	CD4 on CD39+ CD4+	0.00342436127853492	0.00867948786316256	0.696285405655162
ebi-a-GCST90002062	ebi-a-GCST90018935	Urolithiasis	CD4 on CD28+ CD4+	-0.00631122284949	0.00943924010262378	0.511384812710016
ebi-a-GCST90002063	ebi-a-GCST90018935	Urolithiasis	CD4 on CD4 Treg	0.000700075002407845	0.00630480611274647	0.912407284266733
ebi-a-GCST90002064	ebi-a-GCST90018935	Urolithiasis	CD4 on resting Treg	0.00104353073873852	0.0102717378810892	0.920757994154348
ebi-a-GCST90002065	ebi-a-GCST90018935	Urolithiasis	CD4 on CD39+ resting Treg	0.00148484145173543	0.00867344111341597	0.866707139479067
ebi-a-GCST90002066	ebi-a-GCST90018935	Urolithiasis	CD4 on activated Treg	-0.00710644609967031	0.00595352509989207	0.244279370196955
ebi-a-GCST90002067	ebi-a-GCST90018935	Urolithiasis	CD4 on CD39+ activated Treg	0.00185690797501569	0.00824232832454696	0.823743992001938
ebi-a-GCST90002068	ebi-a-GCST90018935	Urolithiasis	CD4 on secreting Treg	-0.0115366208428179	0.00662862780405264	0.0936094988672169
ebi-a-GCST90002069	ebi-a-GCST90018935	Urolithiasis	CD4 on CD39+ secreting Treg	0.0048709468747967	0.00593488798482535	0.420604115341606
ebi-a-GCST90002070	ebi-a-GCST90018935	Urolithiasis	CD4 on activated & secreting Treg	-0.0022652578289516	0.00639995515864053	0.725773234783503
ebi-a-GCST90002071	ebi-a-GCST90018935	Urolithiasis	SSC-A on myeloid DC	-0.00209620146197354	0.00787075693242954	0.793190119282453
ebi-a-GCST90002072	ebi-a-GCST90018935	Urolithiasis	SSC-A on plasmacytoid DC	0.000334001231809803	0.00768671118205064	0.965700906843125
ebi-a-GCST90002073	ebi-a-GCST90018935	Urolithiasis	SSC-A on monocyte	-0.00298845744284536	0.0128033627327115	0.817701761732715
ebi-a-GCST90002074	ebi-a-GCST90018935	Urolithiasis	SSC-A on CD14+ monocyte	-0.000439584769973151	0.00988521845470282	0.964950786430782
ebi-a-GCST90002075	ebi-a-GCST90018935	Urolithiasis	SSC-A on B cell	0.00496369237218274	0.0149004114316206	0.744788392058023
ebi-a-GCST90002076	ebi-a-GCST90018935	Urolithiasis	SSC-A on NK	0.0138842366942509	0.00943555750014946	0.155322048953696
ebi-a-GCST90002077	ebi-a-GCST90018935	Urolithiasis	SSC-A on HLA DR+ NK	-0.00488560578731816	0.00486689523153149	0.325071524452984
ebi-a-GCST90002078	ebi-a-GCST90018935	Urolithiasis	SSC-A on granulocyte	-0.0054714315290662	0.00595690932029687	0.367133556951231
ebi-a-GCST90002079	ebi-a-GCST90018935	Urolithiasis	SSC-A on lymphocyte	-0.00553891457814614	0.0127428048488898	0.668698683640325
ebi-a-GCST90002080	ebi-a-GCST90018935	Urolithiasis	SSC-A on T cell	0.000540961294162244	0.00844278005905143	0.949580757793932
ebi-a-GCST90002081	ebi-a-GCST90018935	Urolithiasis	SSC-A on CD4+	-0.00590160768337634	0.00653290779984525	0.374038244701628
ebi-a-GCST90002082	ebi-a-GCST90018935	Urolithiasis	SSC-A on CD8br	0.00433135148597469	0.00737854029470329	0.564905549135784
ebi-a-GCST90002083	ebi-a-GCST90018935	Urolithiasis	SSC-A on HLA DR+ T cell	-0.00442044355150068	0.00940578095443003	0.643219602860613
ebi-a-GCST90002084	ebi-a-GCST90018935	Urolithiasis	SSC-A on NKT	0.00420514734882844	0.00492468434552656	0.403802646004938
ebi-a-GCST90002085	ebi-a-GCST90018935	Urolithiasis	SSC-A on HLA DR+ CD4+	-0.00546823010847938	0.00806663120096668	0.50561359012346
ebi-a-GCST90002086	ebi-a-GCST90018935	Urolithiasis	SSC-A on HLA DR+ CD8br	0.00315646725168795	0.00779096218692001	0.689283830049335
ebi-a-GCST90002087	ebi-a-GCST90018935	Urolithiasis	CD11c on myeloid DC	-0.00161041694861748	0.00575589526703442	0.781627932954443
ebi-a-GCST90002088	ebi-a-GCST90018935	Urolithiasis	CD11c on CD62L+ myeloid DC	0.00342435482600669	0.00661183228974609	0.608898150860161
ebi-a-GCST90002089	ebi-a-GCST90018935	Urolithiasis	CD11c on monocyte	0.00154782571627461	0.00757271052951947	0.840337982354737
ebi-a-GCST90002090	ebi-a-GCST90018935	Urolithiasis	CD11c on granulocyte	0.0144962034099537	0.00732891033936698	0.0600360813577991
ebi-a-GCST90002091	ebi-a-GCST90018935	Urolithiasis	CD11b on CD14+ monocyte	0.0104178657847473	0.00651316658174563	0.127112556542202
ebi-a-GCST90002092	ebi-a-GCST90018935	Urolithiasis	CD11b on Gr MDSC	0.118462028510782	0.162030337836005	0.598100915494748
ebi-a-GCST90002093	ebi-a-GCST90018935	Urolithiasis	CD11b on CD66b++ myeloid cell	-0.00539070526821742	0.0142215339317265	0.709632165405265
ebi-a-GCST90002094	ebi-a-GCST90018935	Urolithiasis	CD11b on Mo MDSC	-0.00252996690304962	0.00837998343163802	0.767162073380554
ebi-a-GCST90002095	ebi-a-GCST90018935	Urolithiasis	CD11b on CD33dim HLA DR-	-0.00154645933465219	0.00939806051001048	0.870871071612247
ebi-a-GCST90002096	ebi-a-GCST90018935	Urolithiasis	CD11b on basophil	-0.016305083843364	0.0109366263765526	0.154317471532814
ebi-a-GCST90002097	ebi-a-GCST90018935	Urolithiasis	CD11b on CD33br HLA DR+ CD14dim	-0.00851324971461037	0.00998994334407272	0.405309318480224
ebi-a-GCST90002098	ebi-a-GCST90018935	Urolithiasis	CD45RA on naive CD4+	0.00149109420804302	0.00685936138560296	0.829291637718312
ebi-a-GCST90002099	ebi-a-GCST90018935	Urolithiasis	CD4RA on TD CD4+	0.00118395689666041	0.00498918710391244	0.813981840100244
ebi-a-GCST90002100	ebi-a-GCST90018935	Urolithiasis	CD45RA on naive CD8br	-0.0081046454548397	0.00687736145113141	0.251797549562275
ebi-a-GCST90002101	ebi-a-GCST90018935	Urolithiasis	CD45RA on TD CD8br	-0.0150288507667735	0.0141068065470594	0.307679261755581
ebi-a-GCST90002102	ebi-a-GCST90018935	Urolithiasis	CD45RA on resting Treg	-0.00963215566739322	0.00774893071381056	0.224543202973219
ebi-a-GCST90002103	ebi-a-GCST90018935	Urolithiasis	CD45RA on CD39+ resting Treg	-0.0103475468417212	0.0112445807189769	0.384363741898476
ebi-a-GCST90002104	ebi-a-GCST90018935	Urolithiasis	HLA DR on myeloid DC	-0.000115765719044678	0.0118432579833385	0.992321788983947
ebi-a-GCST90002105	ebi-a-GCST90018935	Urolithiasis	HLA DR on plasmacytoid DC	0.00287876668567476	0.00602171589953342	0.637543488680553
ebi-a-GCST90002106	ebi-a-GCST90018935	Urolithiasis	HLA DR on DC	0.0116509238830821	0.00754123560340427	0.138848855899646
ebi-a-GCST90002107	ebi-a-GCST90018935	Urolithiasis	HLA DR on HSC	0.00276861945496602	0.0624582519622525	0.966767961923296
ebi-a-GCST90002108	ebi-a-GCST90018935	Urolithiasis	HLA DR on CD33br HLA DR+ CD14-	-0.00850719876861922	0.00694977820203812	0.233307466696677
ebi-a-GCST90002109	ebi-a-GCST90018935	Urolithiasis	HLA DR on CD33br HLA DR+ CD14dim	0.011579097044504	0.00989187382497054	0.256246060063395
ebi-a-GCST90002110	ebi-a-GCST90018935	Urolithiasis	HLA DR on CD33dim HLA DR+ CD11b+	0.0133049785282023	0.0064750356510661	0.0531954046301968
ebi-a-GCST90002111	ebi-a-GCST90018935	Urolithiasis	HLA DR on CD33dim HLA DR+ CD11b-	-0.00497149312571989	0.0124261084803775	0.694385107269876
ebi-a-GCST90002112	ebi-a-GCST90018935	Urolithiasis	HLA DR on CD33- HLA DR+	0.0117579819097672	0.00831068405144913	0.180630499155365
ebi-a-GCST90002113	ebi-a-GCST90018935	Urolithiasis	HLA DR on HLA DR+ T cell	0.00645173752078393	0.00815262656952707	0.439631148695702
ebi-a-GCST90002114	ebi-a-GCST90018935	Urolithiasis	HLA DR on HLA DR+ CD4+	0.0110411809609719	0.0117710204426309	0.360017648000308
ebi-a-GCST90002115	ebi-a-GCST90018935	Urolithiasis	HLA DR on HLA DR+ CD8br	0.00928157457588029	0.00783465015539172	0.25154989587746
ebi-a-GCST90002116	ebi-a-GCST90018935	Urolithiasis	HLA DR on B cell	0.00752842594874197	0.0078579800716352	0.349471114123041
ebi-a-GCST90002117	ebi-a-GCST90018935	Urolithiasis	HLA DR on HLA DR+ NK	0.00599325703778982	0.00717652654651662	0.411258990844733
ebi-a-GCST90002118	ebi-a-GCST90018935	Urolithiasis	CD8 on CD28+ CD45RA- CD8br	0.0118781570676497	0.0125237921719091	0.358987311089279
ebi-a-GCST90002119	ebi-a-GCST90018935	Urolithiasis	CD8 on CD28+ CD45RA+ CD8br	-0.0100716404865863	0.00895283734005861	0.272727557419806
ebi-a-GCST90002120	ebi-a-GCST90018935	Urolithiasis	CD8 on CD28- CD8br	-0.00512958855425123	0.0192446231899377	0.792847801573932
ebi-a-GCST90002121	ebi-a-GCST90018935	Urolithiasis	CD8 on CD39+ CD8br	0.0150084616656434	0.00891749075134621	0.105895273027189
