# Supplementary material for: Genetically predicted blood metabolites mediate the association between immune cell characteristics and urolithiasis: A Mendelian randomization study and mediation analysis
Source: Genes Dis. 2025 Jan 28;12(5):101547. doi: 10.1016/j.gendis.2025.101547 (PMC12226092; doi:10.1016/j.gendis.2025.101547)
Supplement: Multimedia component 5 [file mmc5.csv]

id.exposure	id.outcome	outcome	exposure	Panel	method	nsnp	b	se	pval	lo_ci	up_ci	or	or_lci95	or_uci95
ebi-a-GCST90001440	ebi-a-GCST90018935	Urolithiasis	IgD- CD24- %lymphocyte	B cell	Inverse variance weighted	24	0.052374672	0.017028713	0.002100314	0.018998395	0.08575095	1.053770487	1.019180012	1.089534946
ebi-a-GCST90001479	ebi-a-GCST90018935	Urolithiasis	CD4 Treg %T cell	Treg	Inverse variance weighted	17	0.05843887	0.02245198	0.009245561	0.014432988	0.102444752	1.060180175	1.014537647	1.107876092
ebi-a-GCST90001498	ebi-a-GCST90018935	Urolithiasis	Activated & resting Treg AC	Treg	Inverse variance weighted	19	0.056395106	0.019705223	0.004210607	0.017772868	0.095017344	1.058015629	1.017931745	1.099677928
ebi-a-GCST90001774	ebi-a-GCST90018935	Urolithiasis	CD24 on transitional	B cell	Inverse variance weighted	20	0.065615796	0.023174917	0.004635513	0.020192959	0.111038634	1.067816379	1.020398216	1.117438077
ebi-a-GCST90001781	ebi-a-GCST90018935	Urolithiasis	CD25 on IgD+ CD38- naive	B cell	Inverse variance weighted	24	0.040203207	0.015291229	0.008559412	0.010232398	0.070174017	1.041022296	1.010284928	1.072694832
ebi-a-GCST90001844	ebi-a-GCST90018935	Urolithiasis	CD3 on TD CD4+	Maturation stages of T cell	Inverse variance weighted	27	-0.038195329	0.012446401	0.002149313	-0.062590275	-0.013800382	0.962524914	0.939328261	0.986294407
ebi-a-GCST90002087	ebi-a-GCST90018935	Urolithiasis	CD11c on myeloid DC	cDC	Inverse variance weighted	31	0.04361213	0.015716645	0.005521854	0.012807507	0.074416753	1.044577116	1.012889874	1.077255662
ebi-a-GCST90002105	ebi-a-GCST90018935	Urolithiasis	HLA DR on plasmacytoid DC	cDC	Inverse variance weighted	23	-0.028869982	0.008654296	0.000850196	-0.045832402	-0.011907562	0.971542775	0.955202039	0.988163053
ebi-a-GCST90002106	ebi-a-GCST90018935	Urolithiasis	HLA DR on DC	cDC	Inverse variance weighted	21	-0.030401679	0.011060365	0.005983124	-0.052079995	-0.008723363	0.970055804	0.949252929	0.991314575
ebi-a-GCST90002116	ebi-a-GCST90018935	Urolithiasis	HLA DR on B cell	TBNK	Inverse variance weighted	22	-0.03674157	0.012890161	0.004367007	-0.062006285	-0.011476855	0.96392521	0.93987698	0.988588753
