# Supplementary material for: Genetically predicted blood metabolites mediate the association between immune cell characteristics and urolithiasis: A Mendelian randomization study and mediation analysis
Source: Genes Dis. 2025 Jan 28;12(5):101547. doi: 10.1016/j.gendis.2025.101547 (PMC12226092; doi:10.1016/j.gendis.2025.101547)
Supplement: Multimedia component 6 [file mmc6.csv]

id.exposure	id.outcome	outcome	exposure	method	nsnp	b	se	pval	lo_ci	up_ci	or	or_lci95	or_uci95	revPvale
ebi-a-GCST90001440	ebi-a-GCST90018935	Urolithiasis	IgD- CD24- %lymphocyte	Inverse variance weighted	24	0.0523746721074902	0.0170287130642049	0.00210031392072418	0.0189983945016486	0.0857509497133318	1.05377048696804	1.01918001232426	1.08953494552203	0.940910951962507
ebi-a-GCST90001479	ebi-a-GCST90018935	Urolithiasis	CD4 Treg %T cell	Inverse variance weighted	17	0.0584388697970849	0.0224519804805808	0.00924556076579488	0.0144329880551465	0.102444751539023	1.06018017468446	1.01453764653258	1.10787609176991	0.579172032508384
ebi-a-GCST90001498	ebi-a-GCST90018935	Urolithiasis	Activated & resting Treg AC	Inverse variance weighted	19	0.0563951059187287	0.019705223452935	0.004210607403944	0.0177728679509761	0.0950173438864812	1.05801562940206	1.01793174520773	1.09967792764985	0.497610694694763
ebi-a-GCST90001774	ebi-a-GCST90018935	Urolithiasis	CD24 on transitional	Inverse variance weighted	20	0.0656157963821074	0.0231749170575316	0.00463551275484158	0.0201929589493455	0.111038633814869	1.0678163794282	1.02039821599933	1.11743807691633	0.74657333073916
ebi-a-GCST90001781	ebi-a-GCST90018935	Urolithiasis	CD25 on IgD+ CD38- naive	Inverse variance weighted	24	0.0402032073043482	0.0152912291865905	0.00855941158306775	0.0102323980986307	0.0701740165100656	1.04102229603481	1.01028492810047	1.07269483162459	0.384973355757173
ebi-a-GCST90001844	ebi-a-GCST90018935	Urolithiasis	CD3 on TD CD4+	Inverse variance weighted	27	-0.0381953285213111	0.0124464014218595	0.0021493129538072	-0.0625902753081556	-0.0138003817344665	0.962524913960117	0.939328260837565	0.986294406992339	0.328491825832119
ebi-a-GCST90002087	ebi-a-GCST90018935	Urolithiasis	CD11c on myeloid DC	Inverse variance weighted	31	0.0436121298572761	0.0157166445139155	0.00552185432614306	0.0128075066100019	0.0744167531045504	1.04457711602842	1.01288987398741	1.0772556616	0.393526928289049
ebi-a-GCST90002105	ebi-a-GCST90018935	Urolithiasis	HLA DR on plasmacytoid DC	Inverse variance weighted	23	-0.0288699817564825	0.00865429590130974	0.000850196401451388	-0.0458324017230496	-0.0119075617899154	0.971542774540168	0.955202038991916	0.988163052664082	0.719870146696389
ebi-a-GCST90002106	ebi-a-GCST90018935	Urolithiasis	HLA DR on DC	Inverse variance weighted	21	-0.0304016788700154	0.0110603651370955	0.00598312421736822	-0.0520799945387226	-0.00872336320130816	0.970055804361411	0.949252928755447	0.991314574935267	0.459776941177178
ebi-a-GCST90002116	ebi-a-GCST90018935	Urolithiasis	HLA DR on B cell	Inverse variance weighted	22	-0.0367415699299629	0.0128901605707272	0.00436700704757924	-0.0620062846485882	-0.0114768552113376	0.963925210423063	0.939876979975993	0.988588752660885	0.582685390495127
