# Supplementary material for: Genetically predicted blood metabolites mediate the association between immune cell characteristics and urolithiasis: A Mendelian randomization study and mediation analysis
Source: Genes Dis. 2025 Jan 28;12(5):101547. doi: 10.1016/j.gendis.2025.101547 (PMC12226092; doi:10.1016/j.gendis.2025.101547)
Supplement: Multimedia component 7 [file mmc7.csv]

SNP	effect_allele.exposure	other_allele.exposure	effect_allele.outcome	other_allele.outcome	beta.exposure	beta.outcome	eaf.exposure	eaf.outcome	remove	palindromic	ambiguous	id.outcome	chr	pos	se.outcome	samplesize.outcome	pval.outcome	outcome	originalname.outcome	outcome.deprecated	mr_keep.outcome	data_source.outcome	proxy.outcome	target_snp.outcome	proxy_snp.outcome	target_a1.outcome	target_a2.outcome	proxy_a1.outcome	proxy_a2.outcome	id.exposure	exposure	chr.exposure	pos.exposure	se.exposure	pval.exposure	samplesize.exposure	mr_keep.exposure	pval_origin.exposure	data_source.exposure	action	SNP_index	mr_keep
rs10000291	T	C	T	C	0.0954508	0.0092	0.377733	0.464745	FALSE	FALSE	FALSE	ebi-a-GCST90018935	4	171034742	0.0118	488346	0.4318	Urolithiasis	Urolithiasis	Urolithiasis || ||	TRUE	igd	NA	NA	NA	NA	NA	NA	NA	GCST90200184	3-formylindole levels	4	170113591	0.0151521	2.98559e-10	8256	TRUE	reported	textfile	2	1	TRUE
rs1007889	G	T	G	T	0.0741001	0.0129	0.331625	0.336963	FALSE	FALSE	FALSE	ebi-a-GCST90018935	22	24239243	0.0123	488346	0.2933	Urolithiasis	Urolithiasis	Urolithiasis || ||	TRUE	igd	NA	NA	NA	NA	NA	NA	NA	GCST90200184	3-formylindole levels	22	23897056	0.0155021	1.75304e-06	8256	TRUE	reported	textfile	2	1	TRUE
rs10839612	T	C	T	C	0.0651796	0.0066	0.51448	0.53833	FALSE	FALSE	FALSE	ebi-a-GCST90018935	11	6782438	0.0114	488346	0.5632	Urolithiasis	Urolithiasis	Urolithiasis || ||	TRUE	igd	NA	NA	NA	NA	NA	NA	NA	GCST90200184	3-formylindole levels	11	6761207	0.0145466	7.4379e-06	8256	TRUE	reported	textfile	2	1	TRUE
rs11056372	A	G	A	G	-0.165652	0.0233	0.0441194	0.05595	FALSE	FALSE	FALSE	ebi-a-GCST90018935	12	15302837	0.0585	488346	0.6904	Urolithiasis	Urolithiasis	Urolithiasis || ||	TRUE	igd	NA	NA	NA	NA	NA	NA	NA	GCST90200184	3-formylindole levels	12	15149903	0.035379	2.83795e-06	8256	TRUE	reported	textfile	2	1	TRUE
rs11647808	A	C	A	C	0.177857	-0.0154	0.0790336	0.059363	FALSE	FALSE	FALSE	ebi-a-GCST90018935	16	58770881	0.0324	488346	0.633501	Urolithiasis	Urolithiasis	Urolithiasis || ||	TRUE	igd	NA	NA	NA	NA	NA	NA	NA	GCST90200184	3-formylindole levels	16	58736977	0.026839	3.42996e-11	8256	TRUE	reported	textfile	2	1	TRUE
rs1165211	C	T	C	T	0.0995025	0.0112	0.301662	0.440487	FALSE	FALSE	FALSE	ebi-a-GCST90018935	6	25800922	0.0125	488346	0.3707	Urolithiasis	Urolithiasis	Urolithiasis || ||	TRUE	igd	NA	NA	NA	NA	NA	NA	NA	GCST90200184	3-formylindole levels	6	25800694	0.015874	3.65099e-10	8256	TRUE	reported	textfile	2	1	TRUE
rs1230319	G	A	G	A	-0.198879	0.0136	0.971829	0.975031	FALSE	FALSE	FALSE	ebi-a-GCST90018935	6	163898797	0.0655	488346	0.8356	Urolithiasis	Urolithiasis	Urolithiasis || ||	TRUE	igd	NA	NA	NA	NA	NA	NA	NA	GCST90200184	3-formylindole levels	6	163477765	0.0448536	9.25219e-06	8256	TRUE	reported	textfile	2	1	TRUE
rs139251025	C	A	C	A	-0.292847	-0.0135	0.0139501	0.0174212	FALSE	FALSE	FALSE	ebi-a-GCST90018935	8	123455017	0.0731	488346	0.8534	Urolithiasis	Urolithiasis	Urolithiasis || ||	TRUE	igd	NA	NA	NA	NA	NA	NA	NA	GCST90200184	3-formylindole levels	8	122442778	0.0623612	2.65317e-06	8256	TRUE	reported	textfile	2	1	TRUE
rs142582686	T	G	T	G	0.167542	-0.1289	0.0429182	0.03945	FALSE	FALSE	FALSE	ebi-a-GCST90018935	10	102764904	0.0706	488346	0.0678797	Urolithiasis	Urolithiasis	Urolithiasis || ||	TRUE	igd	NA	NA	NA	NA	NA	NA	NA	GCST90200184	3-formylindole levels	10	101005147	0.0362843	3.88428e-06	8256	TRUE	reported	textfile	2	1	TRUE
rs1431143	G	A	G	A	0.0730795	-0.0084	0.708171	0.713927	FALSE	FALSE	FALSE	ebi-a-GCST90018935	1	190935277	0.0129	488346	0.5127	Urolithiasis	Urolithiasis	Urolithiasis || ||	TRUE	igd	NA	NA	NA	NA	NA	NA	NA	GCST90200184	3-formylindole levels	1	190966147	0.0159185	4.41412e-06	8256	TRUE	reported	textfile	2	1	TRUE
rs143393480	T	G	T	G	0.376117	0.0194	0.00916262	0.0111047	FALSE	FALSE	FALSE	ebi-a-GCST90018935	18	56089858	0.0919	488346	0.8325	Urolithiasis	Urolithiasis	Urolithiasis || ||	TRUE	igd	NA	NA	NA	NA	NA	NA	NA	GCST90200184	3-formylindole levels	18	58422626	0.0765881	9.06562e-07	8256	TRUE	reported	textfile	2	1	TRUE
rs149767042	A	G	A	G	0.214721	0.091	0.0237342	0.0238292	FALSE	FALSE	FALSE	ebi-a-GCST90018935	2	234520774	0.065	488346	0.1613	Urolithiasis	Urolithiasis	Urolithiasis || ||	TRUE	igd	NA	NA	NA	NA	NA	NA	NA	GCST90200184	3-formylindole levels	2	233612128	0.0478784	7.3014e-06	8256	TRUE	reported	textfile	2	1	TRUE
rs182215158	C	T	C	T	0.332045	-0.0304	0.0112887	0.0105796	FALSE	FALSE	FALSE	ebi-a-GCST90018935	3	119049893	0.103	488346	0.7678	Urolithiasis	Urolithiasis	Urolithiasis || ||	TRUE	igd	NA	NA	NA	NA	NA	NA	NA	GCST90200184	3-formylindole levels	3	119331046	0.0693486	1.68409e-06	8256	TRUE	reported	textfile	2	1	TRUE
rs2977995	G	A	G	A	0.275053	-0.0165	0.747545	0.768513	FALSE	FALSE	FALSE	ebi-a-GCST90018935	9	131584245	0.0136	488346	0.2245	Urolithiasis	Urolithiasis	Urolithiasis || ||	TRUE	igd	NA	NA	NA	NA	NA	NA	NA	GCST90200184	3-formylindole levels	9	128821966	0.0164742	1.403e-62	8256	TRUE	reported	textfile	2	1	TRUE
rs4444498	T	C	T	C	-0.268342	0.2334	0.0148831	0.0172027	FALSE	FALSE	FALSE	ebi-a-GCST90018935	2	217811188	0.1037	488346	0.0243798	Urolithiasis	Urolithiasis	Urolithiasis || ||	TRUE	igd	NA	NA	NA	NA	NA	NA	NA	GCST90200184	3-formylindole levels	2	216946465	0.0598574	7.3596e-06	8256	TRUE	reported	textfile	2	1	TRUE
rs4502257	T	C	T	C	0.148732	-0.0127	0.0497817	0.0583026	FALSE	FALSE	FALSE	ebi-a-GCST90018935	17	64413396	0.0241	488346	0.5981	Urolithiasis	Urolithiasis	Urolithiasis || ||	TRUE	igd	NA	NA	NA	NA	NA	NA	NA	GCST90200184	3-formylindole levels	17	66417278	0.0331573	7.2696e-06	8256	TRUE	reported	textfile	2	1	TRUE
rs510402	A	G	A	G	-0.195605	0.0994	0.0332808	0.0325568	FALSE	FALSE	FALSE	ebi-a-GCST90018935	3	8175740	0.0566	488346	0.0792301	Urolithiasis	Urolithiasis	Urolithiasis || ||	TRUE	igd	NA	NA	NA	NA	NA	NA	NA	GCST90200184	3-formylindole levels	3	8134053	0.0401108	1.07919e-06	8256	TRUE	reported	textfile	2	1	TRUE
rs55973025	A	G	A	G	-0.11599	0.0155	0.0857715	0.0813593	FALSE	FALSE	FALSE	ebi-a-GCST90018935	15	26823199	0.0355	488346	0.6623	Urolithiasis	Urolithiasis	Urolithiasis || ||	TRUE	igd	NA	NA	NA	NA	NA	NA	NA	GCST90200184	3-formylindole levels	15	26578052	0.0260638	8.57847e-06	8256	TRUE	reported	textfile	2	1	TRUE
rs5751777	T	C	T	C	0.382782	-0.0124	0.590567	0.601707	FALSE	FALSE	FALSE	ebi-a-GCST90018935	22	24267047	0.019	488346	0.5124	Urolithiasis	Urolithiasis	Urolithiasis || ||	TRUE	igd	NA	NA	NA	NA	NA	NA	NA	GCST90200184	3-formylindole levels	22	23924860	0.0141867	2.41856e-160	8256	TRUE	reported	textfile	2	1	TRUE
rs57909274	A	C	A	C	-0.0772349	0.014	0.240042	0.16209	FALSE	FALSE	FALSE	ebi-a-GCST90018935	8	135240795	0.0201	488346	0.4846	Urolithiasis	Urolithiasis	Urolithiasis || ||	TRUE	igd	NA	NA	NA	NA	NA	NA	NA	GCST90200184	3-formylindole levels	8	134228552	0.0170737	6.0791e-06	8256	TRUE	reported	textfile	2	1	TRUE
rs58487738	A	G	A	G	0.163359	0.0461	0.0475669	0.0399386	FALSE	FALSE	FALSE	ebi-a-GCST90018935	7	146050136	0.0503	488346	0.3598	Urolithiasis	Urolithiasis	Urolithiasis || ||	TRUE	igd	NA	NA	NA	NA	NA	NA	NA	GCST90200184	3-formylindole levels	7	146353044	0.0340601	1.617e-06	8256	TRUE	reported	textfile	2	1	TRUE
rs61814130	C	G	C	G	-0.21172	0.0037	0.025335	0.0139052	FALSE	TRUE	FALSE	ebi-a-GCST90018935	1	170871505	0.0748	488346	0.9603	Urolithiasis	Urolithiasis	Urolithiasis || ||	TRUE	igd	NA	NA	NA	NA	NA	NA	NA	GCST90200184	3-formylindole levels	1	170902364	0.0456747	3.56262e-06	8256	TRUE	reported	textfile	2	1	TRUE
rs678624	A	G	A	G	0.0764794	-0.0014	0.744319	0.754868	FALSE	FALSE	FALSE	ebi-a-GCST90018935	17	75245309	0.0135	488346	0.9148	Urolithiasis	Urolithiasis	Urolithiasis || ||	TRUE	igd	NA	NA	NA	NA	NA	NA	NA	GCST90200184	3-formylindole levels	17	77249227	0.0165692	3.91669e-06	8256	TRUE	reported	textfile	2	1	TRUE
rs72674255	C	T	C	T	0.262222	-0.0911	0.0214702	0.0196897	FALSE	FALSE	FALSE	ebi-a-GCST90018935	14	38066052	0.0659	488346	0.1669	Urolithiasis	Urolithiasis	Urolithiasis || ||	TRUE	igd	NA	NA	NA	NA	NA	NA	NA	GCST90200184	3-formylindole levels	14	37596847	0.0502074	1.76249e-07	8256	TRUE	reported	textfile	2	1	TRUE
rs73141535	C	T	C	T	0.0906226	-0.009	0.154104	0.169589	FALSE	FALSE	FALSE	ebi-a-GCST90018935	3	85652697	0.0159	488346	0.5716	Urolithiasis	Urolithiasis	Urolithiasis || ||	TRUE	igd	NA	NA	NA	NA	NA	NA	NA	GCST90200184	3-formylindole levels	3	85603547	0.0203134	8.1492e-06	8256	TRUE	reported	textfile	2	1	TRUE
rs74805272	C	G	C	G	0.271366	0.0231	0.0146897	0.0130483	FALSE	TRUE	FALSE	ebi-a-GCST90018935	15	88110408	0.0891	488346	0.7957	Urolithiasis	Urolithiasis	Urolithiasis || ||	TRUE	igd	NA	NA	NA	NA	NA	NA	NA	GCST90200184	3-formylindole levels	15	87567177	0.0597175	5.51547e-06	8256	TRUE	reported	textfile	2	1	TRUE
rs76466844	C	T	C	T	0.232961	-0.0657	0.0200874	0.0207591	FALSE	FALSE	FALSE	ebi-a-GCST90018935	2	119420722	0.0654	488346	0.3148	Urolithiasis	Urolithiasis	Urolithiasis || ||	TRUE	igd	NA	NA	NA	NA	NA	NA	NA	GCST90200184	3-formylindole levels	2	118663146	0.05168	6.55184e-06	8256	TRUE	reported	textfile	2	1	TRUE
rs77599898	A	G	A	G	0.160659	0.0377	0.0418537	0.0360482	FALSE	FALSE	FALSE	ebi-a-GCST90018935	16	9904728	0.0499	488346	0.4499	Urolithiasis	Urolithiasis	Urolithiasis || ||	TRUE	igd	NA	NA	NA	NA	NA	NA	NA	GCST90200184	3-formylindole levels	16	9810871	0.0360271	8.21922e-06	8256	TRUE	reported	textfile	2	1	TRUE
rs77904614	G	A	G	A	-0.105802	-0.006	0.110707	0.246449	FALSE	FALSE	FALSE	ebi-a-GCST90018935	12	132216344	0.0129	488346	0.6411	Urolithiasis	Urolithiasis	Urolithiasis || ||	TRUE	igd	NA	NA	NA	NA	NA	NA	NA	GCST90200184	3-formylindole levels	12	131731799	0.0233965	6.12257e-06	8256	TRUE	reported	textfile	2	1	TRUE
rs7842755	C	A	C	A	0.084209	-0.0039	0.181997	0.278494	FALSE	FALSE	FALSE	ebi-a-GCST90018935	8	6749770	0.0122	488346	0.7475	Urolithiasis	Urolithiasis	Urolithiasis || ||	TRUE	igd	NA	NA	NA	NA	NA	NA	NA	GCST90200184	3-formylindole levels	8	6892248	0.0189131	8.49049e-06	8256	TRUE	reported	textfile	2	1	TRUE
rs10001311	C	G	C	G	0.0708456	0.0219	0.277331	0.254948	FALSE	TRUE	FALSE	ebi-a-GCST90018935	4	172809594	0.0135	488346	0.1043	Urolithiasis	Urolithiasis	Urolithiasis || ||	TRUE	igd	NA	NA	NA	NA	NA	NA	NA	GCST90200929	Glycerol to carnitine ratio	4	171888443	0.0152002	3.14912e-06	8235	TRUE	reported	textfile	2	1	TRUE
rs10212037	A	G	A	G	0.141588	-0.0076	0.0472388	0.0814112	FALSE	FALSE	FALSE	ebi-a-GCST90018935	22	26438107	0.0179	488346	0.672	Urolithiasis	Urolithiasis	Urolithiasis || ||	TRUE	igd	NA	NA	NA	NA	NA	NA	NA	GCST90200929	Glycerol to carnitine ratio	22	26042141	0.0317246	8.08096e-06	8235	TRUE	reported	textfile	2	1	TRUE
rs11107955	T	C	T	C	-0.112289	0.0217	0.0983696	0.157222	FALSE	FALSE	FALSE	ebi-a-GCST90018935	12	95649952	0.0138	488346	0.1156	Urolithiasis	Urolithiasis	Urolithiasis || ||	TRUE	igd	NA	NA	NA	NA	NA	NA	NA	GCST90200929	Glycerol to carnitine ratio	12	95256176	0.0226006	6.74978e-07	8235	TRUE	reported	textfile	2	1	TRUE
rs116820418	T	C	T	C	0.234256	-0.0348	0.0192237	0.0207881	FALSE	FALSE	FALSE	ebi-a-GCST90018935	1	112622702	0.069	488346	0.6134	Urolithiasis	Urolithiasis	Urolithiasis || ||	TRUE	igd	NA	NA	NA	NA	NA	NA	NA	GCST90200929	Glycerol to carnitine ratio	1	112080080	0.0494205	2.1365e-06	8235	TRUE	reported	textfile	2	1	TRUE
rs116867824	C	G	C	G	0.178687	-0.0228	0.0286566	0.0305437	FALSE	TRUE	FALSE	ebi-a-GCST90018935	20	3372626	0.0543	488346	0.6742	Urolithiasis	Urolithiasis	Urolithiasis || ||	TRUE	igd	NA	NA	NA	NA	NA	NA	NA	GCST90200929	Glycerol to carnitine ratio	20	3391979	0.0400034	7.9399e-06	8235	TRUE	reported	textfile	2	1	TRUE
rs117127331	T	C	T	C	-0.0915435	0.0175	0.126645	0.121944	FALSE	FALSE	FALSE	ebi-a-GCST90018935	6	148789059	0.0286	488346	0.539699	Urolithiasis	Urolithiasis	Urolithiasis || ||	TRUE	igd	NA	NA	NA	NA	NA	NA	NA	GCST90200929	Glycerol to carnitine ratio	6	148467923	0.0201292	5.42135e-06	8235	TRUE	reported	textfile	2	1	TRUE
rs1171616	T	G	T	G	-0.118696	-3e-04	0.770884	0.78848	FALSE	FALSE	FALSE	ebi-a-GCST90018935	10	61468589	0.0233	488346	0.9899	Urolithiasis	Urolithiasis	Urolithiasis || ||	TRUE	igd	NA	NA	NA	NA	NA	NA	NA	GCST90200929	Glycerol to carnitine ratio	10	59708831	0.0163384	3.73543e-13	8235	TRUE	reported	textfile	2	1	TRUE
rs117760808	G	C	G	C	0.107117	0.0294	0.0894374	0.0770134	FALSE	TRUE	FALSE	ebi-a-GCST90018935	6	158775018	0.0374	488346	0.4311	Urolithiasis	Urolithiasis	Urolithiasis || ||	TRUE	igd	NA	NA	NA	NA	NA	NA	NA	GCST90200929	Glycerol to carnitine ratio	6	158353986	0.0235822	5.56459e-06	8235	TRUE	reported	textfile	2	1	TRUE
rs12505581	G	A	G	A	0.111117	-0.0389	0.0949506	0.12529	FALSE	FALSE	FALSE	ebi-a-GCST90018935	4	152948812	0.0161	488346	0.0156599	Urolithiasis	Urolithiasis	Urolithiasis || ||	TRUE	igd	NA	NA	NA	NA	NA	NA	NA	GCST90200929	Glycerol to carnitine ratio	4	152027660	0.0229816	1.33108e-06	8235	TRUE	reported	textfile	2	1	TRUE
rs13335139	G	A	G	A	0.779964	-0.025	0.00170358	0.119813	FALSE	FALSE	FALSE	ebi-a-GCST90018935	16	19982761	0.0187	488346	0.1819	Urolithiasis	Urolithiasis	Urolithiasis || ||	TRUE	igd	NA	NA	NA	NA	NA	NA	NA	GCST90200929	Glycerol to carnitine ratio	16	19971439	0.163096	1.73355e-06	8235	TRUE	reported	textfile	2	1	TRUE
rs146885651	T	C	T	C	1.74899	-0.2515	0.000318796	0.003144	FALSE	FALSE	FALSE	ebi-a-GCST90018935	7	62203482	0.2364	488346	0.2874	Urolithiasis	Urolithiasis	Urolithiasis || ||	TRUE	igd	NA	NA	NA	NA	NA	NA	NA	GCST90200929	Glycerol to carnitine ratio	7	62743104	0.385474	5.69938e-06	8235	TRUE	reported	textfile	2	1	TRUE
rs184286424	A	C	A	C	-0.224617	0.003	0.0181918	0.0224639	FALSE	FALSE	FALSE	ebi-a-GCST90018935	4	65540400	0.0614	488346	0.9607	Urolithiasis	Urolithiasis	Urolithiasis || ||	TRUE	igd	NA	NA	NA	NA	NA	NA	NA	GCST90200929	Glycerol to carnitine ratio	4	64674682	0.0502389	7.78633e-06	8235	TRUE	reported	textfile	2	1	TRUE
rs1888859	G	T	G	T	0.0614912	0.0083	0.49314	0.517863	FALSE	FALSE	FALSE	ebi-a-GCST90018935	9	12921644	0.0114	488346	0.468	Urolithiasis	Urolithiasis	Urolithiasis || ||	TRUE	igd	NA	NA	NA	NA	NA	NA	NA	GCST90200929	Glycerol to carnitine ratio	9	12921645	0.0136716	6.86816e-06	8235	TRUE	reported	textfile	2	1	TRUE
rs2229322	T	C	T	C	0.098218	-0.0066	0.104296	0.119901	FALSE	FALSE	FALSE	ebi-a-GCST90018935	16	11016045	0.0166	488346	0.6916	Urolithiasis	Urolithiasis	Urolithiasis || ||	TRUE	igd	NA	NA	NA	NA	NA	NA	NA	GCST90200929	Glycerol to carnitine ratio	16	10922188	0.0220845	8.69281e-06	8235	TRUE	reported	textfile	2	1	TRUE
rs2299168	C	T	C	T	0.215748	0.0196	0.0200146	0.046606	FALSE	FALSE	FALSE	ebi-a-GCST90018935	7	81923113	0.021	488346	0.3499	Urolithiasis	Urolithiasis	Urolithiasis || ||	TRUE	igd	NA	NA	NA	NA	NA	NA	NA	GCST90200929	Glycerol to carnitine ratio	7	82293797	0.047884	6.61749e-06	8235	TRUE	reported	textfile	2	1	TRUE
rs2596837	C	G	C	G	-0.0713254	-0.0219	0.259791	0.298821	FALSE	TRUE	FALSE	ebi-a-GCST90018935	3	10827767	0.0123	488346	0.0763502	Urolithiasis	Urolithiasis	Urolithiasis || ||	TRUE	igd	NA	NA	NA	NA	NA	NA	NA	GCST90200929	Glycerol to carnitine ratio	3	10786082	0.0153932	3.5943e-06	8235	TRUE	reported	textfile	2	1	TRUE
rs34437475	A	G	A	G	0.0757113	0.0258	0.199538	0.15126	FALSE	FALSE	FALSE	ebi-a-GCST90018935	21	28274812	0.022	488346	0.2397	Urolithiasis	Urolithiasis	Urolithiasis || ||	TRUE	igd	NA	NA	NA	NA	NA	NA	NA	GCST90200929	Glycerol to carnitine ratio	21	26902493	0.0167952	6.54716e-06	8235	TRUE	reported	textfile	2	1	TRUE
rs35298690	C	T	C	T	0.0815	-0.0062	0.214627	0.211486	FALSE	FALSE	FALSE	ebi-a-GCST90018935	15	24450721	0.015	488346	0.6797	Urolithiasis	Urolithiasis	Urolithiasis || ||	TRUE	igd	NA	NA	NA	NA	NA	NA	NA	GCST90200929	Glycerol to carnitine ratio	15	24205574	0.0162866	5.61205e-07	8235	TRUE	reported	textfile	2	1	TRUE
rs61621666	G	A	G	A	0.145927	-0.0186	0.0522407	0.0462853	FALSE	FALSE	FALSE	ebi-a-GCST90018935	4	38983613	0.0336	488346	0.579301	Urolithiasis	Urolithiasis	Urolithiasis || ||	TRUE	igd	NA	NA	NA	NA	NA	NA	NA	GCST90200929	Glycerol to carnitine ratio	4	38981993	0.0303121	1.4783e-06	8235	TRUE	reported	textfile	2	1	TRUE
rs62116851	G	A	G	A	-0.109047	0.0574	0.0917547	0.0899615	FALSE	FALSE	FALSE	ebi-a-GCST90018935	19	16187810	0.0331	488346	0.0827599	Urolithiasis	Urolithiasis	Urolithiasis || ||	TRUE	igd	NA	NA	NA	NA	NA	NA	NA	GCST90200929	Glycerol to carnitine ratio	19	16077000	0.0238058	4.63465e-06	8235	TRUE	reported	textfile	2	1	TRUE
rs7241147	C	G	C	G	-0.152141	0.0131	0.931801	0.923627	FALSE	TRUE	FALSE	ebi-a-GCST90018935	18	59299665	0.0342	488346	0.701799	Urolithiasis	Urolithiasis	Urolithiasis || ||	TRUE	igd	NA	NA	NA	NA	NA	NA	NA	GCST90200929	Glycerol to carnitine ratio	18	61632432	0.0274311	2.91798e-08	8235	TRUE	reported	textfile	2	1	TRUE
rs72819866	C	T	C	T	0.115998	0.0339	0.0725468	0.0660863	FALSE	FALSE	FALSE	ebi-a-GCST90018935	2	81922171	0.0385	488346	0.3781	Urolithiasis	Urolithiasis	Urolithiasis || ||	TRUE	igd	NA	NA	NA	NA	NA	NA	NA	GCST90200929	Glycerol to carnitine ratio	2	81695047	0.026146	9.14064e-06	8235	TRUE	reported	textfile	2	1	TRUE
rs7327786	G	A	G	A	0.102037	0.0222	0.097912	0.133927	FALSE	FALSE	FALSE	ebi-a-GCST90018935	13	31579567	0.0151	488346	0.1417	Urolithiasis	Urolithiasis	Urolithiasis || ||	TRUE	igd	NA	NA	NA	NA	NA	NA	NA	GCST90200929	Glycerol to carnitine ratio	13	31005430	0.0224847	5.67724e-06	8235	TRUE	reported	textfile	2	1	TRUE
rs75960481	A	G	A	G	0.251149	0.1252	0.0158624	0.0117657	FALSE	FALSE	FALSE	ebi-a-GCST90018935	1	181477261	0.0941	488346	0.1833	Urolithiasis	Urolithiasis	Urolithiasis || ||	TRUE	igd	NA	NA	NA	NA	NA	NA	NA	GCST90200929	Glycerol to carnitine ratio	1	181508125	0.0535661	2.75104e-06	8235	TRUE	reported	textfile	2	1	TRUE
rs7705826	G	T	G	T	-0.0959775	-7e-04	0.833721	0.869661	FALSE	FALSE	FALSE	ebi-a-GCST90018935	5	131732456	0.0204	488346	0.9714	Urolithiasis	Urolithiasis	Urolithiasis || ||	TRUE	igd	NA	NA	NA	NA	NA	NA	NA	GCST90200929	Glycerol to carnitine ratio	5	132396764	0.018058	1.06691e-07	8235	TRUE	reported	textfile	2	1	TRUE
rs78819701	C	T	C	T	0.171753	-0.018	0.0366715	0.0338286	FALSE	FALSE	FALSE	ebi-a-GCST90018935	5	81580790	0.0526	488346	0.7319	Urolithiasis	Urolithiasis	Urolithiasis || ||	TRUE	igd	NA	NA	NA	NA	NA	NA	NA	GCST90200929	Glycerol to carnitine ratio	5	82284971	0.0357783	1.58287e-06	8235	TRUE	reported	textfile	2	1	TRUE
rs79507970	C	G	C	G	0.228575	0.0228	0.0199269	0.025318	FALSE	TRUE	FALSE	ebi-a-GCST90018935	12	25146471	0.0568	488346	0.6878	Urolithiasis	Urolithiasis	Urolithiasis || ||	TRUE	igd	NA	NA	NA	NA	NA	NA	NA	GCST90200929	Glycerol to carnitine ratio	12	24993537	0.0481656	2.07896e-06	8235	TRUE	reported	textfile	2	1	TRUE
rs8061003	G	A	G	A	0.066051	0.014	0.352254	0.39604	FALSE	FALSE	FALSE	ebi-a-GCST90018935	16	26243311	0.0117	488346	0.2317	Urolithiasis	Urolithiasis	Urolithiasis || ||	TRUE	igd	NA	NA	NA	NA	NA	NA	NA	GCST90200929	Glycerol to carnitine ratio	16	26231990	0.0141994	3.29253e-06	8235	TRUE	reported	textfile	2	1	TRUE
rs1000136	T	C	T	C	-0.0733014	-0.0034	0.45395	0.48632	FALSE	FALSE	FALSE	ebi-a-GCST90018935	7	157644121	0.012	488346	0.7777	Urolithiasis	Urolithiasis	Urolithiasis || ||	TRUE	igd	NA	NA	NA	NA	NA	NA	NA	GCST90199963	17alpha-hydroxypregnanolone glucuronide levels	7	157851429	0.0156064	2.64178e-06	5582	TRUE	reported	textfile	2	1	TRUE
rs10814884	G	C	G	C	-0.0816704	-0.0102	0.255981	0.233864	FALSE	TRUE	FALSE	ebi-a-GCST90018935	9	4209822	0.0145	488346	0.4809	Urolithiasis	Urolithiasis	Urolithiasis || ||	TRUE	igd	NA	NA	NA	NA	NA	NA	NA	GCST90199963	17alpha-hydroxypregnanolone glucuronide levels	9	4209822	0.0178238	4.60311e-06	5582	TRUE	reported	textfile	2	1	TRUE
rs113723915	C	T	C	T	0.14444	-0.0427	0.0642636	0.0699772	FALSE	FALSE	FALSE	ebi-a-GCST90018935	3	103126008	0.0366	488346	0.2438	Urolithiasis	Urolithiasis	Urolithiasis || ||	TRUE	igd	NA	NA	NA	NA	NA	NA	NA	GCST90199963	17alpha-hydroxypregnanolone glucuronide levels	3	103407164	0.0321638	7.09744e-06	5582	TRUE	reported	textfile	2	1	TRUE
rs114891569	T	G	T	G	0.524696	-0.0184	0.00629157	0.0079422	FALSE	FALSE	FALSE	ebi-a-GCST90018935	3	87856246	0.1015	488346	0.8561	Urolithiasis	Urolithiasis	Urolithiasis || ||	TRUE	igd	NA	NA	NA	NA	NA	NA	NA	GCST90199963	17alpha-hydroxypregnanolone glucuronide levels	3	87807096	0.0988098	1.09526e-07	5582	TRUE	reported	textfile	2	1	TRUE
rs11519067	T	A	T	A	0.108182	0.009	0.16245	0.248968	FALSE	TRUE	FALSE	ebi-a-GCST90018935	12	21412403	0.0124	488346	0.4704	Urolithiasis	Urolithiasis	Urolithiasis || ||	TRUE	igd	NA	NA	NA	NA	NA	NA	NA	GCST90199963	17alpha-hydroxypregnanolone glucuronide levels	12	21259469	0.0212842	3.72071e-07	5582	TRUE	reported	textfile	2	1	TRUE
rs117242229	C	A	C	A	-0.282721	-0.0526	0.0175707	0.0269116	FALSE	FALSE	FALSE	ebi-a-GCST90018935	20	22906716	0.0534	488346	0.325	Urolithiasis	Urolithiasis	Urolithiasis || ||	TRUE	igd	NA	NA	NA	NA	NA	NA	NA	GCST90199963	17alpha-hydroxypregnanolone glucuronide levels	20	22926079	0.0592917	1.85781e-06	5582	TRUE	reported	textfile	2	1	TRUE
rs118134155	C	A	C	A	-0.232265	-0.0343	0.0262732	0.0200319	FALSE	FALSE	FALSE	ebi-a-GCST90018935	15	84508221	0.0692	488346	0.619901	Urolithiasis	Urolithiasis	Urolithiasis || ||	TRUE	igd	NA	NA	NA	NA	NA	NA	NA	GCST90199963	17alpha-hydroxypregnanolone glucuronide levels	15	83839469	0.0483736	1.57489e-06	5582	TRUE	reported	textfile	2	1	TRUE
rs12372336	G	T	G	T	-0.0757041	-0.014	0.310307	0.352543	FALSE	FALSE	FALSE	ebi-a-GCST90018935	12	43399180	0.0116	488346	0.2299	Urolithiasis	Urolithiasis	Urolithiasis || ||	TRUE	igd	NA	NA	NA	NA	NA	NA	NA	GCST90199963	17alpha-hydroxypregnanolone glucuronide levels	12	43005377	0.0169643	8.09843e-06	5582	TRUE	reported	textfile	2	1	TRUE
rs12989207	T	C	T	C	0.108214	5e-04	0.132746	0.128982	FALSE	FALSE	FALSE	ebi-a-GCST90018935	2	65196474	0.0284	488346	0.9862	Urolithiasis	Urolithiasis	Urolithiasis || ||	TRUE	igd	NA	NA	NA	NA	NA	NA	NA	GCST90199963	17alpha-hydroxypregnanolone glucuronide levels	2	64969340	0.0228032	2.07921e-06	5582	TRUE	reported	textfile	2	1	TRUE
rs142131421	A	G	A	G	0.681648	-0.0436	0.0707877	0.0570784	FALSE	FALSE	FALSE	ebi-a-GCST90018935	11	62818385	0.0421	488346	0.3007	Urolithiasis	Urolithiasis	Urolithiasis || ||	TRUE	igd	NA	NA	NA	NA	NA	NA	NA	GCST90199963	17alpha-hydroxypregnanolone glucuronide levels	11	63050913	0.0290974	2.30179e-121	5582	TRUE	reported	textfile	2	1	TRUE
rs145323940	C	T	C	T	-0.347083	0.0574	0.0104317	0.0180499	FALSE	FALSE	FALSE	ebi-a-GCST90018935	3	121811013	0.0621	488346	0.3549	Urolithiasis	Urolithiasis	Urolithiasis || ||	TRUE	igd	NA	NA	NA	NA	NA	NA	NA	GCST90199963	17alpha-hydroxypregnanolone glucuronide levels	3	122092166	0.0758077	4.68388e-06	5582	TRUE	reported	textfile	2	1	TRUE
rs147320780	C	G	C	G	-0.183845	-0.0029	0.0368544	0.0227796	FALSE	TRUE	FALSE	ebi-a-GCST90018935	9	99137417	0.0532	488346	0.9568	Urolithiasis	Urolithiasis	Urolithiasis || ||	TRUE	igd	NA	NA	NA	NA	NA	NA	NA	GCST90199963	17alpha-hydroxypregnanolone glucuronide levels	9	96375135	0.0414856	9.35671e-06	5582	TRUE	reported	textfile	2	1	TRUE
rs149001017	A	G	A	G	0.615174	0.0396	0.00323044	0.015659	FALSE	FALSE	FALSE	ebi-a-GCST90018935	8	54814664	0.0608	488346	0.5155	Urolithiasis	Urolithiasis	Urolithiasis || ||	TRUE	igd	NA	NA	NA	NA	NA	NA	NA	GCST90199963	17alpha-hydroxypregnanolone glucuronide levels	8	53902104	0.137459	7.62907e-06	5582	TRUE	reported	textfile	2	1	TRUE
rs1574706	G	A	G	A	0.221115	0.0041	0.974909	0.874994	FALSE	FALSE	FALSE	ebi-a-GCST90018935	2	138470344	0.0142	488346	0.7703	Urolithiasis	Urolithiasis	Urolithiasis || ||	TRUE	igd	NA	NA	NA	NA	NA	NA	NA	GCST90199963	17alpha-hydroxypregnanolone glucuronide levels	2	137712774	0.0499215	9.45612e-06	5582	TRUE	reported	textfile	2	1	TRUE
rs17678628	C	T	C	T	0.195708	-0.0494	0.0409262	0.0324253	FALSE	FALSE	FALSE	ebi-a-GCST90018935	2	144561374	0.0569	488346	0.3853	Urolithiasis	Urolithiasis	Urolithiasis || ||	TRUE	igd	NA	NA	NA	NA	NA	NA	NA	GCST90199963	17alpha-hydroxypregnanolone glucuronide levels	2	143803805	0.0398777	9.21537e-07	5582	TRUE	reported	textfile	2	1	TRUE
rs17719944	G	A	G	A	0.130072	0.0365	0.0879488	0.0840975	FALSE	FALSE	FALSE	ebi-a-GCST90018935	17	26729453	0.0343	488346	0.2867	Urolithiasis	Urolithiasis	Urolithiasis || ||	TRUE	igd	NA	NA	NA	NA	NA	NA	NA	GCST90199963	17alpha-hydroxypregnanolone glucuronide levels	17	28402435	0.0277789	2.83536e-06	5582	TRUE	reported	textfile	2	1	TRUE
rs183318671	T	G	T	G	0.462386	0.0987	0.00756484	0.0083118	FALSE	FALSE	FALSE	ebi-a-GCST90018935	15	69482033	0.099	488346	0.3188	Urolithiasis	Urolithiasis	Urolithiasis || ||	TRUE	igd	NA	NA	NA	NA	NA	NA	NA	GCST90199963	17alpha-hydroxypregnanolone glucuronide levels	15	69189694	0.0903333	3.07692e-07	5582	TRUE	reported	textfile	2	1	TRUE
rs191145320	T	C	T	C	-0.300691	-0.0883	0.013533	0.011764	FALSE	FALSE	FALSE	ebi-a-GCST90018935	1	215973135	0.0935	488346	0.3448	Urolithiasis	Urolithiasis	Urolithiasis || ||	TRUE	igd	NA	NA	NA	NA	NA	NA	NA	GCST90199963	17alpha-hydroxypregnanolone glucuronide levels	1	215799793	0.0671361	7.50524e-06	5582	TRUE	reported	textfile	2	1	TRUE
rs2433279	G	T	G	T	-0.109732	-0.0095	0.884817	0.829901	FALSE	FALSE	FALSE	ebi-a-GCST90018935	1	93907909	0.0137	488346	0.4873	Urolithiasis	Urolithiasis	Urolithiasis || ||	TRUE	igd	NA	NA	NA	NA	NA	NA	NA	GCST90199963	17alpha-hydroxypregnanolone glucuronide levels	1	93442352	0.0243898	6.82455e-06	5582	TRUE	reported	textfile	2	1	TRUE
rs2468872	A	G	A	G	-0.0764143	0.0089	0.555169	0.444709	FALSE	FALSE	FALSE	ebi-a-GCST90018935	8	114933628	0.0128	488346	0.4893	Urolithiasis	Urolithiasis	Urolithiasis || ||	TRUE	igd	NA	NA	NA	NA	NA	NA	NA	GCST90199963	17alpha-hydroxypregnanolone glucuronide levels	8	113921399	0.0158682	1.46774e-06	5582	TRUE	reported	textfile	2	1	TRUE
rs37482	A	G	A	G	0.111391	0.0153	0.117377	0.177523	FALSE	FALSE	FALSE	ebi-a-GCST90018935	5	89841346	0.0134	488346	0.2536	Urolithiasis	Urolithiasis	Urolithiasis || ||	TRUE	igd	NA	NA	NA	NA	NA	NA	NA	GCST90199963	17alpha-hydroxypregnanolone glucuronide levels	5	90545529	0.0236813	2.55425e-06	5582	TRUE	reported	textfile	2	1	TRUE
rs3785912	T	C	T	C	-0.0787216	0.0101	0.342628	0.399251	FALSE	FALSE	FALSE	ebi-a-GCST90018935	17	48756937	0.0115	488346	0.3768	Urolithiasis	Urolithiasis	Urolithiasis || ||	TRUE	igd	NA	NA	NA	NA	NA	NA	NA	GCST90199963	17alpha-hydroxypregnanolone glucuronide levels	17	50679576	0.0165527	1.97643e-06	5582	TRUE	reported	textfile	2	1	TRUE
rs4713420	T	G	T	G	-0.100635	0.0419	0.162442	0.192202	FALSE	FALSE	FALSE	ebi-a-GCST90018935	6	30993567	0.0138	488346	0.00239999	Urolithiasis	Urolithiasis	Urolithiasis || ||	TRUE	igd	NA	NA	NA	NA	NA	NA	NA	GCST90199963	17alpha-hydroxypregnanolone glucuronide levels	6	31025790	0.0211232	1.89609e-06	5582	TRUE	reported	textfile	2	1	TRUE
rs4961068	G	C	G	C	-0.0737245	0.0157	0.369639	0.408449	FALSE	TRUE	FALSE	ebi-a-GCST90018935	8	87077530	0.0115	488346	0.1704	Urolithiasis	Urolithiasis	Urolithiasis || ||	TRUE	igd	NA	NA	NA	NA	NA	NA	NA	GCST90199963	17alpha-hydroxypregnanolone glucuronide levels	8	86065301	0.0162084	5.40214e-06	5582	TRUE	reported	textfile	2	1	TRUE
rs540582	C	T	C	T	-0.0993954	0.026	0.581372	0.56212	FALSE	FALSE	FALSE	ebi-a-GCST90018935	11	63079770	0.0116	488346	0.0255	Urolithiasis	Urolithiasis	Urolithiasis || ||	TRUE	igd	NA	NA	NA	NA	NA	NA	NA	GCST90199963	17alpha-hydroxypregnanolone glucuronide levels	11	63312298	0.0157566	2.82314e-10	5582	TRUE	reported	textfile	2	1	TRUE
rs60628976	C	G	C	G	0.101168	0.0157	0.13666	0.172361	FALSE	TRUE	FALSE	ebi-a-GCST90018935	17	76321433	0.0144	488346	0.2753	Urolithiasis	Urolithiasis	Urolithiasis || ||	TRUE	igd	NA	NA	NA	NA	NA	NA	NA	GCST90199963	17alpha-hydroxypregnanolone glucuronide levels	17	78325352	0.0226224	7.74873e-06	5582	TRUE	reported	textfile	2	1	TRUE
rs60865673	C	T	C	T	0.120178	0.0126	0.0920981	0.106135	FALSE	FALSE	FALSE	ebi-a-GCST90018935	11	45619645	0.0186	488346	0.5001	Urolithiasis	Urolithiasis	Urolithiasis || ||	TRUE	igd	NA	NA	NA	NA	NA	NA	NA	GCST90199963	17alpha-hydroxypregnanolone glucuronide levels	11	45598095	0.0268285	7.48208e-06	5582	TRUE	reported	textfile	2	1	TRUE
rs61983784	T	A	T	A	-0.10892	-0.0562	0.118098	0.119879	FALSE	TRUE	FALSE	ebi-a-GCST90018935	14	50349971	0.0284	488346	0.0475905	Urolithiasis	Urolithiasis	Urolithiasis || ||	TRUE	igd	NA	NA	NA	NA	NA	NA	NA	GCST90199963	17alpha-hydroxypregnanolone glucuronide levels	14	49883253	0.0241175	6.29499e-06	5582	TRUE	reported	textfile	2	1	TRUE
rs62084022	T	C	T	C	-0.0804557	0.0204	0.304011	0.326495	FALSE	FALSE	FALSE	ebi-a-GCST90018935	18	3583716	0.0199	488346	0.3056	Urolithiasis	Urolithiasis	Urolithiasis || ||	TRUE	igd	NA	NA	NA	NA	NA	NA	NA	GCST90199963	17alpha-hydroxypregnanolone glucuronide levels	18	3583718	0.017639	5.08527e-06	5582	TRUE	reported	textfile	2	1	TRUE
rs62315354	T	A	T	A	0.110999	0.0052	0.112929	0.0938345	FALSE	TRUE	FALSE	ebi-a-GCST90018935	4	67989316	0.0249	488346	0.8337	Urolithiasis	Urolithiasis	Urolithiasis || ||	TRUE	igd	NA	NA	NA	NA	NA	NA	NA	GCST90199963	17alpha-hydroxypregnanolone glucuronide levels	4	67123598	0.0246931	6.95197e-06	5582	TRUE	reported	textfile	2	1	TRUE
rs7171867	G	T	G	T	-0.115576	-0.014	0.105424	0.259031	FALSE	FALSE	FALSE	ebi-a-GCST90018935	15	90434413	0.0133	488346	0.2925	Urolithiasis	Urolithiasis	Urolithiasis || ||	TRUE	igd	NA	NA	NA	NA	NA	NA	NA	GCST90199963	17alpha-hydroxypregnanolone glucuronide levels	15	89891181	0.0252425	4.6806e-06	5582	TRUE	reported	textfile	2	1	TRUE
rs73194752	T	C	T	C	-0.103398	0.0299	0.140129	0.110214	FALSE	FALSE	FALSE	ebi-a-GCST90018935	4	4914578	0.0241	488346	0.2152	Urolithiasis	Urolithiasis	Urolithiasis || ||	TRUE	igd	NA	NA	NA	NA	NA	NA	NA	GCST90199963	17alpha-hydroxypregnanolone glucuronide levels	4	4912851	0.0224304	4.03185e-06	5582	TRUE	reported	textfile	2	1	TRUE
rs9527	T	C	T	C	0.0891597	0.0128	0.246771	0.190058	FALSE	FALSE	FALSE	ebi-a-GCST90018935	10	104623578	0.0172	488346	0.4576	Urolithiasis	Urolithiasis	Urolithiasis || ||	TRUE	igd	NA	NA	NA	NA	NA	NA	NA	GCST90199963	17alpha-hydroxypregnanolone glucuronide levels	10	102863821	0.0179007	6.33283e-07	5582	TRUE	reported	textfile	2	1	TRUE
rs1000141	T	C	T	C	0.0734663	0.0744	0.513366	0.449118	FALSE	FALSE	FALSE	ebi-a-GCST90018935	2	234242347	0.012	488346	4.83805e-10	Urolithiasis	Urolithiasis	Urolithiasis || ||	TRUE	igd	NA	NA	NA	NA	NA	NA	NA	GCST90201011	3-methyl-2-oxovalerate to 4-methyl-2-oxopentanoate ratio	2	233333701	0.0154065	1.85579e-06	8233	TRUE	reported	textfile	2	1	TRUE
rs10860876	C	T	C	T	-0.109361	-0.0201	0.131258	0.133557	FALSE	FALSE	FALSE	ebi-a-GCST90018935	12	102953076	0.028	488346	0.4721	Urolithiasis	Urolithiasis	Urolithiasis || ||	TRUE	igd	NA	NA	NA	NA	NA	NA	NA	GCST90201011	3-methyl-2-oxovalerate to 4-methyl-2-oxopentanoate ratio	12	102559298	0.0227493	1.53024e-06	8233	TRUE	reported	textfile	2	1	TRUE
rs113732730	T	G	T	G	0.161064	0.0084	0.0488924	0.165317	FALSE	FALSE	FALSE	ebi-a-GCST90018935	3	73969159	0.0145	488346	0.5642	Urolithiasis	Urolithiasis	Urolithiasis || ||	TRUE	igd	NA	NA	NA	NA	NA	NA	NA	GCST90201011	3-methyl-2-oxovalerate to 4-methyl-2-oxopentanoate ratio	3	73920008	0.0357767	6.73436e-06	8233	TRUE	reported	textfile	2	1	TRUE
rs113957107	C	G	C	G	-0.332548	-0.0857	0.0110744	0.0137468	FALSE	TRUE	FALSE	ebi-a-GCST90018935	5	174166449	0.0816	488346	0.2933	Urolithiasis	Urolithiasis	Urolithiasis || ||	TRUE	igd	NA	NA	NA	NA	NA	NA	NA	GCST90201011	3-methyl-2-oxovalerate to 4-methyl-2-oxopentanoate ratio	5	174739446	0.0735684	6.17633e-06	8233	TRUE	reported	textfile	2	1	TRUE
rs116919726	A	C	A	C	0.122495	0.0057	0.0873296	0.075068	FALSE	FALSE	FALSE	ebi-a-GCST90018935	8	112790441	0.0363	488346	0.8743	Urolithiasis	Urolithiasis	Urolithiasis || ||	TRUE	igd	NA	NA	NA	NA	NA	NA	NA	GCST90201011	3-methyl-2-oxovalerate to 4-methyl-2-oxopentanoate ratio	8	111778212	0.0274008	7.80343e-06	8233	TRUE	reported	textfile	2	1	TRUE
rs12417993	C	T	C	T	-0.0885577	-0.0105	0.186986	0.159229	FALSE	FALSE	FALSE	ebi-a-GCST90018935	11	128318491	0.0178	488346	0.5562	Urolithiasis	Urolithiasis	Urolithiasis || ||	TRUE	igd	NA	NA	NA	NA	NA	NA	NA	GCST90201011	3-methyl-2-oxovalerate to 4-methyl-2-oxopentanoate ratio	11	128448596	0.0197457	7.29481e-06	8233	TRUE	reported	textfile	2	1	TRUE
rs12737655	A	G	A	G	-0.148867	0.0258	0.0568951	0.0652436	FALSE	FALSE	FALSE	ebi-a-GCST90018935	1	52846324	0.0375	488346	0.4925	Urolithiasis	Urolithiasis	Urolithiasis || ||	TRUE	igd	NA	NA	NA	NA	NA	NA	NA	GCST90201011	3-methyl-2-oxovalerate to 4-methyl-2-oxopentanoate ratio	1	52380652	0.0332605	7.61288e-06	8233	TRUE	reported	textfile	2	1	TRUE
rs13381382	T	C	T	C	-0.0748896	0.0235	0.352041	0.362362	FALSE	FALSE	FALSE	ebi-a-GCST90018935	18	43144653	0.0117	488346	0.0455701	Urolithiasis	Urolithiasis	Urolithiasis || ||	TRUE	igd	NA	NA	NA	NA	NA	NA	NA	GCST90201011	3-methyl-2-oxovalerate to 4-methyl-2-oxopentanoate ratio	18	45564688	0.0162225	3.90436e-06	8233	TRUE	reported	textfile	2	1	TRUE
rs141588879	G	A	G	A	0.178622	0.0579	0.0373535	0.0322634	FALSE	FALSE	FALSE	ebi-a-GCST90018935	4	159910794	0.0554	488346	0.2959	Urolithiasis	Urolithiasis	Urolithiasis || ||	TRUE	igd	NA	NA	NA	NA	NA	NA	NA	GCST90201011	3-methyl-2-oxovalerate to 4-methyl-2-oxopentanoate ratio	4	158989642	0.0401743	8.74053e-06	8233	TRUE	reported	textfile	2	1	TRUE
rs142722792	T	C	T	C	0.227479	0.0433	0.0272163	0.0265182	FALSE	FALSE	FALSE	ebi-a-GCST90018935	11	82603234	0.0588	488346	0.4614	Urolithiasis	Urolithiasis	Urolithiasis || ||	TRUE	igd	NA	NA	NA	NA	NA	NA	NA	GCST90201011	3-methyl-2-oxovalerate to 4-methyl-2-oxopentanoate ratio	11	82892192	0.0473106	1.52294e-06	8233	TRUE	reported	textfile	2	1	TRUE
rs146630123	T	G	T	G	-0.324337	0.1207	0.0140501	0.0262063	FALSE	FALSE	FALSE	ebi-a-GCST90018935	10	112714933	0.0525	488346	0.0214299	Urolithiasis	Urolithiasis	Urolithiasis || ||	TRUE	igd	NA	NA	NA	NA	NA	NA	NA	GCST90201011	3-methyl-2-oxovalerate to 4-methyl-2-oxopentanoate ratio	10	110955175	0.0655226	7.42135e-07	8233	TRUE	reported	textfile	2	1	TRUE
rs191675623	T	C	T	C	0.145929	0.0226	0.0706432	0.061477	FALSE	FALSE	FALSE	ebi-a-GCST90018935	3	1715149	0.0422	488346	0.5924	Urolithiasis	Urolithiasis	Urolithiasis || ||	TRUE	igd	NA	NA	NA	NA	NA	NA	NA	GCST90201011	3-methyl-2-oxovalerate to 4-methyl-2-oxopentanoate ratio	3	1673465	0.0305448	1.77437e-06	8233	TRUE	reported	textfile	2	1	TRUE
rs2164029	G	A	G	A	-0.0733352	-0.0018	0.36929	0.420211	FALSE	FALSE	FALSE	ebi-a-GCST90018935	18	20831009	0.0118	488346	0.8796	Urolithiasis	Urolithiasis	Urolithiasis || ||	TRUE	igd	NA	NA	NA	NA	NA	NA	NA	GCST90201011	3-methyl-2-oxovalerate to 4-methyl-2-oxopentanoate ratio	18	23251045	0.0162919	6.75265e-06	8233	TRUE	reported	textfile	2	1	TRUE
rs2395845	A	C	A	C	-0.121801	-0.017	0.0902297	0.0740721	FALSE	FALSE	FALSE	ebi-a-GCST90018935	2	222993315	0.0279	488346	0.5414	Urolithiasis	Urolithiasis	Urolithiasis || ||	TRUE	igd	NA	NA	NA	NA	NA	NA	NA	GCST90201011	3-methyl-2-oxovalerate to 4-methyl-2-oxopentanoate ratio	2	222128596	0.0269548	6.22104e-06	8233	TRUE	reported	textfile	2	1	TRUE
rs4689805	A	G	A	G	0.0821165	-0.0118	0.228364	0.334467	FALSE	FALSE	FALSE	ebi-a-GCST90018935	4	7625907	0.0124	488346	0.3436	Urolithiasis	Urolithiasis	Urolithiasis || ||	TRUE	igd	NA	NA	NA	NA	NA	NA	NA	GCST90201011	3-methyl-2-oxovalerate to 4-methyl-2-oxopentanoate ratio	4	7624180	0.0183677	7.79603e-06	8233	TRUE	reported	textfile	2	1	TRUE
rs4697549	C	G	C	G	-0.163242	-0.0129	0.0468103	0.0597521	FALSE	TRUE	FALSE	ebi-a-GCST90018935	4	25115598	0.0208	488346	0.5364	Urolithiasis	Urolithiasis	Urolithiasis || ||	TRUE	igd	NA	NA	NA	NA	NA	NA	NA	GCST90201011	3-methyl-2-oxovalerate to 4-methyl-2-oxopentanoate ratio	4	25113976	0.0362064	6.52443e-06	8233	TRUE	reported	textfile	2	1	TRUE
rs73102110	C	A	C	A	-0.219967	-0.0492	0.0270419	0.0263748	FALSE	FALSE	FALSE	ebi-a-GCST90018935	3	69546748	0.0617	488346	0.426	Urolithiasis	Urolithiasis	Urolithiasis || ||	TRUE	igd	NA	NA	NA	NA	NA	NA	NA	GCST90201011	3-methyl-2-oxovalerate to 4-methyl-2-oxopentanoate ratio	3	69497597	0.0475091	3.6565e-06	8233	TRUE	reported	textfile	2	1	TRUE
rs73225991	A	G	A	G	-0.095493	-0.0186	0.156934	0.201348	FALSE	FALSE	FALSE	ebi-a-GCST90018935	4	12604788	0.0132	488346	0.1591	Urolithiasis	Urolithiasis	Urolithiasis || ||	TRUE	igd	NA	NA	NA	NA	NA	NA	NA	GCST90201011	3-methyl-2-oxovalerate to 4-methyl-2-oxopentanoate ratio	4	12603164	0.0212534	7.02045e-06	8233	TRUE	reported	textfile	2	1	TRUE
rs75204119	A	G	A	G	0.280451	0.0164	0.015205	0.0465924	FALSE	FALSE	FALSE	ebi-a-GCST90018935	11	94307891	0.0202	488346	0.4178	Urolithiasis	Urolithiasis	Urolithiasis || ||	TRUE	igd	NA	NA	NA	NA	NA	NA	NA	GCST90201011	3-methyl-2-oxovalerate to 4-methyl-2-oxopentanoate ratio	11	94574725	0.0629614	8.41518e-06	8233	TRUE	reported	textfile	2	1	TRUE
rs76178213	T	C	T	C	-0.279018	-0.0127	0.0150262	0.013578	FALSE	FALSE	FALSE	ebi-a-GCST90018935	20	58552871	0.0879	488346	0.8848	Urolithiasis	Urolithiasis	Urolithiasis || ||	TRUE	igd	NA	NA	NA	NA	NA	NA	NA	GCST90201011	3-methyl-2-oxovalerate to 4-methyl-2-oxopentanoate ratio	20	59977816	0.0630683	9.68677e-06	8233	TRUE	reported	textfile	2	1	TRUE
rs7779635	C	T	C	T	-0.0756897	-0.0081	0.713041	0.728863	FALSE	FALSE	FALSE	ebi-a-GCST90018935	7	80532504	0.0131	488346	0.534101	Urolithiasis	Urolithiasis	Urolithiasis || ||	TRUE	igd	NA	NA	NA	NA	NA	NA	NA	GCST90201011	3-methyl-2-oxovalerate to 4-methyl-2-oxopentanoate ratio	7	80903188	0.0168741	7.27274e-06	8233	TRUE	reported	textfile	2	1	TRUE
rs8030711	C	T	C	T	-0.0949177	0.0328	0.153818	0.140174	FALSE	FALSE	FALSE	ebi-a-GCST90018935	15	88491843	0.0164	488346	0.0452501	Urolithiasis	Urolithiasis	Urolithiasis || ||	TRUE	igd	NA	NA	NA	NA	NA	NA	NA	GCST90201011	3-methyl-2-oxovalerate to 4-methyl-2-oxopentanoate ratio	15	87948612	0.0213963	9.15717e-06	8233	TRUE	reported	textfile	2	1	TRUE
rs1000156	G	A	G	A	-0.0892357	-0.0032	0.20765	0.194762	FALSE	FALSE	FALSE	ebi-a-GCST90018935	8	103951061	0.0145	488346	0.8235	Urolithiasis	Urolithiasis	Urolithiasis || ||	TRUE	igd	NA	NA	NA	NA	NA	NA	NA	GCST90200290	Glycerate levels	8	102938833	0.0188882	2.30793e-06	8222	TRUE	reported	textfile	2	1	TRUE
rs1025628	A	G	A	G	0.151408	-0.0186	0.93801	0.943542	FALSE	FALSE	FALSE	ebi-a-GCST90018935	15	96384028	0.0401	488346	0.6422	Urolithiasis	Urolithiasis	Urolithiasis || ||	TRUE	igd	NA	NA	NA	NA	NA	NA	NA	GCST90200290	Glycerate levels	15	95840799	0.0322248	2.62096e-06	8222	TRUE	reported	textfile	2	1	TRUE
rs112748757	T	G	T	G	-0.248552	-0.0176	0.0205263	0.0261635	FALSE	FALSE	FALSE	ebi-a-GCST90018935	20	49614902	0.0565	488346	0.754899	Urolithiasis	Urolithiasis	Urolithiasis || ||	TRUE	igd	NA	NA	NA	NA	NA	NA	NA	GCST90200290	Glycerate levels	20	50998365	0.0544456	4.99134e-06	8222	TRUE	reported	textfile	2	1	TRUE
rs1133621	T	G	T	G	0.107914	0.0365	0.885566	0.893914	FALSE	FALSE	FALSE	ebi-a-GCST90018935	8	126761459	0.0215	488346	0.0898897	Urolithiasis	Urolithiasis	Urolithiasis || ||	TRUE	igd	NA	NA	NA	NA	NA	NA	NA	GCST90200290	Glycerate levels	8	125749215	0.0240638	7.30891e-06	8222	TRUE	reported	textfile	2	1	TRUE
rs11662283	T	A	T	A	0.10185	-0.0038	0.162632	0.182237	FALSE	TRUE	FALSE	ebi-a-GCST90018935	18	4726361	0.0143	488346	0.7927	Urolithiasis	Urolithiasis	Urolithiasis || ||	TRUE	igd	NA	NA	NA	NA	NA	NA	NA	GCST90200290	Glycerate levels	18	4726361	0.0209162	1.11931e-06	8222	TRUE	reported	textfile	2	1	TRUE
rs11766962	C	T	C	T	-0.0899609	0.0216	0.225559	0.231184	FALSE	FALSE	FALSE	ebi-a-GCST90018935	7	126493379	0.0302	488346	0.4753	Urolithiasis	Urolithiasis	Urolithiasis || ||	TRUE	igd	NA	NA	NA	NA	NA	NA	NA	GCST90200290	Glycerate levels	7	126853325	0.0186233	1.36156e-06	8222	TRUE	reported	textfile	2	1	TRUE
rs117731450	A	G	A	G	-0.244065	-0.0088	0.0197224	0.0175718	FALSE	FALSE	FALSE	ebi-a-GCST90018935	13	31078796	0.0746	488346	0.9066	Urolithiasis	Urolithiasis	Urolithiasis || ||	TRUE	igd	NA	NA	NA	NA	NA	NA	NA	GCST90200290	Glycerate levels	13	30504659	0.0551232	9.52758e-06	8222	TRUE	reported	textfile	2	1	TRUE
rs138250602	G	T	G	T	-0.156885	-0.0366	0.0491492	0.0442444	FALSE	FALSE	FALSE	ebi-a-GCST90018935	4	22124722	0.0461	488346	0.4267	Urolithiasis	Urolithiasis	Urolithiasis || ||	TRUE	igd	NA	NA	NA	NA	NA	NA	NA	GCST90200290	Glycerate levels	4	22123099	0.0354448	9.59188e-06	8222	TRUE	reported	textfile	2	1	TRUE
rs141097695	A	G	A	G	-0.222358	0.0011	0.0260141	0.0226603	FALSE	FALSE	FALSE	ebi-a-GCST90018935	9	31229951	0.0678	488346	0.9869	Urolithiasis	Urolithiasis	Urolithiasis || ||	TRUE	igd	NA	NA	NA	NA	NA	NA	NA	GCST90200290	Glycerate levels	9	31229953	0.0485143	4.57614e-06	8222	TRUE	reported	textfile	2	1	TRUE
rs1449141	C	A	C	A	-0.0794245	0.0195	0.28231	0.358075	FALSE	FALSE	FALSE	ebi-a-GCST90018935	2	232383884	0.0116	488346	0.0942193	Urolithiasis	Urolithiasis	Urolithiasis || ||	TRUE	igd	NA	NA	NA	NA	NA	NA	NA	GCST90200290	Glycerate levels	2	231519173	0.0170941	3.37909e-06	8222	TRUE	reported	textfile	2	1	TRUE
rs145856120	T	C	T	C	-0.281891	-0.0313	0.0165559	0.0217587	FALSE	FALSE	FALSE	ebi-a-GCST90018935	20	10169926	0.0645	488346	0.6275	Urolithiasis	Urolithiasis	Urolithiasis || ||	TRUE	igd	NA	NA	NA	NA	NA	NA	NA	GCST90200290	Glycerate levels	20	10189278	0.0605964	3.28818e-06	8222	TRUE	reported	textfile	2	1	TRUE
rs149160598	A	G	A	G	-0.317679	-0.0329	0.0164095	0.0173829	FALSE	FALSE	FALSE	ebi-a-GCST90018935	2	102397896	0.0712	488346	0.6436	Urolithiasis	Urolithiasis	Urolithiasis || ||	TRUE	igd	NA	NA	NA	NA	NA	NA	NA	GCST90200290	Glycerate levels	2	101781434	0.06091	1.83279e-07	8222	TRUE	reported	textfile	2	1	TRUE
rs149266774	T	G	T	G	-0.257202	0.0286	0.0194861	0.0455723	FALSE	FALSE	FALSE	ebi-a-GCST90018935	2	103861814	0.0395	488346	0.4689	Urolithiasis	Urolithiasis	Urolithiasis || ||	TRUE	igd	NA	NA	NA	NA	NA	NA	NA	GCST90200290	Glycerate levels	2	103245356	0.0560545	4.4659e-06	8222	TRUE	reported	textfile	2	1	TRUE
rs183630170	C	A	C	A	0.305391	0.0166	0.0134093	0.0238551	FALSE	FALSE	FALSE	ebi-a-GCST90018935	7	91883738	0.058	488346	0.774399	Urolithiasis	Urolithiasis	Urolithiasis || ||	TRUE	igd	NA	NA	NA	NA	NA	NA	NA	GCST90200290	Glycerate levels	7	92254424	0.0668327	4.88928e-06	8222	TRUE	reported	textfile	2	1	TRUE
rs2279694	C	T	C	T	0.0737581	-0.0044	0.671949	0.677717	FALSE	FALSE	FALSE	ebi-a-GCST90018935	11	133520207	0.0125	488346	0.728201	Urolithiasis	Urolithiasis	Urolithiasis || ||	TRUE	igd	NA	NA	NA	NA	NA	NA	NA	GCST90200290	Glycerate levels	11	133650312	0.016588	8.72972e-06	8222	TRUE	reported	textfile	2	1	TRUE
rs2394872	C	A	C	A	-0.129378	-0.0016	0.0928764	0.086984	FALSE	FALSE	FALSE	ebi-a-GCST90018935	7	98212745	0.0212	488346	0.9406	Urolithiasis	Urolithiasis	Urolithiasis || ||	TRUE	igd	NA	NA	NA	NA	NA	NA	NA	GCST90200290	Glycerate levels	7	98583433	0.0263373	8.99835e-07	8222	TRUE	reported	textfile	2	1	TRUE
rs2540970	C	T	C	T	0.0731367	0.001	0.339805	0.342902	FALSE	FALSE	FALSE	ebi-a-GCST90018935	2	65255099	0.0118	488346	0.9308	Urolithiasis	Urolithiasis	Urolithiasis || ||	TRUE	igd	NA	NA	NA	NA	NA	NA	NA	GCST90200290	Glycerate levels	2	65027965	0.0162715	6.96423e-06	8222	TRUE	reported	textfile	2	1	TRUE
rs3733487	A	C	A	C	-0.309579	-0.0899	0.986892	0.985589	FALSE	FALSE	FALSE	ebi-a-GCST90018935	4	71684416	0.0819	488346	0.2725	Urolithiasis	Urolithiasis	Urolithiasis || ||	TRUE	igd	NA	NA	NA	NA	NA	NA	NA	GCST90200290	Glycerate levels	4	70818699	0.0682205	5.68122e-06	8222	TRUE	reported	textfile	2	1	TRUE
rs3814027	T	C	T	C	0.0822872	0.0048	0.525613	0.505459	FALSE	FALSE	FALSE	ebi-a-GCST90018935	2	112641854	0.0122	488346	0.691	Urolithiasis	Urolithiasis	Urolithiasis || ||	TRUE	igd	NA	NA	NA	NA	NA	NA	NA	GCST90200290	Glycerate levels	2	111884277	0.0158679	2.15145e-07	8222	TRUE	reported	textfile	2	1	TRUE
rs4523130	G	A	G	A	-0.188253	-0.0778	0.0338044	0.0291762	FALSE	FALSE	FALSE	ebi-a-GCST90018935	6	6815354	0.058	488346	0.1794	Urolithiasis	Urolithiasis	Urolithiasis || ||	TRUE	igd	NA	NA	NA	NA	NA	NA	NA	GCST90200290	Glycerate levels	6	6815121	0.0424813	9.36148e-06	8222	TRUE	reported	textfile	2	1	TRUE
rs55836930	G	T	G	T	0.230304	0.022	0.0248808	0.0270277	FALSE	FALSE	FALSE	ebi-a-GCST90018935	12	119418504	0.059	488346	0.709099	Urolithiasis	Urolithiasis	Urolithiasis || ||	TRUE	igd	NA	NA	NA	NA	NA	NA	NA	GCST90200290	Glycerate levels	12	118980699	0.0491907	2.84279e-06	8222	TRUE	reported	textfile	2	1	TRUE
rs62381616	T	C	T	C	-0.275712	-0.0197	0.0307627	0.0255702	FALSE	FALSE	FALSE	ebi-a-GCST90018935	5	138681033	0.0478	488346	0.681	Urolithiasis	Urolithiasis	Urolithiasis || ||	TRUE	igd	NA	NA	NA	NA	NA	NA	NA	GCST90200290	Glycerate levels	5	139345344	0.044263	4.69543e-10	8222	TRUE	reported	textfile	2	1	TRUE
rs6554022	A	C	A	C	-0.116404	-0.003	0.107208	0.187966	FALSE	FALSE	FALSE	ebi-a-GCST90018935	4	32327311	0.0135	488346	0.8254	Urolithiasis	Urolithiasis	Urolithiasis || ||	TRUE	igd	NA	NA	NA	NA	NA	NA	NA	GCST90200290	Glycerate levels	4	32325689	0.0250231	3.28947e-06	8222	TRUE	reported	textfile	2	1	TRUE
rs756874	G	A	G	A	0.074803	0.0211	0.366725	0.330061	FALSE	FALSE	FALSE	ebi-a-GCST90018935	15	91717237	0.0199	488346	0.2879	Urolithiasis	Urolithiasis	Urolithiasis || ||	TRUE	igd	NA	NA	NA	NA	NA	NA	NA	GCST90200290	Glycerate levels	15	91174007	0.0159593	2.77104e-06	8222	TRUE	reported	textfile	2	1	TRUE
rs76004499	G	C	G	C	0.243397	0.3047	0.0201396	0.0238444	FALSE	TRUE	FALSE	ebi-a-GCST90018935	5	176705865	0.0618	488346	8.25696e-07	Urolithiasis	Urolithiasis	Urolithiasis || ||	TRUE	igd	NA	NA	NA	NA	NA	NA	NA	GCST90200290	Glycerate levels	5	177278864	0.054567	8.17654e-06	8222	TRUE	reported	textfile	2	1	TRUE
rs77814441	T	C	T	C	-0.20709	-0.0382	0.029125	0.0245027	FALSE	FALSE	FALSE	ebi-a-GCST90018935	15	58217085	0.0642	488346	0.551899	Urolithiasis	Urolithiasis	Urolithiasis || ||	TRUE	igd	NA	NA	NA	NA	NA	NA	NA	GCST90200290	Glycerate levels	15	57924887	0.0457112	5.88729e-06	8222	TRUE	reported	textfile	2	1	TRUE
rs9808439	T	C	T	C	-0.197404	-0.0237	0.0316533	0.0649994	FALSE	FALSE	FALSE	ebi-a-GCST90018935	2	218676321	0.019	488346	0.2126	Urolithiasis	Urolithiasis	Urolithiasis || ||	TRUE	igd	NA	NA	NA	NA	NA	NA	NA	GCST90200290	Glycerate levels	2	217811598	0.0438208	6.64367e-06	8222	TRUE	reported	textfile	2	1	TRUE
rs10003807	C	T	C	T	-0.214142	-6e-04	0.0380592	0.0623368	FALSE	FALSE	FALSE	ebi-a-GCST90018935	4	181182365	0.0204	488346	0.9762	Urolithiasis	Urolithiasis	Urolithiasis || ||	TRUE	igd	NA	NA	NA	NA	NA	NA	NA	GCST90200007	3-methoxycatechol sulfate (2) levels	4	180261212	0.0423463	4.2609e-07	7286	TRUE	reported	textfile	2	1	TRUE
rs10499279	G	C	G	C	-0.0858818	0.0041	0.251825	0.214612	FALSE	TRUE	FALSE	ebi-a-GCST90018935	6	156943416	0.015	488346	0.786001	Urolithiasis	Urolithiasis	Urolithiasis || ||	TRUE	igd	NA	NA	NA	NA	NA	NA	NA	GCST90200007	3-methoxycatechol sulfate (2) levels	6	156622282	0.0185596	3.70374e-06	7286	TRUE	reported	textfile	2	1	TRUE
rs116896552	T	C	T	C	0.182836	-0.0166	0.045542	0.0480228	FALSE	FALSE	FALSE	ebi-a-GCST90018935	14	53170560	0.0446	488346	0.710201	Urolithiasis	Urolithiasis	Urolithiasis || ||	TRUE	igd	NA	NA	NA	NA	NA	NA	NA	GCST90200007	3-methoxycatechol sulfate (2) levels	14	52703842	0.0387157	2.32944e-06	7286	TRUE	reported	textfile	2	1	TRUE
rs11724679	G	A	G	A	-0.152964	0.0567	0.0704986	0.0578768	FALSE	FALSE	FALSE	ebi-a-GCST90018935	4	143800361	0.031	488346	0.0670795	Urolithiasis	Urolithiasis	Urolithiasis || ||	TRUE	igd	NA	NA	NA	NA	NA	NA	NA	GCST90200007	3-methoxycatechol sulfate (2) levels	4	142879208	0.0318999	1.62568e-06	7286	TRUE	reported	textfile	2	1	TRUE
rs117725273	G	C	G	C	-0.290084	0.141	0.0207787	0.0197913	FALSE	TRUE	FALSE	ebi-a-GCST90018935	9	100302615	0.0696	488346	0.0426501	Urolithiasis	Urolithiasis	Urolithiasis || ||	TRUE	igd	NA	NA	NA	NA	NA	NA	NA	GCST90200007	3-methoxycatechol sulfate (2) levels	9	97540333	0.0573731	4.27937e-07	7286	TRUE	reported	textfile	2	1	TRUE
rs117959567	T	G	T	G	0.466179	-0.0996	0.00650339	0.01145	FALSE	FALSE	FALSE	ebi-a-GCST90018935	16	1240070	0.1295	488346	0.4418	Urolithiasis	Urolithiasis	Urolithiasis || ||	TRUE	igd	NA	NA	NA	NA	NA	NA	NA	GCST90200007	3-methoxycatechol sulfate (2) levels	16	1190070	0.100818	3.76447e-06	7286	TRUE	reported	textfile	2	1	TRUE
rs118101266	T	G	T	G	0.411941	0.0556	0.00806785	0.0119816	FALSE	FALSE	FALSE	ebi-a-GCST90018935	7	52136993	0.0803	488346	0.4889	Urolithiasis	Urolithiasis	Urolithiasis || ||	TRUE	igd	NA	NA	NA	NA	NA	NA	NA	GCST90200007	3-methoxycatechol sulfate (2) levels	7	52069297	0.0914875	6.7094e-06	7286	TRUE	reported	textfile	2	1	TRUE
rs141596626	A	G	A	G	0.500991	0.002	0.00647026	0.00927548	FALSE	FALSE	FALSE	ebi-a-GCST90018935	18	38324237	0.0915	488346	0.9827	Urolithiasis	Urolithiasis	Urolithiasis || ||	TRUE	igd	NA	NA	NA	NA	NA	NA	NA	GCST90200007	3-methoxycatechol sulfate (2) levels	18	40744273	0.100791	6.67559e-07	7286	TRUE	reported	textfile	2	1	TRUE
rs142232430	A	G	A	G	0.397639	-0.1008	0.0108003	0.00992395	FALSE	FALSE	FALSE	ebi-a-GCST90018935	3	159037670	0.1069	488346	0.3457	Urolithiasis	Urolithiasis	Urolithiasis || ||	TRUE	igd	NA	NA	NA	NA	NA	NA	NA	GCST90200007	3-methoxycatechol sulfate (2) levels	3	159319881	0.0789083	4.67333e-07	7286	TRUE	reported	textfile	2	1	TRUE
rs144886872	G	A	G	A	0.418993	0.0136	0.0116391	0.00907595	FALSE	FALSE	FALSE	ebi-a-GCST90018935	7	135692555	0.1093	488346	0.9006	Urolithiasis	Urolithiasis	Urolithiasis || ||	TRUE	igd	NA	NA	NA	NA	NA	NA	NA	GCST90200007	3-methoxycatechol sulfate (2) levels	7	136007807	0.0763485	4.06754e-08	7286	TRUE	reported	textfile	2	1	TRUE
rs2027378	G	T	G	T	0.0986684	0.0088	0.83805	0.856035	FALSE	FALSE	FALSE	ebi-a-GCST90018935	10	6940378	0.0178	488346	0.6192	Urolithiasis	Urolithiasis	Urolithiasis || ||	TRUE	igd	NA	NA	NA	NA	NA	NA	NA	GCST90200007	3-methoxycatechol sulfate (2) levels	10	6898416	0.022123	8.19651e-06	7286	TRUE	reported	textfile	2	1	TRUE
rs2112460	A	G	A	G	0.0767993	0.0168	0.487295	0.446407	FALSE	FALSE	FALSE	ebi-a-GCST90018935	19	13590412	0.0118	488346	0.1528	Urolithiasis	Urolithiasis	Urolithiasis || ||	TRUE	igd	NA	NA	NA	NA	NA	NA	NA	GCST90200007	3-methoxycatechol sulfate (2) levels	19	13479598	0.0162018	2.13543e-06	7286	TRUE	reported	textfile	2	1	TRUE
rs3128372	G	C	G	C	0.0818875	-0.0159	0.650523	0.689937	FALSE	TRUE	FALSE	ebi-a-GCST90018935	1	112857586	0.0137	488346	0.2463	Urolithiasis	Urolithiasis	Urolithiasis || ||	TRUE	igd	NA	NA	NA	NA	NA	NA	NA	GCST90200007	3-methoxycatechol sulfate (2) levels	1	112314964	0.0179258	4.92103e-06	7286	TRUE	reported	textfile	2	1	TRUE
rs4611006	C	T	C	T	0.0782356	0.016	0.316411	0.305665	FALSE	FALSE	FALSE	ebi-a-GCST90018935	1	223545114	0.0124	488346	0.1972	Urolithiasis	Urolithiasis	Urolithiasis || ||	TRUE	igd	NA	NA	NA	NA	NA	NA	NA	GCST90200007	3-methoxycatechol sulfate (2) levels	1	223371772	0.0175621	8.39715e-06	7286	TRUE	reported	textfile	2	1	TRUE
rs4945580	G	C	G	C	-0.169831	0.0127	0.0500484	0.0944607	FALSE	TRUE	FALSE	ebi-a-GCST90018935	6	117578012	0.0175	488346	0.4673	Urolithiasis	Urolithiasis	Urolithiasis || ||	TRUE	igd	NA	NA	NA	NA	NA	NA	NA	GCST90200007	3-methoxycatechol sulfate (2) levels	6	117256849	0.0374888	5.89364e-06	7286	TRUE	reported	textfile	2	1	TRUE
rs56681315	T	C	T	C	0.120369	0.0113	0.111959	0.20582	FALSE	FALSE	FALSE	ebi-a-GCST90018935	14	33910777	0.013	488346	0.3856	Urolithiasis	Urolithiasis	Urolithiasis || ||	TRUE	igd	NA	NA	NA	NA	NA	NA	NA	GCST90200007	3-methoxycatechol sulfate (2) levels	14	33441571	0.0264445	5.32027e-06	7286	TRUE	reported	textfile	2	1	TRUE
rs62273053	A	G	A	G	0.335042	-0.0136	0.0126722	0.0103181	FALSE	FALSE	FALSE	ebi-a-GCST90018935	3	146577200	0.1031	488346	0.8947	Urolithiasis	Urolithiasis	Urolithiasis || ||	TRUE	igd	NA	NA	NA	NA	NA	NA	NA	GCST90200007	3-methoxycatechol sulfate (2) levels	3	146859413	0.0728876	4.29242e-06	7286	TRUE	reported	textfile	2	1	TRUE
rs62428058	A	G	A	G	0.134476	-0.0249	0.0877132	0.0882247	FALSE	FALSE	FALSE	ebi-a-GCST90018935	6	122052090	0.0331	488346	0.4516	Urolithiasis	Urolithiasis	Urolithiasis || ||	TRUE	igd	NA	NA	NA	NA	NA	NA	NA	GCST90200007	3-methoxycatechol sulfate (2) levels	6	121730944	0.0291841	4.06839e-06	7286	TRUE	reported	textfile	2	1	TRUE
rs71523652	T	A	T	A	0.0909097	0.0149	0.239586	0.304801	FALSE	TRUE	FALSE	ebi-a-GCST90018935	8	4767483	0.0121	488346	0.2163	Urolithiasis	Urolithiasis	Urolithiasis || ||	TRUE	igd	NA	NA	NA	NA	NA	NA	NA	GCST90200007	3-methoxycatechol sulfate (2) levels	8	4909961	0.0191394	2.03557e-06	7286	TRUE	reported	textfile	2	1	TRUE
rs73006493	C	T	C	T	-0.149264	0.0082	0.0623104	0.0559057	FALSE	FALSE	FALSE	ebi-a-GCST90018935	11	109237272	0.0426	488346	0.8481	Urolithiasis	Urolithiasis	Urolithiasis || ||	TRUE	igd	NA	NA	NA	NA	NA	NA	NA	GCST90200007	3-methoxycatechol sulfate (2) levels	11	109366546	0.0336821	9.35548e-06	7286	TRUE	reported	textfile	2	1	TRUE
rs7665238	A	G	A	G	0.0854025	-0.0191	0.747536	0.711577	FALSE	FALSE	FALSE	ebi-a-GCST90018935	4	124329732	0.0122	488346	0.117	Urolithiasis	Urolithiasis	Urolithiasis || ||	TRUE	igd	NA	NA	NA	NA	NA	NA	NA	GCST90200007	3-methoxycatechol sulfate (2) levels	4	123408577	0.0187425	5.19845e-06	7286	TRUE	reported	textfile	2	1	TRUE
rs7935436	C	T	C	T	0.0796945	0.0072	0.338448	0.382074	FALSE	FALSE	FALSE	ebi-a-GCST90018935	11	81258898	0.0117	488346	0.5359	Urolithiasis	Urolithiasis	Urolithiasis || ||	TRUE	igd	NA	NA	NA	NA	NA	NA	NA	GCST90200007	3-methoxycatechol sulfate (2) levels	11	81547856	0.0172088	3.63849e-06	7286	TRUE	reported	textfile	2	1	TRUE
rs10004304	T	C	T	C	0.0952775	0.0159	0.183266	0.224376	FALSE	FALSE	FALSE	ebi-a-GCST90018935	4	5344005	0.0134	488346	0.2359	Urolithiasis	Urolithiasis	Urolithiasis || ||	TRUE	igd	NA	NA	NA	NA	NA	NA	NA	GCST90200623	X-24241 levels	4	5342278	0.0202523	2.54455e-06	8053	TRUE	reported	textfile	2	1	TRUE
rs1050152	T	C	T	C	-0.107399	-0.0147	0.430152	0.293423	FALSE	FALSE	FALSE	ebi-a-GCST90018935	5	131676320	0.0192	488346	0.4437	Urolithiasis	Urolithiasis	Urolithiasis || ||	TRUE	igd	NA	NA	NA	NA	NA	NA	NA	GCST90200623	X-24241 levels	5	132340627	0.0156755	7.31396e-12	8053	TRUE	reported	textfile	2	1	TRUE
rs10929472	A	G	A	G	0.081388	-5e-04	0.251137	0.331176	FALSE	FALSE	FALSE	ebi-a-GCST90018935	2	7374639	0.012	488346	0.966	Urolithiasis	Urolithiasis	Urolithiasis || ||	TRUE	igd	NA	NA	NA	NA	NA	NA	NA	GCST90200623	X-24241 levels	2	7234508	0.0179791	5.98794e-06	8053	TRUE	reported	textfile	2	1	TRUE
rs112552538	T	C	T	C	-0.414126	-0.0082	0.00807057	0.0075047	FALSE	FALSE	FALSE	ebi-a-GCST90018935	6	58709815	0.1156	488346	0.9435	Urolithiasis	Urolithiasis	Urolithiasis || ||	TRUE	igd	NA	NA	NA	NA	NA	NA	NA	GCST90200623	X-24241 levels	6	58383537	0.0873488	2.12598e-06	8053	TRUE	reported	textfile	2	1	TRUE
rs115566627	C	T	C	T	-0.285575	-0.0391	0.0156757	0.0164649	FALSE	FALSE	FALSE	ebi-a-GCST90018935	6	13772330	0.0736	488346	0.5948	Urolithiasis	Urolithiasis	Urolithiasis || ||	TRUE	igd	NA	NA	NA	NA	NA	NA	NA	GCST90200623	X-24241 levels	6	13772098	0.0626037	5.07556e-06	8053	TRUE	reported	textfile	2	1	TRUE
rs1171614	C	T	C	T	0.163222	0.0055	0.770896	0.789319	FALSE	FALSE	FALSE	ebi-a-GCST90018935	10	61469538	0.0234	488346	0.8138	Urolithiasis	Urolithiasis	Urolithiasis || ||	TRUE	igd	NA	NA	NA	NA	NA	NA	NA	GCST90200623	X-24241 levels	10	59709780	0.0188775	5.31586e-18	8053	TRUE	reported	textfile	2	1	TRUE
rs12208357	T	C	T	C	-0.190394	-0.0412	0.069401	0.0664692	FALSE	FALSE	FALSE	ebi-a-GCST90018935	6	160543148	0.0378	488346	0.2754	Urolithiasis	Urolithiasis	Urolithiasis || ||	TRUE	igd	NA	NA	NA	NA	NA	NA	NA	GCST90200623	X-24241 levels	6	160122116	0.0303378	3.47857e-10	8053	TRUE	reported	textfile	2	1	TRUE
rs12427077	G	A	G	A	-0.0971084	0.0124	0.164684	0.188352	FALSE	FALSE	FALSE	ebi-a-GCST90018935	12	13659461	0.0137	488346	0.3638	Urolithiasis	Urolithiasis	Urolithiasis || ||	TRUE	igd	NA	NA	NA	NA	NA	NA	NA	GCST90200623	X-24241 levels	12	13506527	0.0210017	3.76719e-06	8053	TRUE	reported	textfile	2	1	TRUE
rs12448913	G	C	G	C	0.391067	0.0753	0.00837919	0.00714773	FALSE	TRUE	FALSE	ebi-a-GCST90018935	16	5188789	0.1205	488346	0.5319	Urolithiasis	Urolithiasis	Urolithiasis || ||	TRUE	igd	NA	NA	NA	NA	NA	NA	NA	GCST90200623	X-24241 levels	16	5138788	0.0857395	5.08854e-06	8053	TRUE	reported	textfile	2	1	TRUE
rs12903952	T	C	T	C	0.0961508	-0.0096	0.189405	0.194712	FALSE	FALSE	FALSE	ebi-a-GCST90018935	15	93706481	0.0146	488346	0.5113	Urolithiasis	Urolithiasis	Urolithiasis || ||	TRUE	igd	NA	NA	NA	NA	NA	NA	NA	GCST90200623	X-24241 levels	15	93163252	0.0201602	1.84834e-06	8053	TRUE	reported	textfile	2	1	TRUE
rs139160	C	T	C	T	0.0776784	0.0204	0.720477	0.628145	FALSE	FALSE	FALSE	ebi-a-GCST90018935	22	44597504	0.0117	488346	0.0803804	Urolithiasis	Urolithiasis	Urolithiasis || ||	TRUE	igd	NA	NA	NA	NA	NA	NA	NA	GCST90200623	X-24241 levels	22	44201624	0.0174627	8.65777e-06	8053	TRUE	reported	textfile	2	1	TRUE
rs142991896	C	G	C	G	-0.330456	0.1852	0.011028	0.00796376	FALSE	TRUE	FALSE	ebi-a-GCST90018935	19	28700140	0.1191	488346	0.1201	Urolithiasis	Urolithiasis	Urolithiasis || ||	TRUE	igd	NA	NA	NA	NA	NA	NA	NA	GCST90200623	X-24241 levels	19	28209233	0.0743796	8.8782e-06	8053	TRUE	reported	textfile	2	1	TRUE
rs148908721	G	A	G	A	-0.252437	-0.1573	0.0198817	0.0238136	FALSE	FALSE	FALSE	ebi-a-GCST90018935	7	95563596	0.0619	488346	0.0110601	Urolithiasis	Urolithiasis	Urolithiasis || ||	TRUE	igd	NA	NA	NA	NA	NA	NA	NA	GCST90200623	X-24241 levels	7	95934284	0.0559488	6.42413e-06	8053	TRUE	reported	textfile	2	1	TRUE
rs151285077	A	G	A	G	0.131983	-0.0297	0.0751057	0.129521	FALSE	FALSE	FALSE	ebi-a-GCST90018935	17	40570421	0.0147	488346	0.0427799	Urolithiasis	Urolithiasis	Urolithiasis || ||	TRUE	igd	NA	NA	NA	NA	NA	NA	NA	GCST90200623	X-24241 levels	17	42418403	0.029454	7.43049e-06	8053	TRUE	reported	textfile	2	1	TRUE
rs181481755	T	C	T	C	-0.357481	0.0855	0.00951966	0.0153166	FALSE	FALSE	FALSE	ebi-a-GCST90018935	15	55891119	0.0534	488346	0.1095	Urolithiasis	Urolithiasis	Urolithiasis || ||	TRUE	igd	NA	NA	NA	NA	NA	NA	NA	GCST90200623	X-24241 levels	15	55598921	0.0798063	7.48703e-06	8053	TRUE	reported	textfile	2	1	TRUE
rs187428247	A	G	A	G	-0.350229	0.1396	0.0111111	0.0182025	FALSE	FALSE	FALSE	ebi-a-GCST90018935	11	101025230	0.0661	488346	0.03478	Urolithiasis	Urolithiasis	Urolithiasis || ||	TRUE	igd	NA	NA	NA	NA	NA	NA	NA	GCST90200623	X-24241 levels	11	101154499	0.0743746	2.48959e-06	8053	TRUE	reported	textfile	2	1	TRUE
rs34059508	A	G	A	G	-0.33036	-0.0237	0.0256028	0.0218822	FALSE	FALSE	FALSE	ebi-a-GCST90018935	6	160575837	0.0679	488346	0.726999	Urolithiasis	Urolithiasis	Urolithiasis || ||	TRUE	igd	NA	NA	NA	NA	NA	NA	NA	GCST90200623	X-24241 levels	6	160154805	0.0489551	1.49658e-11	8053	TRUE	reported	textfile	2	1	TRUE
rs424029	A	G	A	G	-0.178391	-0.0841	0.0430884	0.0332975	FALSE	FALSE	FALSE	ebi-a-GCST90018935	3	85010039	0.0443	488346	0.0574196	Urolithiasis	Urolithiasis	Urolithiasis || ||	TRUE	igd	NA	NA	NA	NA	NA	NA	NA	GCST90200623	X-24241 levels	3	84960888	0.0379512	2.59491e-06	8053	TRUE	reported	textfile	2	1	TRUE
rs60177389	C	A	C	A	0.146051	-0.0262	0.0617138	0.0592476	FALSE	FALSE	FALSE	ebi-a-GCST90018935	18	26990134	0.0397	488346	0.5082	Urolithiasis	Urolithiasis	Urolithiasis || ||	TRUE	igd	NA	NA	NA	NA	NA	NA	NA	GCST90200623	X-24241 levels	18	29410169	0.0319185	4.74494e-06	8053	TRUE	reported	textfile	2	1	TRUE
rs7234351	A	C	A	C	0.0721651	-0.0058	0.462574	0.409841	FALSE	FALSE	FALSE	ebi-a-GCST90018935	18	65686626	0.0133	488346	0.663399	Urolithiasis	Urolithiasis	Urolithiasis || ||	TRUE	igd	NA	NA	NA	NA	NA	NA	NA	GCST90200623	X-24241 levels	18	68019389	0.0159329	5.91753e-06	8053	TRUE	reported	textfile	2	1	TRUE
rs743022	C	G	C	G	0.0749477	0.0147	0.310321	0.332565	FALSE	TRUE	FALSE	ebi-a-GCST90018935	20	23401129	0.0119	488346	0.2153	Urolithiasis	Urolithiasis	Urolithiasis || ||	TRUE	igd	NA	NA	NA	NA	NA	NA	NA	GCST90200623	X-24241 levels	20	23420492	0.0169106	9.33641e-06	8053	TRUE	reported	textfile	2	1	TRUE
rs75747525	A	G	A	G	0.0905312	-0.0164	0.183348	0.18042	FALSE	FALSE	FALSE	ebi-a-GCST90018935	2	185456897	0.0245	488346	0.5033	Urolithiasis	Urolithiasis	Urolithiasis || ||	TRUE	igd	NA	NA	NA	NA	NA	NA	NA	GCST90200623	X-24241 levels	2	184592170	0.0203929	9.02317e-06	8053	TRUE	reported	textfile	2	1	TRUE
rs77010315	A	C	A	C	-0.391863	0.0246	0.0120572	0.00965576	FALSE	FALSE	FALSE	ebi-a-GCST90018935	5	150723155	0.1016	488346	0.8085	Urolithiasis	Urolithiasis	Urolithiasis || ||	TRUE	igd	NA	NA	NA	NA	NA	NA	NA	GCST90200623	X-24241 levels	5	151343594	0.0711089	3.57303e-08	8053	TRUE	reported	textfile	2	1	TRUE
rs79824243	T	A	T	A	-0.125929	0.0021	0.0814261	0.0926104	FALSE	TRUE	FALSE	ebi-a-GCST90018935	13	86156638	0.0319	488346	0.9472	Urolithiasis	Urolithiasis	Urolithiasis || ||	TRUE	igd	NA	NA	NA	NA	NA	NA	NA	GCST90200623	X-24241 levels	13	85582503	0.0283872	9.15874e-06	8053	TRUE	reported	textfile	2	1	TRUE
rs10004542	G	A	G	A	0.0814848	0.0067	0.340258	0.280302	FALSE	FALSE	FALSE	ebi-a-GCST90018935	4	4720455	0.0139	488346	0.6292	Urolithiasis	Urolithiasis	Urolithiasis || ||	TRUE	igd	NA	NA	NA	NA	NA	NA	NA	GCST90199632	Tartarate levels	4	4718728	0.0176888	4.09376e-06	7099	TRUE	reported	textfile	2	1	TRUE
rs10247649	G	A	G	A	-0.0826258	0.0109	0.344838	0.439637	FALSE	FALSE	FALSE	ebi-a-GCST90018935	7	95216247	0.0125	488346	0.3855	Urolithiasis	Urolithiasis	Urolithiasis || ||	TRUE	igd	NA	NA	NA	NA	NA	NA	NA	GCST90199632	Tartarate levels	7	95586935	0.0178465	3.65988e-06	7099	TRUE	reported	textfile	2	1	TRUE
rs10945808	T	C	T	C	-0.130904	0.0147	0.0976838	0.117233	FALSE	FALSE	FALSE	ebi-a-GCST90018935	6	162720194	0.0166	488346	0.374	Urolithiasis	Urolithiasis	Urolithiasis || ||	TRUE	igd	NA	NA	NA	NA	NA	NA	NA	GCST90199632	Tartarate levels	6	162299162	0.0285309	4.47212e-06	7099	TRUE	reported	textfile	2	1	TRUE
rs115272033	C	T	C	T	-0.170179	-0.0295	0.0492451	0.0423421	FALSE	FALSE	FALSE	ebi-a-GCST90018935	6	31850807	0.0334	488346	0.3761	Urolithiasis	Urolithiasis	Urolithiasis || ||	TRUE	igd	NA	NA	NA	NA	NA	NA	NA	GCST90199632	Tartarate levels	6	31883030	0.0381431	8.13534e-06	7099	TRUE	reported	textfile	2	1	TRUE
rs116626434	A	G	A	G	-0.149526	-0.0074	0.0721524	0.0793383	FALSE	FALSE	FALSE	ebi-a-GCST90018935	1	83641377	0.0338	488346	0.8276	Urolithiasis	Urolithiasis	Urolithiasis || ||	TRUE	igd	NA	NA	NA	NA	NA	NA	NA	GCST90199632	Tartarate levels	1	83175694	0.0320676	3.11891e-06	7099	TRUE	reported	textfile	2	1	TRUE
rs117483011	A	G	A	G	-0.157832	-0.0693	0.0595121	0.0595994	FALSE	FALSE	FALSE	ebi-a-GCST90018935	8	3196910	0.0385	488346	0.0714398	Urolithiasis	Urolithiasis	Urolithiasis || ||	TRUE	igd	NA	NA	NA	NA	NA	NA	NA	GCST90199632	Tartarate levels	8	3339388	0.0354548	8.52127e-06	7099	TRUE	reported	textfile	2	1	TRUE
rs13089230	A	G	A	G	0.0825424	0.0031	0.621953	0.52745	FALSE	FALSE	FALSE	ebi-a-GCST90018935	3	177554204	0.0123	488346	0.7999	Urolithiasis	Urolithiasis	Urolithiasis || ||	TRUE	igd	NA	NA	NA	NA	NA	NA	NA	GCST90199632	Tartarate levels	3	177836416	0.0175787	2.65821e-06	7099	TRUE	reported	textfile	2	1	TRUE
rs138430505	C	T	C	T	0.285026	-0.1289	0.0178748	0.0176497	FALSE	FALSE	FALSE	ebi-a-GCST90018935	2	26178621	0.0733	488346	0.0789096	Urolithiasis	Urolithiasis	Urolithiasis || ||	TRUE	igd	NA	NA	NA	NA	NA	NA	NA	GCST90199632	Tartarate levels	2	25955752	0.0624394	4.9989e-06	7099	TRUE	reported	textfile	2	1	TRUE
rs141660852	T	C	T	C	0.228649	-0.0496	0.029224	0.0235287	FALSE	FALSE	FALSE	ebi-a-GCST90018935	18	60032338	0.0681	488346	0.4666	Urolithiasis	Urolithiasis	Urolithiasis || ||	TRUE	igd	NA	NA	NA	NA	NA	NA	NA	GCST90199632	Tartarate levels	18	62365105	0.0493121	3.53868e-06	7099	TRUE	reported	textfile	2	1	TRUE
rs142959592	T	C	T	C	-0.373738	0.1037	0.0106022	0.0085393	FALSE	FALSE	FALSE	ebi-a-GCST90018935	11	76832372	0.0861	488346	0.2286	Urolithiasis	Urolithiasis	Urolithiasis || ||	TRUE	igd	NA	NA	NA	NA	NA	NA	NA	GCST90199632	Tartarate levels	11	77121326	0.0817952	4.89608e-06	7099	TRUE	reported	textfile	2	1	TRUE
rs142997067	G	C	G	C	0.608221	0.2903	0.00388473	0.00402039	FALSE	TRUE	FALSE	ebi-a-GCST90018935	17	68339021	0.1427	488346	0.04189	Urolithiasis	Urolithiasis	Urolithiasis || ||	TRUE	igd	NA	NA	NA	NA	NA	NA	NA	GCST90199632	Tartarate levels	17	70342880	0.134166	5.80553e-06	7099	TRUE	reported	textfile	2	1	TRUE
rs143000803	T	A	T	A	0.368352	-0.0529	0.0112878	0.0224859	FALSE	TRUE	FALSE	ebi-a-GCST90018935	7	126948038	0.0578	488346	0.3608	Urolithiasis	Urolithiasis	Urolithiasis || ||	TRUE	igd	NA	NA	NA	NA	NA	NA	NA	GCST90199632	Tartarate levels	7	127307984	0.0789907	3.11275e-06	7099	TRUE	reported	textfile	2	1	TRUE
rs146593632	T	C	T	C	0.370018	0.0785	0.010688	0.00955043	FALSE	FALSE	FALSE	ebi-a-GCST90018935	21	24211649	0.1073	488346	0.4643	Urolithiasis	Urolithiasis	Urolithiasis || ||	TRUE	igd	NA	NA	NA	NA	NA	NA	NA	GCST90199632	Tartarate levels	21	22839328	0.0815327	5.67156e-06	7099	TRUE	reported	textfile	2	1	TRUE
rs17026163	T	C	T	C	-0.223964	0.0453	0.032701	0.0264719	FALSE	FALSE	FALSE	ebi-a-GCST90018935	2	102445645	0.0402	488346	0.2595	Urolithiasis	Urolithiasis	Urolithiasis || ||	TRUE	igd	NA	NA	NA	NA	NA	NA	NA	GCST90199632	Tartarate levels	2	101829183	0.0470413	1.92634e-06	7099	TRUE	reported	textfile	2	1	TRUE
rs298392	T	C	T	C	0.087711	-0.0209	0.28972	0.27981	FALSE	FALSE	FALSE	ebi-a-GCST90018935	5	73847897	0.0132	488346	0.1146	Urolithiasis	Urolithiasis	Urolithiasis || ||	TRUE	igd	NA	NA	NA	NA	NA	NA	NA	GCST90199632	Tartarate levels	5	74552072	0.0186612	2.59941e-06	7099	TRUE	reported	textfile	2	1	TRUE
rs540278823	C	T	C	T	-0.210344	-0.0166	0.0322306	0.0278079	FALSE	FALSE	FALSE	ebi-a-GCST90018935	21	28543131	0.0622	488346	0.7893	Urolithiasis	Urolithiasis	Urolithiasis || ||	TRUE	igd	NA	NA	NA	NA	NA	NA	NA	GCST90199632	Tartarate levels	21	27170812	0.047106	7.99472e-06	7099	TRUE	reported	textfile	2	1	TRUE
rs628038	C	T	C	T	-0.0783007	-0.0078	0.386617	0.332036	FALSE	FALSE	FALSE	ebi-a-GCST90018935	6	74325257	0.0131	488346	0.5528	Urolithiasis	Urolithiasis	Urolithiasis || ||	TRUE	igd	NA	NA	NA	NA	NA	NA	NA	GCST90199632	Tartarate levels	6	73615534	0.0170337	4.2902e-06	7099	TRUE	reported	textfile	2	1	TRUE
rs75583177	G	A	G	A	-0.145169	0.0381	0.0701345	0.0674616	FALSE	FALSE	FALSE	ebi-a-GCST90018935	2	140644704	0.0218	488346	0.0807904	Urolithiasis	Urolithiasis	Urolithiasis || ||	TRUE	igd	NA	NA	NA	NA	NA	NA	NA	GCST90199632	Tartarate levels	2	139887135	0.032432	7.60113e-06	7099	TRUE	reported	textfile	2	1	TRUE
rs76501568	T	C	T	C	-0.267429	0.1597	0.02066	0.0201763	FALSE	FALSE	FALSE	ebi-a-GCST90018935	2	199959803	0.0707	488346	0.0239199	Urolithiasis	Urolithiasis	Urolithiasis || ||	TRUE	igd	NA	NA	NA	NA	NA	NA	NA	GCST90199632	Tartarate levels	2	199095080	0.0587195	5.2548e-06	7099	TRUE	reported	textfile	2	1	TRUE
rs77798428	A	G	A	G	-0.318661	-0.0019	0.0184793	0.0410303	FALSE	FALSE	FALSE	ebi-a-GCST90018935	15	58668401	0.0235	488346	0.9371	Urolithiasis	Urolithiasis	Urolithiasis || ||	TRUE	igd	NA	NA	NA	NA	NA	NA	NA	GCST90199632	Tartarate levels	15	58376202	0.0614021	2.10597e-07	7099	TRUE	reported	textfile	2	1	TRUE
rs79983252	A	C	A	C	0.236427	-0.0589	0.0301043	0.01919	FALSE	FALSE	FALSE	ebi-a-GCST90018935	1	175585513	0.0975	488346	0.545801	Urolithiasis	Urolithiasis	Urolithiasis || ||	TRUE	igd	NA	NA	NA	NA	NA	NA	NA	GCST90199632	Tartarate levels	1	175616377	0.0486249	1.16058e-06	7099	TRUE	reported	textfile	2	1	TRUE
rs9948951	A	G	A	G	-0.0971868	0.0182	0.184827	0.18472	FALSE	FALSE	FALSE	ebi-a-GCST90018935	18	8592788	0.0239	488346	0.4457	Urolithiasis	Urolithiasis	Urolithiasis || ||	TRUE	igd	NA	NA	NA	NA	NA	NA	NA	GCST90199632	Tartarate levels	18	8592790	0.0214343	5.78302e-06	7099	TRUE	reported	textfile	2	1	TRUE
rs1000533	C	T	C	T	-0.0744348	0.0228	0.350884	0.341013	FALSE	FALSE	FALSE	ebi-a-GCST90018935	1	168282491	0.0123	488346	0.0641904	Urolithiasis	Urolithiasis	Urolithiasis || ||	TRUE	igd	NA	NA	NA	NA	NA	NA	NA	GCST90201012	3-methyl-2-oxovalerate to 3-methyl-2-oxobutyrate ratio	1	168313253	0.016144	4.01341e-06	8200	TRUE	reported	textfile	2	1	TRUE
rs111526650	C	G	C	G	0.35998	0.055	0.00884521	0.00700799	FALSE	TRUE	FALSE	ebi-a-GCST90018935	21	39762535	0.1246	488346	0.658901	Urolithiasis	Urolithiasis	Urolithiasis || ||	TRUE	igd	NA	NA	NA	NA	NA	NA	NA	GCST90201012	3-methyl-2-oxovalerate to 3-methyl-2-oxobutyrate ratio	21	38390613	0.0808962	8.59107e-06	8200	TRUE	reported	textfile	2	1	TRUE
rs111948662	A	G	A	G	-0.229599	0.0249	0.0255551	0.0259067	FALSE	FALSE	FALSE	ebi-a-GCST90018935	11	122459660	0.062	488346	0.688101	Urolithiasis	Urolithiasis	Urolithiasis || ||	TRUE	igd	NA	NA	NA	NA	NA	NA	NA	GCST90201012	3-methyl-2-oxovalerate to 3-methyl-2-oxobutyrate ratio	11	122588952	0.0481402	1.84786e-06	8200	TRUE	reported	textfile	2	1	TRUE
rs11612260	G	A	G	A	0.231322	-0.0954	0.0235527	0.0200501	FALSE	FALSE	FALSE	ebi-a-GCST90018935	12	56806686	0.0699	488346	0.1726	Urolithiasis	Urolithiasis	Urolithiasis || ||	TRUE	igd	NA	NA	NA	NA	NA	NA	NA	GCST90201012	3-methyl-2-oxovalerate to 3-methyl-2-oxobutyrate ratio	12	56412902	0.0502245	4.10972e-06	8200	TRUE	reported	textfile	2	1	TRUE
rs12584035	G	A	G	A	0.101695	-0.0214	0.132434	0.110557	FALSE	FALSE	FALSE	ebi-a-GCST90018935	13	51710956	0.0193	488346	0.2683	Urolithiasis	Urolithiasis	Urolithiasis || ||	TRUE	igd	NA	NA	NA	NA	NA	NA	NA	GCST90201012	3-methyl-2-oxovalerate to 3-methyl-2-oxobutyrate ratio	13	51136820	0.0223658	5.44436e-06	8200	TRUE	reported	textfile	2	1	TRUE
rs12676561	C	T	C	T	-0.0736734	0.0118	0.308162	0.280697	FALSE	FALSE	FALSE	ebi-a-GCST90018935	8	134977914	0.013	488346	0.3629	Urolithiasis	Urolithiasis	Urolithiasis || ||	TRUE	igd	NA	NA	NA	NA	NA	NA	NA	GCST90201012	3-methyl-2-oxovalerate to 3-methyl-2-oxobutyrate ratio	8	133965671	0.0164069	7.1094e-06	8200	TRUE	reported	textfile	2	1	TRUE
rs140189036	C	T	C	T	0.20402	0.033	0.0285872	0.0216347	FALSE	FALSE	FALSE	ebi-a-GCST90018935	6	166801595	0.072	488346	0.6469	Urolithiasis	Urolithiasis	Urolithiasis || ||	TRUE	igd	NA	NA	NA	NA	NA	NA	NA	GCST90201012	3-methyl-2-oxovalerate to 3-methyl-2-oxobutyrate ratio	6	166388107	0.0457611	8.25831e-06	8200	TRUE	reported	textfile	2	1	TRUE
rs140605392	A	G	A	G	-0.403794	-0.2309	0.00688045	0.00634805	FALSE	FALSE	FALSE	ebi-a-GCST90018935	2	26676467	0.1385	488346	0.0955608	Urolithiasis	Urolithiasis	Urolithiasis || ||	TRUE	igd	NA	NA	NA	NA	NA	NA	NA	GCST90201012	3-methyl-2-oxovalerate to 3-methyl-2-oxobutyrate ratio	2	26453599	0.0905641	8.24762e-06	8200	TRUE	reported	textfile	2	1	TRUE
rs140845471	G	A	G	A	-0.243385	-0.0808	0.0207387	0.0258552	FALSE	FALSE	FALSE	ebi-a-GCST90018935	1	218014202	0.0827	488346	0.329	Urolithiasis	Urolithiasis	Urolithiasis || ||	TRUE	igd	NA	NA	NA	NA	NA	NA	NA	GCST90201012	3-methyl-2-oxovalerate to 3-methyl-2-oxobutyrate ratio	1	217840860	0.0530137	4.4115e-06	8200	TRUE	reported	textfile	2	1	TRUE
rs150882021	A	G	A	G	0.161945	-0.0389	0.0473658	0.0908761	FALSE	FALSE	FALSE	ebi-a-GCST90018935	5	35107045	0.016	488346	0.0146501	Urolithiasis	Urolithiasis	Urolithiasis || ||	TRUE	igd	NA	NA	NA	NA	NA	NA	NA	GCST90201012	3-methyl-2-oxovalerate to 3-methyl-2-oxobutyrate ratio	5	35106943	0.0358207	6.1554e-06	8200	TRUE	reported	textfile	2	1	TRUE
rs17697795	A	G	A	G	-0.0740641	-0.0066	0.326638	0.277149	FALSE	FALSE	FALSE	ebi-a-GCST90018935	16	87159799	0.0132	488346	0.6162	Urolithiasis	Urolithiasis	Urolithiasis || ||	TRUE	igd	NA	NA	NA	NA	NA	NA	NA	GCST90201012	3-methyl-2-oxovalerate to 3-methyl-2-oxobutyrate ratio	16	87126193	0.0164114	6.39252e-06	8200	TRUE	reported	textfile	2	1	TRUE
rs2164029	G	A	G	A	-0.0763181	-0.0018	0.369143	0.420211	FALSE	FALSE	FALSE	ebi-a-GCST90018935	18	20831009	0.0118	488346	0.8796	Urolithiasis	Urolithiasis	Urolithiasis || ||	TRUE	igd	NA	NA	NA	NA	NA	NA	NA	GCST90201012	3-methyl-2-oxovalerate to 3-methyl-2-oxobutyrate ratio	18	23251045	0.0160576	2.0066e-06	8200	TRUE	reported	textfile	2	1	TRUE
rs4847350	C	T	C	T	-0.0726322	7e-04	0.343336	0.340372	FALSE	FALSE	FALSE	ebi-a-GCST90018935	1	95190365	0.012	488346	0.9533	Urolithiasis	Urolithiasis	Urolithiasis || ||	TRUE	igd	NA	NA	NA	NA	NA	NA	NA	GCST90201012	3-methyl-2-oxovalerate to 3-methyl-2-oxobutyrate ratio	1	94724809	0.0160796	6.27065e-06	8200	TRUE	reported	textfile	2	1	TRUE
rs55714514	C	T	C	T	-0.0859672	8e-04	0.806544	0.844011	FALSE	FALSE	FALSE	ebi-a-GCST90018935	9	86658762	0.0202	488346	0.9665	Urolithiasis	Urolithiasis	Urolithiasis || ||	TRUE	igd	NA	NA	NA	NA	NA	NA	NA	GCST90201012	3-methyl-2-oxovalerate to 3-methyl-2-oxobutyrate ratio	9	84043847	0.0193239	8.63728e-06	8200	TRUE	reported	textfile	2	1	TRUE
rs56299996	C	T	C	T	0.114589	-0.0496	0.103744	0.0911015	FALSE	FALSE	FALSE	ebi-a-GCST90018935	12	86337109	0.0331	488346	0.1344	Urolithiasis	Urolithiasis	Urolithiasis || ||	TRUE	igd	NA	NA	NA	NA	NA	NA	NA	GCST90201012	3-methyl-2-oxovalerate to 3-methyl-2-oxobutyrate ratio	12	85943330	0.0247027	3.50579e-06	8200	TRUE	reported	textfile	2	1	TRUE
rs59647005	T	C	T	C	0.36289	-0.0145	0.00933724	0.0537173	FALSE	FALSE	FALSE	ebi-a-GCST90018935	14	88441919	0.0185	488346	0.4324	Urolithiasis	Urolithiasis	Urolithiasis || ||	TRUE	igd	NA	NA	NA	NA	NA	NA	NA	GCST90201012	3-methyl-2-oxovalerate to 3-methyl-2-oxobutyrate ratio	14	87975575	0.0790673	4.44033e-06	8200	TRUE	reported	textfile	2	1	TRUE
rs72695489	C	T	C	T	0.0995737	0.0176	0.158553	0.163616	FALSE	FALSE	FALSE	ebi-a-GCST90018935	14	82464443	0.0153	488346	0.2526	Urolithiasis	Urolithiasis	Urolithiasis || ||	TRUE	igd	NA	NA	NA	NA	NA	NA	NA	GCST90201012	3-methyl-2-oxovalerate to 3-methyl-2-oxobutyrate ratio	14	81998099	0.0210433	2.22497e-06	8200	TRUE	reported	textfile	2	1	TRUE
rs75003689	T	C	T	C	0.156162	0.0169	0.0539936	0.0579337	FALSE	FALSE	FALSE	ebi-a-GCST90018935	8	2584883	0.0406	488346	0.677901	Urolithiasis	Urolithiasis	Urolithiasis || ||	TRUE	igd	NA	NA	NA	NA	NA	NA	NA	GCST90201012	3-methyl-2-oxovalerate to 3-methyl-2-oxobutyrate ratio	8	2727343	0.0343456	5.44741e-06	8200	TRUE	reported	textfile	2	1	TRUE
rs76665747	A	G	A	G	-0.166812	0.0213	0.0454212	0.0405361	FALSE	FALSE	FALSE	ebi-a-GCST90018935	7	76957153	0.029	488346	0.4618	Urolithiasis	Urolithiasis	Urolithiasis || ||	TRUE	igd	NA	NA	NA	NA	NA	NA	NA	GCST90201012	3-methyl-2-oxovalerate to 3-methyl-2-oxobutyrate ratio	7	77327836	0.0359952	3.58181e-06	8200	TRUE	reported	textfile	2	1	TRUE
rs78177403	C	A	C	A	0.321817	0.0105	0.0192331	0.0610488	FALSE	FALSE	FALSE	ebi-a-GCST90018935	1	108015234	0.0183	488346	0.5638	Urolithiasis	Urolithiasis	Urolithiasis || ||	TRUE	igd	NA	NA	NA	NA	NA	NA	NA	GCST90201012	3-methyl-2-oxovalerate to 3-methyl-2-oxobutyrate ratio	1	107472612	0.0549034	4.58653e-09	8200	TRUE	reported	textfile	2	1	TRUE
rs79434713	A	C	A	C	-0.151492	-0.0984	0.0538674	0.0622363	FALSE	FALSE	FALSE	ebi-a-GCST90018935	19	6700982	0.0393	488346	0.0122501	Urolithiasis	Urolithiasis	Urolithiasis || ||	TRUE	igd	NA	NA	NA	NA	NA	NA	NA	GCST90201012	3-methyl-2-oxovalerate to 3-methyl-2-oxobutyrate ratio	19	6700971	0.0340111	8.42111e-06	8200	TRUE	reported	textfile	2	1	TRUE
rs10005620	A	C	A	C	0.0863954	-0.0271	0.196623	0.182302	FALSE	FALSE	FALSE	ebi-a-GCST90018935	4	53622471	0.016	488346	0.0902506	Urolithiasis	Urolithiasis	Urolithiasis || ||	TRUE	igd	NA	NA	NA	NA	NA	NA	NA	GCST90200586	X-21471 levels	4	52756304	0.019471	9.11692e-06	7982	TRUE	reported	textfile	2	1	TRUE
rs1057868	T	C	T	C	0.081922	-0.0086	0.283896	0.342991	FALSE	FALSE	FALSE	ebi-a-GCST90018935	7	75615006	0.0117	488346	0.4635	Urolithiasis	Urolithiasis	Urolithiasis || ||	TRUE	igd	NA	NA	NA	NA	NA	NA	NA	GCST90200586	X-21471 levels	7	75985688	0.0171193	1.70673e-06	7982	TRUE	reported	textfile	2	1	TRUE
rs113425901	T	C	T	C	-0.319025	-0.2023	0.0119979	0.002785	FALSE	FALSE	FALSE	ebi-a-GCST90018935	6	16851639	0.2694	488346	0.452701	Urolithiasis	Urolithiasis	Urolithiasis || ||	TRUE	igd	NA	NA	NA	NA	NA	NA	NA	GCST90200586	X-21471 levels	6	16851408	0.0718024	8.8671e-06	7982	TRUE	reported	textfile	2	1	TRUE
rs113812196	A	G	A	G	-0.25625	-0.0725	0.0198971	0.0204677	FALSE	FALSE	FALSE	ebi-a-GCST90018935	5	96032889	0.0636	488346	0.2544	Urolithiasis	Urolithiasis	Urolithiasis || ||	TRUE	igd	NA	NA	NA	NA	NA	NA	NA	GCST90200586	X-21471 levels	5	96697185	0.0555345	3.94532e-06	7982	TRUE	reported	textfile	2	1	TRUE
rs114114736	T	C	T	C	-0.221632	-0.0549	0.0248338	0.0216705	FALSE	FALSE	FALSE	ebi-a-GCST90018935	1	21037956	0.0684	488346	0.4218	Urolithiasis	Urolithiasis	Urolithiasis || ||	TRUE	igd	NA	NA	NA	NA	NA	NA	NA	GCST90200586	X-21471 levels	1	20711463	0.0494928	7.53248e-06	7982	TRUE	reported	textfile	2	1	TRUE
rs116576599	T	C	T	C	0.151742	0.1017	0.058263	0.0600696	FALSE	FALSE	FALSE	ebi-a-GCST90018935	16	80870655	0.0406	488346	0.0121801	Urolithiasis	Urolithiasis	Urolithiasis || ||	TRUE	igd	NA	NA	NA	NA	NA	NA	NA	GCST90200586	X-21471 levels	16	80836758	0.0332013	4.86864e-06	7982	TRUE	reported	textfile	2	1	TRUE
rs117222455	C	T	C	T	-0.237521	-0.0183	0.022232	0.0253248	FALSE	FALSE	FALSE	ebi-a-GCST90018935	7	19303920	0.0334	488346	0.582801	Urolithiasis	Urolithiasis	Urolithiasis || ||	TRUE	igd	NA	NA	NA	NA	NA	NA	NA	GCST90200586	X-21471 levels	7	19264297	0.0526376	6.41025e-06	7982	TRUE	reported	textfile	2	1	TRUE
rs117988718	A	G	A	G	0.233337	0.0495	0.0227933	0.025841	FALSE	FALSE	FALSE	ebi-a-GCST90018935	7	49251249	0.0585	488346	0.398	Urolithiasis	Urolithiasis	Urolithiasis || ||	TRUE	igd	NA	NA	NA	NA	NA	NA	NA	GCST90200586	X-21471 levels	7	49211653	0.0520922	7.48857e-06	7982	TRUE	reported	textfile	2	1	TRUE
rs1260333	G	A	G	A	-0.0833185	-0.0931	0.541269	0.522177	FALSE	FALSE	FALSE	ebi-a-GCST90018935	2	27748624	0.0126	488346	1.69903e-13	Urolithiasis	Urolithiasis	Urolithiasis || ||	TRUE	igd	NA	NA	NA	NA	NA	NA	NA	GCST90200586	X-21471 levels	2	27525757	0.0155065	7.73736e-08	7982	TRUE	reported	textfile	2	1	TRUE
rs146939592	G	A	G	A	0.328913	0.2039	0.0136278	0.0147696	FALSE	FALSE	FALSE	ebi-a-GCST90018935	4	39823518	0.0772	488346	0.00828705	Urolithiasis	Urolithiasis	Urolithiasis || ||	TRUE	igd	NA	NA	NA	NA	NA	NA	NA	GCST90200586	X-21471 levels	4	39821898	0.0666354	7.97394e-07	7982	TRUE	reported	textfile	2	1	TRUE
rs148544135	G	A	G	A	0.333838	0.0182	0.010363	0.0157626	FALSE	FALSE	FALSE	ebi-a-GCST90018935	14	77428125	0.0544	488346	0.7383	Urolithiasis	Urolithiasis	Urolithiasis || ||	TRUE	igd	NA	NA	NA	NA	NA	NA	NA	GCST90200586	X-21471 levels	14	76961782	0.0753431	9.38383e-06	7982	TRUE	reported	textfile	2	1	TRUE
rs189017081	C	T	C	T	0.464597	-0.1267	0.0169982	0.0144181	FALSE	FALSE	FALSE	ebi-a-GCST90018935	10	101886648	0.1151	488346	0.271	Urolithiasis	Urolithiasis	Urolithiasis || ||	TRUE	igd	NA	NA	NA	NA	NA	NA	NA	GCST90200586	X-21471 levels	10	100126891	0.0602426	1.23774e-14	7982	TRUE	reported	textfile	2	1	TRUE
rs189767754	G	A	G	A	0.352124	-0.1989	0.00988043	0.0113007	FALSE	FALSE	FALSE	ebi-a-GCST90018935	12	114074937	0.1249	488346	0.1112	Urolithiasis	Urolithiasis	Urolithiasis || ||	TRUE	igd	NA	NA	NA	NA	NA	NA	NA	GCST90200586	X-21471 levels	12	113637132	0.078619	7.50415e-06	7982	TRUE	reported	textfile	2	1	TRUE
rs212100	C	T	C	T	0.331612	-0.053	0.841223	0.839241	FALSE	FALSE	FALSE	ebi-a-GCST90018935	19	48376995	0.0253	488346	0.0366303	Urolithiasis	Urolithiasis	Urolithiasis || ||	TRUE	igd	NA	NA	NA	NA	NA	NA	NA	GCST90200586	X-21471 levels	19	47873738	0.0210966	1.12539e-55	7982	TRUE	reported	textfile	2	1	TRUE
rs2178720	T	C	T	C	-0.084673	-0.0115	0.249968	0.262446	FALSE	FALSE	FALSE	ebi-a-GCST90018935	16	7269847	0.013	488346	0.3757	Urolithiasis	Urolithiasis	Urolithiasis || ||	TRUE	igd	NA	NA	NA	NA	NA	NA	NA	GCST90200586	X-21471 levels	16	7219846	0.0179583	2.4174e-06	7982	TRUE	reported	textfile	2	1	TRUE
rs2900478	A	T	A	T	0.351432	0.0069	0.168675	0.165456	FALSE	TRUE	FALSE	ebi-a-GCST90018935	12	21368797	0.0158	488346	0.6615	Urolithiasis	Urolithiasis	Urolithiasis || ||	TRUE	igd	NA	NA	NA	NA	NA	NA	NA	GCST90200586	X-21471 levels	12	21215863	0.0201586	4.60307e-68	7982	TRUE	reported	textfile	2	1	TRUE
rs34371091	T	G	T	G	0.126752	0.013	0.0858444	0.101656	FALSE	FALSE	FALSE	ebi-a-GCST90018935	14	21294602	0.0321	488346	0.6848	Urolithiasis	Urolithiasis	Urolithiasis || ||	TRUE	igd	NA	NA	NA	NA	NA	NA	NA	GCST90200586	X-21471 levels	14	20826443	0.0286136	9.43284e-06	7982	TRUE	reported	textfile	2	1	TRUE
rs35249383	A	T	A	T	-0.270569	0.1275	0.0189651	0.01501	FALSE	TRUE	FALSE	ebi-a-GCST90018935	9	131361028	0.0842	488346	0.1301	Urolithiasis	Urolithiasis	Urolithiasis || ||	TRUE	igd	NA	NA	NA	NA	NA	NA	NA	GCST90200586	X-21471 levels	9	128598749	0.0568194	1.91773e-06	7982	TRUE	reported	textfile	2	1	TRUE
rs3789505	T	C	T	C	0.171932	0.0013	0.0442048	0.0845733	FALSE	FALSE	FALSE	ebi-a-GCST90018935	1	6342345	0.0169	488346	0.9365	Urolithiasis	Urolithiasis	Urolithiasis || ||	TRUE	igd	NA	NA	NA	NA	NA	NA	NA	GCST90200586	X-21471 levels	1	6282285	0.0375928	4.79544e-06	7982	TRUE	reported	textfile	2	1	TRUE
rs4762697	T	A	T	A	0.169972	0.0059	0.716039	0.711992	FALSE	TRUE	FALSE	ebi-a-GCST90018935	12	21314973	0.0137	488346	0.6688	Urolithiasis	Urolithiasis	Urolithiasis || ||	TRUE	igd	NA	NA	NA	NA	NA	NA	NA	GCST90200586	X-21471 levels	12	21162039	0.017203	5.0648e-23	7982	TRUE	reported	textfile	2	1	TRUE
rs59683852	A	G	A	G	-0.610797	-0.0896	0.00470278	0.0124111	FALSE	FALSE	FALSE	ebi-a-GCST90018935	7	91746400	0.0713	488346	0.2089	Urolithiasis	Urolithiasis	Urolithiasis || ||	TRUE	igd	NA	NA	NA	NA	NA	NA	NA	GCST90200586	X-21471 levels	7	92117086	0.113088	6.62472e-08	7982	TRUE	reported	textfile	2	1	TRUE
rs61780033	A	G	A	G	-0.248312	0.004	0.0199746	0.0201948	FALSE	FALSE	FALSE	ebi-a-GCST90018935	1	39311155	0.0784	488346	0.9594	Urolithiasis	Urolithiasis	Urolithiasis || ||	TRUE	igd	NA	NA	NA	NA	NA	NA	NA	GCST90200586	X-21471 levels	1	38845483	0.0556231	8.03771e-06	7982	TRUE	reported	textfile	2	1	TRUE
rs6876434	C	T	C	T	0.0889546	-0.0102	0.704043	0.70128	FALSE	FALSE	FALSE	ebi-a-GCST90018935	5	54317840	0.0124	488346	0.4093	Urolithiasis	Urolithiasis	Urolithiasis || ||	TRUE	igd	NA	NA	NA	NA	NA	NA	NA	GCST90200586	X-21471 levels	5	55022012	0.0174087	3.22557e-07	7982	TRUE	reported	textfile	2	1	TRUE
rs72838129	C	T	C	T	-0.580097	0.0263	0.0572486	0.0476429	FALSE	FALSE	FALSE	ebi-a-GCST90018935	10	101604481	0.0462	488346	0.5692	Urolithiasis	Urolithiasis	Urolithiasis || ||	TRUE	igd	NA	NA	NA	NA	NA	NA	NA	GCST90200586	X-21471 levels	10	99844724	0.0327696	4.0247e-70	7982	TRUE	reported	textfile	2	1	TRUE
rs75369470	T	C	T	C	0.230255	0.0134	0.0240918	0.0235287	FALSE	FALSE	FALSE	ebi-a-GCST90018935	16	10197951	0.0681	488346	0.8442	Urolithiasis	Urolithiasis	Urolithiasis || ||	TRUE	igd	NA	NA	NA	NA	NA	NA	NA	GCST90200586	X-21471 levels	16	10104094	0.0503223	4.74838e-06	7982	TRUE	reported	textfile	2	1	TRUE
rs77100631	G	A	G	A	-0.161227	-0.0829	0.0574074	0.0618002	FALSE	FALSE	FALSE	ebi-a-GCST90018935	17	76002855	0.0541	488346	0.1256	Urolithiasis	Urolithiasis	Urolithiasis || ||	TRUE	igd	NA	NA	NA	NA	NA	NA	NA	GCST90200586	X-21471 levels	17	78006774	0.0337304	1.75407e-06	7982	TRUE	reported	textfile	2	1	TRUE
rs7713886	T	C	T	C	-0.0945293	-0.004	0.801235	0.824904	FALSE	FALSE	FALSE	ebi-a-GCST90018935	5	148025158	0.0163	488346	0.8064	Urolithiasis	Urolithiasis	Urolithiasis || ||	TRUE	igd	NA	NA	NA	NA	NA	NA	NA	GCST90200586	X-21471 levels	5	148645595	0.0200122	2.31723e-06	7982	TRUE	reported	textfile	2	1	TRUE
rs841217	C	T	C	T	-0.0767432	0.0079	0.534665	0.581191	FALSE	FALSE	FALSE	ebi-a-GCST90018935	16	4746392	0.0118	488346	0.5046	Urolithiasis	Urolithiasis	Urolithiasis || ||	TRUE	igd	NA	NA	NA	NA	NA	NA	NA	GCST90200586	X-21471 levels	16	4696391	0.0157658	1.12908e-06	7982	TRUE	reported	textfile	2	1	TRUE
rs10005957	T	C	T	C	-0.184216	-0.0038	0.0416212	0.0591776	FALSE	FALSE	FALSE	ebi-a-GCST90018935	4	114258996	0.0202	488346	0.8516	Urolithiasis	Urolithiasis	Urolithiasis || ||	TRUE	igd	NA	NA	NA	NA	NA	NA	NA	GCST90200243	Hydroxypalmitoyl sphingomyelin (d18:1/16:0(OH)) levels	4	113337840	0.0378129	1.10597e-06	8260	TRUE	reported	textfile	2	1	TRUE
rs113583332	A	G	A	G	0.193077	0.0171	0.0355654	0.0348769	FALSE	FALSE	FALSE	ebi-a-GCST90018935	11	92855082	0.0541	488346	0.751299	Urolithiasis	Urolithiasis	Urolithiasis || ||	TRUE	igd	NA	NA	NA	NA	NA	NA	NA	GCST90200243	Hydroxypalmitoyl sphingomyelin (d18:1/16:0(OH)) levels	11	93121916	0.0408548	2.29073e-06	8260	TRUE	reported	textfile	2	1	TRUE
rs114372900	T	G	T	G	-0.321109	0.0422	0.0142454	0.0139834	FALSE	FALSE	FALSE	ebi-a-GCST90018935	4	72489719	0.0872	488346	0.6282	Urolithiasis	Urolithiasis	Urolithiasis || ||	TRUE	igd	NA	NA	NA	NA	NA	NA	NA	GCST90200243	Hydroxypalmitoyl sphingomyelin (d18:1/16:0(OH)) levels	4	71624002	0.0639159	5.06252e-07	8260	TRUE	reported	textfile	2	1	TRUE
rs116557385	T	A	T	A	0.184715	-0.0312	0.0394314	0.0442549	FALSE	TRUE	FALSE	ebi-a-GCST90018935	1	98938120	0.0462	488346	0.499001	Urolithiasis	Urolithiasis	Urolithiasis || ||	TRUE	igd	NA	NA	NA	NA	NA	NA	NA	GCST90200243	Hydroxypalmitoyl sphingomyelin (d18:1/16:0(OH)) levels	1	98472564	0.0388494	1.98786e-06	8260	TRUE	reported	textfile	2	1	TRUE
rs12338432	C	T	C	T	-0.276198	-0.1333	0.0147291	0.0133833	FALSE	FALSE	FALSE	ebi-a-GCST90018935	9	23133105	0.0862	488346	0.1218	Urolithiasis	Urolithiasis	Urolithiasis || ||	TRUE	igd	NA	NA	NA	NA	NA	NA	NA	GCST90200243	Hydroxypalmitoyl sphingomyelin (d18:1/16:0(OH)) levels	9	23133106	0.0625174	9.96423e-06	8260	TRUE	reported	textfile	2	1	TRUE
rs1260326	C	T	C	T	0.0849292	-0.0965	0.587611	0.571263	FALSE	FALSE	FALSE	ebi-a-GCST90018935	2	27730940	0.0115	488346	6.03254e-17	Urolithiasis	Urolithiasis	Urolithiasis || ||	TRUE	igd	NA	NA	NA	NA	NA	NA	NA	GCST90200243	Hydroxypalmitoyl sphingomyelin (d18:1/16:0(OH)) levels	2	27508073	0.0153285	3.01404e-08	8260	TRUE	reported	textfile	2	1	TRUE
rs138106374	A	G	A	G	0.220026	-0.0667	0.026616	0.0321498	FALSE	FALSE	FALSE	ebi-a-GCST90018935	16	8104547	0.0512	488346	0.1926	Urolithiasis	Urolithiasis	Urolithiasis || ||	TRUE	igd	NA	NA	NA	NA	NA	NA	NA	GCST90200243	Hydroxypalmitoyl sphingomyelin (d18:1/16:0(OH)) levels	16	8054545	0.0468771	2.68346e-06	8260	TRUE	reported	textfile	2	1	TRUE
rs1461729	G	A	G	A	0.110054	0.026	0.89731	0.911328	FALSE	FALSE	FALSE	ebi-a-GCST90018935	8	9187242	0.0261	488346	0.318	Urolithiasis	Urolithiasis	Urolithiasis || ||	TRUE	igd	NA	NA	NA	NA	NA	NA	NA	GCST90200243	Hydroxypalmitoyl sphingomyelin (d18:1/16:0(OH)) levels	8	9329732	0.0248065	9.143e-06	8260	TRUE	reported	textfile	2	1	TRUE
rs17159433	G	A	G	A	0.259131	-0.0071	0.0176035	0.0974106	FALSE	FALSE	FALSE	ebi-a-GCST90018935	7	84522476	0.0151	488346	0.6393	Urolithiasis	Urolithiasis	Urolithiasis || ||	TRUE	igd	NA	NA	NA	NA	NA	NA	NA	GCST90200243	Hydroxypalmitoyl sphingomyelin (d18:1/16:0(OH)) levels	7	84893160	0.0574328	6.42494e-06	8260	TRUE	reported	textfile	2	1	TRUE
rs174568	T	C	T	C	0.281473	0.0475	0.338794	0.371294	FALSE	FALSE	FALSE	ebi-a-GCST90018935	11	61593816	0.0117	488346	4.72999e-05	Urolithiasis	Urolithiasis	Urolithiasis || ||	TRUE	igd	NA	NA	NA	NA	NA	NA	NA	GCST90200243	Hydroxypalmitoyl sphingomyelin (d18:1/16:0(OH)) levels	11	61826344	0.0156069	1.03188e-72	8260	TRUE	reported	textfile	2	1	TRUE
rs2117347	C	T	C	T	0.0697622	-2e-04	0.489268	0.554955	FALSE	FALSE	FALSE	ebi-a-GCST90018935	7	1557967	0.0119	488346	0.9837	Urolithiasis	Urolithiasis	Urolithiasis || ||	TRUE	igd	NA	NA	NA	NA	NA	NA	NA	GCST90200243	Hydroxypalmitoyl sphingomyelin (d18:1/16:0(OH)) levels	7	1518331	0.0150425	3.5234e-06	8260	TRUE	reported	textfile	2	1	TRUE
rs2240466	A	G	A	G	0.11771	-0.0296	0.119411	0.119332	FALSE	FALSE	FALSE	ebi-a-GCST90018935	7	72856269	0.0178	488346	0.0966897	Urolithiasis	Urolithiasis	Urolithiasis || ||	TRUE	igd	NA	NA	NA	NA	NA	NA	NA	GCST90200243	Hydroxypalmitoyl sphingomyelin (d18:1/16:0(OH)) levels	7	73441939	0.0230896	3.43328e-07	8260	TRUE	reported	textfile	2	1	TRUE
rs2315065	A	C	A	C	0.129803	0.0768	0.0876365	0.0920252	FALSE	FALSE	FALSE	ebi-a-GCST90018935	6	161108144	0.0339	488346	0.0236298	Urolithiasis	Urolithiasis	Urolithiasis || ||	TRUE	igd	NA	NA	NA	NA	NA	NA	NA	GCST90200243	Hydroxypalmitoyl sphingomyelin (d18:1/16:0(OH)) levels	6	160687112	0.0268117	1.28997e-06	8260	TRUE	reported	textfile	2	1	TRUE
rs28795074	A	G	A	G	-0.167131	8e-04	0.075	0.0820742	FALSE	FALSE	FALSE	ebi-a-GCST90018935	19	45436657	0.0355	488346	0.9826	Urolithiasis	Urolithiasis	Urolithiasis || ||	TRUE	igd	NA	NA	NA	NA	NA	NA	NA	GCST90200243	Hydroxypalmitoyl sphingomyelin (d18:1/16:0(OH)) levels	19	44933400	0.0298664	2.19404e-08	8260	TRUE	reported	textfile	2	1	TRUE
rs3736228	T	C	T	C	-0.111867	-0.037	0.145273	0.166657	FALSE	FALSE	FALSE	ebi-a-GCST90018935	11	68201295	0.0142	488346	0.00893902	Urolithiasis	Urolithiasis	Urolithiasis || ||	TRUE	igd	NA	NA	NA	NA	NA	NA	NA	GCST90200243	Hydroxypalmitoyl sphingomyelin (d18:1/16:0(OH)) levels	11	68433827	0.0213966	1.71121e-07	8260	TRUE	reported	textfile	2	1	TRUE
rs3756963	C	T	C	T	-0.0846737	0.007	0.247179	0.224059	FALSE	FALSE	FALSE	ebi-a-GCST90018935	6	11022154	0.0134	488346	0.6038	Urolithiasis	Urolithiasis	Urolithiasis || ||	TRUE	igd	NA	NA	NA	NA	NA	NA	NA	GCST90200243	Hydroxypalmitoyl sphingomyelin (d18:1/16:0(OH)) levels	6	11021921	0.017413	1.1582e-06	8260	TRUE	reported	textfile	2	1	TRUE
rs375938	A	G	A	G	0.0686571	0.017	0.403623	0.429852	FALSE	FALSE	FALSE	ebi-a-GCST90018935	17	15245157	0.0115	488346	0.1394	Urolithiasis	Urolithiasis	Urolithiasis || ||	TRUE	igd	NA	NA	NA	NA	NA	NA	NA	GCST90200243	Hydroxypalmitoyl sphingomyelin (d18:1/16:0(OH)) levels	17	15341840	0.0153336	7.55037e-06	8260	TRUE	reported	textfile	2	1	TRUE
rs4742750	A	G	A	G	0.111966	-0.0218	0.143065	0.127939	FALSE	FALSE	FALSE	ebi-a-GCST90018935	9	101725919	0.0207	488346	0.2921	Urolithiasis	Urolithiasis	Urolithiasis || ||	TRUE	igd	NA	NA	NA	NA	NA	NA	NA	GCST90200243	Hydroxypalmitoyl sphingomyelin (d18:1/16:0(OH)) levels	9	98963637	0.0214244	1.73139e-07	8260	TRUE	reported	textfile	2	1	TRUE
rs482282	A	G	A	G	0.0680071	0.0072	0.506247	0.575777	FALSE	FALSE	FALSE	ebi-a-GCST90018935	18	51765409	0.0123	488346	0.5582	Urolithiasis	Urolithiasis	Urolithiasis || ||	TRUE	igd	NA	NA	NA	NA	NA	NA	NA	GCST90200243	Hydroxypalmitoyl sphingomyelin (d18:1/16:0(OH)) levels	18	54239039	0.0151632	7.29085e-06	8260	TRUE	reported	textfile	2	1	TRUE
rs55698751	G	A	G	A	0.340571	0.0602	0.00986001	0.00911356	FALSE	FALSE	FALSE	ebi-a-GCST90018935	1	64442551	0.1109	488346	0.5877	Urolithiasis	Urolithiasis	Urolithiasis || ||	TRUE	igd	NA	NA	NA	NA	NA	NA	NA	GCST90200243	Hydroxypalmitoyl sphingomyelin (d18:1/16:0(OH)) levels	1	63976879	0.0755595	6.56501e-06	8260	TRUE	reported	textfile	2	1	TRUE
rs56052006	A	G	A	G	0.26461	-0.0764	0.0165796	0.0145514	FALSE	FALSE	FALSE	ebi-a-GCST90018935	8	125573647	0.0807	488346	0.3438	Urolithiasis	Urolithiasis	Urolithiasis || ||	TRUE	igd	NA	NA	NA	NA	NA	NA	NA	GCST90200243	Hydroxypalmitoyl sphingomyelin (d18:1/16:0(OH)) levels	8	124561406	0.0588982	7.03374e-06	8260	TRUE	reported	textfile	2	1	TRUE
rs59771628	C	A	C	A	0.0717336	0.0055	0.466226	0.443727	FALSE	FALSE	FALSE	ebi-a-GCST90018935	3	100219086	0.0117	488346	0.6356	Urolithiasis	Urolithiasis	Urolithiasis || ||	TRUE	igd	NA	NA	NA	NA	NA	NA	NA	GCST90200243	Hydroxypalmitoyl sphingomyelin (d18:1/16:0(OH)) levels	3	100500242	0.0150877	1.99012e-06	8260	TRUE	reported	textfile	2	1	TRUE
rs639709	C	G	C	G	0.0742336	-0.011	0.287074	0.257361	FALSE	TRUE	FALSE	ebi-a-GCST90018935	5	103311439	0.0133	488346	0.4074	Urolithiasis	Urolithiasis	Urolithiasis || ||	TRUE	igd	NA	NA	NA	NA	NA	NA	NA	GCST90200243	Hydroxypalmitoyl sphingomyelin (d18:1/16:0(OH)) levels	5	103975738	0.0167215	9.02066e-06	8260	TRUE	reported	textfile	2	1	TRUE
rs6471322	A	G	A	G	-0.0810044	0.0347	0.635432	0.740014	FALSE	FALSE	FALSE	ebi-a-GCST90018935	8	93162375	0.0193	488346	0.0722304	Urolithiasis	Urolithiasis	Urolithiasis || ||	TRUE	igd	NA	NA	NA	NA	NA	NA	NA	GCST90200243	Hydroxypalmitoyl sphingomyelin (d18:1/16:0(OH)) levels	8	92150147	0.015584	2.01536e-07	8260	TRUE	reported	textfile	2	1	TRUE
rs6937870	T	C	T	C	0.0783475	-0.0063	0.263694	0.382822	FALSE	FALSE	FALSE	ebi-a-GCST90018935	6	107927883	0.0122	488346	0.606801	Urolithiasis	Urolithiasis	Urolithiasis || ||	TRUE	igd	NA	NA	NA	NA	NA	NA	NA	GCST90200243	Hydroxypalmitoyl sphingomyelin (d18:1/16:0(OH)) levels	6	107606679	0.0169493	3.79224e-06	8260	TRUE	reported	textfile	2	1	TRUE
rs72940873	G	T	G	T	0.137825	0.0167	0.0702053	0.0695914	FALSE	FALSE	FALSE	ebi-a-GCST90018935	11	20416589	0.0365	488346	0.6469	Urolithiasis	Urolithiasis	Urolithiasis || ||	TRUE	igd	NA	NA	NA	NA	NA	NA	NA	GCST90200243	Hydroxypalmitoyl sphingomyelin (d18:1/16:0(OH)) levels	11	20395043	0.02942	2.8033e-06	8260	TRUE	reported	textfile	2	1	TRUE
rs73177473	T	A	T	A	-0.138356	-0.0487	0.0644493	0.0715921	FALSE	TRUE	FALSE	ebi-a-GCST90018935	2	11814010	0.0354	488346	0.1692	Urolithiasis	Urolithiasis	Urolithiasis || ||	TRUE	igd	NA	NA	NA	NA	NA	NA	NA	GCST90200243	Hydroxypalmitoyl sphingomyelin (d18:1/16:0(OH)) levels	2	11673884	0.0305542	5.94815e-06	8260	TRUE	reported	textfile	2	1	TRUE
rs74473137	A	G	A	G	-0.249778	-0.0381	0.0199708	0.0206283	FALSE	FALSE	FALSE	ebi-a-GCST90018935	6	82287176	0.0713	488346	0.5931	Urolithiasis	Urolithiasis	Urolithiasis || ||	TRUE	igd	NA	NA	NA	NA	NA	NA	NA	GCST90200243	Hydroxypalmitoyl sphingomyelin (d18:1/16:0(OH)) levels	6	81577459	0.0536481	3.22636e-06	8260	TRUE	reported	textfile	2	1	TRUE
rs79209503	T	C	T	C	-0.221151	0.005	0.0246051	0.0222286	FALSE	FALSE	FALSE	ebi-a-GCST90018935	7	25967928	0.0614	488346	0.935	Urolithiasis	Urolithiasis	Urolithiasis || ||	TRUE	igd	NA	NA	NA	NA	NA	NA	NA	GCST90200243	Hydroxypalmitoyl sphingomyelin (d18:1/16:0(OH)) levels	7	25928308	0.0485036	5.12829e-06	8260	TRUE	reported	textfile	2	1	TRUE
rs80321804	G	A	G	A	-0.177044	0.0113	0.037356	0.0464621	FALSE	FALSE	FALSE	ebi-a-GCST90018935	1	35224842	0.0255	488346	0.6595	Urolithiasis	Urolithiasis	Urolithiasis || ||	TRUE	igd	NA	NA	NA	NA	NA	NA	NA	GCST90200243	Hydroxypalmitoyl sphingomyelin (d18:1/16:0(OH)) levels	1	34759241	0.0393603	6.85855e-06	8260	TRUE	reported	textfile	2	1	TRUE
rs964184	C	G	C	G	0.109903	0.0323	0.869246	0.825797	FALSE	TRUE	FALSE	ebi-a-GCST90018935	11	116648917	0.0139	488346	0.0198002	Urolithiasis	Urolithiasis	Urolithiasis || ||	TRUE	igd	NA	NA	NA	NA	NA	NA	NA	GCST90200243	Hydroxypalmitoyl sphingomyelin (d18:1/16:0(OH)) levels	11	116778201	0.0222776	8.08271e-07	8260	TRUE	reported	textfile	2	1	TRUE
rs10006032	G	A	G	A	-0.15194	0.0363	0.0573319	0.0495656	FALSE	FALSE	FALSE	ebi-a-GCST90018935	4	160840985	0.0443	488346	0.4126	Urolithiasis	Urolithiasis	Urolithiasis || ||	TRUE	igd	NA	NA	NA	NA	NA	NA	NA	GCST90199684	1-linoleoylglycerol (18:2) levels	4	159919833	0.0334117	5.42817e-06	8212	TRUE	reported	textfile	2	1	TRUE
rs10072491	T	C	T	C	-0.17568	0.0224	0.0420795	0.0425957	FALSE	FALSE	FALSE	ebi-a-GCST90018935	5	4715497	0.0273	488346	0.4102	Urolithiasis	Urolithiasis	Urolithiasis || ||	TRUE	igd	NA	NA	NA	NA	NA	NA	NA	GCST90199684	1-linoleoylglycerol (18:2) levels	5	4715384	0.038446	4.88843e-06	8212	TRUE	reported	textfile	2	1	TRUE
rs10735636	G	C	G	C	0.266346	-0.0381	0.981772	0.979256	FALSE	TRUE	FALSE	ebi-a-GCST90018935	9	77492077	0.0438	488346	0.3838	Urolithiasis	Urolithiasis	Urolithiasis || ||	TRUE	igd	NA	NA	NA	NA	NA	NA	NA	GCST90199684	1-linoleoylglycerol (18:2) levels	9	74877161	0.0602083	9.7007e-06	8212	TRUE	reported	textfile	2	1	TRUE
rs11033752	T	C	T	C	-0.0907355	-0.0019	0.17797	0.150674	FALSE	FALSE	FALSE	ebi-a-GCST90018935	11	36729709	0.0188	488346	0.9191	Urolithiasis	Urolithiasis	Urolithiasis || ||	TRUE	igd	NA	NA	NA	NA	NA	NA	NA	GCST90199684	1-linoleoylglycerol (18:2) levels	11	36708159	0.0204967	9.56226e-06	8212	TRUE	reported	textfile	2	1	TRUE
rs11160050	G	A	G	A	0.125943	0.0129	0.0875843	0.0998132	FALSE	FALSE	FALSE	ebi-a-GCST90018935	14	92653475	0.0317	488346	0.6853	Urolithiasis	Urolithiasis	Urolithiasis || ||	TRUE	igd	NA	NA	NA	NA	NA	NA	NA	GCST90199684	1-linoleoylglycerol (18:2) levels	14	92187131	0.028029	7.01221e-06	8212	TRUE	reported	textfile	2	1	TRUE
rs113627835	C	G	C	G	0.382342	0.002	0.00861964	0.0112619	FALSE	TRUE	FALSE	ebi-a-GCST90018935	2	225928419	0.0921	488346	0.983	Urolithiasis	Urolithiasis	Urolithiasis || ||	TRUE	igd	NA	NA	NA	NA	NA	NA	NA	GCST90199684	1-linoleoylglycerol (18:2) levels	2	225063702	0.0840396	5.37605e-06	8212	TRUE	reported	textfile	2	1	TRUE
rs114473062	T	C	T	C	0.226158	-0.1596	0.025608	0.0213672	FALSE	FALSE	FALSE	ebi-a-GCST90018935	4	32421085	0.0723	488346	0.02717	Urolithiasis	Urolithiasis	Urolithiasis || ||	TRUE	igd	NA	NA	NA	NA	NA	NA	NA	GCST90199684	1-linoleoylglycerol (18:2) levels	4	32419463	0.049117	4.135e-06	8212	TRUE	reported	textfile	2	1	TRUE
rs117168942	C	T	C	T	0.191261	0.0525	0.0332722	0.0269795	FALSE	FALSE	FALSE	ebi-a-GCST90018935	10	21990316	0.0643	488346	0.4144	Urolithiasis	Urolithiasis	Urolithiasis || ||	TRUE	igd	NA	NA	NA	NA	NA	NA	NA	GCST90199684	1-linoleoylglycerol (18:2) levels	10	21701387	0.0431454	9.29617e-06	8212	TRUE	reported	textfile	2	1	TRUE
rs12447287	C	T	C	T	0.081903	0.0076	0.245284	0.215817	FALSE	FALSE	FALSE	ebi-a-GCST90018935	16	56937998	0.016	488346	0.6334	Urolithiasis	Urolithiasis	Urolithiasis || ||	TRUE	igd	NA	NA	NA	NA	NA	NA	NA	GCST90199684	1-linoleoylglycerol (18:2) levels	16	56904086	0.0180828	5.91739e-06	8212	TRUE	reported	textfile	2	1	TRUE
rs12858688	T	C	T	C	-0.22125	-0.0918	0.0249358	0.0215076	FALSE	FALSE	FALSE	ebi-a-GCST90018935	13	70356464	0.0716	488346	0.2001	Urolithiasis	Urolithiasis	Urolithiasis || ||	TRUE	igd	NA	NA	NA	NA	NA	NA	NA	GCST90199684	1-linoleoylglycerol (18:2) levels	13	69782332	0.0491192	6.65784e-06	8212	TRUE	reported	textfile	2	1	TRUE
rs17410962	A	G	A	G	-0.11411	-0.0142	0.120383	0.114669	FALSE	FALSE	FALSE	ebi-a-GCST90018935	8	19848080	0.0176	488346	0.4174	Urolithiasis	Urolithiasis	Urolithiasis || ||	TRUE	igd	NA	NA	NA	NA	NA	NA	NA	GCST90199684	1-linoleoylglycerol (18:2) levels	8	19990569	0.0235805	1.30378e-06	8212	TRUE	reported	textfile	2	1	TRUE
rs2943179	T	C	T	C	-0.0822174	-0.0161	0.221974	0.153285	FALSE	FALSE	FALSE	ebi-a-GCST90018935	8	88125316	0.021	488346	0.4434	Urolithiasis	Urolithiasis	Urolithiasis || ||	TRUE	igd	NA	NA	NA	NA	NA	NA	NA	GCST90199684	1-linoleoylglycerol (18:2) levels	8	87113088	0.0185161	8.98228e-06	8212	TRUE	reported	textfile	2	1	TRUE
rs56354314	A	G	A	G	0.235446	-0.0339	0.022346	0.0241132	FALSE	FALSE	FALSE	ebi-a-GCST90018935	12	106673935	0.0601	488346	0.5727	Urolithiasis	Urolithiasis	Urolithiasis || ||	TRUE	igd	NA	NA	NA	NA	NA	NA	NA	GCST90199684	1-linoleoylglycerol (18:2) levels	12	106280157	0.0519464	5.82959e-06	8212	TRUE	reported	textfile	2	1	TRUE
rs62385039	G	A	G	A	-0.258001	-0.043	0.0201079	0.0190478	FALSE	FALSE	FALSE	ebi-a-GCST90018935	6	895420	0.072	488346	0.550201	Urolithiasis	Urolithiasis	Urolithiasis || ||	TRUE	igd	NA	NA	NA	NA	NA	NA	NA	GCST90199684	1-linoleoylglycerol (18:2) levels	6	895419	0.0552286	2.98985e-06	8212	TRUE	reported	textfile	2	1	TRUE
rs75445316	T	C	T	C	0.241198	0.007	0.024875	0.0209449	FALSE	FALSE	FALSE	ebi-a-GCST90018935	2	115033746	0.0678	488346	0.9177	Urolithiasis	Urolithiasis	Urolithiasis || ||	TRUE	igd	NA	NA	NA	NA	NA	NA	NA	GCST90199684	1-linoleoylglycerol (18:2) levels	2	114276169	0.049473	1.0862e-06	8212	TRUE	reported	textfile	2	1	TRUE
rs77982886	G	A	G	A	0.316857	0.0932	0.0152346	0.013101	FALSE	FALSE	FALSE	ebi-a-GCST90018935	4	64972393	0.0885	488346	0.2919	Urolithiasis	Urolithiasis	Urolithiasis || ||	TRUE	igd	NA	NA	NA	NA	NA	NA	NA	GCST90199684	1-linoleoylglycerol (18:2) levels	4	64106675	0.0635267	6.10775e-07	8212	TRUE	reported	textfile	2	1	TRUE
rs964184	C	G	C	G	-0.116525	0.0323	0.868723	0.825797	FALSE	TRUE	FALSE	ebi-a-GCST90018935	11	116648917	0.0139	488346	0.0198002	Urolithiasis	Urolithiasis	Urolithiasis || ||	TRUE	igd	NA	NA	NA	NA	NA	NA	NA	GCST90199684	1-linoleoylglycerol (18:2) levels	11	116778201	0.0229017	3.6178e-07	8212	TRUE	reported	textfile	2	1	TRUE
rs9894638	C	T	C	T	0.0857298	-0.0218	0.211593	0.297804	FALSE	FALSE	FALSE	ebi-a-GCST90018935	17	44912901	0.0125	488346	0.08127	Urolithiasis	Urolithiasis	Urolithiasis || ||	TRUE	igd	NA	NA	NA	NA	NA	NA	NA	GCST90199684	1-linoleoylglycerol (18:2) levels	17	46835535	0.0192292	8.2607e-06	8212	TRUE	reported	textfile	2	1	TRUE
rs10006132	A	G	A	G	0.106176	0.0307	0.813906	0.799227	FALSE	FALSE	FALSE	ebi-a-GCST90018935	4	114743647	0.0229	488346	0.1802	Urolithiasis	Urolithiasis	Urolithiasis || ||	TRUE	igd	NA	NA	NA	NA	NA	NA	NA	GCST90200510	X-12680 levels	4	113822491	0.0198888	9.37219e-08	8255	TRUE	reported	textfile	2	1	TRUE
rs113949763	A	G	A	G	-0.0880563	0.0128	0.182187	0.141766	FALSE	FALSE	FALSE	ebi-a-GCST90018935	1	106546416	0.0202	488346	0.527	Urolithiasis	Urolithiasis	Urolithiasis || ||	TRUE	igd	NA	NA	NA	NA	NA	NA	NA	GCST90200510	X-12680 levels	1	106003794	0.019815	8.83339e-06	8255	TRUE	reported	textfile	2	1	TRUE
rs117599044	T	A	T	A	0.148872	0.0086	0.0571252	0.0546743	FALSE	TRUE	FALSE	ebi-a-GCST90018935	7	19127540	0.0427	488346	0.8411	Urolithiasis	Urolithiasis	Urolithiasis || ||	TRUE	igd	NA	NA	NA	NA	NA	NA	NA	GCST90200510	X-12680 levels	7	19087917	0.0333783	8.19097e-06	8255	TRUE	reported	textfile	2	1	TRUE
rs11790084	T	C	T	C	-0.116759	0.0112	0.11494	0.260672	FALSE	FALSE	FALSE	ebi-a-GCST90018935	9	466528	0.0129	488346	0.3827	Urolithiasis	Urolithiasis	Urolithiasis || ||	TRUE	igd	NA	NA	NA	NA	NA	NA	NA	GCST90200510	X-12680 levels	9	466528	0.0239886	1.13151e-06	8255	TRUE	reported	textfile	2	1	TRUE
rs1232965	G	A	G	A	0.125759	0.0048	0.899571	0.904224	FALSE	FALSE	FALSE	ebi-a-GCST90018935	12	47960471	0.0191	488346	0.8024	Urolithiasis	Urolithiasis	Urolithiasis || ||	TRUE	igd	NA	NA	NA	NA	NA	NA	NA	GCST90200510	X-12680 levels	12	47566688	0.0257188	1.00949e-06	8255	TRUE	reported	textfile	2	1	TRUE
rs12438406	C	T	C	T	0.0880515	0.0145	0.192031	0.182572	FALSE	FALSE	FALSE	ebi-a-GCST90018935	15	61069471	0.0158	488346	0.3603	Urolithiasis	Urolithiasis	Urolithiasis || ||	TRUE	igd	NA	NA	NA	NA	NA	NA	NA	GCST90200510	X-12680 levels	15	60777272	0.0198886	9.54517e-06	8255	TRUE	reported	textfile	2	1	TRUE
rs138268615	C	G	C	G	-0.284104	-0.0472	0.0146608	0.0153394	FALSE	TRUE	FALSE	ebi-a-GCST90018935	13	94095079	0.0744	488346	0.5261	Urolithiasis	Urolithiasis	Urolithiasis || ||	TRUE	igd	NA	NA	NA	NA	NA	NA	NA	GCST90200510	X-12680 levels	13	93442826	0.0638257	8.53724e-06	8255	TRUE	reported	textfile	2	1	TRUE
rs17416443	T	A	T	A	0.156625	0.008	0.0501949	0.0633593	FALSE	TRUE	FALSE	ebi-a-GCST90018935	2	213011505	0.0227	488346	0.7248	Urolithiasis	Urolithiasis	Urolithiasis || ||	TRUE	igd	NA	NA	NA	NA	NA	NA	NA	GCST90200510	X-12680 levels	2	212146780	0.0348708	7.06994e-06	8255	TRUE	reported	textfile	2	1	TRUE
rs201928	T	C	T	C	0.0707048	-0.0015	0.413	0.414503	FALSE	FALSE	FALSE	ebi-a-GCST90018935	20	17524903	0.0122	488346	0.9052	Urolithiasis	Urolithiasis	Urolithiasis || ||	TRUE	igd	NA	NA	NA	NA	NA	NA	NA	GCST90200510	X-12680 levels	20	17544258	0.0156961	6.64943e-06	8255	TRUE	reported	textfile	2	1	TRUE
rs468720	A	G	A	G	0.0807866	-0.0157	0.697158	0.676537	FALSE	FALSE	FALSE	ebi-a-GCST90018935	13	56685870	0.0119	488346	0.1867	Urolithiasis	Urolithiasis	Urolithiasis || ||	TRUE	igd	NA	NA	NA	NA	NA	NA	NA	GCST90200510	X-12680 levels	13	56111736	0.0169477	1.87164e-06	8255	TRUE	reported	textfile	2	1	TRUE
rs61844105	T	A	T	A	0.118211	-0.027	0.0967506	0.0808707	FALSE	TRUE	FALSE	ebi-a-GCST90018935	10	17507127	0.0233	488346	0.2473	Urolithiasis	Urolithiasis	Urolithiasis || ||	TRUE	igd	NA	NA	NA	NA	NA	NA	NA	GCST90200510	X-12680 levels	10	17465128	0.0260703	5.77922e-06	8255	TRUE	reported	textfile	2	1	TRUE
rs62	C	T	C	T	-0.0719258	-0.0076	0.518744	0.53924	FALSE	FALSE	FALSE	ebi-a-GCST90018935	7	11621157	0.0115	488346	0.5126	Urolithiasis	Urolithiasis	Urolithiasis || ||	TRUE	igd	NA	NA	NA	NA	NA	NA	NA	GCST90200510	X-12680 levels	7	11581530	0.0161188	8.11101e-06	8255	TRUE	reported	textfile	2	1	TRUE
rs62278649	A	G	A	G	-0.0812349	0.0074	0.40421	0.447575	FALSE	FALSE	FALSE	ebi-a-GCST90018935	3	157166855	0.012	488346	0.5382	Urolithiasis	Urolithiasis	Urolithiasis || ||	TRUE	igd	NA	NA	NA	NA	NA	NA	NA	GCST90200510	X-12680 levels	3	157449066	0.0161594	4.97939e-07	8255	TRUE	reported	textfile	2	1	TRUE
rs6888519	C	T	C	T	-0.181717	-0.0856	0.0387277	0.0463639	FALSE	FALSE	FALSE	ebi-a-GCST90018935	5	172171643	0.044	488346	0.05153	Urolithiasis	Urolithiasis	Urolithiasis || ||	TRUE	igd	NA	NA	NA	NA	NA	NA	NA	GCST90200510	X-12680 levels	5	172744640	0.0397152	4.75097e-06	8255	TRUE	reported	textfile	2	1	TRUE
rs73164485	T	C	T	C	0.200171	0.0097	0.0424964	0.0411612	FALSE	FALSE	FALSE	ebi-a-GCST90018935	13	22602733	0.048	488346	0.8395	Urolithiasis	Urolithiasis	Urolithiasis || ||	TRUE	igd	NA	NA	NA	NA	NA	NA	NA	GCST90200510	X-12680 levels	13	22028594	0.0381791	1.58034e-07	8255	TRUE	reported	textfile	2	1	TRUE
rs74459194	A	C	A	C	-0.259661	0.077	0.0173396	0.013893	FALSE	FALSE	FALSE	ebi-a-GCST90018935	14	60770519	0.0856	488346	0.3686	Urolithiasis	Urolithiasis	Urolithiasis || ||	TRUE	igd	NA	NA	NA	NA	NA	NA	NA	GCST90200510	X-12680 levels	14	60303801	0.0584193	8.79856e-06	8255	TRUE	reported	textfile	2	1	TRUE
rs75693448	T	C	T	C	-0.118346	0.0014	0.106522	0.142039	FALSE	FALSE	FALSE	ebi-a-GCST90018935	19	16995072	0.0166	488346	0.9312	Urolithiasis	Urolithiasis	Urolithiasis || ||	TRUE	igd	NA	NA	NA	NA	NA	NA	NA	GCST90200510	X-12680 levels	19	16884261	0.0250911	2.39758e-06	8255	TRUE	reported	textfile	2	1	TRUE
rs9461633	G	A	G	A	-0.0862988	0.0307	0.193666	0.315521	FALSE	FALSE	FALSE	ebi-a-GCST90018935	6	30761168	0.0133	488346	0.02088	Urolithiasis	Urolithiasis	Urolithiasis || ||	TRUE	igd	NA	NA	NA	NA	NA	NA	NA	GCST90200510	X-12680 levels	6	30793391	0.0195004	9.62238e-06	8255	TRUE	reported	textfile	2	1	TRUE
rs10006723	T	G	T	G	0.170956	-0.0063	0.052858	0.0569896	FALSE	FALSE	FALSE	ebi-a-GCST90018935	4	102673734	0.0413	488346	0.8781	Urolithiasis	Urolithiasis	Urolithiasis || ||	TRUE	igd	NA	NA	NA	NA	NA	NA	NA	GCST90199621	Carnitine levels	4	101752577	0.0345341	7.40711e-07	8192	TRUE	reported	textfile	2	1	TRUE
rs10826332	A	T	A	T	-0.142187	-0.0224	0.0770596	0.114225	FALSE	TRUE	FALSE	ebi-a-GCST90018935	10	61380266	0.0154	488346	0.1463	Urolithiasis	Urolithiasis	Urolithiasis || ||	TRUE	igd	NA	NA	NA	NA	NA	NA	NA	GCST90199621	Carnitine levels	10	59620508	0.0286481	6.9336e-07	8192	TRUE	reported	textfile	2	1	TRUE
rs10900223	C	T	C	T	-0.105448	0.0202	0.250122	0.201827	FALSE	FALSE	FALSE	ebi-a-GCST90018935	10	46021631	0.0177	488346	0.254	Urolithiasis	Urolithiasis	Urolithiasis || ||	TRUE	igd	NA	NA	NA	NA	NA	NA	NA	GCST90199621	Carnitine levels	10	45526183	0.0176162	2.15271e-09	8192	TRUE	reported	textfile	2	1	TRUE
rs112819917	A	G	A	G	-0.438422	-0.0129	0.00817656	0.00781836	FALSE	FALSE	FALSE	ebi-a-GCST90018935	6	58636718	0.1128	488346	0.9086	Urolithiasis	Urolithiasis	Urolithiasis || ||	TRUE	igd	NA	NA	NA	NA	NA	NA	NA	GCST90199621	Carnitine levels	6	58310440	0.0855532	2.98241e-07	8192	TRUE	reported	textfile	2	1	TRUE
rs115168226	G	A	G	A	-0.446554	-0.1426	0.00618191	0.00733764	FALSE	FALSE	FALSE	ebi-a-GCST90018935	4	39616991	0.1557	488346	0.3597	Urolithiasis	Urolithiasis	Urolithiasis || ||	TRUE	igd	NA	NA	NA	NA	NA	NA	NA	GCST90199621	Carnitine levels	4	39615371	0.097039	4.18852e-06	8192	TRUE	reported	textfile	2	1	TRUE
rs1171617	T	G	T	G	0.443332	0.0016	0.770118	0.787954	FALSE	FALSE	FALSE	ebi-a-GCST90018935	10	61467182	0.0233	488346	0.9465	Urolithiasis	Urolithiasis	Urolithiasis || ||	TRUE	igd	NA	NA	NA	NA	NA	NA	NA	GCST90199621	Carnitine levels	10	59707424	0.0179927	4.75726e-134	8192	TRUE	reported	textfile	2	1	TRUE
rs11871125	T	C	T	C	0.072665	-0.0192	0.394949	0.312684	FALSE	FALSE	FALSE	ebi-a-GCST90018935	17	19432393	0.016	488346	0.2315	Urolithiasis	Urolithiasis	Urolithiasis || ||	TRUE	igd	NA	NA	NA	NA	NA	NA	NA	GCST90199621	Carnitine levels	17	19529080	0.0157893	4.1814e-06	8192	TRUE	reported	textfile	2	1	TRUE
rs13026148	A	G	A	G	-0.0706059	0.0067	0.378223	0.312428	FALSE	FALSE	FALSE	ebi-a-GCST90018935	2	215514568	0.0138	488346	0.626	Urolithiasis	Urolithiasis	Urolithiasis || ||	TRUE	igd	NA	NA	NA	NA	NA	NA	NA	GCST90199621	Carnitine levels	2	214649844	0.0158653	8.57356e-06	8192	TRUE	reported	textfile	2	1	TRUE
rs13247874	T	C	T	C	-0.103668	-0.0294	0.190234	0.168151	FALSE	FALSE	FALSE	ebi-a-GCST90018935	7	73010442	0.0168	488346	0.0798307	Urolithiasis	Urolithiasis	Urolithiasis || ||	TRUE	igd	NA	NA	NA	NA	NA	NA	NA	GCST90199621	Carnitine levels	7	73596112	0.0195859	1.20324e-07	8192	TRUE	reported	textfile	2	1	TRUE
rs138190991	A	T	A	T	-0.212246	0.0104	0.0301671	0.030827	FALSE	TRUE	FALSE	ebi-a-GCST90018935	10	61744076	0.0537	488346	0.8461	Urolithiasis	Urolithiasis	Urolithiasis || ||	TRUE	igd	NA	NA	NA	NA	NA	NA	NA	GCST90199621	Carnitine levels	10	59984318	0.0448917	2.26798e-06	8192	TRUE	reported	textfile	2	1	TRUE
rs149235996	G	A	G	A	-0.56909	0.0172	0.0120372	0.00934065	FALSE	FALSE	FALSE	ebi-a-GCST90018935	5	150719909	0.104	488346	0.8687	Urolithiasis	Urolithiasis	Urolithiasis || ||	TRUE	igd	NA	NA	NA	NA	NA	NA	NA	GCST90199621	Carnitine levels	5	151340348	0.0700396	4.46387e-16	8192	TRUE	reported	textfile	2	1	TRUE
rs1511808	T	C	T	C	-0.0697692	0.002	0.615503	0.526286	FALSE	FALSE	FALSE	ebi-a-GCST90018935	4	189345908	0.0121	488346	0.8699	Urolithiasis	Urolithiasis	Urolithiasis || ||	TRUE	igd	NA	NA	NA	NA	NA	NA	NA	GCST90199621	Carnitine levels	4	188424754	0.0157378	9.28299e-06	8192	TRUE	reported	textfile	2	1	TRUE
rs1765260	A	G	A	G	-0.0999797	0.012	0.153343	0.14242	FALSE	FALSE	FALSE	ebi-a-GCST90018935	15	79866347	0.0157	488346	0.4434	Urolithiasis	Urolithiasis	Urolithiasis || ||	TRUE	igd	NA	NA	NA	NA	NA	NA	NA	GCST90199621	Carnitine levels	15	79574005	0.0211507	2.27832e-06	8192	TRUE	reported	textfile	2	1	TRUE
rs2512510	A	G	A	G	-0.0870239	0.0178	0.216759	0.195123	FALSE	FALSE	FALSE	ebi-a-GCST90018935	11	80113567	0.0164	488346	0.2787	Urolithiasis	Urolithiasis	Urolithiasis || ||	TRUE	igd	NA	NA	NA	NA	NA	NA	NA	GCST90199621	Carnitine levels	11	80402523	0.0186419	3.03877e-06	8192	TRUE	reported	textfile	2	1	TRUE
rs2625939	T	C	T	C	0.0859678	-0.0154	0.228206	0.155087	FALSE	FALSE	FALSE	ebi-a-GCST90018935	12	95017410	0.0228	488346	0.5007	Urolithiasis	Urolithiasis	Urolithiasis || ||	TRUE	igd	NA	NA	NA	NA	NA	NA	NA	GCST90199621	Carnitine levels	12	94623634	0.0183528	2.81073e-06	8192	TRUE	reported	textfile	2	1	TRUE
rs55775057	A	G	A	G	-0.0960378	0.0352	0.150493	0.116699	FALSE	FALSE	FALSE	ebi-a-GCST90018935	11	20167908	0.0218	488346	0.1067	Urolithiasis	Urolithiasis	Urolithiasis || ||	TRUE	igd	NA	NA	NA	NA	NA	NA	NA	GCST90199621	Carnitine levels	11	20146362	0.0215564	8.38207e-06	8192	TRUE	reported	textfile	2	1	TRUE
rs72836546	T	C	T	C	-0.0906795	0.003	0.23482	0.231087	FALSE	FALSE	FALSE	ebi-a-GCST90018935	6	14093319	0.022	488346	0.893	Urolithiasis	Urolithiasis	Urolithiasis || ||	TRUE	igd	NA	NA	NA	NA	NA	NA	NA	GCST90199621	Carnitine levels	6	14093088	0.0180707	5.22043e-07	8192	TRUE	reported	textfile	2	1	TRUE
rs73006619	C	A	C	A	-0.168203	-0.0331	0.0466597	0.0545646	FALSE	FALSE	FALSE	ebi-a-GCST90018935	19	20680913	0.0446	488346	0.4584	Urolithiasis	Urolithiasis	Urolithiasis || ||	TRUE	igd	NA	NA	NA	NA	NA	NA	NA	GCST90199621	Carnitine levels	19	20498107	0.0368665	5.05538e-06	8192	TRUE	reported	textfile	2	1	TRUE
rs73025372	G	A	G	A	0.157569	0.0177	0.0515375	0.0722168	FALSE	FALSE	FALSE	ebi-a-GCST90018935	3	15314364	0.0203	488346	0.3845	Urolithiasis	Urolithiasis	Urolithiasis || ||	TRUE	igd	NA	NA	NA	NA	NA	NA	NA	GCST90199621	Carnitine levels	3	15272857	0.0346167	5.31831e-06	8192	TRUE	reported	textfile	2	1	TRUE
rs7537155	A	G	A	G	-0.0900652	-0.0182	0.199113	0.265253	FALSE	FALSE	FALSE	ebi-a-GCST90018935	1	19206621	0.0125	488346	0.1447	Urolithiasis	Urolithiasis	Urolithiasis || ||	TRUE	igd	NA	NA	NA	NA	NA	NA	NA	GCST90199621	Carnitine levels	1	18880127	0.019229	2.81588e-06	8192	TRUE	reported	textfile	2	1	TRUE
rs76187828	G	A	G	A	-0.117619	-0.0149	0.0930578	0.10135	FALSE	FALSE	FALSE	ebi-a-GCST90018935	10	34051881	0.0303	488346	0.622801	Urolithiasis	Urolithiasis	Urolithiasis || ||	TRUE	igd	NA	NA	NA	NA	NA	NA	NA	GCST90199621	Carnitine levels	10	33762953	0.0264472	8.69448e-06	8192	TRUE	reported	textfile	2	1	TRUE
rs76638161	T	C	T	C	0.192728	0.1214	0.0318954	0.0229589	FALSE	FALSE	FALSE	ebi-a-GCST90018935	11	109094318	0.0691	488346	0.0791498	Urolithiasis	Urolithiasis	Urolithiasis || ||	TRUE	igd	NA	NA	NA	NA	NA	NA	NA	GCST90199621	Carnitine levels	11	109223591	0.0434891	9.35172e-06	8192	TRUE	reported	textfile	2	1	TRUE
rs7705826	G	T	G	T	0.199276	-7e-04	0.833702	0.869661	FALSE	FALSE	FALSE	ebi-a-GCST90018935	5	131732456	0.0204	488346	0.9714	Urolithiasis	Urolithiasis	Urolithiasis || ||	TRUE	igd	NA	NA	NA	NA	NA	NA	NA	GCST90199621	Carnitine levels	5	132396764	0.0204928	2.37787e-22	8192	TRUE	reported	textfile	2	1	TRUE
rs78428648	A	G	A	G	0.179162	-0.0207	0.0377174	0.0839021	FALSE	FALSE	FALSE	ebi-a-GCST90018935	8	116049077	0.0165	488346	0.2094	Urolithiasis	Urolithiasis	Urolithiasis || ||	TRUE	igd	NA	NA	NA	NA	NA	NA	NA	GCST90199621	Carnitine levels	8	115036848	0.0400467	7.68304e-06	8192	TRUE	reported	textfile	2	1	TRUE
rs78562549	T	G	T	G	0.394897	-0.0769	0.00740514	0.011169	FALSE	FALSE	FALSE	ebi-a-GCST90018935	2	36295898	0.0844	488346	0.3618	Urolithiasis	Urolithiasis	Urolithiasis || ||	TRUE	igd	NA	NA	NA	NA	NA	NA	NA	GCST90199621	Carnitine levels	2	36068755	0.0881915	7.54445e-06	8192	TRUE	reported	textfile	2	1	TRUE
rs79717472	G	A	G	A	-0.218081	0.0207	0.0280471	0.0368464	FALSE	FALSE	FALSE	ebi-a-GCST90018935	9	123616161	0.0256	488346	0.4187	Urolithiasis	Urolithiasis	Urolithiasis || ||	TRUE	igd	NA	NA	NA	NA	NA	NA	NA	GCST90199621	Carnitine levels	9	120853883	0.0461728	2.32235e-06	8192	TRUE	reported	textfile	2	1	TRUE
rs10006729	G	A	G	A	-0.069881	-0.0024	0.468575	0.40256	FALSE	FALSE	FALSE	ebi-a-GCST90018935	4	148510796	0.0124	488346	0.8484	Urolithiasis	Urolithiasis	Urolithiasis || ||	TRUE	igd	NA	NA	NA	NA	NA	NA	NA	GCST90200868	Isoleucine to phosphate ratio	4	147589644	0.0146229	1.76268e-06	8298	TRUE	reported	textfile	2	1	TRUE
rs10227729	C	T	C	T	0.097048	-0.0371	0.16595	0.162927	FALSE	FALSE	FALSE	ebi-a-GCST90018935	7	25505757	0.0162	488346	0.02168	Urolithiasis	Urolithiasis	Urolithiasis || ||	TRUE	igd	NA	NA	NA	NA	NA	NA	NA	GCST90200868	Isoleucine to phosphate ratio	7	25466138	0.0197725	9.18965e-07	8298	TRUE	reported	textfile	2	1	TRUE
rs11066875	T	C	T	C	0.152119	-0.0198	0.0657736	0.169317	FALSE	FALSE	FALSE	ebi-a-GCST90018935	12	114434848	0.0134	488346	0.1405	Urolithiasis	Urolithiasis	Urolithiasis || ||	TRUE	igd	NA	NA	NA	NA	NA	NA	NA	GCST90200868	Isoleucine to phosphate ratio	12	113997043	0.0290453	1.62954e-07	8298	TRUE	reported	textfile	2	1	TRUE
rs113979038	A	G	A	G	-0.203458	0.0036	0.0368039	0.0474146	FALSE	FALSE	FALSE	ebi-a-GCST90018935	9	90495700	0.0281	488346	0.8977	Urolithiasis	Urolithiasis	Urolithiasis || ||	TRUE	igd	NA	NA	NA	NA	NA	NA	NA	GCST90200868	Isoleucine to phosphate ratio	9	87880785	0.0384395	1.20367e-07	8298	TRUE	reported	textfile	2	1	TRUE
rs114600258	A	G	A	G	0.279245	0.0978	0.0153252	0.0140543	FALSE	FALSE	FALSE	ebi-a-GCST90018935	2	241079807	0.0869	488346	0.2605	Urolithiasis	Urolithiasis	Urolithiasis || ||	TRUE	igd	NA	NA	NA	NA	NA	NA	NA	GCST90200868	Isoleucine to phosphate ratio	2	240140390	0.0589082	2.13364e-06	8298	TRUE	reported	textfile	2	1	TRUE
rs11626897	A	G	A	G	0.157981	0.0225	0.0526703	0.0614131	FALSE	FALSE	FALSE	ebi-a-GCST90018935	14	102879098	0.0382	488346	0.5564	Urolithiasis	Urolithiasis	Urolithiasis || ||	TRUE	igd	NA	NA	NA	NA	NA	NA	NA	GCST90200868	Isoleucine to phosphate ratio	14	102412761	0.0328327	1.49652e-06	8298	TRUE	reported	textfile	2	1	TRUE
rs11661293	T	C	T	C	0.0931655	0.0096	0.149473	0.178669	FALSE	FALSE	FALSE	ebi-a-GCST90018935	18	65377835	0.0139	488346	0.491501	Urolithiasis	Urolithiasis	Urolithiasis || ||	TRUE	igd	NA	NA	NA	NA	NA	NA	NA	GCST90200868	Isoleucine to phosphate ratio	18	67710598	0.0202932	4.41195e-06	8298	TRUE	reported	textfile	2	1	TRUE
rs12918636	C	A	C	A	0.106738	0.0027	0.125459	0.125999	FALSE	FALSE	FALSE	ebi-a-GCST90018935	16	77901144	0.0195	488346	0.8901	Urolithiasis	Urolithiasis	Urolithiasis || ||	TRUE	igd	NA	NA	NA	NA	NA	NA	NA	GCST90200868	Isoleucine to phosphate ratio	16	77867247	0.0227824	2.79787e-06	8298	TRUE	reported	textfile	2	1	TRUE
rs17558155	A	C	A	C	0.117099	0.0418	0.0956644	0.0752625	FALSE	FALSE	FALSE	ebi-a-GCST90018935	10	9337376	0.0297	488346	0.1596	Urolithiasis	Urolithiasis	Urolithiasis || ||	TRUE	igd	NA	NA	NA	NA	NA	NA	NA	GCST90200868	Isoleucine to phosphate ratio	10	9295413	0.0248651	2.48485e-06	8298	TRUE	reported	textfile	2	1	TRUE
rs193109653	A	G	A	G	-0.311939	0.0476	0.0112632	0.0154961	FALSE	FALSE	FALSE	ebi-a-GCST90018935	5	51665469	0.1061	488346	0.6536	Urolithiasis	Urolithiasis	Urolithiasis || ||	TRUE	igd	NA	NA	NA	NA	NA	NA	NA	GCST90200868	Isoleucine to phosphate ratio	5	52369635	0.0680002	4.48974e-06	8298	TRUE	reported	textfile	2	1	TRUE
rs193152187	T	G	T	G	0.331727	-0.0974	0.00951169	0.0133409	FALSE	FALSE	FALSE	ebi-a-GCST90018935	5	74394011	0.0846	488346	0.2495	Urolithiasis	Urolithiasis	Urolithiasis || ||	TRUE	igd	NA	NA	NA	NA	NA	NA	NA	GCST90200868	Isoleucine to phosphate ratio	5	75098186	0.0750983	9.99728e-06	8298	TRUE	reported	textfile	2	1	TRUE
rs2591078	C	T	C	T	-0.0720375	0.0202	0.475678	0.442732	FALSE	FALSE	FALSE	ebi-a-GCST90018935	14	76583775	0.0125	488346	0.1071	Urolithiasis	Urolithiasis	Urolithiasis || ||	TRUE	igd	NA	NA	NA	NA	NA	NA	NA	GCST90200868	Isoleucine to phosphate ratio	14	76117432	0.0145929	7.95487e-07	8298	TRUE	reported	textfile	2	1	TRUE
rs4433560	A	T	A	T	-0.0944584	-0.0165	0.159523	0.151091	FALSE	TRUE	FALSE	ebi-a-GCST90018935	11	45253866	0.0261	488346	0.5272	Urolithiasis	Urolithiasis	Urolithiasis || ||	TRUE	igd	NA	NA	NA	NA	NA	NA	NA	GCST90200868	Isoleucine to phosphate ratio	11	45232315	0.0200021	2.33046e-06	8298	TRUE	reported	textfile	2	1	TRUE
rs563612718	T	A	T	A	-0.249173	-0.2189	0.0172414	0.01642	FALSE	TRUE	FALSE	ebi-a-GCST90018935	19	15267150	0.1091	488346	0.0448095	Urolithiasis	Urolithiasis	Urolithiasis || ||	TRUE	igd	NA	NA	NA	NA	NA	NA	NA	GCST90200868	Isoleucine to phosphate ratio	19	15156339	0.0559722	8.518e-06	8298	TRUE	reported	textfile	2	1	TRUE
rs59995039	C	G	C	G	-0.0813922	-0.0202	0.20028	0.219339	FALSE	TRUE	FALSE	ebi-a-GCST90018935	2	106114235	0.0131	488346	0.1219	Urolithiasis	Urolithiasis	Urolithiasis || ||	TRUE	igd	NA	NA	NA	NA	NA	NA	NA	GCST90200868	Isoleucine to phosphate ratio	2	105497778	0.0182508	8.20962e-06	8298	TRUE	reported	textfile	2	1	TRUE
rs62093367	A	G	A	G	0.0957318	-0.0281	0.133088	0.120288	FALSE	FALSE	FALSE	ebi-a-GCST90018935	18	48900980	0.0201	488346	0.1624	Urolithiasis	Urolithiasis	Urolithiasis || ||	TRUE	igd	NA	NA	NA	NA	NA	NA	NA	GCST90200868	Isoleucine to phosphate ratio	18	51374610	0.0215811	9.16852e-06	8298	TRUE	reported	textfile	2	1	TRUE
rs6942431	G	A	G	A	-0.0681398	0.0012	0.355248	0.412871	FALSE	FALSE	FALSE	ebi-a-GCST90018935	7	41015761	0.0115	488346	0.9184	Urolithiasis	Urolithiasis	Urolithiasis || ||	TRUE	igd	NA	NA	NA	NA	NA	NA	NA	GCST90200868	Isoleucine to phosphate ratio	7	40976163	0.0153805	9.41207e-06	8298	TRUE	reported	textfile	2	1	TRUE
rs707063	A	T	A	T	0.105644	0.0615	0.123398	0.121169	FALSE	TRUE	FALSE	ebi-a-GCST90018935	2	155285303	0.0395	488346	0.1191	Urolithiasis	Urolithiasis	Urolithiasis || ||	TRUE	igd	NA	NA	NA	NA	NA	NA	NA	GCST90200868	Isoleucine to phosphate ratio	2	154428791	0.0222303	2.01169e-06	8298	TRUE	reported	textfile	2	1	TRUE
rs7324755	C	T	C	T	-0.117451	-0.0353	0.0799537	0.0859617	FALSE	FALSE	FALSE	ebi-a-GCST90018935	13	90190575	0.0219	488346	0.1077	Urolithiasis	Urolithiasis	Urolithiasis || ||	TRUE	igd	NA	NA	NA	NA	NA	NA	NA	GCST90200868	Isoleucine to phosphate ratio	13	89538321	0.0265195	9.47417e-06	8298	TRUE	reported	textfile	2	1	TRUE
rs73271806	T	C	T	C	-0.113331	-0.004	0.110005	0.0990381	FALSE	FALSE	FALSE	ebi-a-GCST90018935	20	50080983	0.0331	488346	0.9047	Urolithiasis	Urolithiasis	Urolithiasis || ||	TRUE	igd	NA	NA	NA	NA	NA	NA	NA	GCST90200868	Isoleucine to phosphate ratio	20	51464446	0.0232157	1.0519e-06	8298	TRUE	reported	textfile	2	1	TRUE
rs75847252	C	T	C	T	0.253807	-0.018	0.0183104	0.0160609	FALSE	FALSE	FALSE	ebi-a-GCST90018935	9	71483481	0.0827	488346	0.8276	Urolithiasis	Urolithiasis	Urolithiasis || ||	TRUE	igd	NA	NA	NA	NA	NA	NA	NA	GCST90200868	Isoleucine to phosphate ratio	9	68868565	0.0541714	2.79605e-06	8298	TRUE	reported	textfile	2	1	TRUE
rs77275380	T	C	T	C	0.308325	-0.0176	0.0111272	0.0156757	FALSE	FALSE	FALSE	ebi-a-GCST90018935	2	178869476	0.0698	488346	0.8009	Urolithiasis	Urolithiasis	Urolithiasis || ||	TRUE	igd	NA	NA	NA	NA	NA	NA	NA	GCST90200868	Isoleucine to phosphate ratio	2	178004749	0.0690998	8.11854e-06	8298	TRUE	reported	textfile	2	1	TRUE
rs7779835	C	T	C	T	0.22396	-0.0126	0.0219102	0.04467	FALSE	FALSE	FALSE	ebi-a-GCST90018935	7	79686983	0.0217	488346	0.5611	Urolithiasis	Urolithiasis	Urolithiasis || ||	TRUE	igd	NA	NA	NA	NA	NA	NA	NA	GCST90200868	Isoleucine to phosphate ratio	7	80057667	0.0495221	6.11328e-06	8298	TRUE	reported	textfile	2	1	TRUE
rs78145602	T	C	T	C	-0.17984	0.0308	0.0429735	0.0414521	FALSE	FALSE	FALSE	ebi-a-GCST90018935	8	64850419	0.0499	488346	0.537499	Urolithiasis	Urolithiasis	Urolithiasis || ||	TRUE	igd	NA	NA	NA	NA	NA	NA	NA	GCST90200868	Isoleucine to phosphate ratio	8	63937862	0.0355643	4.26464e-07	8298	TRUE	reported	textfile	2	1	TRUE
rs78608855	G	C	G	C	0.280925	-0.2193	0.0135744	0.0132625	FALSE	TRUE	FALSE	ebi-a-GCST90018935	3	21670689	0.0902	488346	0.01501	Urolithiasis	Urolithiasis	Urolithiasis || ||	TRUE	igd	NA	NA	NA	NA	NA	NA	NA	GCST90200868	Isoleucine to phosphate ratio	3	21629197	0.0629841	8.18629e-06	8298	TRUE	reported	textfile	2	1	TRUE
rs80084508	T	G	T	G	-0.121794	0.001	0.0806452	0.0781712	FALSE	FALSE	FALSE	ebi-a-GCST90018935	8	3473315	0.0368	488346	0.9783	Urolithiasis	Urolithiasis	Urolithiasis || ||	TRUE	igd	NA	NA	NA	NA	NA	NA	NA	GCST90200868	Isoleucine to phosphate ratio	8	3615793	0.0270413	6.66881e-06	8298	TRUE	reported	textfile	2	1	TRUE
rs80197269	G	A	G	A	-0.152764	0.0029	0.0495468	0.041214	FALSE	FALSE	FALSE	ebi-a-GCST90018935	6	91505161	0.049	488346	0.9535	Urolithiasis	Urolithiasis	Urolithiasis || ||	TRUE	igd	NA	NA	NA	NA	NA	NA	NA	GCST90200868	Isoleucine to phosphate ratio	6	90795443	0.0331395	4.03211e-06	8298	TRUE	reported	textfile	2	1	TRUE
rs9643611	G	T	G	T	0.076665	-0.0075	0.24828	0.293455	FALSE	FALSE	FALSE	ebi-a-GCST90018935	8	70809973	0.012	488346	0.5321	Urolithiasis	Urolithiasis	Urolithiasis || ||	TRUE	igd	NA	NA	NA	NA	NA	NA	NA	GCST90200868	Isoleucine to phosphate ratio	8	69897738	0.0168616	5.4487e-06	8298	TRUE	reported	textfile	2	1	TRUE
rs1000768	T	G	T	G	0.0683876	-1e-04	0.549981	0.491054	FALSE	FALSE	FALSE	ebi-a-GCST90018935	11	34513932	0.0128	488346	0.9912	Urolithiasis	Urolithiasis	Urolithiasis || ||	TRUE	igd	NA	NA	NA	NA	NA	NA	NA	GCST90200105	Glycosyl-N-behenoyl-sphingadienine (d18:2/22:0) levels	11	34492385	0.0154364	9.41139e-06	8232	TRUE	reported	textfile	2	1	TRUE
rs10511533	C	T	C	T	-0.179238	0.0951	0.0405208	0.036226	FALSE	FALSE	FALSE	ebi-a-GCST90018935	9	10115598	0.0405	488346	0.0190301	Urolithiasis	Urolithiasis	Urolithiasis || ||	TRUE	igd	NA	NA	NA	NA	NA	NA	NA	GCST90200105	Glycosyl-N-behenoyl-sphingadienine (d18:2/22:0) levels	9	10115598	0.0382674	2.81562e-06	8232	TRUE	reported	textfile	2	1	TRUE
rs10823631	G	A	G	A	0.0986998	0.0077	0.324848	0.38201	FALSE	FALSE	FALSE	ebi-a-GCST90018935	10	72625741	0.0115	488346	0.5054	Urolithiasis	Urolithiasis	Urolithiasis || ||	TRUE	igd	NA	NA	NA	NA	NA	NA	NA	GCST90200105	Glycosyl-N-behenoyl-sphingadienine (d18:2/22:0) levels	10	70865984	0.0161334	9.49297e-10	8232	TRUE	reported	textfile	2	1	TRUE
rs10908901	T	C	T	C	-0.46639	0.0059	0.00561386	0.0910186	FALSE	FALSE	FALSE	ebi-a-GCST90018935	9	92223189	0.0153	488346	0.6988	Urolithiasis	Urolithiasis	Urolithiasis || ||	TRUE	igd	NA	NA	NA	NA	NA	NA	NA	GCST90200105	Glycosyl-N-behenoyl-sphingadienine (d18:2/22:0) levels	9	89608274	0.101827	4.64505e-06	8232	TRUE	reported	textfile	2	1	TRUE
rs11647674	T	G	T	G	-0.0747483	-0.0036	0.646406	0.484649	FALSE	FALSE	FALSE	ebi-a-GCST90018935	16	78392409	0.016	488346	0.8235	Urolithiasis	Urolithiasis	Urolithiasis || ||	TRUE	igd	NA	NA	NA	NA	NA	NA	NA	GCST90200105	Glycosyl-N-behenoyl-sphingadienine (d18:2/22:0) levels	16	78358512	0.0159924	2.95388e-06	8232	TRUE	reported	textfile	2	1	TRUE
rs11722463	A	G	A	G	0.163258	0.0036	0.368972	0.336773	FALSE	FALSE	FALSE	ebi-a-GCST90018935	4	48038716	0.0122	488346	0.7715	Urolithiasis	Urolithiasis	Urolithiasis || ||	TRUE	igd	NA	NA	NA	NA	NA	NA	NA	GCST90200105	Glycosyl-N-behenoyl-sphingadienine (d18:2/22:0) levels	4	48036699	0.015626	1.49884e-25	8232	TRUE	reported	textfile	2	1	TRUE
rs117394165	T	C	T	C	0.180797	0.0218	0.0375076	0.0330174	FALSE	FALSE	FALSE	ebi-a-GCST90018935	11	66456402	0.0551	488346	0.692	Urolithiasis	Urolithiasis	Urolithiasis || ||	TRUE	igd	NA	NA	NA	NA	NA	NA	NA	GCST90200105	Glycosyl-N-behenoyl-sphingadienine (d18:2/22:0) levels	11	66688931	0.0398928	5.84101e-06	8232	TRUE	reported	textfile	2	1	TRUE
rs118019327	C	A	C	A	0.305951	-0.0017	0.0141205	0.006979	FALSE	FALSE	FALSE	ebi-a-GCST90018935	10	131552196	0.1682	488346	0.9919	Urolithiasis	Urolithiasis	Urolithiasis || ||	TRUE	igd	NA	NA	NA	NA	NA	NA	NA	GCST90200105	Glycosyl-N-behenoyl-sphingadienine (d18:2/22:0) levels	10	129753932	0.0643906	2.01923e-06	8232	TRUE	reported	textfile	2	1	TRUE
rs12113068	T	G	T	G	0.17193	-0.0724	0.0515936	0.0408502	FALSE	FALSE	FALSE	ebi-a-GCST90018935	7	155227866	0.0497	488346	0.1452	Urolithiasis	Urolithiasis	Urolithiasis || ||	TRUE	igd	NA	NA	NA	NA	NA	NA	NA	GCST90200105	Glycosyl-N-behenoyl-sphingadienine (d18:2/22:0) levels	7	155435171	0.0344189	5.87723e-07	8232	TRUE	reported	textfile	2	1	TRUE
rs12193198	A	G	A	G	0.0714555	0.0225	0.450625	0.453141	FALSE	FALSE	FALSE	ebi-a-GCST90018935	6	169734411	0.0186	488346	0.2259	Urolithiasis	Urolithiasis	Urolithiasis || ||	TRUE	igd	NA	NA	NA	NA	NA	NA	NA	GCST90200105	Glycosyl-N-behenoyl-sphingadienine (d18:2/22:0) levels	6	169334316	0.0153453	3.21615e-06	8232	TRUE	reported	textfile	2	1	TRUE
rs139356071	A	G	A	G	-0.305825	-0.0097	0.0140336	0.0127189	FALSE	FALSE	FALSE	ebi-a-GCST90018935	14	38627434	0.0966	488346	0.9202	Urolithiasis	Urolithiasis	Urolithiasis || ||	TRUE	igd	NA	NA	NA	NA	NA	NA	NA	GCST90200105	Glycosyl-N-behenoyl-sphingadienine (d18:2/22:0) levels	14	38158229	0.065094	2.62464e-06	8232	TRUE	reported	textfile	2	1	TRUE
rs1784494	A	G	A	G	-0.0740639	0.002	0.551793	0.556597	FALSE	FALSE	FALSE	ebi-a-GCST90018935	8	107686072	0.0115	488346	0.8621	Urolithiasis	Urolithiasis	Urolithiasis || ||	TRUE	igd	NA	NA	NA	NA	NA	NA	NA	GCST90200105	Glycosyl-N-behenoyl-sphingadienine (d18:2/22:0) levels	8	106673844	0.0151951	1.09251e-06	8232	TRUE	reported	textfile	2	1	TRUE
rs261290	C	T	C	T	-0.0760656	-0.0185	0.657281	0.623556	FALSE	FALSE	FALSE	ebi-a-GCST90018935	15	58678720	0.0116	488346	0.1093	Urolithiasis	Urolithiasis	Urolithiasis || ||	TRUE	igd	NA	NA	NA	NA	NA	NA	NA	GCST90200105	Glycosyl-N-behenoyl-sphingadienine (d18:2/22:0) levels	15	58386521	0.0163746	3.3951e-06	8232	TRUE	reported	textfile	2	1	TRUE
rs28416749	C	T	C	T	0.0893799	0.0158	0.218276	0.264637	FALSE	FALSE	FALSE	ebi-a-GCST90018935	4	47544632	0.013	488346	0.2257	Urolithiasis	Urolithiasis	Urolithiasis || ||	TRUE	igd	NA	NA	NA	NA	NA	NA	NA	GCST90200105	Glycosyl-N-behenoyl-sphingadienine (d18:2/22:0) levels	4	47542615	0.0188068	2.00883e-06	8232	TRUE	reported	textfile	2	1	TRUE
rs2989751	G	A	G	A	-0.0798624	-0.0125	0.752606	0.764119	FALSE	FALSE	FALSE	ebi-a-GCST90018935	9	96366647	0.0147	488346	0.3951	Urolithiasis	Urolithiasis	Urolithiasis || ||	TRUE	igd	NA	NA	NA	NA	NA	NA	NA	GCST90200105	Glycosyl-N-behenoyl-sphingadienine (d18:2/22:0) levels	9	93604365	0.0176439	6.00149e-06	8232	TRUE	reported	textfile	2	1	TRUE
rs35818294	A	C	A	C	0.300353	0.0042	0.176799	0.194621	FALSE	FALSE	FALSE	ebi-a-GCST90018935	4	47545141	0.0141	488346	0.7668	Urolithiasis	Urolithiasis	Urolithiasis || ||	TRUE	igd	NA	NA	NA	NA	NA	NA	NA	GCST90200105	Glycosyl-N-behenoyl-sphingadienine (d18:2/22:0) levels	4	47543124	0.0198764	1.36982e-51	8232	TRUE	reported	textfile	2	1	TRUE
rs3750434	A	G	A	G	0.103985	-0.0106	0.425369	0.426576	FALSE	FALSE	FALSE	ebi-a-GCST90018935	9	35739876	0.0115	488346	0.3576	Urolithiasis	Urolithiasis	Urolithiasis || ||	TRUE	igd	NA	NA	NA	NA	NA	NA	NA	GCST90200105	Glycosyl-N-behenoyl-sphingadienine (d18:2/22:0) levels	9	35739879	0.0153983	1.44811e-11	8232	TRUE	reported	textfile	2	1	TRUE
rs728185	G	A	G	A	-0.131589	-0.0156	0.075142	0.115264	FALSE	FALSE	FALSE	ebi-a-GCST90018935	8	94275977	0.016	488346	0.3289	Urolithiasis	Urolithiasis	Urolithiasis || ||	TRUE	igd	NA	NA	NA	NA	NA	NA	NA	GCST90200105	Glycosyl-N-behenoyl-sphingadienine (d18:2/22:0) levels	8	93263749	0.0293093	7.13336e-06	8232	TRUE	reported	textfile	2	1	TRUE
rs73053944	G	C	G	C	-0.275566	-0.0329	0.0165865	0.0247903	FALSE	TRUE	FALSE	ebi-a-GCST90018935	19	49930295	0.0347	488346	0.3429	Urolithiasis	Urolithiasis	Urolithiasis || ||	TRUE	igd	NA	NA	NA	NA	NA	NA	NA	GCST90200105	Glycosyl-N-behenoyl-sphingadienine (d18:2/22:0) levels	19	49427038	0.0597631	4.00795e-06	8232	TRUE	reported	textfile	2	1	TRUE
rs7320739	G	T	G	T	-0.0952298	-0.0278	0.167324	0.191595	FALSE	FALSE	FALSE	ebi-a-GCST90018935	13	106938049	0.0137	488346	0.0427504	Urolithiasis	Urolithiasis	Urolithiasis || ||	TRUE	igd	NA	NA	NA	NA	NA	NA	NA	GCST90200105	Glycosyl-N-behenoyl-sphingadienine (d18:2/22:0) levels	13	106285700	0.0204931	3.36922e-06	8232	TRUE	reported	textfile	2	1	TRUE
rs7585677	G	A	G	A	0.0696798	0.0057	0.429949	0.383142	FALSE	FALSE	FALSE	ebi-a-GCST90018935	2	184525038	0.0125	488346	0.6501	Urolithiasis	Urolithiasis	Urolithiasis || ||	TRUE	igd	NA	NA	NA	NA	NA	NA	NA	GCST90200105	Glycosyl-N-behenoyl-sphingadienine (d18:2/22:0) levels	2	183660310	0.0155359	7.28895e-06	8232	TRUE	reported	textfile	2	1	TRUE
rs76357200	C	A	C	A	0.238586	0.0754	0.0220714	0.0282254	FALSE	FALSE	FALSE	ebi-a-GCST90018935	14	49145373	0.0554	488346	0.1731	Urolithiasis	Urolithiasis	Urolithiasis || ||	TRUE	igd	NA	NA	NA	NA	NA	NA	NA	GCST90200105	Glycosyl-N-behenoyl-sphingadienine (d18:2/22:0) levels	14	48676170	0.0516857	3.9103e-06	8232	TRUE	reported	textfile	2	1	TRUE
rs76560367	G	T	G	T	-0.260923	0.02	0.0195255	0.0219616	FALSE	FALSE	FALSE	ebi-a-GCST90018935	6	27638744	0.0613	488346	0.743599	Urolithiasis	Urolithiasis	Urolithiasis || ||	TRUE	igd	NA	NA	NA	NA	NA	NA	NA	GCST90200105	Glycosyl-N-behenoyl-sphingadienine (d18:2/22:0) levels	6	27670965	0.0549368	2.03917e-06	8232	TRUE	reported	textfile	2	1	TRUE
rs7657342	T	C	T	C	0.0751754	-6e-04	0.691694	0.575842	FALSE	FALSE	FALSE	ebi-a-GCST90018935	4	25630015	0.0128	488346	0.9618	Urolithiasis	Urolithiasis	Urolithiasis || ||	TRUE	igd	NA	NA	NA	NA	NA	NA	NA	GCST90200105	Glycosyl-N-behenoyl-sphingadienine (d18:2/22:0) levels	4	25628393	0.0168021	7.67054e-06	8232	TRUE	reported	textfile	2	1	TRUE
rs7953249	A	G	A	G	0.0706765	0.0106	0.589212	0.547113	FALSE	FALSE	FALSE	ebi-a-GCST90018935	12	121403724	0.0114	488346	0.3533	Urolithiasis	Urolithiasis	Urolithiasis || ||	TRUE	igd	NA	NA	NA	NA	NA	NA	NA	GCST90200105	Glycosyl-N-behenoyl-sphingadienine (d18:2/22:0) levels	12	120965921	0.0154152	4.54321e-06	8232	TRUE	reported	textfile	2	1	TRUE
rs8037196	G	A	G	A	0.0746057	-0.0182	0.706535	0.673474	FALSE	FALSE	FALSE	ebi-a-GCST90018935	15	53236602	0.0119	488346	0.1237	Urolithiasis	Urolithiasis	Urolithiasis || ||	TRUE	igd	NA	NA	NA	NA	NA	NA	NA	GCST90200105	Glycosyl-N-behenoyl-sphingadienine (d18:2/22:0) levels	15	52944405	0.0166957	7.87435e-06	8232	TRUE	reported	textfile	2	1	TRUE
rs9311038	T	A	T	A	-0.0878475	0.0157	0.213823	0.235621	FALSE	TRUE	FALSE	ebi-a-GCST90018935	3	33965915	0.0129	488346	0.2242	Urolithiasis	Urolithiasis	Urolithiasis || ||	TRUE	igd	NA	NA	NA	NA	NA	NA	NA	GCST90200105	Glycosyl-N-behenoyl-sphingadienine (d18:2/22:0) levels	3	33924423	0.0184967	2.04063e-06	8232	TRUE	reported	textfile	2	1	TRUE
rs10007799	A	G	A	G	-0.159871	0.002	0.0499193	0.151113	FALSE	FALSE	FALSE	ebi-a-GCST90018935	4	32446724	0.0137	488346	0.8861	Urolithiasis	Urolithiasis	Urolithiasis || ||	TRUE	igd	NA	NA	NA	NA	NA	NA	NA	GCST90199918	Carboxyethyl-gaba levels	4	32445102	0.0352124	5.62026e-06	8090	TRUE	reported	textfile	2	1	TRUE
rs10226985	C	T	C	T	0.176859	-0.0707	0.0479719	0.0530807	FALSE	FALSE	FALSE	ebi-a-GCST90018935	7	30541841	0.0418	488346	0.0910395	Urolithiasis	Urolithiasis	Urolithiasis || ||	TRUE	igd	NA	NA	NA	NA	NA	NA	NA	GCST90199918	Carboxyethyl-gaba levels	7	30502225	0.0363456	1.13868e-06	8090	TRUE	reported	textfile	2	1	TRUE
rs112733535	T	C	T	C	0.381216	-0.1103	0.00847562	0.0106162	FALSE	FALSE	FALSE	ebi-a-GCST90018935	16	58184490	0.0873	488346	0.2063	Urolithiasis	Urolithiasis	Urolithiasis || ||	TRUE	igd	NA	NA	NA	NA	NA	NA	NA	GCST90199918	Carboxyethyl-gaba levels	16	58150586	0.0837424	5.30759e-06	8090	TRUE	reported	textfile	2	1	TRUE
rs1165152	G	A	G	A	-0.137002	-0.0068	0.554937	0.652861	FALSE	FALSE	FALSE	ebi-a-GCST90018935	6	25818766	0.0135	488346	0.617401	Urolithiasis	Urolithiasis	Urolithiasis || ||	TRUE	igd	NA	NA	NA	NA	NA	NA	NA	GCST90199918	Carboxyethyl-gaba levels	6	25818538	0.0153637	4.7803e-19	8090	TRUE	reported	textfile	2	1	TRUE
rs118073108	C	G	C	G	-0.438972	-0.0362	0.00693584	0.0139488	FALSE	TRUE	FALSE	ebi-a-GCST90018935	7	74032575	0.0719	488346	0.6145	Urolithiasis	Urolithiasis	Urolithiasis || ||	TRUE	igd	NA	NA	NA	NA	NA	NA	NA	GCST90199918	Carboxyethyl-gaba levels	7	74618256	0.0924632	2.05912e-06	8090	TRUE	reported	textfile	2	1	TRUE
rs1213850	C	T	C	T	-0.0823861	-0.008	0.643789	0.61704	FALSE	FALSE	FALSE	ebi-a-GCST90018935	1	119202269	0.0115	488346	0.4864	Urolithiasis	Urolithiasis	Urolithiasis || ||	TRUE	igd	NA	NA	NA	NA	NA	NA	NA	GCST90199918	Carboxyethyl-gaba levels	1	118659646	0.0159727	2.49689e-07	8090	TRUE	reported	textfile	2	1	TRUE
rs13435198	G	A	G	A	-0.070316	-0.0063	0.377507	0.408385	FALSE	FALSE	FALSE	ebi-a-GCST90018935	4	155802606	0.0116	488346	0.5835	Urolithiasis	Urolithiasis	Urolithiasis || ||	TRUE	igd	NA	NA	NA	NA	NA	NA	NA	GCST90199918	Carboxyethyl-gaba levels	4	154881454	0.0158751	9.45275e-06	8090	TRUE	reported	textfile	2	1	TRUE
rs13438347	A	C	A	C	0.115088	0.0219	0.104751	0.173719	FALSE	FALSE	FALSE	ebi-a-GCST90018935	7	52784785	0.0135	488346	0.1041	Urolithiasis	Urolithiasis	Urolithiasis || ||	TRUE	igd	NA	NA	NA	NA	NA	NA	NA	GCST90199918	Carboxyethyl-gaba levels	7	52717091	0.0251837	4.87846e-06	8090	TRUE	reported	textfile	2	1	TRUE
rs151029871	A	G	A	G	-0.258486	0.0272	0.0205531	0.017373	FALSE	FALSE	FALSE	ebi-a-GCST90018935	14	64189110	0.101	488346	0.7879	Urolithiasis	Urolithiasis	Urolithiasis || ||	TRUE	igd	NA	NA	NA	NA	NA	NA	NA	GCST90199918	Carboxyethyl-gaba levels	14	63722392	0.0541148	1.78269e-06	8090	TRUE	reported	textfile	2	1	TRUE
rs17721101	C	A	C	A	-0.131607	0.0431	0.0777241	0.0705069	FALSE	FALSE	FALSE	ebi-a-GCST90018935	12	48228821	0.0378	488346	0.2544	Urolithiasis	Urolithiasis	Urolithiasis || ||	TRUE	igd	NA	NA	NA	NA	NA	NA	NA	GCST90199918	Carboxyethyl-gaba levels	12	47835038	0.02852	3.93909e-06	8090	TRUE	reported	textfile	2	1	TRUE
rs2404849	G	T	G	T	-0.104966	0.0381	0.87087	0.878441	FALSE	FALSE	FALSE	ebi-a-GCST90018935	1	224272792	0.0183	488346	0.0379796	Urolithiasis	Urolithiasis	Urolithiasis || ||	TRUE	igd	NA	NA	NA	NA	NA	NA	NA	GCST90199918	Carboxyethyl-gaba levels	1	224085090	0.0237378	9.78378e-06	8090	TRUE	reported	textfile	2	1	TRUE
rs35192662	C	G	C	G	-0.116646	0.002	0.0968522	0.0963521	FALSE	TRUE	FALSE	ebi-a-GCST90018935	12	89755116	0.0205	488346	0.9229	Urolithiasis	Urolithiasis	Urolithiasis || ||	TRUE	igd	NA	NA	NA	NA	NA	NA	NA	GCST90199918	Carboxyethyl-gaba levels	12	89361339	0.0257699	5.99859e-06	8090	TRUE	reported	textfile	2	1	TRUE
rs3744683	C	T	C	T	0.317992	0.0054	0.0115213	0.0283429	FALSE	FALSE	FALSE	ebi-a-GCST90018935	17	3513462	0.0257	488346	0.8332	Urolithiasis	Urolithiasis	Urolithiasis || ||	TRUE	igd	NA	NA	NA	NA	NA	NA	NA	GCST90199918	Carboxyethyl-gaba levels	17	3610168	0.0717051	9.21955e-06	8090	TRUE	reported	textfile	2	1	TRUE
rs4725969	T	C	T	C	-0.115901	-0.0159	0.332723	0.340505	FALSE	FALSE	FALSE	ebi-a-GCST90018935	7	150558515	0.0269	488346	0.554	Urolithiasis	Urolithiasis	Urolithiasis || ||	TRUE	igd	NA	NA	NA	NA	NA	NA	NA	GCST90199918	Carboxyethyl-gaba levels	7	150861427	0.01647	1.96251e-12	8090	TRUE	reported	textfile	2	1	TRUE
rs62492368	A	G	A	G	0.146094	0.0358	0.304096	0.397193	FALSE	FALSE	FALSE	ebi-a-GCST90018935	7	150537635	0.0119	488346	0.00260399	Urolithiasis	Urolithiasis	Urolithiasis || ||	TRUE	igd	NA	NA	NA	NA	NA	NA	NA	GCST90199918	Carboxyethyl-gaba levels	7	150840547	0.0167314	2.50774e-18	8090	TRUE	reported	textfile	2	1	TRUE
rs6416742	T	C	T	C	-0.0719088	-0.0098	0.348745	0.343436	FALSE	FALSE	FALSE	ebi-a-GCST90018935	16	72149061	0.0118	488346	0.4079	Urolithiasis	Urolithiasis	Urolithiasis || ||	TRUE	igd	NA	NA	NA	NA	NA	NA	NA	GCST90199918	Carboxyethyl-gaba levels	16	72115162	0.0159954	6.93739e-06	8090	TRUE	reported	textfile	2	1	TRUE
rs73177136	G	A	G	A	-0.261052	-0.0132	0.0184429	0.0322641	FALSE	FALSE	FALSE	ebi-a-GCST90018935	13	40215134	0.0478	488346	0.7819	Urolithiasis	Urolithiasis	Urolithiasis || ||	TRUE	igd	NA	NA	NA	NA	NA	NA	NA	GCST90199918	Carboxyethyl-gaba levels	13	39640997	0.056199	3.39849e-06	8090	TRUE	reported	textfile	2	1	TRUE
rs75128317	A	T	A	T	0.287952	-0.0915	0.0162269	0.0137212	FALSE	TRUE	FALSE	ebi-a-GCST90018935	3	18100832	0.0836	488346	0.2736	Urolithiasis	Urolithiasis	Urolithiasis || ||	TRUE	igd	NA	NA	NA	NA	NA	NA	NA	GCST90199918	Carboxyethyl-gaba levels	3	18059340	0.0607931	2.1735e-06	8090	TRUE	reported	textfile	2	1	TRUE
rs75761281	G	A	G	A	-1.085	0.0375	0.000989732	0.0520604	FALSE	FALSE	FALSE	ebi-a-GCST90018935	17	69699242	0.0264	488346	0.1562	Urolithiasis	Urolithiasis	Urolithiasis || ||	TRUE	igd	NA	NA	NA	NA	NA	NA	NA	GCST90199918	Carboxyethyl-gaba levels	17	71703101	0.243212	8.15308e-06	8090	TRUE	reported	textfile	2	1	TRUE
rs76212379	T	C	T	C	0.227041	-0.0607	0.0233245	0.0252683	FALSE	FALSE	FALSE	ebi-a-GCST90018935	7	138499898	0.063	488346	0.3358	Urolithiasis	Urolithiasis	Urolithiasis || ||	TRUE	igd	NA	NA	NA	NA	NA	NA	NA	GCST90199918	Carboxyethyl-gaba levels	7	138815153	0.0511034	8.88053e-06	8090	TRUE	reported	textfile	2	1	TRUE
rs7707197	T	G	T	G	-0.142409	0.0088	0.0641425	0.112518	FALSE	FALSE	FALSE	ebi-a-GCST90018935	5	150494130	0.0169	488346	0.6031	Urolithiasis	Urolithiasis	Urolithiasis || ||	TRUE	igd	NA	NA	NA	NA	NA	NA	NA	GCST90199918	Carboxyethyl-gaba levels	5	151114569	0.0311735	4.91796e-06	8090	TRUE	reported	textfile	2	1	TRUE
rs77897163	C	A	C	A	-0.230682	0.0463	0.022595	0.0212523	FALSE	FALSE	FALSE	ebi-a-GCST90018935	18	13450741	0.0673	488346	0.4916	Urolithiasis	Urolithiasis	Urolithiasis || ||	TRUE	igd	NA	NA	NA	NA	NA	NA	NA	GCST90199918	Carboxyethyl-gaba levels	18	13450742	0.0516181	7.85825e-06	8090	TRUE	reported	textfile	2	1	TRUE
rs78022645	T	C	T	C	-0.175046	-0.0275	0.0478374	0.0481357	FALSE	FALSE	FALSE	ebi-a-GCST90018935	11	94774806	0.0433	488346	0.5255	Urolithiasis	Urolithiasis	Urolithiasis || ||	TRUE	igd	NA	NA	NA	NA	NA	NA	NA	GCST90199918	Carboxyethyl-gaba levels	11	95041642	0.0361585	1.29135e-06	8090	TRUE	reported	textfile	2	1	TRUE
rs1000821	T	C	T	C	0.0955501	-0.0048	0.460226	0.402655	FALSE	FALSE	FALSE	ebi-a-GCST90018935	17	74434003	0.0125	488346	0.7042	Urolithiasis	Urolithiasis	Urolithiasis || ||	TRUE	igd	NA	NA	NA	NA	NA	NA	NA	GCST90199657	Sphingosine 1-phosphate levels	17	76437921	0.0152708	3.92298e-10	8246	TRUE	reported	textfile	2	1	TRUE
rs10502344	G	A	G	A	0.190151	0.0971	0.0362631	0.0255974	FALSE	FALSE	FALSE	ebi-a-GCST90018935	18	6107709	0.0492	488346	0.0481804	Urolithiasis	Urolithiasis	Urolithiasis || ||	TRUE	igd	NA	NA	NA	NA	NA	NA	NA	GCST90199657	Sphingosine 1-phosphate levels	18	6107710	0.0413987	4.36607e-06	8246	TRUE	reported	textfile	2	1	TRUE
rs10744901	C	T	C	T	-0.0733906	0.0033	0.317054	0.375151	FALSE	FALSE	FALSE	ebi-a-GCST90018935	12	118145683	0.0116	488346	0.776401	Urolithiasis	Urolithiasis	Urolithiasis || ||	TRUE	igd	NA	NA	NA	NA	NA	NA	NA	GCST90199657	Sphingosine 1-phosphate levels	12	117707878	0.0164198	7.83555e-06	8246	TRUE	reported	textfile	2	1	TRUE
rs10960927	C	T	C	T	0.157515	-0.0075	0.0494112	0.0528877	FALSE	FALSE	FALSE	ebi-a-GCST90018935	9	13072341	0.0417	488346	0.8563	Urolithiasis	Urolithiasis	Urolithiasis || ||	TRUE	igd	NA	NA	NA	NA	NA	NA	NA	GCST90199657	Sphingosine 1-phosphate levels	9	13072342	0.0353441	8.32674e-06	8246	TRUE	reported	textfile	2	1	TRUE
rs115939317	T	C	T	C	0.27762	0.0059	0.0153631	0.015452	FALSE	FALSE	FALSE	ebi-a-GCST90018935	4	114651674	0.0768	488346	0.9384	Urolithiasis	Urolithiasis	Urolithiasis || ||	TRUE	igd	NA	NA	NA	NA	NA	NA	NA	GCST90199657	Sphingosine 1-phosphate levels	4	113730518	0.0620996	7.80146e-06	8246	TRUE	reported	textfile	2	1	TRUE
rs11986857	G	C	G	C	0.147791	0.0188	0.0606116	0.0549781	FALSE	TRUE	FALSE	ebi-a-GCST90018935	8	21040058	0.0314	488346	0.5506	Urolithiasis	Urolithiasis	Urolithiasis || ||	TRUE	igd	NA	NA	NA	NA	NA	NA	NA	GCST90199657	Sphingosine 1-phosphate levels	8	21182547	0.0320867	4.10483e-06	8246	TRUE	reported	textfile	2	1	TRUE
rs138132596	G	A	G	A	0.513535	-0.0317	0.00497814	0.0446229	FALSE	FALSE	FALSE	ebi-a-GCST90018935	5	129644806	0.0203	488346	0.1185	Urolithiasis	Urolithiasis	Urolithiasis || ||	TRUE	igd	NA	NA	NA	NA	NA	NA	NA	GCST90199657	Sphingosine 1-phosphate levels	5	130309113	0.109227	2.58227e-06	8246	TRUE	reported	textfile	2	1	TRUE
rs140079282	A	C	A	C	-0.261606	-0.0309	0.0184262	0.0163869	FALSE	FALSE	FALSE	ebi-a-GCST90018935	3	99166438	0.1012	488346	0.7601	Urolithiasis	Urolithiasis	Urolithiasis || ||	TRUE	igd	NA	NA	NA	NA	NA	NA	NA	GCST90199657	Sphingosine 1-phosphate levels	3	99447594	0.056463	3.60008e-06	8246	TRUE	reported	textfile	2	1	TRUE
rs141116536	C	T	C	T	0.229382	-0.0992	0.0266543	0.0230219	FALSE	FALSE	FALSE	ebi-a-GCST90018935	6	1333169	0.0709	488346	0.1614	Urolithiasis	Urolithiasis	Urolithiasis || ||	TRUE	igd	NA	NA	NA	NA	NA	NA	NA	GCST90199657	Sphingosine 1-phosphate levels	6	1332934	0.0484838	2.233e-06	8246	TRUE	reported	textfile	2	1	TRUE
rs1456759	T	C	T	C	-0.0816351	-0.0116	0.737365	0.775433	FALSE	FALSE	FALSE	ebi-a-GCST90018935	4	31549421	0.0141	488346	0.4104	Urolithiasis	Urolithiasis	Urolithiasis || ||	TRUE	igd	NA	NA	NA	NA	NA	NA	NA	GCST90199657	Sphingosine 1-phosphate levels	4	31547799	0.0173502	2.53695e-06	8246	TRUE	reported	textfile	2	1	TRUE
rs1488103	A	G	A	G	-0.0723142	0.0041	0.393833	0.341107	FALSE	FALSE	FALSE	ebi-a-GCST90018935	3	168925594	0.0124	488346	0.744099	Urolithiasis	Urolithiasis	Urolithiasis || ||	TRUE	igd	NA	NA	NA	NA	NA	NA	NA	GCST90199657	Sphingosine 1-phosphate levels	3	169207806	0.015939	5.70756e-06	8246	TRUE	reported	textfile	2	1	TRUE
rs41397245	A	G	A	G	-0.0776802	-0.0205	0.378124	0.314554	FALSE	FALSE	FALSE	ebi-a-GCST90018935	5	77170663	0.0141	488346	0.1454	Urolithiasis	Urolithiasis	Urolithiasis || ||	TRUE	igd	NA	NA	NA	NA	NA	NA	NA	GCST90199657	Sphingosine 1-phosphate levels	5	77874839	0.0161082	1.41834e-06	8246	TRUE	reported	textfile	2	1	TRUE
rs6493965	G	A	G	A	-0.0718094	-0.0012	0.644609	0.717818	FALSE	FALSE	FALSE	ebi-a-GCST90018935	15	58186161	0.0187	488346	0.948	Urolithiasis	Urolithiasis	Urolithiasis || ||	TRUE	igd	NA	NA	NA	NA	NA	NA	NA	GCST90199657	Sphingosine 1-phosphate levels	15	57893963	0.0160027	7.21237e-06	8246	TRUE	reported	textfile	2	1	TRUE
rs71588370	G	A	G	A	0.184415	-0.0396	0.0394801	0.0415655	FALSE	FALSE	FALSE	ebi-a-GCST90018935	5	104157179	0.0463	488346	0.3931	Urolithiasis	Urolithiasis	Urolithiasis || ||	TRUE	igd	NA	NA	NA	NA	NA	NA	NA	GCST90199657	Sphingosine 1-phosphate levels	5	104821478	0.0392364	2.60043e-06	8246	TRUE	reported	textfile	2	1	TRUE
rs7200047	A	G	A	G	0.0725737	-0.0147	0.49245	0.533776	FALSE	FALSE	FALSE	ebi-a-GCST90018935	16	83151469	0.0117	488346	0.2098	Urolithiasis	Urolithiasis	Urolithiasis || ||	TRUE	igd	NA	NA	NA	NA	NA	NA	NA	GCST90199657	Sphingosine 1-phosphate levels	16	83117864	0.0157374	3.99671e-06	8246	TRUE	reported	textfile	2	1	TRUE
rs9360664	A	G	A	G	-0.0936889	-0.0163	0.1805	0.163451	FALSE	FALSE	FALSE	ebi-a-GCST90018935	6	74041424	0.0161	488346	0.3132	Urolithiasis	Urolithiasis	Urolithiasis || ||	TRUE	igd	NA	NA	NA	NA	NA	NA	NA	GCST90199657	Sphingosine 1-phosphate levels	6	73331701	0.0200697	3.03896e-06	8246	TRUE	reported	textfile	2	1	TRUE
rs9461721	G	A	G	A	-0.256109	-0.0185	0.0262263	0.0279275	FALSE	FALSE	FALSE	ebi-a-GCST90018935	6	31738408	0.0765	488346	0.8086	Urolithiasis	Urolithiasis	Urolithiasis || ||	TRUE	igd	NA	NA	NA	NA	NA	NA	NA	GCST90199657	Sphingosine 1-phosphate levels	6	31770631	0.0478132	8.48745e-08	8246	TRUE	reported	textfile	2	1	TRUE
rs10272463	G	C	G	C	0.0679244	-0.0238	0.354964	0.266481	FALSE	TRUE	FALSE	ebi-a-GCST90018935	7	82428904	0.0168	488346	0.1564	Urolithiasis	Urolithiasis	Urolithiasis || ||	TRUE	igd	NA	NA	NA	NA	NA	NA	NA	GCST90200931	Glycerol to sulfate ratio	7	82799588	0.0145598	3.08292e-06	8176	TRUE	reported	textfile	2	1	TRUE
rs10960835	T	C	T	C	0.0629963	0.0115	0.490523	0.502201	FALSE	FALSE	FALSE	ebi-a-GCST90018935	9	12917730	0.0117	488346	0.3264	Urolithiasis	Urolithiasis	Urolithiasis || ||	TRUE	igd	NA	NA	NA	NA	NA	NA	NA	GCST90200931	Glycerol to sulfate ratio	9	12917731	0.014204	9.20237e-06	8176	TRUE	reported	textfile	2	1	TRUE
rs11176065	T	C	T	C	-0.0695849	0.0223	0.349505	0.353444	FALSE	FALSE	FALSE	ebi-a-GCST90018935	12	66551898	0.0119	488346	0.0613607	Urolithiasis	Urolithiasis	Urolithiasis || ||	TRUE	igd	NA	NA	NA	NA	NA	NA	NA	GCST90200931	Glycerol to sulfate ratio	12	66158118	0.0146488	2.03196e-06	8176	TRUE	reported	textfile	2	1	TRUE
rs112873937	A	G	A	G	0.147286	0.0026	0.0488346	0.0513345	FALSE	FALSE	FALSE	ebi-a-GCST90018935	8	18315905	0.0256	488346	0.9201	Urolithiasis	Urolithiasis	Urolithiasis || ||	TRUE	igd	NA	NA	NA	NA	NA	NA	NA	GCST90200931	Glycerol to sulfate ratio	8	18458395	0.0326234	6.33915e-06	8176	TRUE	reported	textfile	2	1	TRUE
rs114273476	A	C	A	C	0.401454	-0.0856	0.00656764	0.0161935	FALSE	FALSE	FALSE	ebi-a-GCST90018935	19	17216296	0.0374	488346	0.0220201	Urolithiasis	Urolithiasis	Urolithiasis || ||	TRUE	igd	NA	NA	NA	NA	NA	NA	NA	GCST90200931	Glycerol to sulfate ratio	19	17105486	0.0869764	3.91841e-06	8176	TRUE	reported	textfile	2	1	TRUE
rs114376408	A	G	A	G	-0.111935	-0.0097	0.0838323	0.0931654	FALSE	FALSE	FALSE	ebi-a-GCST90018935	5	16576873	0.0323	488346	0.764901	Urolithiasis	Urolithiasis	Urolithiasis || ||	TRUE	igd	NA	NA	NA	NA	NA	NA	NA	GCST90200931	Glycerol to sulfate ratio	5	16576764	0.0253364	9.96383e-06	8176	TRUE	reported	textfile	2	1	TRUE
rs116874771	A	C	A	C	0.187001	0.0738	0.029737	0.0325678	FALSE	FALSE	FALSE	ebi-a-GCST90018935	10	84935738	0.0514	488346	0.1512	Urolithiasis	Urolithiasis	Urolithiasis || ||	TRUE	igd	NA	NA	NA	NA	NA	NA	NA	GCST90200931	Glycerol to sulfate ratio	10	83175982	0.0412626	5.84345e-06	8176	TRUE	reported	textfile	2	1	TRUE
rs118041812	G	A	G	A	0.308188	0.0508	0.0123616	0.0105686	FALSE	FALSE	FALSE	ebi-a-GCST90018935	8	76274823	0.0974	488346	0.602101	Urolithiasis	Urolithiasis	Urolithiasis || ||	TRUE	igd	NA	NA	NA	NA	NA	NA	NA	GCST90200931	Glycerol to sulfate ratio	8	75362588	0.0635033	1.2155e-06	8176	TRUE	reported	textfile	2	1	TRUE
rs139079920	A	G	A	G	-0.250257	0.0353	0.016097	0.0222828	FALSE	FALSE	FALSE	ebi-a-GCST90018935	4	141611141	0.0624	488346	0.5716	Urolithiasis	Urolithiasis	Urolithiasis || ||	TRUE	igd	NA	NA	NA	NA	NA	NA	NA	GCST90200931	Glycerol to sulfate ratio	4	140689987	0.0562331	8.57317e-06	8176	TRUE	reported	textfile	2	1	TRUE
rs142156573	C	A	C	A	-0.30223	-0.0598	0.0144828	0.0160171	FALSE	FALSE	FALSE	ebi-a-GCST90018935	1	8909247	0.1114	488346	0.5913	Urolithiasis	Urolithiasis	Urolithiasis || ||	TRUE	igd	NA	NA	NA	NA	NA	NA	NA	GCST90200931	Glycerol to sulfate ratio	1	8849188	0.059141	3.21587e-07	8176	TRUE	reported	textfile	2	1	TRUE
rs1632215	A	G	A	G	-0.0700727	0.0051	0.658984	0.567804	FALSE	FALSE	FALSE	ebi-a-GCST90018935	13	27311246	0.0117	488346	0.662	Urolithiasis	Urolithiasis	Urolithiasis || ||	TRUE	igd	NA	NA	NA	NA	NA	NA	NA	GCST90200931	Glycerol to sulfate ratio	13	26737109	0.0151983	4.01577e-06	8176	TRUE	reported	textfile	2	1	TRUE
rs2306885	C	A	C	A	-0.115653	0.0214	0.0983948	0.157592	FALSE	FALSE	FALSE	ebi-a-GCST90018935	12	95656522	0.0138	488346	0.1202	Urolithiasis	Urolithiasis	Urolithiasis || ||	TRUE	igd	NA	NA	NA	NA	NA	NA	NA	GCST90200931	Glycerol to sulfate ratio	12	95262746	0.0235655	9.21306e-07	8176	TRUE	reported	textfile	2	1	TRUE
rs282729	C	A	C	A	0.079684	-0.0122	0.234286	0.211106	FALSE	FALSE	FALSE	ebi-a-GCST90018935	4	59481067	0.0152	488346	0.4223	Urolithiasis	Urolithiasis	Urolithiasis || ||	TRUE	igd	NA	NA	NA	NA	NA	NA	NA	GCST90200931	Glycerol to sulfate ratio	4	58614902	0.0163632	1.11768e-06	8176	TRUE	reported	textfile	2	1	TRUE
rs2846070	A	C	A	C	-0.100858	-0.011	0.111869	0.102231	FALSE	FALSE	FALSE	ebi-a-GCST90018935	11	76004761	0.0193	488346	0.5692	Urolithiasis	Urolithiasis	Urolithiasis || ||	TRUE	igd	NA	NA	NA	NA	NA	NA	NA	GCST90200931	Glycerol to sulfate ratio	11	76293717	0.0222178	5.63808e-06	8176	TRUE	reported	textfile	2	1	TRUE
rs34437475	A	G	A	G	0.0785341	0.0258	0.2	0.15126	FALSE	FALSE	FALSE	ebi-a-GCST90018935	21	28274812	0.022	488346	0.2397	Urolithiasis	Urolithiasis	Urolithiasis || ||	TRUE	igd	NA	NA	NA	NA	NA	NA	NA	GCST90200931	Glycerol to sulfate ratio	21	26902493	0.017477	7.00363e-06	8176	TRUE	reported	textfile	2	1	TRUE
rs35408848	A	G	A	G	0.0881991	0.0085	0.166687	0.180366	FALSE	FALSE	FALSE	ebi-a-GCST90018935	8	9809042	0.0155	488346	0.583201	Urolithiasis	Urolithiasis	Urolithiasis || ||	TRUE	igd	NA	NA	NA	NA	NA	NA	NA	GCST90200931	Glycerol to sulfate ratio	8	9951532	0.0189635	3.30328e-06	8176	TRUE	reported	textfile	2	1	TRUE
rs55928195	C	G	C	G	-0.325888	-0.0553	0.00907307	0.0170728	FALSE	TRUE	FALSE	ebi-a-GCST90018935	9	134270726	0.061	488346	0.3646	Urolithiasis	Urolithiasis	Urolithiasis || ||	TRUE	igd	NA	NA	NA	NA	NA	NA	NA	GCST90200931	Glycerol to sulfate ratio	9	131395339	0.0736454	9.63974e-06	8176	TRUE	reported	textfile	2	1	TRUE
rs56040563	T	C	T	C	0.111538	-0.018	0.107815	0.10512	FALSE	FALSE	FALSE	ebi-a-GCST90018935	3	132702923	0.0318	488346	0.5713	Urolithiasis	Urolithiasis	Urolithiasis || ||	TRUE	igd	NA	NA	NA	NA	NA	NA	NA	GCST90200931	Glycerol to sulfate ratio	3	132984079	0.0229083	1.12226e-06	8176	TRUE	reported	textfile	2	1	TRUE
rs61942622	G	T	G	T	-0.116684	-0.0535	0.0823025	0.0792363	FALSE	FALSE	FALSE	ebi-a-GCST90018935	12	111010642	0.0345	488346	0.1211	Urolithiasis	Urolithiasis	Urolithiasis || ||	TRUE	igd	NA	NA	NA	NA	NA	NA	NA	GCST90200931	Glycerol to sulfate ratio	12	110572837	0.0254146	4.40667e-06	8176	TRUE	reported	textfile	2	1	TRUE
rs62018653	C	T	C	T	0.138383	0.0103	0.0578766	0.0640484	FALSE	FALSE	FALSE	ebi-a-GCST90018935	15	95512519	0.0241	488346	0.6688	Urolithiasis	Urolithiasis	Urolithiasis || ||	TRUE	igd	NA	NA	NA	NA	NA	NA	NA	GCST90200931	Glycerol to sulfate ratio	15	94969290	0.0300104	4.00374e-06	8176	TRUE	reported	textfile	2	1	TRUE
rs6790404	T	G	T	G	0.20007	0.0631	0.0250308	0.0216321	FALSE	FALSE	FALSE	ebi-a-GCST90018935	3	172366647	0.0696	488346	0.3644	Urolithiasis	Urolithiasis	Urolithiasis || ||	TRUE	igd	NA	NA	NA	NA	NA	NA	NA	GCST90200931	Glycerol to sulfate ratio	3	172648857	0.0445981	7.25467e-06	8176	TRUE	reported	textfile	2	1	TRUE
rs7241147	C	G	C	G	-0.145593	0.0131	0.931995	0.923627	FALSE	TRUE	FALSE	ebi-a-GCST90018935	18	59299665	0.0342	488346	0.701799	Urolithiasis	Urolithiasis	Urolithiasis || ||	TRUE	igd	NA	NA	NA	NA	NA	NA	NA	GCST90200931	Glycerol to sulfate ratio	18	61632432	0.0286406	3.70611e-07	8176	TRUE	reported	textfile	2	1	TRUE
rs7496008	G	C	G	C	-0.0716155	-0.0187	0.607655	0.612996	FALSE	TRUE	FALSE	ebi-a-GCST90018935	15	70837678	0.0121	488346	0.1225	Urolithiasis	Urolithiasis	Urolithiasis || ||	TRUE	igd	NA	NA	NA	NA	NA	NA	NA	GCST90200931	Glycerol to sulfate ratio	15	70545339	0.0149896	1.77333e-06	8176	TRUE	reported	textfile	2	1	TRUE
rs7662677	G	A	G	A	0.0627138	0.0127	0.555888	0.551308	FALSE	FALSE	FALSE	ebi-a-GCST90018935	4	182565693	0.0114	488346	0.2672	Urolithiasis	Urolithiasis	Urolithiasis || ||	TRUE	igd	NA	NA	NA	NA	NA	NA	NA	GCST90200931	Glycerol to sulfate ratio	4	181644540	0.014098	8.65056e-06	8176	TRUE	reported	textfile	2	1	TRUE
rs79800012	C	T	C	T	-0.41763	-0.0584	0.00593853	0.00534381	FALSE	FALSE	FALSE	ebi-a-GCST90018935	6	115193700	0.1752	488346	0.738999	Urolithiasis	Urolithiasis	Urolithiasis || ||	TRUE	igd	NA	NA	NA	NA	NA	NA	NA	GCST90200931	Glycerol to sulfate ratio	6	114872536	0.0903535	3.79736e-06	8176	TRUE	reported	textfile	2	1	TRUE
rs10164764	A	G	A	G	-0.173882	0.0026	0.0418385	0.0350713	FALSE	FALSE	FALSE	ebi-a-GCST90018935	2	165462231	0.0339	488346	0.94	Urolithiasis	Urolithiasis	Urolithiasis || ||	TRUE	igd	NA	NA	NA	NA	NA	NA	NA	GCST90199715	Myristoleate (14:1n5) levels	2	164605721	0.035576	1.02069e-06	8255	TRUE	reported	textfile	2	1	TRUE
rs113020642	C	T	C	T	-0.210761	7e-04	0.0271161	0.0306938	FALSE	FALSE	FALSE	ebi-a-GCST90018935	4	153254772	0.059	488346	0.9901	Urolithiasis	Urolithiasis	Urolithiasis || ||	TRUE	igd	NA	NA	NA	NA	NA	NA	NA	GCST90199715	Myristoleate (14:1n5) levels	4	152333620	0.044548	2.23312e-06	8255	TRUE	reported	textfile	2	1	TRUE
rs113915691	A	G	A	G	-0.142685	0.0055	0.0626686	0.0772938	FALSE	FALSE	FALSE	ebi-a-GCST90018935	19	56759751	0.0342	488346	0.8718	Urolithiasis	Urolithiasis	Urolithiasis || ||	TRUE	igd	NA	NA	NA	NA	NA	NA	NA	GCST90199715	Myristoleate (14:1n5) levels	19	56248382	0.0291296	9.66861e-07	8255	TRUE	reported	textfile	2	1	TRUE
rs115386728	A	C	A	C	0.185923	-0.1074	0.0286234	0.022788	FALSE	FALSE	FALSE	ebi-a-GCST90018935	2	229488736	0.0657	488346	0.1021	Urolithiasis	Urolithiasis	Urolithiasis || ||	TRUE	igd	NA	NA	NA	NA	NA	NA	NA	GCST90199715	Myristoleate (14:1n5) levels	2	228624020	0.0420823	9.95861e-06	8255	TRUE	reported	textfile	2	1	TRUE
rs116885450	T	C	T	C	-0.155588	-0.1089	0.0436344	0.01615	FALSE	FALSE	FALSE	ebi-a-GCST90018935	14	38057559	0.1081	488346	0.3137	Urolithiasis	Urolithiasis	Urolithiasis || ||	TRUE	igd	NA	NA	NA	NA	NA	NA	NA	GCST90199715	Myristoleate (14:1n5) levels	14	37588354	0.035151	9.5881e-06	8255	TRUE	reported	textfile	2	1	TRUE
rs12497825	T	A	T	A	-0.0737116	0.0037	0.644488	0.66041	FALSE	TRUE	FALSE	ebi-a-GCST90018935	3	47669547	0.0204	488346	0.8562	Urolithiasis	Urolithiasis	Urolithiasis || ||	TRUE	igd	NA	NA	NA	NA	NA	NA	NA	GCST90199715	Myristoleate (14:1n5) levels	3	47628057	0.0150861	1.02868e-06	8255	TRUE	reported	textfile	2	1	TRUE
rs1422881	T	C	T	C	-0.0701876	-0.0176	0.453304	0.4661	FALSE	FALSE	FALSE	ebi-a-GCST90018935	5	158865801	0.0114	488346	0.1225	Urolithiasis	Urolithiasis	Urolithiasis || ||	TRUE	igd	NA	NA	NA	NA	NA	NA	NA	GCST90199715	Myristoleate (14:1n5) levels	5	159438793	0.0144292	1.14877e-06	8255	TRUE	reported	textfile	2	1	TRUE
rs143706129	A	G	A	G	-0.131294	-0.0295	0.0690223	0.0652398	FALSE	FALSE	FALSE	ebi-a-GCST90018935	2	230887128	0.0383	488346	0.442	Urolithiasis	Urolithiasis	Urolithiasis || ||	TRUE	igd	NA	NA	NA	NA	NA	NA	NA	GCST90199715	Myristoleate (14:1n5) levels	2	230022412	0.0278821	2.49039e-06	8255	TRUE	reported	textfile	2	1	TRUE
rs148890850	T	C	T	C	0.18222	-0.0654	0.0306554	0.0434158	FALSE	FALSE	FALSE	ebi-a-GCST90018935	9	33336478	0.0446	488346	0.143	Urolithiasis	Urolithiasis	Urolithiasis || ||	TRUE	igd	NA	NA	NA	NA	NA	NA	NA	GCST90199715	Myristoleate (14:1n5) levels	9	33336480	0.0411292	9.40481e-06	8255	TRUE	reported	textfile	2	1	TRUE
rs180670669	A	G	A	G	0.150671	0.0212	0.0648114	0.0661032	FALSE	FALSE	FALSE	ebi-a-GCST90018935	12	71163635	0.0379	488346	0.5766	Urolithiasis	Urolithiasis	Urolithiasis || ||	TRUE	igd	NA	NA	NA	NA	NA	NA	NA	GCST90199715	Myristoleate (14:1n5) levels	12	70769855	0.0289097	1.87049e-07	8255	TRUE	reported	textfile	2	1	TRUE
rs182193976	A	G	A	G	-0.286231	0.0458	0.0125228	0.0116981	FALSE	FALSE	FALSE	ebi-a-GCST90018935	11	82439862	0.1209	488346	0.704601	Urolithiasis	Urolithiasis	Urolithiasis || ||	TRUE	igd	NA	NA	NA	NA	NA	NA	NA	GCST90199715	Myristoleate (14:1n5) levels	11	82728820	0.0633995	6.34035e-06	8255	TRUE	reported	textfile	2	1	TRUE
rs2371397	A	G	A	G	-0.0705478	0.0019	0.383953	0.479356	FALSE	FALSE	FALSE	ebi-a-GCST90018935	7	144101502	0.0125	488346	0.8792	Urolithiasis	Urolithiasis	Urolithiasis || ||	TRUE	igd	NA	NA	NA	NA	NA	NA	NA	GCST90199715	Myristoleate (14:1n5) levels	7	144404409	0.0147874	1.83486e-06	8255	TRUE	reported	textfile	2	1	TRUE
rs291035	A	C	A	C	0.0867177	0.008	0.166768	0.216088	FALSE	FALSE	FALSE	ebi-a-GCST90018935	15	95638952	0.0132	488346	0.544201	Urolithiasis	Urolithiasis	Urolithiasis || ||	TRUE	igd	NA	NA	NA	NA	NA	NA	NA	GCST90199715	Myristoleate (14:1n5) levels	15	95095723	0.0190835	5.51661e-06	8255	TRUE	reported	textfile	2	1	TRUE
rs4657374	T	A	T	A	0.0737841	-0.0157	0.304108	0.290528	FALSE	TRUE	FALSE	ebi-a-GCST90018935	1	164760618	0.0127	488346	0.2151	Urolithiasis	Urolithiasis	Urolithiasis || ||	TRUE	igd	NA	NA	NA	NA	NA	NA	NA	GCST90199715	Myristoleate (14:1n5) levels	1	164791381	0.0155331	2.0328e-06	8255	TRUE	reported	textfile	2	1	TRUE
rs603424	A	G	A	G	-0.0971173	-0.0208	0.175518	0.120649	FALSE	FALSE	FALSE	ebi-a-GCST90018935	10	102075479	0.0223	488346	0.3512	Urolithiasis	Urolithiasis	Urolithiasis || ||	TRUE	igd	NA	NA	NA	NA	NA	NA	NA	GCST90199715	Myristoleate (14:1n5) levels	10	100315722	0.0185985	1.7722e-07	8255	TRUE	reported	textfile	2	1	TRUE
rs621211	C	T	C	T	0.0659414	0.0065	0.408704	0.504813	FALSE	FALSE	FALSE	ebi-a-GCST90018935	9	29535541	0.012	488346	0.5888	Urolithiasis	Urolithiasis	Urolithiasis || ||	TRUE	igd	NA	NA	NA	NA	NA	NA	NA	GCST90199715	Myristoleate (14:1n5) levels	9	29535543	0.0144655	5.15159e-06	8255	TRUE	reported	textfile	2	1	TRUE
rs62316458	A	T	A	T	-0.0780658	0.0059	0.205347	0.226471	FALSE	TRUE	FALSE	ebi-a-GCST90018935	4	88783571	0.0131	488346	0.654699	Urolithiasis	Urolithiasis	Urolithiasis || ||	TRUE	igd	NA	NA	NA	NA	NA	NA	NA	GCST90199715	Myristoleate (14:1n5) levels	4	87862419	0.0175796	8.9669e-06	8255	TRUE	reported	textfile	2	1	TRUE
rs74359901	T	A	T	A	0.167804	0.0359	0.0501243	0.0568165	FALSE	TRUE	FALSE	ebi-a-GCST90018935	4	163954974	0.0438	488346	0.4124	Urolithiasis	Urolithiasis	Urolithiasis || ||	TRUE	igd	NA	NA	NA	NA	NA	NA	NA	GCST90199715	Myristoleate (14:1n5) levels	4	163033822	0.0338264	7.02277e-07	8255	TRUE	reported	textfile	2	1	TRUE
rs78325276	C	T	C	T	-0.106697	0.0124	0.100364	0.106295	FALSE	FALSE	FALSE	ebi-a-GCST90018935	6	81229876	0.0304	488346	0.6832	Urolithiasis	Urolithiasis	Urolithiasis || ||	TRUE	igd	NA	NA	NA	NA	NA	NA	NA	GCST90199715	Myristoleate (14:1n5) levels	6	80520159	0.0236829	6.62972e-06	8255	TRUE	reported	textfile	2	1	TRUE
rs80053496	A	G	A	G	-0.219127	0.0707	0.0209142	0.021932	FALSE	FALSE	FALSE	ebi-a-GCST90018935	21	40573870	0.0663	488346	0.2861	Urolithiasis	Urolithiasis	Urolithiasis || ||	TRUE	igd	NA	NA	NA	NA	NA	NA	NA	GCST90199715	Myristoleate (14:1n5) levels	21	39201944	0.0491706	8.33207e-06	8255	TRUE	reported	textfile	2	1	TRUE
rs8024577	T	C	T	C	-0.0687812	0.003	0.655638	0.525818	FALSE	FALSE	FALSE	ebi-a-GCST90018935	15	52483377	0.0135	488346	0.8257	Urolithiasis	Urolithiasis	Urolithiasis || ||	TRUE	igd	NA	NA	NA	NA	NA	NA	NA	GCST90199715	Myristoleate (14:1n5) levels	15	52191180	0.0146636	2.72394e-06	8255	TRUE	reported	textfile	2	1	TRUE
rs10008401	C	T	C	T	0.0800086	-0.0097	0.609542	0.615853	FALSE	FALSE	FALSE	ebi-a-GCST90018935	4	117779937	0.0117	488346	0.406	Urolithiasis	Urolithiasis	Urolithiasis || ||	TRUE	igd	NA	NA	NA	NA	NA	NA	NA	GCST90199633	Suberate (C8-DC) levels	4	116858781	0.0170477	2.68944e-06	6902	TRUE	reported	textfile	2	1	TRUE
rs11158833	G	A	G	A	-0.0922378	0.003	0.759084	0.724247	FALSE	FALSE	FALSE	ebi-a-GCST90018935	14	70578411	0.0123	488346	0.8107	Urolithiasis	Urolithiasis	Urolithiasis || ||	TRUE	igd	NA	NA	NA	NA	NA	NA	NA	GCST90199633	Suberate (C8-DC) levels	14	70111694	0.0196709	2.74475e-06	6902	TRUE	reported	textfile	2	1	TRUE
rs11705994	T	C	T	C	0.218723	-0.0704	0.0297142	0.0487551	FALSE	FALSE	FALSE	ebi-a-GCST90018935	3	73368081	0.0423	488346	0.0965606	Urolithiasis	Urolithiasis	Urolithiasis || ||	TRUE	igd	NA	NA	NA	NA	NA	NA	NA	GCST90199633	Suberate (C8-DC) levels	3	73318930	0.0493421	9.30183e-06	6902	TRUE	reported	textfile	2	1	TRUE
rs117499033	G	A	G	A	0.30721	-0.0089	0.0142545	0.0152163	FALSE	FALSE	FALSE	ebi-a-GCST90018935	18	42578174	0.0761	488346	0.9071	Urolithiasis	Urolithiasis	Urolithiasis || ||	TRUE	igd	NA	NA	NA	NA	NA	NA	NA	GCST90199633	Suberate (C8-DC) levels	18	44998209	0.0691456	8.87382e-06	6902	TRUE	reported	textfile	2	1	TRUE
rs12555229	G	C	G	C	-0.0955533	0.004	0.250852	0.281587	FALSE	TRUE	FALSE	ebi-a-GCST90018935	9	138679911	0.0206	488346	0.8464	Urolithiasis	Urolithiasis	Urolithiasis || ||	TRUE	igd	NA	NA	NA	NA	NA	NA	NA	GCST90199633	Suberate (C8-DC) levels	9	135788065	0.0196317	1.13142e-06	6902	TRUE	reported	textfile	2	1	TRUE
rs140580838	A	G	A	G	0.308493	-0.0126	0.0145645	0.0173721	FALSE	FALSE	FALSE	ebi-a-GCST90018935	8	109989934	0.0717	488346	0.86	Urolithiasis	Urolithiasis	Urolithiasis || ||	TRUE	igd	NA	NA	NA	NA	NA	NA	NA	GCST90199633	Suberate (C8-DC) levels	8	108977705	0.0695392	9.15411e-06	6902	TRUE	reported	textfile	2	1	TRUE
rs141183746	C	A	C	A	0.161019	0.031	0.0572184	0.0629417	FALSE	FALSE	FALSE	ebi-a-GCST90018935	6	164343235	0.0385	488346	0.4206	Urolithiasis	Urolithiasis	Urolithiasis || ||	TRUE	igd	NA	NA	NA	NA	NA	NA	NA	GCST90199633	Suberate (C8-DC) levels	6	163922203	0.0364413	9.93437e-06	6902	TRUE	reported	textfile	2	1	TRUE
rs145406199	A	G	A	G	0.37263	-0.1933	0.0101441	0.00816724	FALSE	FALSE	FALSE	ebi-a-GCST90018935	1	107803186	0.1117	488346	0.0836103	Urolithiasis	Urolithiasis	Urolithiasis || ||	TRUE	igd	NA	NA	NA	NA	NA	NA	NA	GCST90199633	Suberate (C8-DC) levels	1	107260564	0.0837642	8.64482e-06	6902	TRUE	reported	textfile	2	1	TRUE
rs146529314	G	T	G	T	0.336938	0.0603	0.0147642	0.0126153	FALSE	FALSE	FALSE	ebi-a-GCST90018935	7	105648375	0.0994	488346	0.5443	Urolithiasis	Urolithiasis	Urolithiasis || ||	TRUE	igd	NA	NA	NA	NA	NA	NA	NA	GCST90199633	Suberate (C8-DC) levels	7	106007929	0.0697181	1.34585e-06	6902	TRUE	reported	textfile	2	1	TRUE
rs148863405	C	G	C	G	0.798698	-0.048	0.00217928	0.0106634	FALSE	TRUE	FALSE	ebi-a-GCST90018935	9	16581527	0.0764	488346	0.53	Urolithiasis	Urolithiasis	Urolithiasis || ||	TRUE	igd	NA	NA	NA	NA	NA	NA	NA	GCST90199633	Suberate (C8-DC) levels	9	16581529	0.178207	7.40014e-06	6902	TRUE	reported	textfile	2	1	TRUE
rs1551619	T	C	T	C	-0.0957862	-0.0052	0.230903	0.19252	FALSE	FALSE	FALSE	ebi-a-GCST90018935	17	73885805	0.0153	488346	0.734	Urolithiasis	Urolithiasis	Urolithiasis || ||	TRUE	igd	NA	NA	NA	NA	NA	NA	NA	GCST90199633	Suberate (C8-DC) levels	17	75889724	0.0197795	1.28083e-06	6902	TRUE	reported	textfile	2	1	TRUE
rs17738405	C	T	C	T	-0.193637	0.0086	0.0453877	0.0414637	FALSE	FALSE	FALSE	ebi-a-GCST90018935	7	3275523	0.0507	488346	0.8659	Urolithiasis	Urolithiasis	Urolithiasis || ||	TRUE	igd	NA	NA	NA	NA	NA	NA	NA	GCST90199633	Suberate (C8-DC) levels	7	3235891	0.0395206	9.60098e-07	6902	TRUE	reported	textfile	2	1	TRUE
rs189725310	T	C	T	C	-0.167962	0.0587	0.0547126	0.055465	FALSE	FALSE	FALSE	ebi-a-GCST90018935	2	209613230	0.0407	488346	0.1491	Urolithiasis	Urolithiasis	Urolithiasis || ||	TRUE	igd	NA	NA	NA	NA	NA	NA	NA	GCST90199633	Suberate (C8-DC) levels	2	208748506	0.0363969	3.9362e-06	6902	TRUE	reported	textfile	2	1	TRUE
rs191920017	A	G	A	G	-0.399312	-0.0752	0.00922782	0.001558	FALSE	FALSE	FALSE	ebi-a-GCST90018935	22	22632026	0.3631	488346	0.8359	Urolithiasis	Urolithiasis	Urolithiasis || ||	TRUE	igd	NA	NA	NA	NA	NA	NA	NA	GCST90199633	Suberate (C8-DC) levels	22	22277644	0.0879247	5.58496e-06	6902	TRUE	reported	textfile	2	1	TRUE
rs34357043	G	T	G	T	0.266628	0.0176	0.0233082	0.0275942	FALSE	FALSE	FALSE	ebi-a-GCST90018935	4	31927358	0.0549	488346	0.7488	Urolithiasis	Urolithiasis	Urolithiasis || ||	TRUE	igd	NA	NA	NA	NA	NA	NA	NA	GCST90199633	Suberate (C8-DC) levels	4	31925736	0.0551228	1.31829e-06	6902	TRUE	reported	textfile	2	1	TRUE
rs35904890	T	C	T	C	-0.227287	0.0029	0.0284364	0.0276969	FALSE	FALSE	FALSE	ebi-a-GCST90018935	11	8670776	0.0593	488346	0.9615	Urolithiasis	Urolithiasis	Urolithiasis || ||	TRUE	igd	NA	NA	NA	NA	NA	NA	NA	GCST90199633	Suberate (C8-DC) levels	11	8649229	0.0499103	5.26594e-06	6902	TRUE	reported	textfile	2	1	TRUE
rs4689177	T	C	T	C	0.108829	-0.0055	0.144896	0.164703	FALSE	FALSE	FALSE	ebi-a-GCST90018935	4	4594474	0.0149	488346	0.7094	Urolithiasis	Urolithiasis	Urolithiasis || ||	TRUE	igd	NA	NA	NA	NA	NA	NA	NA	GCST90199633	Suberate (C8-DC) levels	4	4592747	0.023723	4.48615e-06	6902	TRUE	reported	textfile	2	1	TRUE
rs4695288	T	C	T	C	0.200323	0.0343	0.965304	0.973641	FALSE	FALSE	FALSE	ebi-a-GCST90018935	4	47854773	0.0614	488346	0.5765	Urolithiasis	Urolithiasis	Urolithiasis || ||	TRUE	igd	NA	NA	NA	NA	NA	NA	NA	GCST90199633	Suberate (C8-DC) levels	4	47852756	0.0453191	9.85766e-06	6902	TRUE	reported	textfile	2	1	TRUE
rs539316238	T	C	T	C	-0.273918	0.0748	0.0202821	0.0254358	FALSE	FALSE	FALSE	ebi-a-GCST90018935	6	18011697	0.0574	488346	0.1921	Urolithiasis	Urolithiasis	Urolithiasis || ||	TRUE	igd	NA	NA	NA	NA	NA	NA	NA	GCST90199633	Suberate (C8-DC) levels	6	18011466	0.059083	3.54953e-06	6902	TRUE	reported	textfile	2	1	TRUE
rs6914551	C	T	C	T	-0.366135	0.0319	0.011276	0.0717809	FALSE	FALSE	FALSE	ebi-a-GCST90018935	6	107134706	0.0173	488346	0.06475	Urolithiasis	Urolithiasis	Urolithiasis || ||	TRUE	igd	NA	NA	NA	NA	NA	NA	NA	GCST90199633	Suberate (C8-DC) levels	6	106686831	0.0791195	3.69883e-06	6902	TRUE	reported	textfile	2	1	TRUE
rs6923178	G	C	G	C	0.121756	-0.0051	0.119895	0.105192	FALSE	TRUE	FALSE	ebi-a-GCST90018935	6	80393740	0.0243	488346	0.835	Urolithiasis	Urolithiasis	Urolithiasis || ||	TRUE	igd	NA	NA	NA	NA	NA	NA	NA	GCST90199633	Suberate (C8-DC) levels	6	79684023	0.025941	2.68478e-06	6902	TRUE	reported	textfile	2	1	TRUE
rs72777931	A	G	A	G	0.336072	-0.0017	0.0147465	0.0217207	FALSE	FALSE	FALSE	ebi-a-GCST90018935	16	23868994	0.0603	488346	0.9781	Urolithiasis	Urolithiasis	Urolithiasis || ||	TRUE	igd	NA	NA	NA	NA	NA	NA	NA	GCST90199633	Suberate (C8-DC) levels	16	23857673	0.0690214	1.12109e-06	6902	TRUE	reported	textfile	2	1	TRUE
rs7616744	A	G	A	G	-0.0876962	-0.0093	0.223816	0.214157	FALSE	FALSE	FALSE	ebi-a-GCST90018935	3	24781687	0.0152	488346	0.542099	Urolithiasis	Urolithiasis	Urolithiasis || ||	TRUE	igd	NA	NA	NA	NA	NA	NA	NA	GCST90199633	Suberate (C8-DC) levels	3	24740196	0.0198179	9.63944e-06	6902	TRUE	reported	textfile	2	1	TRUE
rs78440527	G	A	G	A	0.199278	-0.0285	0.0359116	0.0304991	FALSE	FALSE	FALSE	ebi-a-GCST90018935	4	102786047	0.0567	488346	0.6155	Urolithiasis	Urolithiasis	Urolithiasis || ||	TRUE	igd	NA	NA	NA	NA	NA	NA	NA	GCST90199633	Suberate (C8-DC) levels	4	101864890	0.0447114	8.31185e-06	6902	TRUE	reported	textfile	2	1	TRUE
rs848290	T	A	T	A	-0.165088	-0.0446	0.068549	0.0630586	FALSE	TRUE	FALSE	ebi-a-GCST90018935	2	58389182	0.0398	488346	0.2633	Urolithiasis	Urolithiasis	Urolithiasis || ||	TRUE	igd	NA	NA	NA	NA	NA	NA	NA	GCST90199633	Suberate (C8-DC) levels	2	58162047	0.0330302	5.79013e-07	6902	TRUE	reported	textfile	2	1	TRUE
rs9313297	G	A	G	A	0.0991772	-0.0033	0.172813	0.188131	FALSE	FALSE	FALSE	ebi-a-GCST90018935	5	165405228	0.014	488346	0.8144	Urolithiasis	Urolithiasis	Urolithiasis || ||	TRUE	igd	NA	NA	NA	NA	NA	NA	NA	GCST90199633	Suberate (C8-DC) levels	5	165978223	0.0219344	6.13931e-06	6902	TRUE	reported	textfile	2	1	TRUE
rs9406110	A	G	A	G	-0.0894199	0.0144	0.229681	0.259587	FALSE	FALSE	FALSE	ebi-a-GCST90018935	6	8237195	0.0125	488346	0.2473	Urolithiasis	Urolithiasis	Urolithiasis || ||	TRUE	igd	NA	NA	NA	NA	NA	NA	NA	GCST90199633	Suberate (C8-DC) levels	6	8236962	0.0200898	8.54658e-06	6902	TRUE	reported	textfile	2	1	TRUE
rs10008952	T	G	T	G	-0.0785743	0.0155	0.296299	0.495701	FALSE	FALSE	FALSE	ebi-a-GCST90018935	4	114330615	0.0175	488346	0.3768	Urolithiasis	Urolithiasis	Urolithiasis || ||	TRUE	igd	NA	NA	NA	NA	NA	NA	NA	GCST90200906	2'-deoxyuridine to cytidine ratio	4	113409459	0.0176208	8.22747e-06	7410	TRUE	reported	textfile	2	1	TRUE
rs11113828	A	C	A	C	-0.0739254	0.0022	0.369187	0.377593	FALSE	FALSE	FALSE	ebi-a-GCST90018935	12	108738806	0.0116	488346	0.8475	Urolithiasis	Urolithiasis	Urolithiasis || ||	TRUE	igd	NA	NA	NA	NA	NA	NA	NA	GCST90200906	2'-deoxyuridine to cytidine ratio	12	108345029	0.0164569	7.05326e-06	7410	TRUE	reported	textfile	2	1	TRUE
rs111782287	T	A	T	A	0.216098	-0.0132	0.0286874	0.0213314	FALSE	TRUE	FALSE	ebi-a-GCST90018935	3	37065169	0.0704	488346	0.8514	Urolithiasis	Urolithiasis	Urolithiasis || ||	TRUE	igd	NA	NA	NA	NA	NA	NA	NA	GCST90200906	2'-deoxyuridine to cytidine ratio	3	37023678	0.0476029	5.63618e-06	7410	TRUE	reported	textfile	2	1	TRUE
rs112300176	A	G	A	G	0.149748	-0.0246	0.0648288	0.0698831	FALSE	FALSE	FALSE	ebi-a-GCST90018935	1	120092288	0.0537	488346	0.6477	Urolithiasis	Urolithiasis	Urolithiasis || ||	TRUE	igd	NA	NA	NA	NA	NA	NA	NA	GCST90200906	2'-deoxyuridine to cytidine ratio	1	119549665	0.0326135	4.39841e-06	7410	TRUE	reported	textfile	2	1	TRUE
rs113355690	T	C	T	C	-0.357174	-0.02	0.0108741	0.0213061	FALSE	FALSE	FALSE	ebi-a-GCST90018935	16	599283	0.0648	488346	0.757699	Urolithiasis	Urolithiasis	Urolithiasis || ||	TRUE	igd	NA	NA	NA	NA	NA	NA	NA	GCST90200906	2'-deoxyuridine to cytidine ratio	16	549283	0.0760301	2.62988e-06	7410	TRUE	reported	textfile	2	1	TRUE
rs116556966	G	T	G	T	-0.166019	-0.0168	0.0519613	0.0559323	FALSE	FALSE	FALSE	ebi-a-GCST90018935	2	76664959	0.04	488346	0.675	Urolithiasis	Urolithiasis	Urolithiasis || ||	TRUE	igd	NA	NA	NA	NA	NA	NA	NA	GCST90200906	2'-deoxyuridine to cytidine ratio	2	76437833	0.0358631	3.66978e-06	7410	TRUE	reported	textfile	2	1	TRUE
rs116906001	A	G	A	G	0.442827	-0.1378	0.00656204	0.00436363	FALSE	FALSE	FALSE	ebi-a-GCST90018935	11	121639857	0.1661	488346	0.4069	Urolithiasis	Urolithiasis	Urolithiasis || ||	TRUE	igd	NA	NA	NA	NA	NA	NA	NA	GCST90200906	2'-deoxyuridine to cytidine ratio	11	121769149	0.0974639	5.53271e-06	7410	TRUE	reported	textfile	2	1	TRUE
rs117823060	A	C	A	C	-0.373887	-0.0715	0.0107659	0.0147126	FALSE	FALSE	FALSE	ebi-a-GCST90018935	11	5025559	0.0805	488346	0.3741	Urolithiasis	Urolithiasis	Urolithiasis || ||	TRUE	igd	NA	NA	NA	NA	NA	NA	NA	GCST90200906	2'-deoxyuridine to cytidine ratio	11	5004329	0.0774768	1.39446e-06	7410	TRUE	reported	textfile	2	1	TRUE
rs12913954	C	T	C	T	-0.326167	-0.1301	0.0130135	0.01568	FALSE	FALSE	FALSE	ebi-a-GCST90018935	15	95878230	0.114	488346	0.2538	Urolithiasis	Urolithiasis	Urolithiasis || ||	TRUE	igd	NA	NA	NA	NA	NA	NA	NA	GCST90200906	2'-deoxyuridine to cytidine ratio	15	95335001	0.0713818	4.89286e-06	7410	TRUE	reported	textfile	2	1	TRUE
rs131794	C	A	C	A	-0.181284	0.0066	0.779316	0.839871	FALSE	FALSE	FALSE	ebi-a-GCST90018935	22	50971752	0.0191	488346	0.728201	Urolithiasis	Urolithiasis	Urolithiasis || ||	TRUE	igd	NA	NA	NA	NA	NA	NA	NA	GCST90200906	2'-deoxyuridine to cytidine ratio	22	50533323	0.0190013	1.4198e-21	7410	TRUE	reported	textfile	2	1	TRUE
rs138880106	G	C	G	C	-0.294316	-0.0125	0.0149162	0.026545	FALSE	TRUE	FALSE	ebi-a-GCST90018935	3	107071289	0.0523	488346	0.8102	Urolithiasis	Urolithiasis	Urolithiasis || ||	TRUE	igd	NA	NA	NA	NA	NA	NA	NA	GCST90200906	2'-deoxyuridine to cytidine ratio	3	107352442	0.0651877	6.33474e-06	7410	TRUE	reported	textfile	2	1	TRUE
rs141476650	G	T	G	T	-0.322528	-0.037	0.0142799	0.0105826	FALSE	FALSE	FALSE	ebi-a-GCST90018935	2	64472218	0.0962	488346	0.7004	Urolithiasis	Urolithiasis	Urolithiasis || ||	TRUE	igd	NA	NA	NA	NA	NA	NA	NA	GCST90200906	2'-deoxyuridine to cytidine ratio	2	64245084	0.0669604	1.45958e-06	7410	TRUE	reported	textfile	2	1	TRUE
rs143134280	T	G	T	G	0.362612	0.0106	0.00991983	0.00936688	FALSE	FALSE	FALSE	ebi-a-GCST90018935	16	84072746	0.0957	488346	0.9118	Urolithiasis	Urolithiasis	Urolithiasis || ||	TRUE	igd	NA	NA	NA	NA	NA	NA	NA	GCST90200906	2'-deoxyuridine to cytidine ratio	16	84039141	0.0805447	6.73191e-06	7410	TRUE	reported	textfile	2	1	TRUE
rs145761741	A	G	A	G	0.277772	-0.0612	0.0186714	0.0117948	FALSE	FALSE	FALSE	ebi-a-GCST90018935	12	124461513	0.0767	488346	0.425	Urolithiasis	Urolithiasis	Urolithiasis || ||	TRUE	igd	NA	NA	NA	NA	NA	NA	NA	GCST90200906	2'-deoxyuridine to cytidine ratio	12	123976966	0.0586629	2.18998e-06	7410	TRUE	reported	textfile	2	1	TRUE
rs151297248	T	C	T	C	-0.278884	0.1515	0.0161005	0.0112943	FALSE	FALSE	FALSE	ebi-a-GCST90018935	10	124507079	0.0922	488346	0.1005	Urolithiasis	Urolithiasis	Urolithiasis || ||	TRUE	igd	NA	NA	NA	NA	NA	NA	NA	GCST90200906	2'-deoxyuridine to cytidine ratio	10	122747563	0.0628064	8.9801e-06	7410	TRUE	reported	textfile	2	1	TRUE
rs16881066	G	A	G	A	0.157422	0.0307	0.0631565	0.130452	FALSE	FALSE	FALSE	ebi-a-GCST90018935	6	35772722	0.0148	488346	0.0380198	Urolithiasis	Urolithiasis	Urolithiasis || ||	TRUE	igd	NA	NA	NA	NA	NA	NA	NA	GCST90200906	2'-deoxyuridine to cytidine ratio	6	35804945	0.0326405	1.41491e-06	7410	TRUE	reported	textfile	2	1	TRUE
rs17600621	G	A	G	A	-0.274658	-0.0694	0.0183709	0.0150401	FALSE	FALSE	FALSE	ebi-a-GCST90018935	10	53125181	0.0609	488346	0.2548	Urolithiasis	Urolithiasis	Urolithiasis || ||	TRUE	igd	NA	NA	NA	NA	NA	NA	NA	GCST90200906	2'-deoxyuridine to cytidine ratio	10	51365421	0.0592953	3.62074e-06	7410	TRUE	reported	textfile	2	1	TRUE
rs192597	T	C	T	C	-0.0907469	0.0076	0.206967	0.185657	FALSE	FALSE	FALSE	ebi-a-GCST90018935	5	73372240	0.0156	488346	0.6243	Urolithiasis	Urolithiasis	Urolithiasis || ||	TRUE	igd	NA	NA	NA	NA	NA	NA	NA	GCST90200906	2'-deoxyuridine to cytidine ratio	5	74076415	0.019614	3.71656e-06	7410	TRUE	reported	textfile	2	1	TRUE
rs194883	A	T	A	T	-0.0742597	-0.0023	0.372826	0.332359	FALSE	TRUE	FALSE	ebi-a-GCST90018935	6	82414944	0.0128	488346	0.8592	Urolithiasis	Urolithiasis	Urolithiasis || ||	TRUE	igd	NA	NA	NA	NA	NA	NA	NA	GCST90200906	2'-deoxyuridine to cytidine ratio	6	81705227	0.016781	9.63481e-06	7410	TRUE	reported	textfile	2	1	TRUE
rs2654984	G	T	G	T	0.245473	0.0653	0.974136	0.973035	FALSE	FALSE	FALSE	ebi-a-GCST90018935	15	99571554	0.0566	488346	0.2485	Urolithiasis	Urolithiasis	Urolithiasis || ||	TRUE	igd	NA	NA	NA	NA	NA	NA	NA	GCST90200906	2'-deoxyuridine to cytidine ratio	15	99028325	0.0497299	7.96928e-07	7410	TRUE	reported	textfile	2	1	TRUE
rs28534801	A	C	A	C	0.0776739	-0.0139	0.293273	0.280468	FALSE	FALSE	FALSE	ebi-a-GCST90018935	5	83326328	0.0127	488346	0.2773	Urolithiasis	Urolithiasis	Urolithiasis || ||	TRUE	igd	NA	NA	NA	NA	NA	NA	NA	GCST90200906	2'-deoxyuridine to cytidine ratio	5	84030509	0.0173966	8.01094e-06	7410	TRUE	reported	textfile	2	1	TRUE
rs3101237	C	T	C	T	-0.331116	-0.0072	0.0118451	0.0490859	FALSE	FALSE	FALSE	ebi-a-GCST90018935	8	105967389	0.0227	488346	0.7508	Urolithiasis	Urolithiasis	Urolithiasis || ||	TRUE	igd	NA	NA	NA	NA	NA	NA	NA	GCST90200906	2'-deoxyuridine to cytidine ratio	8	104955161	0.0737143	7.05941e-06	7410	TRUE	reported	textfile	2	1	TRUE
rs3912457	A	G	A	G	0.126923	0.0029	0.0889508	0.138769	FALSE	FALSE	FALSE	ebi-a-GCST90018935	9	4693707	0.0144	488346	0.8395	Urolithiasis	Urolithiasis	Urolithiasis || ||	TRUE	igd	NA	NA	NA	NA	NA	NA	NA	GCST90200906	2'-deoxyuridine to cytidine ratio	9	4693707	0.0277656	4.84843e-06	7410	TRUE	reported	textfile	2	1	TRUE
rs56159502	A	G	A	G	0.108044	-0.0029	0.134875	0.14	FALSE	FALSE	FALSE	ebi-a-GCST90018935	1	161618545	0.0399	488346	0.9421	Urolithiasis	Urolithiasis	Urolithiasis || ||	TRUE	igd	NA	NA	NA	NA	NA	NA	NA	GCST90200906	2'-deoxyuridine to cytidine ratio	1	161648755	0.0230981	2.90262e-06	7410	TRUE	reported	textfile	2	1	TRUE
rs61921560	T	A	T	A	0.260929	0.135	0.0198964	0.0190429	FALSE	TRUE	FALSE	ebi-a-GCST90018935	12	66068176	0.0771	488346	0.07993	Urolithiasis	Urolithiasis	Urolithiasis || ||	TRUE	igd	NA	NA	NA	NA	NA	NA	NA	GCST90200906	2'-deoxyuridine to cytidine ratio	12	65674396	0.057134	4.94842e-06	7410	TRUE	reported	textfile	2	1	TRUE
rs6823417	T	C	T	C	0.0884486	-0.004	0.723401	0.643854	FALSE	FALSE	FALSE	ebi-a-GCST90018935	4	139585573	0.0119	488346	0.738999	Urolithiasis	Urolithiasis	Urolithiasis || ||	TRUE	igd	NA	NA	NA	NA	NA	NA	NA	GCST90200906	2'-deoxyuridine to cytidine ratio	4	138664419	0.0182976	1.33882e-06	7410	TRUE	reported	textfile	2	1	TRUE
rs72754978	C	T	C	T	0.200677	0.0558	0.0578199	0.0703813	FALSE	FALSE	FALSE	ebi-a-GCST90018935	15	85505020	0.0361	488346	0.1222	Urolithiasis	Urolithiasis	Urolithiasis || ||	TRUE	igd	NA	NA	NA	NA	NA	NA	NA	GCST90200906	2'-deoxyuridine to cytidine ratio	15	84961789	0.0340059	3.60798e-09	7410	TRUE	reported	textfile	2	1	TRUE
rs72854220	C	T	C	T	0.0958138	0.0133	0.174011	0.163384	FALSE	FALSE	FALSE	ebi-a-GCST90018935	2	126854929	0.0255	488346	0.602101	Urolithiasis	Urolithiasis	Urolithiasis || ||	TRUE	igd	NA	NA	NA	NA	NA	NA	NA	GCST90200906	2'-deoxyuridine to cytidine ratio	2	126097352	0.0209036	4.57021e-06	7410	TRUE	reported	textfile	2	1	TRUE
rs7387417	T	C	T	C	-0.0967892	-0.0515	0.814815	0.739223	FALSE	FALSE	FALSE	ebi-a-GCST90018935	8	142358623	0.0317	488346	0.1041	Urolithiasis	Urolithiasis	Urolithiasis || ||	TRUE	igd	NA	NA	NA	NA	NA	NA	NA	GCST90200906	2'-deoxyuridine to cytidine ratio	8	141348524	0.0204824	2.29557e-06	7410	TRUE	reported	textfile	2	1	TRUE
rs883555	G	A	G	A	-0.123877	0.0188	0.908158	0.888971	FALSE	FALSE	FALSE	ebi-a-GCST90018935	1	116382318	0.0162	488346	0.2439	Urolithiasis	Urolithiasis	Urolithiasis || ||	TRUE	igd	NA	NA	NA	NA	NA	NA	NA	GCST90200906	2'-deoxyuridine to cytidine ratio	1	115839697	0.027098	4.84374e-06	7410	TRUE	reported	textfile	2	1	TRUE
rs10009978	T	C	T	C	-0.113294	0.0115	0.0994764	0.107693	FALSE	FALSE	FALSE	ebi-a-GCST90018935	4	137654857	0.0177	488346	0.515101	Urolithiasis	Urolithiasis	Urolithiasis || ||	TRUE	igd	NA	NA	NA	NA	NA	NA	NA	GCST90200912	tryptophan to tyrosine ratio	4	136733702	0.0252828	7.42704e-06	8226	TRUE	reported	textfile	2	1	TRUE
rs10900054	A	C	A	C	-0.0839601	-3e-04	0.216832	0.304829	FALSE	FALSE	FALSE	ebi-a-GCST90018935	10	45002620	0.012	488346	0.9795	Urolithiasis	Urolithiasis	Urolithiasis || ||	TRUE	igd	NA	NA	NA	NA	NA	NA	NA	GCST90200912	tryptophan to tyrosine ratio	10	44507172	0.0183877	4.96886e-06	8226	TRUE	reported	textfile	2	1	TRUE
rs11120709	T	C	T	C	-0.0708252	0.0136	0.476975	0.601708	FALSE	FALSE	FALSE	ebi-a-GCST90018935	1	216176975	0.0144	488346	0.3446	Urolithiasis	Urolithiasis	Urolithiasis || ||	TRUE	igd	NA	NA	NA	NA	NA	NA	NA	GCST90200912	tryptophan to tyrosine ratio	1	216003633	0.0152387	3.35622e-06	8226	TRUE	reported	textfile	2	1	TRUE
rs1134464	A	C	A	C	0.0752621	0.021	0.305956	0.318649	FALSE	FALSE	FALSE	ebi-a-GCST90018935	12	121406574	0.0273	488346	0.4417	Urolithiasis	Urolithiasis	Urolithiasis || ||	TRUE	igd	NA	NA	NA	NA	NA	NA	NA	GCST90200912	tryptophan to tyrosine ratio	12	120968771	0.0163602	4.21867e-06	8226	TRUE	reported	textfile	2	1	TRUE
rs113778185	C	T	C	T	0.360767	-0.1141	0.00890352	0.010798	FALSE	FALSE	FALSE	ebi-a-GCST90018935	5	509007	0.0911	488346	0.2102	Urolithiasis	Urolithiasis	Urolithiasis || ||	TRUE	igd	NA	NA	NA	NA	NA	NA	NA	GCST90200912	tryptophan to tyrosine ratio	5	508892	0.0809195	8.25965e-06	8226	TRUE	reported	textfile	2	1	TRUE
rs116497096	T	A	T	A	0.186469	0.0653	0.0345486	0.0343473	FALSE	TRUE	FALSE	ebi-a-GCST90018935	5	30975699	0.0724	488346	0.3677	Urolithiasis	Urolithiasis	Urolithiasis || ||	TRUE	igd	NA	NA	NA	NA	NA	NA	NA	GCST90200912	tryptophan to tyrosine ratio	5	30975592	0.0417677	8.02762e-06	8226	TRUE	reported	textfile	2	1	TRUE
rs1176456	C	T	C	T	-0.0729549	0.0155	0.409666	0.531875	FALSE	FALSE	FALSE	ebi-a-GCST90018935	10	132490391	0.0129	488346	0.2308	Urolithiasis	Urolithiasis	Urolithiasis || ||	TRUE	igd	NA	NA	NA	NA	NA	NA	NA	GCST90200912	tryptophan to tyrosine ratio	10	130692127	0.0156336	3.06302e-06	8226	TRUE	reported	textfile	2	1	TRUE
rs117958383	C	T	C	T	-0.252699	-0.0111	0.0224507	0.0223475	FALSE	FALSE	FALSE	ebi-a-GCST90018935	14	76097999	0.0655	488346	0.8657	Urolithiasis	Urolithiasis	Urolithiasis || ||	TRUE	igd	NA	NA	NA	NA	NA	NA	NA	GCST90200912	tryptophan to tyrosine ratio	14	75631656	0.0511689	7.87163e-07	8226	TRUE	reported	textfile	2	1	TRUE
rs12212085	C	A	C	A	-0.120797	0.0849	0.151082	0.135628	FALSE	FALSE	FALSE	ebi-a-GCST90018935	6	111415836	0.0281	488346	0.002537	Urolithiasis	Urolithiasis	Urolithiasis || ||	TRUE	igd	NA	NA	NA	NA	NA	NA	NA	GCST90200912	tryptophan to tyrosine ratio	6	111094633	0.0212987	1.4149e-08	8226	TRUE	reported	textfile	2	1	TRUE
rs139751958	A	G	A	G	0.479615	0.0211	0.00638842	0.0141886	FALSE	FALSE	FALSE	ebi-a-GCST90018935	4	95790644	0.0699	488346	0.762801	Urolithiasis	Urolithiasis	Urolithiasis || ||	TRUE	igd	NA	NA	NA	NA	NA	NA	NA	GCST90200912	tryptophan to tyrosine ratio	4	94869493	0.0951437	4.63224e-07	8226	TRUE	reported	textfile	2	1	TRUE
rs146254089	A	G	A	G	0.305752	0.0447	0.0158503	0.0193708	FALSE	FALSE	FALSE	ebi-a-GCST90018935	16	69965155	0.07	488346	0.5233	Urolithiasis	Urolithiasis	Urolithiasis || ||	TRUE	igd	NA	NA	NA	NA	NA	NA	NA	GCST90200912	tryptophan to tyrosine ratio	16	69931252	0.0611545	5.74291e-07	8226	TRUE	reported	textfile	2	1	TRUE
rs147388342	G	C	G	C	-0.306467	-0.1113	0.0166523	0.0209764	FALSE	TRUE	FALSE	ebi-a-GCST90018935	4	154368573	0.0639	488346	0.0814704	Urolithiasis	Urolithiasis	Urolithiasis || ||	TRUE	igd	NA	NA	NA	NA	NA	NA	NA	GCST90200912	tryptophan to tyrosine ratio	4	153447421	0.0593923	2.46886e-07	8226	TRUE	reported	textfile	2	1	TRUE
rs150851429	C	G	C	G	-0.376857	0.1201	0.0150978	0.0163149	FALSE	TRUE	FALSE	ebi-a-GCST90018935	16	71625831	0.1042	488346	0.2491	Urolithiasis	Urolithiasis	Urolithiasis || ||	TRUE	igd	NA	NA	NA	NA	NA	NA	NA	GCST90200912	tryptophan to tyrosine ratio	16	71591928	0.0617744	1.05718e-09	8226	TRUE	reported	textfile	2	1	TRUE
rs17838916	A	G	A	G	0.241305	0.0976	0.0251492	0.0230942	FALSE	FALSE	FALSE	ebi-a-GCST90018935	4	8557853	0.0663	488346	0.1408	Urolithiasis	Urolithiasis	Urolithiasis || ||	TRUE	igd	NA	NA	NA	NA	NA	NA	NA	GCST90200912	tryptophan to tyrosine ratio	4	8556126	0.048915	8.09169e-07	8226	TRUE	reported	textfile	2	1	TRUE
rs2064508	C	T	C	T	0.262641	-0.0025	0.0170945	0.0320361	FALSE	FALSE	FALSE	ebi-a-GCST90018935	20	10848081	0.028	488346	0.9286	Urolithiasis	Urolithiasis	Urolithiasis || ||	TRUE	igd	NA	NA	NA	NA	NA	NA	NA	GCST90200912	tryptophan to tyrosine ratio	20	10867433	0.0583905	6.85913e-06	8226	TRUE	reported	textfile	2	1	TRUE
rs2454663	C	T	C	T	-0.106097	0.0026	0.767397	0.787892	FALSE	FALSE	FALSE	ebi-a-GCST90018935	11	57358083	0.0143	488346	0.8569	Urolithiasis	Urolithiasis	Urolithiasis || ||	TRUE	igd	NA	NA	NA	NA	NA	NA	NA	GCST90200912	tryptophan to tyrosine ratio	11	57590610	0.0182433	6.03957e-09	8226	TRUE	reported	textfile	2	1	TRUE
rs41523449	A	G	A	G	0.107274	0.012	0.141667	0.126316	FALSE	FALSE	FALSE	ebi-a-GCST90018935	19	35537706	0.0225	488346	0.5954	Urolithiasis	Urolithiasis	Urolithiasis || ||	TRUE	igd	NA	NA	NA	NA	NA	NA	NA	GCST90200912	tryptophan to tyrosine ratio	19	35046802	0.0225174	1.89731e-06	8226	TRUE	reported	textfile	2	1	TRUE
rs55775622	G	T	G	T	0.0691913	0.0071	0.384696	0.401549	FALSE	FALSE	FALSE	ebi-a-GCST90018935	18	33165970	0.0118	488346	0.5485	Urolithiasis	Urolithiasis	Urolithiasis || ||	TRUE	igd	NA	NA	NA	NA	NA	NA	NA	GCST90200912	tryptophan to tyrosine ratio	18	35586006	0.0155529	8.63641e-06	8226	TRUE	reported	textfile	2	1	TRUE
rs61876075	G	A	G	A	0.166145	-0.0458	0.0435101	0.0362718	FALSE	FALSE	FALSE	ebi-a-GCST90018935	11	23780151	0.0407	488346	0.2607	Urolithiasis	Urolithiasis	Urolithiasis || ||	TRUE	igd	NA	NA	NA	NA	NA	NA	NA	GCST90200912	tryptophan to tyrosine ratio	11	23758605	0.0369459	6.89239e-06	8226	TRUE	reported	textfile	2	1	TRUE
rs66532723	A	G	A	G	-0.252806	0.0182	0.0196903	0.0201112	FALSE	FALSE	FALSE	ebi-a-GCST90018935	12	81799985	0.0668	488346	0.784899	Urolithiasis	Urolithiasis	Urolithiasis || ||	TRUE	igd	NA	NA	NA	NA	NA	NA	NA	GCST90200912	tryptophan to tyrosine ratio	12	81406206	0.054655	3.73704e-06	8226	TRUE	reported	textfile	2	1	TRUE
rs72774053	A	G	A	G	-0.343489	0.0143	0.00968567	0.00918262	FALSE	FALSE	FALSE	ebi-a-GCST90018935	10	5728948	0.1008	488346	0.8871	Urolithiasis	Urolithiasis	Urolithiasis || ||	TRUE	igd	NA	NA	NA	NA	NA	NA	NA	GCST90200912	tryptophan to tyrosine ratio	10	5686985	0.0776041	9.59187e-06	8226	TRUE	reported	textfile	2	1	TRUE
rs73232771	T	A	T	A	-0.248141	0.1106	0.0236033	0.0259701	FALSE	TRUE	FALSE	ebi-a-GCST90018935	3	142605449	0.056	488346	0.0484295	Urolithiasis	Urolithiasis	Urolithiasis || ||	TRUE	igd	NA	NA	NA	NA	NA	NA	NA	GCST90200912	tryptophan to tyrosine ratio	3	142886607	0.0499097	6.63352e-07	8226	TRUE	reported	textfile	2	1	TRUE
rs77268855	A	G	A	G	-0.14896	9e-04	0.0535649	0.0617094	FALSE	FALSE	FALSE	ebi-a-GCST90018935	13	22859265	0.038	488346	0.9808	Urolithiasis	Urolithiasis	Urolithiasis || ||	TRUE	igd	NA	NA	NA	NA	NA	NA	NA	GCST90200912	tryptophan to tyrosine ratio	13	22285126	0.0336054	9.31002e-06	8226	TRUE	reported	textfile	2	1	TRUE
rs77295416	G	C	G	C	0.205295	0.0202	0.0297714	0.0273464	FALSE	TRUE	FALSE	ebi-a-GCST90018935	16	12362279	0.0488	488346	0.6788	Urolithiasis	Urolithiasis	Urolithiasis || ||	TRUE	igd	NA	NA	NA	NA	NA	NA	NA	GCST90200912	tryptophan to tyrosine ratio	16	12268422	0.0445042	3.97031e-06	8226	TRUE	reported	textfile	2	1	TRUE
rs77521810	G	A	G	A	-0.118387	0.0077	0.0924348	0.0947814	FALSE	FALSE	FALSE	ebi-a-GCST90018935	19	13530305	0.0325	488346	0.8126	Urolithiasis	Urolithiasis	Urolithiasis || ||	TRUE	igd	NA	NA	NA	NA	NA	NA	NA	GCST90200912	tryptophan to tyrosine ratio	19	13419491	0.0266391	8.82485e-06	8226	TRUE	reported	textfile	2	1	TRUE
rs79823475	C	T	C	T	0.237203	-0.1027	0.0238675	0.0229466	FALSE	FALSE	FALSE	ebi-a-GCST90018935	2	53620747	0.065	488346	0.1143	Urolithiasis	Urolithiasis	Urolithiasis || ||	TRUE	igd	NA	NA	NA	NA	NA	NA	NA	GCST90200912	tryptophan to tyrosine ratio	2	53393609	0.0492292	1.4476e-06	8226	TRUE	reported	textfile	2	1	TRUE
rs9834292	A	T	A	T	-0.156872	-0.0883	0.942325	0.962009	FALSE	TRUE	FALSE	ebi-a-GCST90018935	3	21857955	0.0451	488346	0.0501799	Urolithiasis	Urolithiasis	Urolithiasis || ||	TRUE	igd	NA	NA	NA	NA	NA	NA	NA	GCST90200912	tryptophan to tyrosine ratio	3	21816463	0.0331076	2.1556e-06	8226	TRUE	reported	textfile	2	1	TRUE
rs10010973	G	T	G	T	0.089141	-0.0241	0.168895	0.222112	FALSE	FALSE	FALSE	ebi-a-GCST90018935	4	38722089	0.0129	488346	0.061	Urolithiasis	Urolithiasis	Urolithiasis || ||	TRUE	igd	NA	NA	NA	NA	NA	NA	NA	GCST90199771	7-methylguanine levels	4	38720468	0.0199241	7.67584e-06	8239	TRUE	reported	textfile	2	1	TRUE
rs11112541	T	C	T	C	-0.219857	0.026	0.023469	0.0285926	FALSE	FALSE	FALSE	ebi-a-GCST90018935	12	105857362	0.0538	488346	0.628599	Urolithiasis	Urolithiasis	Urolithiasis || ||	TRUE	igd	NA	NA	NA	NA	NA	NA	NA	GCST90199771	7-methylguanine levels	12	105463584	0.0495863	9.25799e-06	8239	TRUE	reported	textfile	2	1	TRUE
rs111583939	G	A	G	A	-0.234037	-0.076	0.0218027	0.0180828	FALSE	FALSE	FALSE	ebi-a-GCST90018935	14	50375008	0.075	488346	0.3111	Urolithiasis	Urolithiasis	Urolithiasis || ||	TRUE	igd	NA	NA	NA	NA	NA	NA	NA	GCST90199771	7-methylguanine levels	14	49908290	0.05152	5.55514e-06	8239	TRUE	reported	textfile	2	1	TRUE
rs115467519	A	G	A	G	0.309872	0.0728	0.0125307	0.0154676	FALSE	FALSE	FALSE	ebi-a-GCST90018935	6	14742656	0.0772	488346	0.3454	Urolithiasis	Urolithiasis	Urolithiasis || ||	TRUE	igd	NA	NA	NA	NA	NA	NA	NA	GCST90199771	7-methylguanine levels	6	14742425	0.0676507	4.63936e-06	8239	TRUE	reported	textfile	2	1	TRUE
rs13394146	T	C	T	C	-0.0690565	-0.0267	0.405915	0.355337	FALSE	FALSE	FALSE	ebi-a-GCST90018935	2	55176112	0.0131	488346	0.0416495	Urolithiasis	Urolithiasis	Urolithiasis || ||	TRUE	igd	NA	NA	NA	NA	NA	NA	NA	GCST90199771	7-methylguanine levels	2	54948975	0.0153139	6.50093e-06	8239	TRUE	reported	textfile	2	1	TRUE
rs141133698	A	G	A	G	-0.222582	0.0703	0.0285366	0.0316829	FALSE	FALSE	FALSE	ebi-a-GCST90018935	10	21530900	0.051	488346	0.1683	Urolithiasis	Urolithiasis	Urolithiasis || ||	TRUE	igd	NA	NA	NA	NA	NA	NA	NA	GCST90199771	7-methylguanine levels	10	21241971	0.0453286	9.08805e-07	8239	TRUE	reported	textfile	2	1	TRUE
rs142581143	A	G	A	G	0.203486	0.0116	0.0318165	0.028384	FALSE	FALSE	FALSE	ebi-a-GCST90018935	8	35760374	0.0558	488346	0.8354	Urolithiasis	Urolithiasis	Urolithiasis || ||	TRUE	igd	NA	NA	NA	NA	NA	NA	NA	GCST90199771	7-methylguanine levels	8	35902856	0.0423817	1.57665e-06	8239	TRUE	reported	textfile	2	1	TRUE
rs144952996	G	A	G	A	0.33795	-0.0684	0.0114124	0.0171803	FALSE	FALSE	FALSE	ebi-a-GCST90018935	11	70166743	0.0663	488346	0.3021	Urolithiasis	Urolithiasis	Urolithiasis || ||	TRUE	igd	NA	NA	NA	NA	NA	NA	NA	GCST90199771	7-methylguanine levels	11	70320637	0.0711155	2.01282e-06	8239	TRUE	reported	textfile	2	1	TRUE
rs150494060	C	T	C	T	0.323048	-0.1215	0.0110352	0.0133207	FALSE	FALSE	FALSE	ebi-a-GCST90018935	13	100809099	0.0808	488346	0.1327	Urolithiasis	Urolithiasis	Urolithiasis || ||	TRUE	igd	NA	NA	NA	NA	NA	NA	NA	GCST90199771	7-methylguanine levels	13	100156845	0.0720741	7.38917e-06	8239	TRUE	reported	textfile	2	1	TRUE
rs250975	T	C	T	C	0.0684281	0.0087	0.396157	0.31161	FALSE	FALSE	FALSE	ebi-a-GCST90018935	2	234981061	0.0163	488346	0.5919	Urolithiasis	Urolithiasis	Urolithiasis || ||	TRUE	igd	NA	NA	NA	NA	NA	NA	NA	GCST90199771	7-methylguanine levels	2	234072417	0.0154642	9.64755e-06	8239	TRUE	reported	textfile	2	1	TRUE
rs2596928	C	T	C	T	0.145542	0.0133	0.0705058	0.150094	FALSE	FALSE	FALSE	ebi-a-GCST90018935	3	9385317	0.0138	488346	0.3347	Urolithiasis	Urolithiasis	Urolithiasis || ||	TRUE	igd	NA	NA	NA	NA	NA	NA	NA	GCST90199771	7-methylguanine levels	3	9343633	0.0294467	7.71009e-07	8239	TRUE	reported	textfile	2	1	TRUE
rs55754655	G	A	G	A	-0.157024	0.0101	0.136452	0.0972367	FALSE	FALSE	FALSE	ebi-a-GCST90018935	2	201526330	0.0279	488346	0.718701	Urolithiasis	Urolithiasis	Urolithiasis || ||	TRUE	igd	NA	NA	NA	NA	NA	NA	NA	GCST90199771	7-methylguanine levels	2	200661607	0.021644	4.02126e-13	8239	TRUE	reported	textfile	2	1	TRUE
rs59405278	T	G	T	G	-0.355676	-0.0193	0.00950061	0.117887	FALSE	FALSE	FALSE	ebi-a-GCST90018935	2	11012426	0.0146	488346	0.1861	Urolithiasis	Urolithiasis	Urolithiasis || ||	TRUE	igd	NA	NA	NA	NA	NA	NA	NA	GCST90199771	7-methylguanine levels	2	10872300	0.0775087	4.45691e-06	8239	TRUE	reported	textfile	2	1	TRUE
rs61736966	G	A	G	A	0.310436	-0.0253	0.0134265	0.0128505	FALSE	FALSE	FALSE	ebi-a-GCST90018935	9	137688701	0.0865	488346	0.7703	Urolithiasis	Urolithiasis	Urolithiasis || ||	TRUE	igd	NA	NA	NA	NA	NA	NA	NA	GCST90199771	7-methylguanine levels	9	134796855	0.0650739	1.83753e-06	8239	TRUE	reported	textfile	2	1	TRUE
rs62199434	C	T	C	T	-0.0797547	-0.0018	0.251906	0.269317	FALSE	FALSE	FALSE	ebi-a-GCST90018935	20	4740642	0.0125	488346	0.885	Urolithiasis	Urolithiasis	Urolithiasis || ||	TRUE	igd	NA	NA	NA	NA	NA	NA	NA	GCST90199771	7-methylguanine levels	20	4759996	0.0171287	3.22085e-06	8239	TRUE	reported	textfile	2	1	TRUE
rs62531487	G	A	G	A	-0.0822376	-6e-04	0.217614	0.226571	FALSE	FALSE	FALSE	ebi-a-GCST90018935	9	7436777	0.0144	488346	0.967	Urolithiasis	Urolithiasis	Urolithiasis || ||	TRUE	igd	NA	NA	NA	NA	NA	NA	NA	GCST90199771	7-methylguanine levels	9	7436777	0.0182285	6.43762e-06	8239	TRUE	reported	textfile	2	1	TRUE
rs7311325	C	T	C	T	0.224426	0.0798	0.977203	0.974437	FALSE	FALSE	FALSE	ebi-a-GCST90018935	12	77651683	0.0821	488346	0.3308	Urolithiasis	Urolithiasis	Urolithiasis || ||	TRUE	igd	NA	NA	NA	NA	NA	NA	NA	GCST90199771	7-methylguanine levels	12	77257903	0.0504602	8.68385e-06	8239	TRUE	reported	textfile	2	1	TRUE
rs75118450	C	T	C	T	-0.246307	-0.0921	0.0183001	0.0158761	FALSE	FALSE	FALSE	ebi-a-GCST90018935	3	155308920	0.0812	488346	0.2566	Urolithiasis	Urolithiasis	Urolithiasis || ||	TRUE	igd	NA	NA	NA	NA	NA	NA	NA	GCST90199771	7-methylguanine levels	3	155591131	0.0557383	9.91638e-06	8239	TRUE	reported	textfile	2	1	TRUE
rs75607471	T	C	T	C	0.231536	-0.0049	0.0219747	0.0309375	FALSE	FALSE	FALSE	ebi-a-GCST90018935	16	78224421	0.0276	488346	0.8603	Urolithiasis	Urolithiasis	Urolithiasis || ||	TRUE	igd	NA	NA	NA	NA	NA	NA	NA	GCST90199771	7-methylguanine levels	16	78190524	0.0513179	6.42785e-06	8239	TRUE	reported	textfile	2	1	TRUE
rs76693762	G	C	G	C	-0.213571	0.0275	0.0258957	0.0250687	FALSE	TRUE	FALSE	ebi-a-GCST90018935	10	134200103	0.0649	488346	0.672	Urolithiasis	Urolithiasis	Urolithiasis || ||	TRUE	igd	NA	NA	NA	NA	NA	NA	NA	GCST90199771	7-methylguanine levels	10	132386599	0.0471838	6.00064e-06	8239	TRUE	reported	textfile	2	1	TRUE
rs7796997	T	A	T	A	-0.0789161	0.0075	0.288893	0.258451	FALSE	TRUE	FALSE	ebi-a-GCST90018935	7	51608316	0.0134	488346	0.5754	Urolithiasis	Urolithiasis	Urolithiasis || ||	TRUE	igd	NA	NA	NA	NA	NA	NA	NA	GCST90199771	7-methylguanine levels	7	51540619	0.0166725	2.2088e-06	8239	TRUE	reported	textfile	2	1	TRUE
rs78324169	G	A	G	A	0.176367	-0.0227	0.0475583	0.0815347	FALSE	FALSE	FALSE	ebi-a-GCST90018935	18	33786997	0.0186	488346	0.2206	Urolithiasis	Urolithiasis	Urolithiasis || ||	TRUE	igd	NA	NA	NA	NA	NA	NA	NA	GCST90199771	7-methylguanine levels	18	36207034	0.0350844	4.98389e-07	8239	TRUE	reported	textfile	2	1	TRUE
rs10011241	C	T	C	T	-0.248843	0.0464	0.0220873	0.0182235	FALSE	FALSE	FALSE	ebi-a-GCST90018935	4	3278307	0.0742	488346	0.5313	Urolithiasis	Urolithiasis	Urolithiasis || ||	TRUE	igd	NA	NA	NA	NA	NA	NA	NA	GCST90199894	4-oxo-retinoic acid levels	4	3276580	0.0551649	6.4555e-06	7514	TRUE	reported	textfile	2	1	TRUE
rs115655613	A	G	A	G	-0.25946	-0.0654	0.0191768	0.0154397	FALSE	FALSE	FALSE	ebi-a-GCST90018935	2	214571618	0.0833	488346	0.432	Urolithiasis	Urolithiasis	Urolithiasis || ||	TRUE	igd	NA	NA	NA	NA	NA	NA	NA	GCST90199894	4-oxo-retinoic acid levels	2	213706894	0.0582273	8.35082e-06	7514	TRUE	reported	textfile	2	1	TRUE
rs12606866	C	A	C	A	0.0799338	0.0288	0.388852	0.323833	FALSE	FALSE	FALSE	ebi-a-GCST90018935	18	13497153	0.0142	488346	0.0427602	Urolithiasis	Urolithiasis	Urolithiasis || ||	TRUE	igd	NA	NA	NA	NA	NA	NA	NA	GCST90199894	4-oxo-retinoic acid levels	18	13497154	0.0165651	1.39692e-06	7514	TRUE	reported	textfile	2	1	TRUE
rs150127605	A	G	A	G	-0.194071	0.0689	0.0461826	0.0496258	FALSE	FALSE	FALSE	ebi-a-GCST90018935	12	1100259	0.0421	488346	0.102	Urolithiasis	Urolithiasis	Urolithiasis || ||	TRUE	igd	NA	NA	NA	NA	NA	NA	NA	GCST90199894	4-oxo-retinoic acid levels	12	991093	0.0382941	4.02209e-07	7514	TRUE	reported	textfile	2	1	TRUE
rs241600	G	T	G	T	-0.0759212	-0.0072	0.422591	0.398463	FALSE	FALSE	FALSE	ebi-a-GCST90018935	20	3911270	0.0118	488346	0.5425	Urolithiasis	Urolithiasis	Urolithiasis || ||	TRUE	igd	NA	NA	NA	NA	NA	NA	NA	GCST90199894	4-oxo-retinoic acid levels	20	3930623	0.0164265	3.80297e-06	7514	TRUE	reported	textfile	2	1	TRUE
rs2596811	T	C	T	C	-0.0814821	0.0099	0.313295	0.417328	FALSE	FALSE	FALSE	ebi-a-GCST90018935	3	11629413	0.0119	488346	0.4026	Urolithiasis	Urolithiasis	Urolithiasis || ||	TRUE	igd	NA	NA	NA	NA	NA	NA	NA	GCST90199894	4-oxo-retinoic acid levels	3	11587939	0.0173003	2.47887e-06	7514	TRUE	reported	textfile	2	1	TRUE
rs35911076	G	C	G	C	0.082684	0.0157	0.249433	0.204831	FALSE	TRUE	FALSE	ebi-a-GCST90018935	4	140293890	0.0182	488346	0.3882	Urolithiasis	Urolithiasis	Urolithiasis || ||	TRUE	igd	NA	NA	NA	NA	NA	NA	NA	GCST90199894	4-oxo-retinoic acid levels	4	139372736	0.0184475	7.39062e-06	7514	TRUE	reported	textfile	2	1	TRUE
rs4990638	C	T	C	T	-0.127511	0.0018	0.0935818	0.127666	FALSE	FALSE	FALSE	ebi-a-GCST90018935	17	32972729	0.0161	488346	0.9103	Urolithiasis	Urolithiasis	Urolithiasis || ||	TRUE	igd	NA	NA	NA	NA	NA	NA	NA	GCST90199894	4-oxo-retinoic acid levels	17	34645710	0.027789	4.46333e-06	7514	TRUE	reported	textfile	2	1	TRUE
rs603424	A	G	A	G	0.0962566	-0.0208	0.176923	0.120649	FALSE	FALSE	FALSE	ebi-a-GCST90018935	10	102075479	0.0223	488346	0.3512	Urolithiasis	Urolithiasis	Urolithiasis || ||	TRUE	igd	NA	NA	NA	NA	NA	NA	NA	GCST90199894	4-oxo-retinoic acid levels	10	100315722	0.0209516	4.34331e-06	7514	TRUE	reported	textfile	2	1	TRUE
rs6079225	C	G	C	G	0.128518	0.0354	0.915917	0.924584	FALSE	TRUE	FALSE	ebi-a-GCST90018935	20	13907179	0.0375	488346	0.3459	Urolithiasis	Urolithiasis	Urolithiasis || ||	TRUE	igd	NA	NA	NA	NA	NA	NA	NA	GCST90199894	4-oxo-retinoic acid levels	20	13926533	0.0288568	8.44269e-06	7514	TRUE	reported	textfile	2	1	TRUE
rs62051928	C	G	C	G	-0.0792331	-0.0088	0.321805	0.295537	FALSE	TRUE	FALSE	ebi-a-GCST90018935	16	86492471	0.0131	488346	0.4999	Urolithiasis	Urolithiasis	Urolithiasis || ||	TRUE	igd	NA	NA	NA	NA	NA	NA	NA	GCST90199894	4-oxo-retinoic acid levels	16	86458865	0.0172945	4.61886e-06	7514	TRUE	reported	textfile	2	1	TRUE
rs66531867	G	A	G	A	0.150729	-0.0134	0.0675441	0.096931	FALSE	FALSE	FALSE	ebi-a-GCST90018935	18	28494923	0.017	488346	0.4296	Urolithiasis	Urolithiasis	Urolithiasis || ||	TRUE	igd	NA	NA	NA	NA	NA	NA	NA	GCST90199894	4-oxo-retinoic acid levels	18	30914957	0.0317899	2.12222e-06	7514	TRUE	reported	textfile	2	1	TRUE
rs6714486	A	T	A	T	-0.233236	0.0229	0.0594476	0.0592035	FALSE	TRUE	FALSE	ebi-a-GCST90018935	2	234580305	0.0418	488346	0.5837	Urolithiasis	Urolithiasis	Urolithiasis || ||	TRUE	igd	NA	NA	NA	NA	NA	NA	NA	GCST90199894	4-oxo-retinoic acid levels	2	233671659	0.0336519	4.18344e-12	7514	TRUE	reported	textfile	2	1	TRUE
rs6721929	C	T	C	T	-0.0756867	0.0032	0.496459	0.473832	FALSE	FALSE	FALSE	ebi-a-GCST90018935	2	176725155	0.0187	488346	0.8625	Urolithiasis	Urolithiasis	Urolithiasis || ||	TRUE	igd	NA	NA	NA	NA	NA	NA	NA	GCST90199894	4-oxo-retinoic acid levels	2	175860427	0.0162295	3.10817e-06	7514	TRUE	reported	textfile	2	1	TRUE
rs72551330	C	T	C	T	0.496596	-0.1045	0.0148607	0.0134395	FALSE	FALSE	FALSE	ebi-a-GCST90018935	2	234580678	0.0793	488346	0.1875	Urolithiasis	Urolithiasis	Urolithiasis || ||	TRUE	igd	NA	NA	NA	NA	NA	NA	NA	GCST90199894	4-oxo-retinoic acid levels	2	233672032	0.0659387	5.0288e-14	7514	TRUE	reported	textfile	2	1	TRUE
rs72831044	G	T	G	T	-0.131909	-0.1059	0.0820181	0.0675182	FALSE	FALSE	FALSE	ebi-a-GCST90018935	2	108786441	0.0398	488346	0.00780207	Urolithiasis	Urolithiasis	Urolithiasis || ||	TRUE	igd	NA	NA	NA	NA	NA	NA	NA	GCST90199894	4-oxo-retinoic acid levels	2	108169985	0.0292344	6.41847e-06	7514	TRUE	reported	textfile	2	1	TRUE
rs1001145	C	T	C	T	0.0806537	0.0478	0.252134	0.21047	FALSE	FALSE	FALSE	ebi-a-GCST90018935	6	108294470	0.0172	488346	0.00553503	Urolithiasis	Urolithiasis	Urolithiasis || ||	TRUE	igd	NA	NA	NA	NA	NA	NA	NA	GCST90200266	Cis-3,4-methyleneheptanoylcarnitine levels	6	107973266	0.0176193	4.70366e-06	8259	TRUE	reported	textfile	2	1	TRUE
rs1047891	A	C	A	C	-0.0775517	0.0065	0.309715	0.27328	FALSE	FALSE	FALSE	ebi-a-GCST90018935	2	211540507	0.0144	488346	0.6513	Urolithiasis	Urolithiasis	Urolithiasis || ||	TRUE	igd	NA	NA	NA	NA	NA	NA	NA	GCST90200266	Cis-3,4-methyleneheptanoylcarnitine levels	2	210675783	0.016503	2.61135e-06	8259	TRUE	reported	textfile	2	1	TRUE
rs11256316	G	A	G	A	0.121665	-0.0027	0.0942558	0.136551	FALSE	FALSE	FALSE	ebi-a-GCST90018935	10	9776594	0.016	488346	0.8663	Urolithiasis	Urolithiasis	Urolithiasis || ||	TRUE	igd	NA	NA	NA	NA	NA	NA	NA	GCST90200266	Cis-3,4-methyleneheptanoylcarnitine levels	10	9734631	0.0259446	2.73985e-06	8259	TRUE	reported	textfile	2	1	TRUE
rs114613601	G	C	G	C	0.222612	-0.0736	0.027737	0.0324369	FALSE	TRUE	FALSE	ebi-a-GCST90018935	2	139529583	0.052	488346	0.157	Urolithiasis	Urolithiasis	Urolithiasis || ||	TRUE	igd	NA	NA	NA	NA	NA	NA	NA	GCST90200266	Cis-3,4-methyleneheptanoylcarnitine levels	2	138772013	0.0463591	1.57166e-06	8259	TRUE	reported	textfile	2	1	TRUE
rs1171615	T	C	T	C	0.151311	0.006	0.77086	0.789302	FALSE	FALSE	FALSE	ebi-a-GCST90018935	10	61469090	0.0234	488346	0.7975	Urolithiasis	Urolithiasis	Urolithiasis || ||	TRUE	igd	NA	NA	NA	NA	NA	NA	NA	GCST90200266	Cis-3,4-methyleneheptanoylcarnitine levels	10	59709332	0.0184204	2.13395e-16	8259	TRUE	reported	textfile	2	1	TRUE
rs117842847	T	G	T	G	-0.823781	0.0329	0.00200194	0.0227857	FALSE	FALSE	FALSE	ebi-a-GCST90018935	22	40402781	0.0293	488346	0.2622	Urolithiasis	Urolithiasis	Urolithiasis || ||	TRUE	igd	NA	NA	NA	NA	NA	NA	NA	GCST90200266	Cis-3,4-methyleneheptanoylcarnitine levels	22	40006777	0.169975	1.2567e-06	8259	TRUE	reported	textfile	2	1	TRUE
rs118119345	G	A	G	A	-0.330777	0.0145	0.0106667	0.0339405	FALSE	FALSE	FALSE	ebi-a-GCST90018935	8	110027321	0.0236	488346	0.5389	Urolithiasis	Urolithiasis	Urolithiasis || ||	TRUE	igd	NA	NA	NA	NA	NA	NA	NA	GCST90200266	Cis-3,4-methyleneheptanoylcarnitine levels	8	109015092	0.0742665	8.4318e-06	8259	TRUE	reported	textfile	2	1	TRUE
rs12642833	G	A	G	A	-0.0693011	0.01	0.396206	0.473427	FALSE	FALSE	FALSE	ebi-a-GCST90018935	4	65893340	0.0121	488346	0.4089	Urolithiasis	Urolithiasis	Urolithiasis || ||	TRUE	igd	NA	NA	NA	NA	NA	NA	NA	GCST90200266	Cis-3,4-methyleneheptanoylcarnitine levels	4	65027622	0.015442	7.19511e-06	8259	TRUE	reported	textfile	2	1	TRUE
rs1290650	G	A	G	A	0.0699397	0.0056	0.549429	0.635011	FALSE	FALSE	FALSE	ebi-a-GCST90018935	19	50329684	0.0129	488346	0.6651	Urolithiasis	Urolithiasis	Urolithiasis || ||	TRUE	igd	NA	NA	NA	NA	NA	NA	NA	GCST90200266	Cis-3,4-methyleneheptanoylcarnitine levels	19	49826427	0.0152721	4.65952e-06	8259	TRUE	reported	textfile	2	1	TRUE
rs139358468	C	T	C	T	0.282336	-0.0082	0.0169079	0.0221248	FALSE	FALSE	FALSE	ebi-a-GCST90018935	7	152624097	0.0712	488346	0.9087	Urolithiasis	Urolithiasis	Urolithiasis || ||	TRUE	igd	NA	NA	NA	NA	NA	NA	NA	GCST90200266	Cis-3,4-methyleneheptanoylcarnitine levels	7	152927012	0.0597716	2.31732e-06	8259	TRUE	reported	textfile	2	1	TRUE
rs141575755	A	G	A	G	-0.202039	-0.0554	0.038254	0.0483699	FALSE	FALSE	FALSE	ebi-a-GCST90018935	12	26486177	0.0429	488346	0.1966	Urolithiasis	Urolithiasis	Urolithiasis || ||	TRUE	igd	NA	NA	NA	NA	NA	NA	NA	GCST90200266	Cis-3,4-methyleneheptanoylcarnitine levels	12	26333244	0.0395707	3.29478e-07	8259	TRUE	reported	textfile	2	1	TRUE
rs147886311	T	C	T	C	-0.415495	-0.0313	0.00664472	0.0210415	FALSE	FALSE	FALSE	ebi-a-GCST90018935	2	7023734	0.0588	488346	0.595	Urolithiasis	Urolithiasis	Urolithiasis || ||	TRUE	igd	NA	NA	NA	NA	NA	NA	NA	GCST90200266	Cis-3,4-methyleneheptanoylcarnitine levels	2	6883603	0.0922822	6.71781e-06	8259	TRUE	reported	textfile	2	1	TRUE
rs247001	G	A	G	A	-0.0707454	0.0323	0.446168	0.457045	FALSE	FALSE	FALSE	ebi-a-GCST90018935	5	131346461	0.0115	488346	0.00481404	Urolithiasis	Urolithiasis	Urolithiasis || ||	TRUE	igd	NA	NA	NA	NA	NA	NA	NA	GCST90200266	Cis-3,4-methyleneheptanoylcarnitine levels	5	132010768	0.0153159	3.85428e-06	8259	TRUE	reported	textfile	2	1	TRUE
rs2999541	C	G	C	G	-0.102003	0.0057	0.625607	0.648454	FALSE	TRUE	FALSE	ebi-a-GCST90018935	1	151898749	0.012	488346	0.6351	Urolithiasis	Urolithiasis	Urolithiasis || ||	TRUE	igd	NA	NA	NA	NA	NA	NA	NA	GCST90200266	Cis-3,4-methyleneheptanoylcarnitine levels	1	151926273	0.0156807	7.76739e-11	8259	TRUE	reported	textfile	2	1	TRUE
rs324420	A	C	A	C	-0.0846083	-0.0179	0.208571	0.212203	FALSE	FALSE	FALSE	ebi-a-GCST90018935	1	46870761	0.0143	488346	0.2109	Urolithiasis	Urolithiasis	Urolithiasis || ||	TRUE	igd	NA	NA	NA	NA	NA	NA	NA	GCST90200266	Cis-3,4-methyleneheptanoylcarnitine levels	1	46405089	0.0186619	5.79481e-06	8259	TRUE	reported	textfile	2	1	TRUE
rs4740797	A	G	A	G	0.132106	0.0149	0.0829873	0.194523	FALSE	FALSE	FALSE	ebi-a-GCST90018935	9	4636990	0.0132	488346	0.2587	Urolithiasis	Urolithiasis	Urolithiasis || ||	TRUE	igd	NA	NA	NA	NA	NA	NA	NA	GCST90200266	Cis-3,4-methyleneheptanoylcarnitine levels	9	4636990	0.0275694	1.65317e-06	8259	TRUE	reported	textfile	2	1	TRUE
rs476451	T	C	T	C	0.0867827	0.0048	0.76303	0.771626	FALSE	FALSE	FALSE	ebi-a-GCST90018935	11	55258173	0.0156	488346	0.757	Urolithiasis	Urolithiasis	Urolithiasis || ||	TRUE	igd	NA	NA	NA	NA	NA	NA	NA	GCST90200266	Cis-3,4-methyleneheptanoylcarnitine levels	11	55490697	0.0179656	1.36196e-06	8259	TRUE	reported	textfile	2	1	TRUE
rs4770259	A	C	A	C	0.132541	1e-04	0.0757193	0.0658014	FALSE	FALSE	FALSE	ebi-a-GCST90018935	13	22825787	0.0293	488346	0.9975	Urolithiasis	Urolithiasis	Urolithiasis || ||	TRUE	igd	NA	NA	NA	NA	NA	NA	NA	GCST90200266	Cis-3,4-methyleneheptanoylcarnitine levels	13	22251648	0.0293301	6.21452e-06	8259	TRUE	reported	textfile	2	1	TRUE
rs56212584	G	A	G	A	-0.116414	-0.0081	0.101419	0.0995511	FALSE	FALSE	FALSE	ebi-a-GCST90018935	7	70614846	0.0309	488346	0.7927	Urolithiasis	Urolithiasis	Urolithiasis || ||	TRUE	igd	NA	NA	NA	NA	NA	NA	NA	GCST90200266	Cis-3,4-methyleneheptanoylcarnitine levels	7	71149860	0.0248532	2.81215e-06	8259	TRUE	reported	textfile	2	1	TRUE
rs662138	G	C	G	C	-0.245472	0.0301	0.174671	0.175925	FALSE	TRUE	FALSE	ebi-a-GCST90018935	6	160564476	0.0247	488346	0.223	Urolithiasis	Urolithiasis	Urolithiasis || ||	TRUE	igd	NA	NA	NA	NA	NA	NA	NA	GCST90200266	Cis-3,4-methyleneheptanoylcarnitine levels	6	160143444	0.0198946	5.61071e-35	8259	TRUE	reported	textfile	2	1	TRUE
rs72802659	C	G	C	G	-0.141694	-0.0276	0.0679255	0.0632867	FALSE	TRUE	FALSE	ebi-a-GCST90018935	5	153018815	0.0395	488346	0.485801	Urolithiasis	Urolithiasis	Urolithiasis || ||	TRUE	igd	NA	NA	NA	NA	NA	NA	NA	GCST90200266	Cis-3,4-methyleneheptanoylcarnitine levels	5	153639255	0.0301116	2.53102e-06	8259	TRUE	reported	textfile	2	1	TRUE
rs78382346	A	G	A	G	-0.128511	0.0397	0.0823322	0.0653182	FALSE	FALSE	FALSE	ebi-a-GCST90018935	6	4862687	0.0308	488346	0.1984	Urolithiasis	Urolithiasis	Urolithiasis || ||	TRUE	igd	NA	NA	NA	NA	NA	NA	NA	GCST90200266	Cis-3,4-methyleneheptanoylcarnitine levels	6	4862453	0.0273301	2.57379e-06	8259	TRUE	reported	textfile	2	1	TRUE
rs79439304	T	C	T	C	-0.30849	-0.0104	0.0132548	0.0180403	FALSE	FALSE	FALSE	ebi-a-GCST90018935	6	144199620	0.054	488346	0.8472	Urolithiasis	Urolithiasis	Urolithiasis || ||	TRUE	igd	NA	NA	NA	NA	NA	NA	NA	GCST90200266	Cis-3,4-methyleneheptanoylcarnitine levels	6	143878483	0.0672112	4.43553e-06	8259	TRUE	reported	textfile	2	1	TRUE
rs80254170	G	A	G	A	-0.257157	-0.0447	0.0752636	0.0745863	FALSE	FALSE	FALSE	ebi-a-GCST90018935	6	160514283	0.0353	488346	0.2047	Urolithiasis	Urolithiasis	Urolithiasis || ||	TRUE	igd	NA	NA	NA	NA	NA	NA	NA	GCST90200266	Cis-3,4-methyleneheptanoylcarnitine levels	6	160093251	0.0284005	1.36992e-19	8259	TRUE	reported	textfile	2	1	TRUE
rs10011572	T	G	T	G	-0.0926567	0.0284	0.829274	0.708995	FALSE	FALSE	FALSE	ebi-a-GCST90018935	4	184927410	0.0141	488346	0.0450402	Urolithiasis	Urolithiasis	Urolithiasis || ||	TRUE	igd	NA	NA	NA	NA	NA	NA	NA	GCST90200362	Succinate levels	4	184006257	0.0204757	6.0337e-06	7943	TRUE	reported	textfile	2	1	TRUE
rs11176426	T	C	T	C	0.117747	5e-04	0.0977034	0.0849483	FALSE	FALSE	FALSE	ebi-a-GCST90018935	12	67177425	0.0356	488346	0.9887	Urolithiasis	Urolithiasis	Urolithiasis || ||	TRUE	igd	NA	NA	NA	NA	NA	NA	NA	GCST90200362	Succinate levels	12	66783645	0.0260672	6.27123e-06	7943	TRUE	reported	textfile	2	1	TRUE
rs112395657	G	A	G	A	-0.207437	0.0149	0.0306509	0.0390563	FALSE	FALSE	FALSE	ebi-a-GCST90018935	2	182705841	0.0278	488346	0.5905	Urolithiasis	Urolithiasis	Urolithiasis || ||	TRUE	igd	NA	NA	NA	NA	NA	NA	NA	GCST90200362	Succinate levels	2	181841114	0.0450335	4.09913e-06	7943	TRUE	reported	textfile	2	1	TRUE
rs117024175	T	C	T	C	-1.49269	-0.062	0.000567322	0.05444	FALSE	FALSE	FALSE	ebi-a-GCST90018935	20	2136594	0.0605	488346	0.3055	Urolithiasis	Urolithiasis	Urolithiasis || ||	TRUE	igd	NA	NA	NA	NA	NA	NA	NA	GCST90200362	Succinate levels	20	2155948	0.324998	4.3708e-06	7943	TRUE	reported	textfile	2	1	TRUE
rs118001555	A	G	A	G	0.411317	0.0139	0.00815939	0.0395604	FALSE	FALSE	FALSE	ebi-a-GCST90018935	5	179066868	0.0242	488346	0.5651	Urolithiasis	Urolithiasis	Urolithiasis || ||	TRUE	igd	NA	NA	NA	NA	NA	NA	NA	GCST90200362	Succinate levels	5	179639867	0.0858296	1.6492e-06	7943	TRUE	reported	textfile	2	1	TRUE
rs118145288	C	A	C	A	-0.206492	-0.0192	0.0314082	0.0343209	FALSE	FALSE	FALSE	ebi-a-GCST90018935	20	16036533	0.0747	488346	0.7975	Urolithiasis	Urolithiasis	Urolithiasis || ||	TRUE	igd	NA	NA	NA	NA	NA	NA	NA	GCST90200362	Succinate levels	20	16055888	0.0449668	4.38834e-06	7943	TRUE	reported	textfile	2	1	TRUE
rs12207685	T	C	T	C	-0.222838	0.0178	0.0252175	0.0334736	FALSE	FALSE	FALSE	ebi-a-GCST90018935	6	56526674	0.0494	488346	0.7183	Urolithiasis	Urolithiasis	Urolithiasis || ||	TRUE	igd	NA	NA	NA	NA	NA	NA	NA	GCST90200362	Succinate levels	6	56661876	0.0496088	7.05938e-06	7943	TRUE	reported	textfile	2	1	TRUE
rs1333261	T	C	T	C	-0.0871587	0.0063	0.234953	0.332396	FALSE	FALSE	FALSE	ebi-a-GCST90018935	13	94906103	0.0125	488346	0.6152	Urolithiasis	Urolithiasis	Urolithiasis || ||	TRUE	igd	NA	NA	NA	NA	NA	NA	NA	GCST90200362	Succinate levels	13	94253849	0.0185301	2.55579e-06	7943	TRUE	reported	textfile	2	1	TRUE
rs138715624	T	C	T	C	-0.335794	-0.2389	0.011831	0.0130196	FALSE	FALSE	FALSE	ebi-a-GCST90018935	12	109527102	0.0839	488346	0.00439704	Urolithiasis	Urolithiasis	Urolithiasis || ||	TRUE	igd	NA	NA	NA	NA	NA	NA	NA	GCST90200362	Succinate levels	12	109089297	0.0717246	2.84484e-06	7943	TRUE	reported	textfile	2	1	TRUE
rs139641222	C	T	C	T	-0.366247	-0.0664	0.00965202	0.0139443	FALSE	FALSE	FALSE	ebi-a-GCST90018935	1	182855885	0.0791	488346	0.4014	Urolithiasis	Urolithiasis	Urolithiasis || ||	TRUE	igd	NA	NA	NA	NA	NA	NA	NA	GCST90200362	Succinate levels	1	182886750	0.0792815	3.84533e-06	7943	TRUE	reported	textfile	2	1	TRUE
rs34466066	G	T	G	T	-0.0929812	-0.0345	0.16757	0.131243	FALSE	FALSE	FALSE	ebi-a-GCST90018935	16	78278009	0.0212	488346	0.1037	Urolithiasis	Urolithiasis	Urolithiasis || ||	TRUE	igd	NA	NA	NA	NA	NA	NA	NA	GCST90200362	Succinate levels	16	78244112	0.0207978	7.79595e-06	7943	TRUE	reported	textfile	2	1	TRUE
rs390266	A	G	A	G	0.0791891	0.0078	0.286215	0.252242	FALSE	FALSE	FALSE	ebi-a-GCST90018935	11	2919469	0.0151	488346	0.608501	Urolithiasis	Urolithiasis	Urolithiasis || ||	TRUE	igd	NA	NA	NA	NA	NA	NA	NA	GCST90200362	Succinate levels	11	2898239	0.01709	3.59263e-06	7943	TRUE	reported	textfile	2	1	TRUE
rs4837476	C	T	C	T	-0.0914604	4e-04	0.188935	0.340709	FALSE	FALSE	FALSE	ebi-a-GCST90018935	9	132937533	0.0127	488346	0.9744	Urolithiasis	Urolithiasis	Urolithiasis || ||	TRUE	igd	NA	NA	NA	NA	NA	NA	NA	GCST90200362	Succinate levels	9	130175254	0.0196758	3.34575e-06	7943	TRUE	reported	textfile	2	1	TRUE
rs533055952	C	A	C	A	0.127624	-0.0033	0.0811684	0.0846886	FALSE	FALSE	FALSE	ebi-a-GCST90018935	8	139673361	0.0458	488346	0.943	Urolithiasis	Urolithiasis	Urolithiasis || ||	TRUE	igd	NA	NA	NA	NA	NA	NA	NA	GCST90200362	Succinate levels	8	138661118	0.0283305	6.64216e-06	7943	TRUE	reported	textfile	2	1	TRUE
rs6784383	C	T	C	T	0.307822	0.0031	0.0137574	0.0172155	FALSE	FALSE	FALSE	ebi-a-GCST90018935	3	55576704	0.0663	488346	0.9625	Urolithiasis	Urolithiasis	Urolithiasis || ||	TRUE	igd	NA	NA	NA	NA	NA	NA	NA	GCST90200362	Succinate levels	3	55542676	0.066611	3.81565e-06	7943	TRUE	reported	textfile	2	1	TRUE
rs6794935	T	G	T	G	0.0825503	-0.0081	0.752261	0.731343	FALSE	FALSE	FALSE	ebi-a-GCST90018935	3	115371533	0.0134	488346	0.5437	Urolithiasis	Urolithiasis	Urolithiasis || ||	TRUE	igd	NA	NA	NA	NA	NA	NA	NA	GCST90200362	Succinate levels	3	115652686	0.0186111	9.18455e-06	7943	TRUE	reported	textfile	2	1	TRUE
rs73530356	C	G	C	G	-2.18291	-0.0037	0.000252525	0.00770181	FALSE	TRUE	FALSE	ebi-a-GCST90018935	16	6407628	0.0936	488346	0.9683	Urolithiasis	Urolithiasis	Urolithiasis || ||	TRUE	igd	NA	NA	NA	NA	NA	NA	NA	GCST90200362	Succinate levels	16	6357627	0.487343	7.49211e-06	7943	TRUE	reported	textfile	2	1	TRUE
rs75039175	T	C	T	C	0.391887	0.1217	0.00750221	0.00804	FALSE	FALSE	FALSE	ebi-a-GCST90018935	3	95743278	0.1021	488346	0.2331	Urolithiasis	Urolithiasis	Urolithiasis || ||	TRUE	igd	NA	NA	NA	NA	NA	NA	NA	GCST90200362	Succinate levels	3	96024434	0.088507	9.52232e-06	7943	TRUE	reported	textfile	2	1	TRUE
rs75063089	A	G	A	G	-0.443762	0.2135	0.00738077	0.00516249	FALSE	FALSE	FALSE	ebi-a-GCST90018935	1	99831832	0.1431	488346	0.1359	Urolithiasis	Urolithiasis	Urolithiasis || ||	TRUE	igd	NA	NA	NA	NA	NA	NA	NA	GCST90200362	Succinate levels	1	99366276	0.0899821	8.15279e-07	7943	TRUE	reported	textfile	2	1	TRUE
rs75318517	T	C	T	C	-0.231443	0.0593	0.02269	0.0181798	FALSE	FALSE	FALSE	ebi-a-GCST90018935	7	25077946	0.0747	488346	0.4271	Urolithiasis	Urolithiasis	Urolithiasis || ||	TRUE	igd	NA	NA	NA	NA	NA	NA	NA	GCST90200362	Succinate levels	7	25038327	0.0522607	9.48391e-06	7943	TRUE	reported	textfile	2	1	TRUE
rs75668162	T	C	T	C	-0.374901	0.075	0.0093246	0.00904672	FALSE	FALSE	FALSE	ebi-a-GCST90018935	1	61505869	0.1087	488346	0.4903	Urolithiasis	Urolithiasis	Urolithiasis || ||	TRUE	igd	NA	NA	NA	NA	NA	NA	NA	GCST90200362	Succinate levels	1	61040197	0.0808559	3.54099e-06	7943	TRUE	reported	textfile	2	1	TRUE
rs75840919	T	C	T	C	0.218053	0.0074	0.02701	0.0375146	FALSE	FALSE	FALSE	ebi-a-GCST90018935	2	236100160	0.0267	488346	0.781	Urolithiasis	Urolithiasis	Urolithiasis || ||	TRUE	igd	NA	NA	NA	NA	NA	NA	NA	GCST90200362	Succinate levels	2	235191516	0.0480726	5.73585e-06	7943	TRUE	reported	textfile	2	1	TRUE
rs77933094	C	T	C	T	-0.347294	-0.0817	0.00974314	0.0115351	FALSE	FALSE	FALSE	ebi-a-GCST90018935	12	94820434	0.0901	488346	0.3646	Urolithiasis	Urolithiasis	Urolithiasis || ||	TRUE	igd	NA	NA	NA	NA	NA	NA	NA	GCST90200362	Succinate levels	12	94426658	0.0782691	9.11467e-06	7943	TRUE	reported	textfile	2	1	TRUE
rs78010144	G	A	G	A	-0.457238	0.0882	0.00667927	0.00628863	FALSE	FALSE	FALSE	ebi-a-GCST90018935	3	191443450	0.1177	488346	0.4539	Urolithiasis	Urolithiasis	Urolithiasis || ||	TRUE	igd	NA	NA	NA	NA	NA	NA	NA	GCST90200362	Succinate levels	3	191725661	0.0952845	1.59729e-06	7943	TRUE	reported	textfile	2	1	TRUE
rs79884158	T	C	T	C	-0.384004	0.0984	0.00819156	0.00911075	FALSE	FALSE	FALSE	ebi-a-GCST90018935	5	95194109	0.1067	488346	0.3564	Urolithiasis	Urolithiasis	Urolithiasis || ||	TRUE	igd	NA	NA	NA	NA	NA	NA	NA	GCST90200362	Succinate levels	5	95858405	0.0855067	7.09155e-06	7943	TRUE	reported	textfile	2	1	TRUE
rs9905991	G	A	G	A	0.0718758	-0.0064	0.545215	0.438123	FALSE	FALSE	FALSE	ebi-a-GCST90018935	17	80052073	0.0144	488346	0.6575	Urolithiasis	Urolithiasis	Urolithiasis || ||	TRUE	igd	NA	NA	NA	NA	NA	NA	NA	GCST90200362	Succinate levels	17	82094197	0.0157695	5.16671e-06	7943	TRUE	reported	textfile	2	1	TRUE
rs10011993	C	A	C	A	0.0809351	0.0051	0.381019	0.401219	FALSE	FALSE	FALSE	ebi-a-GCST90018935	4	67093452	0.0116	488346	0.658999	Urolithiasis	Urolithiasis	Urolithiasis || ||	TRUE	igd	NA	NA	NA	NA	NA	NA	NA	GCST90200258	2-hydroxy-4-(methylthio)butanoic acid levels	4	66227734	0.0154775	1.70236e-07	8255	TRUE	reported	textfile	2	1	TRUE
rs10201698	C	G	C	G	0.0723808	0.0026	0.34712	0.295256	FALSE	TRUE	FALSE	ebi-a-GCST90018935	2	44025355	0.0138	488346	0.8513	Urolithiasis	Urolithiasis	Urolithiasis || ||	TRUE	igd	NA	NA	NA	NA	NA	NA	NA	GCST90200258	2-hydroxy-4-(methylthio)butanoic acid levels	2	43798216	0.0159664	5.80624e-06	8255	TRUE	reported	textfile	2	1	TRUE
rs10766467	C	T	C	T	-0.170109	-0.0046	0.539916	0.56514	FALSE	FALSE	FALSE	ebi-a-GCST90018935	11	18310449	0.0115	488346	0.6896	Urolithiasis	Urolithiasis	Urolithiasis || ||	TRUE	igd	NA	NA	NA	NA	NA	NA	NA	GCST90200258	2-hydroxy-4-(methylthio)butanoic acid levels	11	18288902	0.0148559	2.33439e-30	8255	TRUE	reported	textfile	2	1	TRUE
rs10846866	A	T	A	T	-0.0795386	0.0178	0.287423	0.381091	FALSE	TRUE	FALSE	ebi-a-GCST90018935	12	125780617	0.0119	488346	0.133	Urolithiasis	Urolithiasis	Urolithiasis || ||	TRUE	igd	NA	NA	NA	NA	NA	NA	NA	GCST90200258	2-hydroxy-4-(methylthio)butanoic acid levels	12	125296071	0.0169815	2.81544e-06	8255	TRUE	reported	textfile	2	1	TRUE
rs10923821	T	C	T	C	0.0767595	-0.0074	0.662956	0.707796	FALSE	FALSE	FALSE	ebi-a-GCST90018935	1	119983562	0.0132	488346	0.5779	Urolithiasis	Urolithiasis	Urolithiasis || ||	TRUE	igd	NA	NA	NA	NA	NA	NA	NA	GCST90200258	2-hydroxy-4-(methylthio)butanoic acid levels	1	119440939	0.0163212	2.56298e-06	8255	TRUE	reported	textfile	2	1	TRUE
rs113090967	A	G	A	G	0.0975091	-0.0086	0.144162	0.124094	FALSE	FALSE	FALSE	ebi-a-GCST90018935	3	159751185	0.0211	488346	0.684301	Urolithiasis	Urolithiasis	Urolithiasis || ||	TRUE	igd	NA	NA	NA	NA	NA	NA	NA	GCST90200258	2-hydroxy-4-(methylthio)butanoic acid levels	3	160033398	0.0215752	6.19887e-06	8255	TRUE	reported	textfile	2	1	TRUE
rs114261009	A	C	A	C	-0.450884	-0.0113	0.00588664	0.00432723	FALSE	FALSE	FALSE	ebi-a-GCST90018935	5	44605828	0.1314	488346	0.9314	Urolithiasis	Urolithiasis	Urolithiasis || ||	TRUE	igd	NA	NA	NA	NA	NA	NA	NA	GCST90200258	2-hydroxy-4-(methylthio)butanoic acid levels	5	44605726	0.0974594	3.7212e-06	8255	TRUE	reported	textfile	2	1	TRUE
rs11522698	A	G	A	G	0.0890865	0.0148	0.270343	0.275045	FALSE	FALSE	FALSE	ebi-a-GCST90018935	11	104801297	0.013	488346	0.256	Urolithiasis	Urolithiasis	Urolithiasis || ||	TRUE	igd	NA	NA	NA	NA	NA	NA	NA	GCST90200258	2-hydroxy-4-(methylthio)butanoic acid levels	11	104930570	0.0172276	2.32662e-07	8255	TRUE	reported	textfile	2	1	TRUE
rs116952655	G	T	G	T	-0.267896	-0.0425	0.0171828	0.0164406	FALSE	FALSE	FALSE	ebi-a-GCST90018935	18	23315746	0.0749	488346	0.570401	Urolithiasis	Urolithiasis	Urolithiasis || ||	TRUE	igd	NA	NA	NA	NA	NA	NA	NA	GCST90200258	2-hydroxy-4-(methylthio)butanoic acid levels	18	25735782	0.0576902	3.42234e-06	8255	TRUE	reported	textfile	2	1	TRUE
rs13250531	C	G	C	G	0.134988	-0.0169	0.0705918	0.0616453	FALSE	TRUE	FALSE	ebi-a-GCST90018935	8	3733157	0.0271	488346	0.5332	Urolithiasis	Urolithiasis	Urolithiasis || ||	TRUE	igd	NA	NA	NA	NA	NA	NA	NA	GCST90200258	2-hydroxy-4-(methylthio)butanoic acid levels	8	3875635	0.029479	4.66897e-06	8255	TRUE	reported	textfile	2	1	TRUE
rs140959752	A	C	A	C	-0.163506	-0.1211	0.0434704	0.0354062	FALSE	FALSE	FALSE	ebi-a-GCST90018935	5	60582891	0.0531	488346	0.0225201	Urolithiasis	Urolithiasis	Urolithiasis || ||	TRUE	igd	NA	NA	NA	NA	NA	NA	NA	GCST90200258	2-hydroxy-4-(methylthio)butanoic acid levels	5	61287064	0.0370121	9.97848e-06	8255	TRUE	reported	textfile	2	1	TRUE
rs141331	A	G	A	G	0.0720263	-0.0205	0.60801	0.592446	FALSE	FALSE	FALSE	ebi-a-GCST90018935	5	76706532	0.0115	488346	0.0747705	Urolithiasis	Urolithiasis	Urolithiasis || ||	TRUE	igd	NA	NA	NA	NA	NA	NA	NA	GCST90200258	2-hydroxy-4-(methylthio)butanoic acid levels	5	77410707	0.0154888	3.316e-06	8255	TRUE	reported	textfile	2	1	TRUE
rs142801739	T	C	T	C	0.231748	0.1156	0.0275514	0.0270634	FALSE	FALSE	FALSE	ebi-a-GCST90018935	10	11211174	0.0563	488346	0.0400304	Urolithiasis	Urolithiasis	Urolithiasis || ||	TRUE	igd	NA	NA	NA	NA	NA	NA	NA	GCST90200258	2-hydroxy-4-(methylthio)butanoic acid levels	10	11169211	0.045844	4.30065e-07	8255	TRUE	reported	textfile	2	1	TRUE
rs183640109	A	G	A	G	0.222992	0.0445	0.0230263	0.0247948	FALSE	FALSE	FALSE	ebi-a-GCST90018935	3	78423451	0.0606	488346	0.4626	Urolithiasis	Urolithiasis	Urolithiasis || ||	TRUE	igd	NA	NA	NA	NA	NA	NA	NA	GCST90200258	2-hydroxy-4-(methylthio)butanoic acid levels	3	78374301	0.0500859	8.49971e-06	8255	TRUE	reported	textfile	2	1	TRUE
rs1846285	G	A	G	A	0.0890115	-0.0054	0.18232	0.171109	FALSE	FALSE	FALSE	ebi-a-GCST90018935	11	49470419	0.0157	488346	0.7298	Urolithiasis	Urolithiasis	Urolithiasis || ||	TRUE	igd	NA	NA	NA	NA	NA	NA	NA	GCST90200258	2-hydroxy-4-(methylthio)butanoic acid levels	11	49448867	0.019355	4.24745e-06	8255	TRUE	reported	textfile	2	1	TRUE
rs1856661	C	G	C	G	0.299331	0.002	0.01255	0.0141802	FALSE	TRUE	FALSE	ebi-a-GCST90018935	10	86949264	0.0562	488346	0.9713	Urolithiasis	Urolithiasis	Urolithiasis || ||	TRUE	igd	NA	NA	NA	NA	NA	NA	NA	GCST90200258	2-hydroxy-4-(methylthio)butanoic acid levels	10	85189508	0.0668853	7.63083e-06	8255	TRUE	reported	textfile	2	1	TRUE
rs186411642	A	C	A	C	-0.556826	0.0952	0.00406652	0.00806555	FALSE	FALSE	FALSE	ebi-a-GCST90018935	4	106662156	0.0896	488346	0.2878	Urolithiasis	Urolithiasis	Urolithiasis || ||	TRUE	igd	NA	NA	NA	NA	NA	NA	NA	GCST90200258	2-hydroxy-4-(methylthio)butanoic acid levels	4	105740999	0.11826	2.49554e-06	8255	TRUE	reported	textfile	2	1	TRUE
rs2126886	T	C	T	C	0.082341	-0.0048	0.784207	0.814551	FALSE	FALSE	FALSE	ebi-a-GCST90018935	12	21701300	0.0151	488346	0.751201	Urolithiasis	Urolithiasis	Urolithiasis || ||	TRUE	igd	NA	NA	NA	NA	NA	NA	NA	GCST90200258	2-hydroxy-4-(methylthio)butanoic acid levels	12	21548366	0.0183291	7.04362e-06	8255	TRUE	reported	textfile	2	1	TRUE
rs2765527	C	T	C	T	-0.436372	-0.0314	0.493491	0.501168	FALSE	FALSE	FALSE	ebi-a-GCST90018935	1	89426260	0.0113	488346	0.005582	Urolithiasis	Urolithiasis	Urolithiasis || ||	TRUE	igd	NA	NA	NA	NA	NA	NA	NA	GCST90200258	2-hydroxy-4-(methylthio)butanoic acid levels	1	88960577	0.0142751	1e-200	8255	TRUE	reported	textfile	2	1	TRUE
rs4656106	C	T	C	T	-0.109283	-0.0138	0.164955	0.1594	FALSE	FALSE	FALSE	ebi-a-GCST90018935	1	89699679	0.0258	488346	0.5932	Urolithiasis	Urolithiasis	Urolithiasis || ||	TRUE	igd	NA	NA	NA	NA	NA	NA	NA	GCST90200258	2-hydroxy-4-(methylthio)butanoic acid levels	1	89233996	0.02028	7.09698e-08	8255	TRUE	reported	textfile	2	1	TRUE
rs490379	C	A	C	A	-0.124448	-0.0097	0.13616	0.100591	FALSE	FALSE	FALSE	ebi-a-GCST90018935	1	88717899	0.0229	488346	0.672201	Urolithiasis	Urolithiasis	Urolithiasis || ||	TRUE	igd	NA	NA	NA	NA	NA	NA	NA	GCST90200258	2-hydroxy-4-(methylthio)butanoic acid levels	1	88252216	0.0218311	1.19464e-08	8255	TRUE	reported	textfile	2	1	TRUE
rs59543093	T	C	T	C	-0.185892	0.0086	0.0388031	0.0702345	FALSE	FALSE	FALSE	ebi-a-GCST90018935	11	128439889	0.0187	488346	0.6441	Urolithiasis	Urolithiasis	Urolithiasis || ||	TRUE	igd	NA	NA	NA	NA	NA	NA	NA	GCST90200258	2-hydroxy-4-(methylthio)butanoic acid levels	11	128569994	0.0385756	1.44355e-06	8255	TRUE	reported	textfile	2	1	TRUE
rs62045233	A	C	A	C	-0.136479	-0.0118	0.0637523	0.0497148	FALSE	FALSE	FALSE	ebi-a-GCST90018935	15	56285625	0.0316	488346	0.7077	Urolithiasis	Urolithiasis	Urolithiasis || ||	TRUE	igd	NA	NA	NA	NA	NA	NA	NA	GCST90200258	2-hydroxy-4-(methylthio)butanoic acid levels	15	55993427	0.0307356	8.97816e-06	8255	TRUE	reported	textfile	2	1	TRUE
rs6425192	C	T	C	T	-0.121753	-0.0157	0.320929	0.360974	FALSE	FALSE	FALSE	ebi-a-GCST90018935	1	171327628	0.0117	488346	0.1784	Urolithiasis	Urolithiasis	Urolithiasis || ||	TRUE	igd	NA	NA	NA	NA	NA	NA	NA	GCST90200258	2-hydroxy-4-(methylthio)butanoic acid levels	1	171358489	0.0159879	2.63037e-14	8255	TRUE	reported	textfile	2	1	TRUE
rs66511710	G	A	G	A	-0.0685605	-0.0083	0.380703	0.373346	FALSE	FALSE	FALSE	ebi-a-GCST90018935	7	118172331	0.0117	488346	0.4771	Urolithiasis	Urolithiasis	Urolithiasis || ||	TRUE	igd	NA	NA	NA	NA	NA	NA	NA	GCST90200258	2-hydroxy-4-(methylthio)butanoic acid levels	7	118532277	0.0154767	9.42741e-06	8255	TRUE	reported	textfile	2	1	TRUE
rs75703698	C	T	C	T	0.274488	-0.0757	0.0160957	0.014086	FALSE	FALSE	FALSE	ebi-a-GCST90018935	6	62287093	0.0855	488346	0.3757	Urolithiasis	Urolithiasis	Urolithiasis || ||	TRUE	igd	NA	NA	NA	NA	NA	NA	NA	GCST90200258	2-hydroxy-4-(methylthio)butanoic acid levels	6	61577188	0.0602033	5.13135e-06	8255	TRUE	reported	textfile	2	1	TRUE
rs9566434	G	T	G	T	0.586696	0.0082	0.0034558	0.040748	FALSE	FALSE	FALSE	ebi-a-GCST90018935	13	40013319	0.0218	488346	0.7057	Urolithiasis	Urolithiasis	Urolithiasis || ||	TRUE	igd	NA	NA	NA	NA	NA	NA	NA	GCST90200258	2-hydroxy-4-(methylthio)butanoic acid levels	13	39439182	0.128145	4.68612e-06	8255	TRUE	reported	textfile	2	1	TRUE
rs10013439	A	G	A	G	-0.113268	0.0319	0.119593	0.198803	FALSE	FALSE	FALSE	ebi-a-GCST90018935	4	22593492	0.013	488346	0.01431	Urolithiasis	Urolithiasis	Urolithiasis || ||	TRUE	igd	NA	NA	NA	NA	NA	NA	NA	GCST90200282	Picolinate levels	4	22591869	0.0255182	9.05026e-06	7051	TRUE	reported	textfile	2	1	TRUE
rs10165615	A	G	A	G	-0.0765678	0.0226	0.526882	0.466438	FALSE	FALSE	FALSE	ebi-a-GCST90018935	2	140562342	0.012	488346	0.0588098	Urolithiasis	Urolithiasis	Urolithiasis || ||	TRUE	igd	NA	NA	NA	NA	NA	NA	NA	GCST90200282	Picolinate levels	2	139804773	0.0165386	3.66296e-06	7051	TRUE	reported	textfile	2	1	TRUE
rs1047891	A	C	A	C	-0.104752	0.0065	0.305733	0.27328	FALSE	FALSE	FALSE	ebi-a-GCST90018935	2	211540507	0.0144	488346	0.6513	Urolithiasis	Urolithiasis	Urolithiasis || ||	TRUE	igd	NA	NA	NA	NA	NA	NA	NA	GCST90200282	Picolinate levels	2	210675783	0.017993	5.82115e-09	7051	TRUE	reported	textfile	2	1	TRUE
rs116572752	A	G	A	G	-0.222458	0.0129	0.0305615	0.0399006	FALSE	FALSE	FALSE	ebi-a-GCST90018935	2	223371334	0.0452	488346	0.7752	Urolithiasis	Urolithiasis	Urolithiasis || ||	TRUE	igd	NA	NA	NA	NA	NA	NA	NA	GCST90200282	Picolinate levels	2	222506615	0.0476773	3.07255e-06	7051	TRUE	reported	textfile	2	1	TRUE
rs1170931	T	C	T	C	0.0799666	-0.0054	0.511189	0.566414	FALSE	FALSE	FALSE	ebi-a-GCST90018935	13	36806069	0.0117	488346	0.643301	Urolithiasis	Urolithiasis	Urolithiasis || ||	TRUE	igd	NA	NA	NA	NA	NA	NA	NA	GCST90200282	Picolinate levels	13	36231932	0.0166158	1.48919e-06	7051	TRUE	reported	textfile	2	1	TRUE
rs118128689	C	T	C	T	0.444047	-0.031	0.00704927	0.0105764	FALSE	FALSE	FALSE	ebi-a-GCST90018935	16	20604855	0.0829	488346	0.7082	Urolithiasis	Urolithiasis	Urolithiasis || ||	TRUE	igd	NA	NA	NA	NA	NA	NA	NA	GCST90200282	Picolinate levels	16	20593533	0.0991152	7.46035e-06	7051	TRUE	reported	textfile	2	1	TRUE
rs13184770	G	A	G	A	0.0754414	-0.0022	0.514092	0.451691	FALSE	FALSE	FALSE	ebi-a-GCST90018935	5	8223124	0.0131	488346	0.8673	Urolithiasis	Urolithiasis	Urolithiasis || ||	TRUE	igd	NA	NA	NA	NA	NA	NA	NA	GCST90200282	Picolinate levels	5	8223011	0.016819	7.27516e-06	7051	TRUE	reported	textfile	2	1	TRUE
rs148152439	A	G	A	G	-0.238828	0.0355	0.0260684	0.0228078	FALSE	FALSE	FALSE	ebi-a-GCST90018935	10	124220567	0.0669	488346	0.595701	Urolithiasis	Urolithiasis	Urolithiasis || ||	TRUE	igd	NA	NA	NA	NA	NA	NA	NA	GCST90200282	Picolinate levels	10	122461051	0.0516818	3.8167e-06	7051	TRUE	reported	textfile	2	1	TRUE
rs164749	G	T	G	T	0.14552	-0.0146	0.476969	0.438161	FALSE	FALSE	FALSE	ebi-a-GCST90018935	16	89708224	0.0114	488346	0.1997	Urolithiasis	Urolithiasis	Urolithiasis || ||	TRUE	igd	NA	NA	NA	NA	NA	NA	NA	GCST90200282	Picolinate levels	16	89641816	0.0164579	9.40488e-19	7051	TRUE	reported	textfile	2	1	TRUE
rs17557932	T	C	T	C	-0.094645	0.0238	0.255649	0.214628	FALSE	FALSE	FALSE	ebi-a-GCST90018935	12	59820966	0.0167	488346	0.1539	Urolithiasis	Urolithiasis	Urolithiasis || ||	TRUE	igd	NA	NA	NA	NA	NA	NA	NA	GCST90200282	Picolinate levels	12	59427185	0.0190838	7.06971e-07	7051	TRUE	reported	textfile	2	1	TRUE
rs185587631	C	G	C	G	0.352746	0.131	0.0122229	0.0121626	FALSE	TRUE	FALSE	ebi-a-GCST90018935	19	21897234	0.0833	488346	0.1161	Urolithiasis	Urolithiasis	Urolithiasis || ||	TRUE	igd	NA	NA	NA	NA	NA	NA	NA	GCST90200282	Picolinate levels	19	21714432	0.0755844	3.05747e-06	7051	TRUE	reported	textfile	2	1	TRUE
rs3823118	A	G	A	G	0.149643	0.0148	0.0742829	0.199022	FALSE	FALSE	FALSE	ebi-a-GCST90018935	6	73883238	0.0131	488346	0.2573	Urolithiasis	Urolithiasis	Urolithiasis || ||	TRUE	igd	NA	NA	NA	NA	NA	NA	NA	GCST90200282	Picolinate levels	6	73173515	0.0316259	2.22698e-06	7051	TRUE	reported	textfile	2	1	TRUE
rs41286234	C	G	C	G	0.303256	-0.0231	0.018653	0.0178513	FALSE	TRUE	FALSE	ebi-a-GCST90018935	6	135239758	0.0711	488346	0.7452	Urolithiasis	Urolithiasis	Urolithiasis || ||	TRUE	igd	NA	NA	NA	NA	NA	NA	NA	GCST90200282	Picolinate levels	6	134918620	0.0609158	6.41501e-07	7051	TRUE	reported	textfile	2	1	TRUE
rs4392119	C	T	C	T	0.250848	-0.0301	0.972514	0.97395	FALSE	FALSE	FALSE	ebi-a-GCST90018935	17	28565363	0.0587	488346	0.6086	Urolithiasis	Urolithiasis	Urolithiasis || ||	TRUE	igd	NA	NA	NA	NA	NA	NA	NA	GCST90200282	Picolinate levels	17	30238345	0.0503664	6.34331e-07	7051	TRUE	reported	textfile	2	1	TRUE
rs528053698	T	A	T	A	-0.156034	-0.0044	0.0592967	0.056031	FALSE	TRUE	FALSE	ebi-a-GCST90018935	2	161869135	0.0413	488346	0.9155	Urolithiasis	Urolithiasis	Urolithiasis || ||	TRUE	igd	NA	NA	NA	NA	NA	NA	NA	GCST90200282	Picolinate levels	2	161012624	0.0351023	8.78463e-06	7051	TRUE	reported	textfile	2	1	TRUE
rs71486039	T	C	T	C	-0.289532	-0.0446	0.0164907	0.0189521	FALSE	FALSE	FALSE	ebi-a-GCST90018935	11	105908347	0.0814	488346	0.5835	Urolithiasis	Urolithiasis	Urolithiasis || ||	TRUE	igd	NA	NA	NA	NA	NA	NA	NA	GCST90200282	Picolinate levels	11	106037620	0.0653581	9.42607e-06	7051	TRUE	reported	textfile	2	1	TRUE
rs72687504	A	G	A	G	0.285391	0.1002	0.0194389	0.0142643	FALSE	FALSE	FALSE	ebi-a-GCST90018935	14	78758777	0.0873	488346	0.2511	Urolithiasis	Urolithiasis	Urolithiasis || ||	TRUE	igd	NA	NA	NA	NA	NA	NA	NA	GCST90200282	Picolinate levels	14	78292434	0.0591008	1.373e-06	7051	TRUE	reported	textfile	2	1	TRUE
rs74747434	T	C	T	C	-0.0743448	0.008	0.524747	0.459697	FALSE	FALSE	FALSE	ebi-a-GCST90018935	2	239069205	0.0119	488346	0.4996	Urolithiasis	Urolithiasis	Urolithiasis || ||	TRUE	igd	NA	NA	NA	NA	NA	NA	NA	GCST90200282	Picolinate levels	2	238160564	0.0166538	8.03879e-06	7051	TRUE	reported	textfile	2	1	TRUE
rs75302640	T	A	T	A	0.135653	0.0254	0.0901851	0.0727266	FALSE	TRUE	FALSE	ebi-a-GCST90018935	1	104866320	0.026	488346	0.3296	Urolithiasis	Urolithiasis	Urolithiasis || ||	TRUE	igd	NA	NA	NA	NA	NA	NA	NA	GCST90200282	Picolinate levels	1	104323698	0.0287675	2.41105e-06	7051	TRUE	reported	textfile	2	1	TRUE
rs77863699	C	T	C	T	0.539266	0.0476	0.0258486	0.0688448	FALSE	FALSE	FALSE	ebi-a-GCST90018935	16	20563528	0.0182	488346	0.0087261	Urolithiasis	Urolithiasis	Urolithiasis || ||	TRUE	igd	NA	NA	NA	NA	NA	NA	NA	GCST90200282	Picolinate levels	16	20552206	0.051931	2.92349e-25	7051	TRUE	reported	textfile	2	1	TRUE
rs9621844	T	C	T	C	-0.0815238	-0.0287	0.332413	0.281913	FALSE	FALSE	FALSE	ebi-a-GCST90018935	22	34481608	0.0146	488346	0.0501903	Urolithiasis	Urolithiasis	Urolithiasis || ||	TRUE	igd	NA	NA	NA	NA	NA	NA	NA	GCST90200282	Picolinate levels	22	34085619	0.0176605	3.90869e-06	7051	TRUE	reported	textfile	2	1	TRUE
rs9633689	T	C	T	C	-0.244006	-0.0055	0.0274148	0.0650945	FALSE	FALSE	FALSE	ebi-a-GCST90018935	10	93624025	0.0178	488346	0.7587	Urolithiasis	Urolithiasis	Urolithiasis || ||	TRUE	igd	NA	NA	NA	NA	NA	NA	NA	GCST90200282	Picolinate levels	10	91864268	0.0508385	1.5895e-06	7051	TRUE	reported	textfile	2	1	TRUE
rs10014286	C	T	C	T	-0.0914222	0.0028	0.175551	0.169546	FALSE	FALSE	FALSE	ebi-a-GCST90018935	4	166089111	0.0171	488346	0.871	Urolithiasis	Urolithiasis	Urolithiasis || ||	TRUE	igd	NA	NA	NA	NA	NA	NA	NA	GCST90200446	Arachidate (20:0) levels	4	165167959	0.0204023	7.43017e-06	8228	TRUE	reported	textfile	2	1	TRUE
rs10211727	C	T	C	T	-0.180455	-0.0088	0.0447189	0.0592338	FALSE	FALSE	FALSE	ebi-a-GCST90018935	20	49810876	0.0236	488346	0.7093	Urolithiasis	Urolithiasis	Urolithiasis || ||	TRUE	igd	NA	NA	NA	NA	NA	NA	NA	GCST90200446	Arachidate (20:0) levels	20	51194339	0.0370114	1.08448e-06	8228	TRUE	reported	textfile	2	1	TRUE
rs112726409	A	G	A	G	0.0994932	-0.0251	0.145893	0.117363	FALSE	FALSE	FALSE	ebi-a-GCST90018935	7	101892452	0.0234	488346	0.2836	Urolithiasis	Urolithiasis	Urolithiasis || ||	TRUE	igd	NA	NA	NA	NA	NA	NA	NA	GCST90200446	Arachidate (20:0) levels	7	102249172	0.0221738	7.224e-06	8228	TRUE	reported	textfile	2	1	TRUE
rs115172531	A	G	A	G	-0.25463	-0.0095	0.0195864	0.0219852	FALSE	FALSE	FALSE	ebi-a-GCST90018935	5	53889275	0.0617	488346	0.8781	Urolithiasis	Urolithiasis	Urolithiasis || ||	TRUE	igd	NA	NA	NA	NA	NA	NA	NA	GCST90200446	Arachidate (20:0) levels	5	54593445	0.0560819	5.61659e-06	8228	TRUE	reported	textfile	2	1	TRUE
rs115923460	T	A	T	A	0.281498	0.0017	0.0154671	0.0183834	FALSE	TRUE	FALSE	ebi-a-GCST90018935	1	98370438	0.0709	488346	0.9814	Urolithiasis	Urolithiasis	Urolithiasis || ||	TRUE	igd	NA	NA	NA	NA	NA	NA	NA	GCST90200446	Arachidate (20:0) levels	1	97904882	0.0630274	7.95899e-06	8228	TRUE	reported	textfile	2	1	TRUE
rs117531849	C	A	C	A	0.310913	-0.0484	0.014056	0.0115616	FALSE	FALSE	FALSE	ebi-a-GCST90018935	18	75540132	0.103	488346	0.6385	Urolithiasis	Urolithiasis	Urolithiasis || ||	TRUE	igd	NA	NA	NA	NA	NA	NA	NA	GCST90200446	Arachidate (20:0) levels	18	77828176	0.0659517	2.42606e-06	8228	TRUE	reported	textfile	2	1	TRUE
rs11755828	A	G	A	G	-0.131336	-0.0519	0.0781326	0.0695851	FALSE	FALSE	FALSE	ebi-a-GCST90018935	6	89265559	0.0278	488346	0.0617106	Urolithiasis	Urolithiasis	Urolithiasis || ||	TRUE	igd	NA	NA	NA	NA	NA	NA	NA	GCST90200446	Arachidate (20:0) levels	6	88555840	0.0290043	5.95034e-06	8228	TRUE	reported	textfile	2	1	TRUE
rs117578898	T	A	T	A	-0.339656	-0.0639	0.0118873	0.0143148	FALSE	TRUE	FALSE	ebi-a-GCST90018935	9	90641208	0.0808	488346	0.4294	Urolithiasis	Urolithiasis	Urolithiasis || ||	TRUE	igd	NA	NA	NA	NA	NA	NA	NA	GCST90200446	Arachidate (20:0) levels	9	88026293	0.071383	1.95302e-06	8228	TRUE	reported	textfile	2	1	TRUE
rs141844637	A	C	A	C	0.25111	0.0287	0.020294	0.0271008	FALSE	FALSE	FALSE	ebi-a-GCST90018935	20	2060298	0.0589	488346	0.626299	Urolithiasis	Urolithiasis	Urolithiasis || ||	TRUE	igd	NA	NA	NA	NA	NA	NA	NA	GCST90200446	Arachidate (20:0) levels	20	2079652	0.0560387	7.42869e-06	8228	TRUE	reported	textfile	2	1	TRUE
rs143771867	A	G	A	G	-0.197317	0.0191	0.0335058	0.0319806	FALSE	FALSE	FALSE	ebi-a-GCST90018935	1	214896711	0.0558	488346	0.732399	Urolithiasis	Urolithiasis	Urolithiasis || ||	TRUE	igd	NA	NA	NA	NA	NA	NA	NA	GCST90200446	Arachidate (20:0) levels	1	214723368	0.0428993	4.2344e-06	8228	TRUE	reported	textfile	2	1	TRUE
rs146972161	G	A	G	A	0.497628	-0.1052	0.00554	0.0106643	FALSE	FALSE	FALSE	ebi-a-GCST90018935	13	59084447	0.0799	488346	0.1881	Urolithiasis	Urolithiasis	Urolithiasis || ||	TRUE	igd	NA	NA	NA	NA	NA	NA	NA	GCST90200446	Arachidate (20:0) levels	13	58510313	0.104643	1.97951e-06	8228	TRUE	reported	textfile	2	1	TRUE
rs1736555	G	A	G	A	0.0750494	5e-04	0.303721	0.375259	FALSE	FALSE	FALSE	ebi-a-GCST90018935	1	171058252	0.0117	488346	0.9657	Urolithiasis	Urolithiasis	Urolithiasis || ||	TRUE	igd	NA	NA	NA	NA	NA	NA	NA	GCST90200446	Arachidate (20:0) levels	1	171089111	0.0168498	8.42714e-06	8228	TRUE	reported	textfile	2	1	TRUE
rs2127996	A	G	A	G	-0.088801	-0.0305	0.191418	0.194335	FALSE	FALSE	FALSE	ebi-a-GCST90018935	17	14269747	0.0147	488346	0.0373603	Urolithiasis	Urolithiasis	Urolithiasis || ||	TRUE	igd	NA	NA	NA	NA	NA	NA	NA	GCST90200446	Arachidate (20:0) levels	17	14366430	0.0199788	8.79868e-06	8228	TRUE	reported	textfile	2	1	TRUE
rs539511656	A	G	A	G	0.364008	-0.055	0.0100026	0.08955	FALSE	FALSE	FALSE	ebi-a-GCST90018935	9	38917228	0.0513	488346	0.2837	Urolithiasis	Urolithiasis	Urolithiasis || ||	TRUE	igd	NA	NA	NA	NA	NA	NA	NA	GCST90200446	Arachidate (20:0) levels	9	38917231	0.0802952	5.80488e-06	8228	TRUE	reported	textfile	2	1	TRUE
rs6754993	A	G	A	G	-0.323133	-0.0035	0.987771	0.986086	FALSE	FALSE	FALSE	ebi-a-GCST90018935	2	65056280	0.0782	488346	0.9641	Urolithiasis	Urolithiasis	Urolithiasis || ||	TRUE	igd	NA	NA	NA	NA	NA	NA	NA	GCST90200446	Arachidate (20:0) levels	2	64829146	0.0708985	5.17216e-06	8228	TRUE	reported	textfile	2	1	TRUE
rs72728621	A	C	A	C	-0.108485	-0.0169	0.150604	0.13779	FALSE	FALSE	FALSE	ebi-a-GCST90018935	4	143639585	0.0167	488346	0.3123	Urolithiasis	Urolithiasis	Urolithiasis || ||	TRUE	igd	NA	NA	NA	NA	NA	NA	NA	GCST90200446	Arachidate (20:0) levels	4	142718432	0.0216286	5.2818e-07	8228	TRUE	reported	textfile	2	1	TRUE
rs75367138	C	G	C	G	0.0955024	0.0019	0.185321	0.139224	FALSE	TRUE	FALSE	ebi-a-GCST90018935	22	32682277	0.0233	488346	0.9361	Urolithiasis	Urolithiasis	Urolithiasis || ||	TRUE	igd	NA	NA	NA	NA	NA	NA	NA	GCST90200446	Arachidate (20:0) levels	22	32286290	0.0200829	1.9804e-06	8228	TRUE	reported	textfile	2	1	TRUE
rs75479618	G	T	G	T	-0.164228	0.0719	0.0473755	0.0434603	FALSE	FALSE	FALSE	ebi-a-GCST90018935	13	74415943	0.0477	488346	0.1314	Urolithiasis	Urolithiasis	Urolithiasis || ||	TRUE	igd	NA	NA	NA	NA	NA	NA	NA	GCST90200446	Arachidate (20:0) levels	13	73841806	0.0362938	6.04103e-06	8228	TRUE	reported	textfile	2	1	TRUE
rs75844056	T	G	T	G	0.17317	-0.0264	0.0462287	0.0551417	FALSE	FALSE	FALSE	ebi-a-GCST90018935	3	61386692	0.0393	488346	0.5013	Urolithiasis	Urolithiasis	Urolithiasis || ||	TRUE	igd	NA	NA	NA	NA	NA	NA	NA	GCST90200446	Arachidate (20:0) levels	3	61401018	0.0369008	2.69423e-06	8228	TRUE	reported	textfile	2	1	TRUE
rs76212203	A	G	A	G	0.203055	-0.0368	0.0300816	0.0313306	FALSE	FALSE	FALSE	ebi-a-GCST90018935	18	34292281	0.0291	488346	0.2056	Urolithiasis	Urolithiasis	Urolithiasis || ||	TRUE	igd	NA	NA	NA	NA	NA	NA	NA	GCST90200446	Arachidate (20:0) levels	18	36712318	0.045209	7.07352e-06	8228	TRUE	reported	textfile	2	1	TRUE
rs7782319	G	A	G	A	-0.0730698	-0.002	0.380255	0.415924	FALSE	FALSE	FALSE	ebi-a-GCST90018935	7	18923575	0.0116	488346	0.8624	Urolithiasis	Urolithiasis	Urolithiasis || ||	TRUE	igd	NA	NA	NA	NA	NA	NA	NA	GCST90200446	Arachidate (20:0) levels	7	18883952	0.0165355	9.91777e-06	8228	TRUE	reported	textfile	2	1	TRUE
rs79812662	A	C	A	C	0.279354	0.1179	0.0160461	0.0167725	FALSE	FALSE	FALSE	ebi-a-GCST90018935	2	6713409	0.0459	488346	0.0101501	Urolithiasis	Urolithiasis	Urolithiasis || ||	TRUE	igd	NA	NA	NA	NA	NA	NA	NA	GCST90200446	Arachidate (20:0) levels	2	6573277	0.0613829	5.33906e-06	8228	TRUE	reported	textfile	2	1	TRUE
rs9862096	G	T	G	T	0.165833	-0.0026	0.0469283	0.0832979	FALSE	FALSE	FALSE	ebi-a-GCST90018935	3	190681990	0.0184	488346	0.8859	Urolithiasis	Urolithiasis	Urolithiasis || ||	TRUE	igd	NA	NA	NA	NA	NA	NA	NA	GCST90200446	Arachidate (20:0) levels	3	190964201	0.0363552	5.07976e-06	8228	TRUE	reported	textfile	2	1	TRUE
rs10014755	G	A	G	A	-0.12144	0.005	0.532096	0.506178	FALSE	FALSE	FALSE	ebi-a-GCST90018935	4	89223504	0.0114	488346	0.663201	Urolithiasis	Urolithiasis	Urolithiasis || ||	TRUE	igd	NA	NA	NA	NA	NA	NA	NA	GCST90200917	Alpha-ketobutyrate to 3-methyl-2-oxobutyrate ratio	4	88302352	0.0156035	7.09071e-15	8133	TRUE	reported	textfile	2	1	TRUE
rs11142690	G	A	G	A	0.209088	0.0186	0.028552	0.0293612	FALSE	FALSE	FALSE	ebi-a-GCST90018935	9	73714659	0.0582	488346	0.7491	Urolithiasis	Urolithiasis	Urolithiasis || ||	TRUE	igd	NA	NA	NA	NA	NA	NA	NA	GCST90200917	Alpha-ketobutyrate to 3-methyl-2-oxobutyrate ratio	9	71099743	0.0467106	7.59682e-06	8133	TRUE	reported	textfile	2	1	TRUE
rs113466620	A	G	A	G	0.218443	0.0139	0.0263289	0.0242745	FALSE	FALSE	FALSE	ebi-a-GCST90018935	4	16873057	0.0606	488346	0.8186	Urolithiasis	Urolithiasis	Urolithiasis || ||	TRUE	igd	NA	NA	NA	NA	NA	NA	NA	GCST90200917	Alpha-ketobutyrate to 3-methyl-2-oxobutyrate ratio	4	16871434	0.0488984	7.92152e-06	8133	TRUE	reported	textfile	2	1	TRUE
rs11605120	G	A	G	A	-0.101525	-0.0578	0.133038	0.116742	FALSE	FALSE	FALSE	ebi-a-GCST90018935	11	44090569	0.0185	488346	0.001734	Urolithiasis	Urolithiasis	Urolithiasis || ||	TRUE	igd	NA	NA	NA	NA	NA	NA	NA	GCST90200917	Alpha-ketobutyrate to 3-methyl-2-oxobutyrate ratio	11	44069019	0.0228956	9.23858e-06	8133	TRUE	reported	textfile	2	1	TRUE
rs117170005	G	A	G	A	0.373063	-0.1268	0.00952499	0.00840313	FALSE	FALSE	FALSE	ebi-a-GCST90018935	15	33839824	0.1173	488346	0.2797	Urolithiasis	Urolithiasis	Urolithiasis || ||	TRUE	igd	NA	NA	NA	NA	NA	NA	NA	GCST90200917	Alpha-ketobutyrate to 3-methyl-2-oxobutyrate ratio	15	33547623	0.0790896	2.3939e-06	8133	TRUE	reported	textfile	2	1	TRUE
rs117578810	A	G	A	G	-0.270825	0.0214	0.0163117	0.0175085	FALSE	FALSE	FALSE	ebi-a-GCST90018935	7	8731641	0.0752	488346	0.7758	Urolithiasis	Urolithiasis	Urolithiasis || ||	TRUE	igd	NA	NA	NA	NA	NA	NA	NA	GCST90200917	Alpha-ketobutyrate to 3-methyl-2-oxobutyrate ratio	7	8692011	0.0605821	7.8084e-06	8133	TRUE	reported	textfile	2	1	TRUE
rs118135994	T	A	T	A	-0.196667	-0.076	0.0325309	0.0283208	FALSE	TRUE	FALSE	ebi-a-GCST90018935	18	77708761	0.0582	488346	0.1916	Urolithiasis	Urolithiasis	Urolithiasis || ||	TRUE	igd	NA	NA	NA	NA	NA	NA	NA	GCST90200917	Alpha-ketobutyrate to 3-methyl-2-oxobutyrate ratio	18	79948761	0.0440195	7.90579e-06	8133	TRUE	reported	textfile	2	1	TRUE
rs13388164	T	C	T	C	-0.406262	-0.0327	0.00751972	0.0537683	FALSE	FALSE	FALSE	ebi-a-GCST90018935	2	77245308	0.02	488346	0.1031	Urolithiasis	Urolithiasis	Urolithiasis || ||	TRUE	igd	NA	NA	NA	NA	NA	NA	NA	GCST90200917	Alpha-ketobutyrate to 3-methyl-2-oxobutyrate ratio	2	77018182	0.0898539	6.1441e-06	8133	TRUE	reported	textfile	2	1	TRUE
rs142941968	A	G	A	G	0.273449	0.1051	0.0165012	0.0205451	FALSE	FALSE	FALSE	ebi-a-GCST90018935	7	138118655	0.0922	488346	0.2543	Urolithiasis	Urolithiasis	Urolithiasis || ||	TRUE	igd	NA	NA	NA	NA	NA	NA	NA	GCST90200917	Alpha-ketobutyrate to 3-methyl-2-oxobutyrate ratio	7	138433910	0.0607113	6.6658e-06	8133	TRUE	reported	textfile	2	1	TRUE
rs148703016	C	G	C	G	-0.233635	-0.138	0.0237771	0.020535	FALSE	TRUE	FALSE	ebi-a-GCST90018935	11	126208973	0.0721	488346	0.0555699	Urolithiasis	Urolithiasis	Urolithiasis || ||	TRUE	igd	NA	NA	NA	NA	NA	NA	NA	GCST90200917	Alpha-ketobutyrate to 3-methyl-2-oxobutyrate ratio	11	126339078	0.0510851	4.79759e-06	8133	TRUE	reported	textfile	2	1	TRUE
rs1638751	G	A	G	A	0.130067	0.0467	0.0781115	0.0948275	FALSE	FALSE	FALSE	ebi-a-GCST90018935	7	157563249	0.03	488346	0.1199	Urolithiasis	Urolithiasis	Urolithiasis || ||	TRUE	igd	NA	NA	NA	NA	NA	NA	NA	GCST90200917	Alpha-ketobutyrate to 3-methyl-2-oxobutyrate ratio	7	157770557	0.0290366	7.48392e-06	8133	TRUE	reported	textfile	2	1	TRUE
rs17385872	A	C	A	C	0.084772	-0.0109	0.248261	0.194197	FALSE	FALSE	FALSE	ebi-a-GCST90018935	4	10178168	0.0181	488346	0.5479	Urolithiasis	Urolithiasis	Urolithiasis || ||	TRUE	igd	NA	NA	NA	NA	NA	NA	NA	GCST90200917	Alpha-ketobutyrate to 3-methyl-2-oxobutyrate ratio	4	10176544	0.0180267	2.56898e-06	8133	TRUE	reported	textfile	2	1	TRUE
rs1811676	G	A	G	A	-0.0993646	0.0084	0.141437	0.134405	FALSE	FALSE	FALSE	ebi-a-GCST90018935	10	109923140	0.0272	488346	0.756401	Urolithiasis	Urolithiasis	Urolithiasis || ||	TRUE	igd	NA	NA	NA	NA	NA	NA	NA	GCST90200917	Alpha-ketobutyrate to 3-methyl-2-oxobutyrate ratio	10	108163382	0.0223742	8.95296e-06	8133	TRUE	reported	textfile	2	1	TRUE
rs1895645	T	C	T	C	-0.0702403	0.0033	0.567591	0.57166	FALSE	FALSE	FALSE	ebi-a-GCST90018935	6	5389883	0.0117	488346	0.7768	Urolithiasis	Urolithiasis	Urolithiasis || ||	TRUE	igd	NA	NA	NA	NA	NA	NA	NA	GCST90200917	Alpha-ketobutyrate to 3-methyl-2-oxobutyrate ratio	6	5389650	0.0157659	8.38186e-06	8133	TRUE	reported	textfile	2	1	TRUE
rs200986045	A	C	A	C	-0.578451	-0.0381	0.00351678	0.0440276	FALSE	FALSE	FALSE	ebi-a-GCST90018935	3	36415336	0.0285	488346	0.1811	Urolithiasis	Urolithiasis	Urolithiasis || ||	TRUE	igd	NA	NA	NA	NA	NA	NA	NA	GCST90200917	Alpha-ketobutyrate to 3-methyl-2-oxobutyrate ratio	3	36373844	0.130932	9.96436e-06	8133	TRUE	reported	textfile	2	1	TRUE
rs4736695	G	A	G	A	-0.0880437	-0.0062	0.298253	0.322436	FALSE	FALSE	FALSE	ebi-a-GCST90018935	8	134556752	0.012	488346	0.6069	Urolithiasis	Urolithiasis	Urolithiasis || ||	TRUE	igd	NA	NA	NA	NA	NA	NA	NA	GCST90200917	Alpha-ketobutyrate to 3-methyl-2-oxobutyrate ratio	8	133544509	0.0170325	2.35135e-07	8133	TRUE	reported	textfile	2	1	TRUE
rs563588	A	G	A	G	-0.0699604	0.0045	0.443864	0.48845	FALSE	FALSE	FALSE	ebi-a-GCST90018935	1	93527338	0.0116	488346	0.6984	Urolithiasis	Urolithiasis	Urolithiasis || ||	TRUE	igd	NA	NA	NA	NA	NA	NA	NA	GCST90200917	Alpha-ketobutyrate to 3-methyl-2-oxobutyrate ratio	1	93061781	0.0157733	9.19147e-06	8133	TRUE	reported	textfile	2	1	TRUE
rs59974919	G	A	G	A	0.195448	0.0073	0.0435746	0.0560547	FALSE	FALSE	FALSE	ebi-a-GCST90018935	10	82568989	0.0227	488346	0.747599	Urolithiasis	Urolithiasis	Urolithiasis || ||	TRUE	igd	NA	NA	NA	NA	NA	NA	NA	GCST90200917	Alpha-ketobutyrate to 3-methyl-2-oxobutyrate ratio	10	80809233	0.0382603	3.24939e-07	8133	TRUE	reported	textfile	2	1	TRUE
rs62395160	G	C	G	C	0.139606	0.0758	0.075228	0.068208	FALSE	TRUE	FALSE	ebi-a-GCST90018935	5	178898682	0.0395	488346	0.0550896	Urolithiasis	Urolithiasis	Urolithiasis || ||	TRUE	igd	NA	NA	NA	NA	NA	NA	NA	GCST90200917	Alpha-ketobutyrate to 3-methyl-2-oxobutyrate ratio	5	179471681	0.0297052	2.60539e-06	8133	TRUE	reported	textfile	2	1	TRUE
rs71656866	A	G	A	G	0.111376	0.0354	0.103579	0.0815503	FALSE	FALSE	FALSE	ebi-a-GCST90018935	1	76394519	0.0285	488346	0.2142	Urolithiasis	Urolithiasis	Urolithiasis || ||	TRUE	igd	NA	NA	NA	NA	NA	NA	NA	GCST90200917	Alpha-ketobutyrate to 3-methyl-2-oxobutyrate ratio	1	75928834	0.0251958	9.85145e-06	8133	TRUE	reported	textfile	2	1	TRUE
rs744927	G	A	G	A	0.0928805	0.0153	0.816246	0.849735	FALSE	FALSE	FALSE	ebi-a-GCST90018935	2	120247911	0.0187	488346	0.4131	Urolithiasis	Urolithiasis	Urolithiasis || ||	TRUE	igd	NA	NA	NA	NA	NA	NA	NA	GCST90200917	Alpha-ketobutyrate to 3-methyl-2-oxobutyrate ratio	2	119490335	0.0204571	5.61829e-06	8133	TRUE	reported	textfile	2	1	TRUE
rs75716985	A	C	A	C	0.235109	-0.0327	0.0222742	0.0330301	FALSE	FALSE	FALSE	ebi-a-GCST90018935	8	123564173	0.0492	488346	0.5062	Urolithiasis	Urolithiasis	Urolithiasis || ||	TRUE	igd	NA	NA	NA	NA	NA	NA	NA	GCST90200917	Alpha-ketobutyrate to 3-methyl-2-oxobutyrate ratio	8	122551934	0.052067	6.31656e-06	8133	TRUE	reported	textfile	2	1	TRUE
rs77137219	C	G	C	G	0.401242	-0.0622	0.00770654	0.00823675	FALSE	TRUE	FALSE	ebi-a-GCST90018935	11	4778091	0.1448	488346	0.6674	Urolithiasis	Urolithiasis	Urolithiasis || ||	TRUE	igd	NA	NA	NA	NA	NA	NA	NA	GCST90200917	Alpha-ketobutyrate to 3-methyl-2-oxobutyrate ratio	11	4756861	0.0873739	4.38504e-06	8133	TRUE	reported	textfile	2	1	TRUE
rs8054514	G	T	G	T	-0.102761	0.0144	0.141888	0.136241	FALSE	FALSE	FALSE	ebi-a-GCST90018935	16	593277	0.0179	488346	0.4229	Urolithiasis	Urolithiasis	Urolithiasis || ||	TRUE	igd	NA	NA	NA	NA	NA	NA	NA	GCST90200917	Alpha-ketobutyrate to 3-methyl-2-oxobutyrate ratio	16	543277	0.0224894	4.89304e-06	8133	TRUE	reported	textfile	2	1	TRUE
rs10014780	G	A	G	A	-0.0956574	-0.0165	0.159583	0.134026	FALSE	FALSE	FALSE	ebi-a-GCST90018935	4	67340650	0.0202	488346	0.4149	Urolithiasis	Urolithiasis	Urolithiasis || ||	TRUE	igd	NA	NA	NA	NA	NA	NA	NA	GCST90199628	3-methylhistidine levels	4	66474932	0.0209224	4.83094e-06	8289	TRUE	reported	textfile	2	1	TRUE
rs10181994	T	A	T	A	0.0821837	-1e-04	0.691427	0.683901	FALSE	TRUE	FALSE	ebi-a-GCST90018935	2	127483083	0.0121	488346	0.9943	Urolithiasis	Urolithiasis	Urolithiasis || ||	TRUE	igd	NA	NA	NA	NA	NA	NA	NA	GCST90199628	3-methylhistidine levels	2	126725507	0.0169317	1.21096e-06	8289	TRUE	reported	textfile	2	1	TRUE
rs10966648	T	C	T	C	-0.0937684	0.0057	0.745054	0.70483	FALSE	FALSE	FALSE	ebi-a-GCST90018935	9	2512056	0.0121	488346	0.6369	Urolithiasis	Urolithiasis	Urolithiasis || ||	TRUE	igd	NA	NA	NA	NA	NA	NA	NA	GCST90199628	3-methylhistidine levels	9	2512056	0.0178574	1.51321e-07	8289	TRUE	reported	textfile	2	1	TRUE
rs114734560	T	C	T	C	-0.35764	0.0972	0.0102702	0.0184642	FALSE	FALSE	FALSE	ebi-a-GCST90018935	1	34209995	0.0699	488346	0.1644	Urolithiasis	Urolithiasis	Urolithiasis || ||	TRUE	igd	NA	NA	NA	NA	NA	NA	NA	GCST90199628	3-methylhistidine levels	1	33744394	0.076823	3.23383e-06	8289	TRUE	reported	textfile	2	1	TRUE
rs117090299	C	T	C	T	-0.295449	-0.0731	0.0137094	0.0117613	FALSE	FALSE	FALSE	ebi-a-GCST90018935	7	85843948	0.0917	488346	0.4258	Urolithiasis	Urolithiasis	Urolithiasis || ||	TRUE	igd	NA	NA	NA	NA	NA	NA	NA	GCST90199628	3-methylhistidine levels	7	86214632	0.0654447	6.34695e-06	8289	TRUE	reported	textfile	2	1	TRUE
rs117771460	A	G	A	G	0.264482	-0.096	0.0170496	0.0165583	FALSE	FALSE	FALSE	ebi-a-GCST90018935	19	40150159	0.0736	488346	0.1919	Urolithiasis	Urolithiasis	Urolithiasis || ||	TRUE	igd	NA	NA	NA	NA	NA	NA	NA	GCST90199628	3-methylhistidine levels	19	39659519	0.0597176	9.47246e-06	8289	TRUE	reported	textfile	2	1	TRUE
rs11872731	A	G	A	G	0.135492	0.0161	0.0719668	0.133271	FALSE	FALSE	FALSE	ebi-a-GCST90018935	18	4592009	0.0146	488346	0.2705	Urolithiasis	Urolithiasis	Urolithiasis || ||	TRUE	igd	NA	NA	NA	NA	NA	NA	NA	GCST90199628	3-methylhistidine levels	18	4592009	0.0304621	8.67197e-06	8289	TRUE	reported	textfile	2	1	TRUE
rs12138831	T	G	T	G	-0.223214	-0.0261	0.0257563	0.0520882	FALSE	FALSE	FALSE	ebi-a-GCST90018935	1	79110645	0.0212	488346	0.2174	Urolithiasis	Urolithiasis	Urolithiasis || ||	TRUE	igd	NA	NA	NA	NA	NA	NA	NA	GCST90199628	3-methylhistidine levels	1	78644960	0.0486608	4.4935e-06	8289	TRUE	reported	textfile	2	1	TRUE
rs12553086	G	T	G	T	0.14967	0.0124	0.0669778	0.072236	FALSE	FALSE	FALSE	ebi-a-GCST90018935	9	134626272	0.0226	488346	0.583899	Urolithiasis	Urolithiasis	Urolithiasis || ||	TRUE	igd	NA	NA	NA	NA	NA	NA	NA	GCST90199628	3-methylhistidine levels	9	131750885	0.0307172	1.1018e-06	8289	TRUE	reported	textfile	2	1	TRUE
rs13234372	A	G	A	G	-0.0821865	0.0131	0.309524	0.391241	FALSE	FALSE	FALSE	ebi-a-GCST90018935	7	109887100	0.012	488346	0.2744	Urolithiasis	Urolithiasis	Urolithiasis || ||	TRUE	igd	NA	NA	NA	NA	NA	NA	NA	GCST90199628	3-methylhistidine levels	7	110247043	0.0166991	8.58358e-07	8289	TRUE	reported	textfile	2	1	TRUE
rs138750865	T	C	T	C	0.229043	-0.1015	0.0259304	0.0250485	FALSE	FALSE	FALSE	ebi-a-GCST90018935	19	40688520	0.0629	488346	0.1064	Urolithiasis	Urolithiasis	Urolithiasis || ||	TRUE	igd	NA	NA	NA	NA	NA	NA	NA	GCST90199628	3-methylhistidine levels	19	40182613	0.0483745	2.19298e-06	8289	TRUE	reported	textfile	2	1	TRUE
rs146846950	A	G	A	G	-0.535769	0.0753	0.00404492	0.0107054	FALSE	FALSE	FALSE	ebi-a-GCST90018935	3	113175984	0.0771	488346	0.3288	Urolithiasis	Urolithiasis	Urolithiasis || ||	TRUE	igd	NA	NA	NA	NA	NA	NA	NA	GCST90199628	3-methylhistidine levels	3	113457137	0.120898	9.35434e-06	8289	TRUE	reported	textfile	2	1	TRUE
rs149807477	T	C	T	C	-0.26129	0.0504	0.0171107	0.0145122	FALSE	FALSE	FALSE	ebi-a-GCST90018935	19	33087432	0.0938	488346	0.591199	Urolithiasis	Urolithiasis	Urolithiasis || ||	TRUE	igd	NA	NA	NA	NA	NA	NA	NA	GCST90199628	3-methylhistidine levels	19	32596526	0.0590671	9.70658e-06	8289	TRUE	reported	textfile	2	1	TRUE
rs17670800	A	G	A	G	0.0880673	0.0109	0.205669	0.175515	FALSE	FALSE	FALSE	ebi-a-GCST90018935	8	70813658	0.0154	488346	0.4772	Urolithiasis	Urolithiasis	Urolithiasis || ||	TRUE	igd	NA	NA	NA	NA	NA	NA	NA	GCST90199628	3-methylhistidine levels	8	69901423	0.0190393	3.73616e-06	8289	TRUE	reported	textfile	2	1	TRUE
rs185076690	T	C	T	C	0.211694	0.0217	0.0259039	0.0181231	FALSE	FALSE	FALSE	ebi-a-GCST90018935	2	143490619	0.0767	488346	0.777301	Urolithiasis	Urolithiasis	Urolithiasis || ||	TRUE	igd	NA	NA	NA	NA	NA	NA	NA	GCST90199628	3-methylhistidine levels	2	142733050	0.0478147	9.53817e-06	8289	TRUE	reported	textfile	2	1	TRUE
rs1857803	C	T	C	T	-0.0823134	0.0083	0.265217	0.282813	FALSE	FALSE	FALSE	ebi-a-GCST90018935	5	101969987	0.0122	488346	0.4946	Urolithiasis	Urolithiasis	Urolithiasis || ||	TRUE	igd	NA	NA	NA	NA	NA	NA	NA	GCST90199628	3-methylhistidine levels	5	102634283	0.017447	2.38263e-06	8289	TRUE	reported	textfile	2	1	TRUE
rs2518573	G	T	G	T	0.0801615	-0.0036	0.738791	0.691586	FALSE	FALSE	FALSE	ebi-a-GCST90018935	6	52998856	0.0121	488346	0.766699	Urolithiasis	Urolithiasis	Urolithiasis || ||	TRUE	igd	NA	NA	NA	NA	NA	NA	NA	GCST90199628	3-methylhistidine levels	6	53134058	0.017558	4.98237e-06	8289	TRUE	reported	textfile	2	1	TRUE
rs2797978	C	T	C	T	0.120013	0.0406	0.0929542	0.0722301	FALSE	FALSE	FALSE	ebi-a-GCST90018935	1	101930893	0.0278	488346	0.1446	Urolithiasis	Urolithiasis	Urolithiasis || ||	TRUE	igd	NA	NA	NA	NA	NA	NA	NA	GCST90199628	3-methylhistidine levels	1	101465337	0.0263768	5.36565e-06	8289	TRUE	reported	textfile	2	1	TRUE
rs4142196	A	C	A	C	-0.0772398	0.0059	0.739059	0.723003	FALSE	FALSE	FALSE	ebi-a-GCST90018935	13	77266434	0.0124	488346	0.6323	Urolithiasis	Urolithiasis	Urolithiasis || ||	TRUE	igd	NA	NA	NA	NA	NA	NA	NA	GCST90199628	3-methylhistidine levels	13	76692299	0.0173893	8.92094e-06	8289	TRUE	reported	textfile	2	1	TRUE
rs72879030	C	G	C	G	-0.116576	0.0021	0.106939	0.111726	FALSE	TRUE	FALSE	ebi-a-GCST90018935	2	47434200	0.0181	488346	0.9089	Urolithiasis	Urolithiasis	Urolithiasis || ||	TRUE	igd	NA	NA	NA	NA	NA	NA	NA	GCST90199628	3-methylhistidine levels	2	47207061	0.0252142	3.77474e-06	8289	TRUE	reported	textfile	2	1	TRUE
rs72997812	A	G	A	G	0.0913382	-0.0392	0.174747	0.152267	FALSE	FALSE	FALSE	ebi-a-GCST90018935	11	112661438	0.0177	488346	0.0267498	Urolithiasis	Urolithiasis	Urolithiasis || ||	TRUE	igd	NA	NA	NA	NA	NA	NA	NA	GCST90199628	3-methylhistidine levels	11	112790715	0.0202172	6.24738e-06	8289	TRUE	reported	textfile	2	1	TRUE
rs73035811	A	G	A	G	0.121144	0.0448	0.0916234	0.0552953	FALSE	FALSE	FALSE	ebi-a-GCST90018935	3	15098421	0.0388	488346	0.2475	Urolithiasis	Urolithiasis	Urolithiasis || ||	TRUE	igd	NA	NA	NA	NA	NA	NA	NA	GCST90199628	3-methylhistidine levels	3	15056914	0.0268809	6.58475e-06	8289	TRUE	reported	textfile	2	1	TRUE
rs7516441	A	G	A	G	0.109101	-0.0127	0.117381	0.108892	FALSE	FALSE	FALSE	ebi-a-GCST90018935	1	60140247	0.0317	488346	0.6895	Urolithiasis	Urolithiasis	Urolithiasis || ||	TRUE	igd	NA	NA	NA	NA	NA	NA	NA	GCST90199628	3-methylhistidine levels	1	59674575	0.0246539	9.63078e-06	8289	TRUE	reported	textfile	2	1	TRUE
rs75256283	A	T	A	T	0.156459	-0.0018	0.0592049	0.0562222	FALSE	TRUE	FALSE	ebi-a-GCST90018935	4	114254914	0.0424	488346	0.9653	Urolithiasis	Urolithiasis	Urolithiasis || ||	TRUE	igd	NA	NA	NA	NA	NA	NA	NA	GCST90199628	3-methylhistidine levels	4	113333758	0.0328215	1.87007e-06	8289	TRUE	reported	textfile	2	1	TRUE
rs752834	A	G	A	G	0.0925549	-0.0284	0.194184	0.142444	FALSE	FALSE	FALSE	ebi-a-GCST90018935	2	111798658	0.0225	488346	0.2078	Urolithiasis	Urolithiasis	Urolithiasis || ||	TRUE	igd	NA	NA	NA	NA	NA	NA	NA	GCST90199628	3-methylhistidine levels	2	111041081	0.0194528	1.95589e-06	8289	TRUE	reported	textfile	2	1	TRUE
rs75782963	A	G	A	G	0.209933	0.0998	0.0271103	0.0237432	FALSE	FALSE	FALSE	ebi-a-GCST90018935	9	80063225	0.0647	488346	0.1228	Urolithiasis	Urolithiasis	Urolithiasis || ||	TRUE	igd	NA	NA	NA	NA	NA	NA	NA	GCST90199628	3-methylhistidine levels	9	77448309	0.0472735	8.96138e-06	8289	TRUE	reported	textfile	2	1	TRUE
rs7746774	G	A	G	A	-0.10469	-0.0111	0.144171	0.148353	FALSE	FALSE	FALSE	ebi-a-GCST90018935	6	139351479	0.0164	488346	0.498901	Urolithiasis	Urolithiasis	Urolithiasis || ||	TRUE	igd	NA	NA	NA	NA	NA	NA	NA	GCST90199628	3-methylhistidine levels	6	139030342	0.021704	1.41037e-06	8289	TRUE	reported	textfile	2	1	TRUE
rs9910668	C	A	C	A	0.0739981	-0.0036	0.675224	0.685967	FALSE	FALSE	FALSE	ebi-a-GCST90018935	17	78057063	0.0126	488346	0.776699	Urolithiasis	Urolithiasis	Urolithiasis || ||	TRUE	igd	NA	NA	NA	NA	NA	NA	NA	GCST90199628	3-methylhistidine levels	17	80083264	0.0163504	6.01742e-06	8289	TRUE	reported	textfile	2	1	TRUE
rs10016457	T	G	T	G	-0.0680842	-0.0117	0.284499	0.301809	FALSE	FALSE	FALSE	ebi-a-GCST90018935	4	58007247	0.0126	488346	0.3545	Urolithiasis	Urolithiasis	Urolithiasis || ||	TRUE	igd	NA	NA	NA	NA	NA	NA	NA	GCST90200366	Creatinine levels	4	57141081	0.0149836	5.52175e-06	8239	TRUE	reported	textfile	2	1	TRUE
rs1077697	T	C	T	C	0.0662426	-0.0139	0.289804	0.332255	FALSE	FALSE	FALSE	ebi-a-GCST90018935	14	91142779	0.0119	488346	0.2437	Urolithiasis	Urolithiasis	Urolithiasis || ||	TRUE	igd	NA	NA	NA	NA	NA	NA	NA	GCST90200366	Creatinine levels	14	90676435	0.0148642	8.33045e-06	8239	TRUE	reported	textfile	2	1	TRUE
rs115523974	T	C	T	C	0.150761	-0.0112	0.0406101	0.0406831	FALSE	FALSE	FALSE	ebi-a-GCST90018935	6	2684646	0.0465	488346	0.8097	Urolithiasis	Urolithiasis	Urolithiasis || ||	TRUE	igd	NA	NA	NA	NA	NA	NA	NA	GCST90200366	Creatinine levels	6	2684412	0.0337177	7.77562e-06	8239	TRUE	reported	textfile	2	1	TRUE
rs116276675	A	G	A	G	0.244477	-0.2605	0.0149591	0.00939375	FALSE	FALSE	FALSE	ebi-a-GCST90018935	1	19335935	0.112	488346	0.0200101	Urolithiasis	Urolithiasis	Urolithiasis || ||	TRUE	igd	NA	NA	NA	NA	NA	NA	NA	GCST90200366	Creatinine levels	1	19009441	0.0549765	8.71073e-06	8239	TRUE	reported	textfile	2	1	TRUE
rs117006351	T	C	T	C	-0.235316	0.0516	0.0161763	0.0176835	FALSE	FALSE	FALSE	ebi-a-GCST90018935	12	131624484	0.0715	488346	0.4709	Urolithiasis	Urolithiasis	Urolithiasis || ||	TRUE	igd	NA	NA	NA	NA	NA	NA	NA	GCST90200366	Creatinine levels	12	131139939	0.0525379	7.50003e-06	8239	TRUE	reported	textfile	2	1	TRUE
rs117050209	G	A	G	A	-0.194555	-0.0492	0.0241916	0.0301296	FALSE	FALSE	FALSE	ebi-a-GCST90018935	6	147545223	0.0502	488346	0.3271	Urolithiasis	Urolithiasis	Urolithiasis || ||	TRUE	igd	NA	NA	NA	NA	NA	NA	NA	GCST90200366	Creatinine levels	6	147224087	0.0432774	6.93947e-06	8239	TRUE	reported	textfile	2	1	TRUE
rs117340666	T	C	T	C	-0.288528	-0.1191	0.0109396	0.0167563	FALSE	FALSE	FALSE	ebi-a-GCST90018935	21	47362247	0.0649	488346	0.06633	Urolithiasis	Urolithiasis	Urolithiasis || ||	TRUE	igd	NA	NA	NA	NA	NA	NA	NA	GCST90200366	Creatinine levels	21	45942333	0.0627287	4.23266e-06	8239	TRUE	reported	textfile	2	1	TRUE
rs118162901	G	A	G	A	-0.235754	-0.0511	0.0191957	0.0199048	FALSE	FALSE	FALSE	ebi-a-GCST90018935	11	113051485	0.0663	488346	0.4408	Urolithiasis	Urolithiasis	Urolithiasis || ||	TRUE	igd	NA	NA	NA	NA	NA	NA	NA	GCST90200366	Creatinine levels	11	113180763	0.0475743	7.21465e-07	8239	TRUE	reported	textfile	2	1	TRUE
rs1339135	G	A	G	A	-0.0872322	-0.0073	0.142805	0.157863	FALSE	FALSE	FALSE	ebi-a-GCST90018935	1	164860682	0.0152	488346	0.6305	Urolithiasis	Urolithiasis	Urolithiasis || ||	TRUE	igd	NA	NA	NA	NA	NA	NA	NA	GCST90200366	Creatinine levels	1	164891445	0.01893	4.06299e-06	8239	TRUE	reported	textfile	2	1	TRUE
rs138595782	T	C	T	C	0.261484	-0.0812	0.0129416	0.0208885	FALSE	FALSE	FALSE	ebi-a-GCST90018935	19	6060002	0.0636	488346	0.2012	Urolithiasis	Urolithiasis	Urolithiasis || ||	TRUE	igd	NA	NA	NA	NA	NA	NA	NA	GCST90200366	Creatinine levels	19	6059991	0.0585173	7.87743e-06	8239	TRUE	reported	textfile	2	1	TRUE
rs140215722	A	C	A	C	0.473565	-0.0234	0.00419861	0.016085	FALSE	FALSE	FALSE	ebi-a-GCST90018935	3	123898529	0.0634	488346	0.7126	Urolithiasis	Urolithiasis	Urolithiasis || ||	TRUE	igd	NA	NA	NA	NA	NA	NA	NA	GCST90200366	Creatinine levels	3	124179682	0.102885	4.16778e-06	8239	TRUE	reported	textfile	2	1	TRUE
rs142466161	A	G	A	G	-0.326607	-0.0066	0.00810284	0.0225248	FALSE	FALSE	FALSE	ebi-a-GCST90018935	7	5391923	0.0547	488346	0.9045	Urolithiasis	Urolithiasis	Urolithiasis || ||	TRUE	igd	NA	NA	NA	NA	NA	NA	NA	GCST90200366	Creatinine levels	7	5352292	0.0738444	9.73853e-06	8239	TRUE	reported	textfile	2	1	TRUE
rs144707673	T	C	T	C	-0.389591	0.0933	0.00595817	0.00483732	FALSE	FALSE	FALSE	ebi-a-GCST90018935	9	126625958	0.1252	488346	0.456	Urolithiasis	Urolithiasis	Urolithiasis || ||	TRUE	igd	NA	NA	NA	NA	NA	NA	NA	GCST90200366	Creatinine levels	9	123863679	0.0856072	5.34131e-06	8239	TRUE	reported	textfile	2	1	TRUE
rs144949756	A	C	A	C	0.34176	0.0648	0.00844779	0.0118572	FALSE	FALSE	FALSE	ebi-a-GCST90018935	21	36169362	0.0767	488346	0.3984	Urolithiasis	Urolithiasis	Urolithiasis || ||	TRUE	igd	NA	NA	NA	NA	NA	NA	NA	GCST90200366	Creatinine levels	21	34797065	0.0722693	2.25652e-06	8239	TRUE	reported	textfile	2	1	TRUE
rs1517571	C	A	C	A	-0.077017	-0.0155	0.815185	0.779342	FALSE	FALSE	FALSE	ebi-a-GCST90018935	11	28830165	0.013	488346	0.2325	Urolithiasis	Urolithiasis	Urolithiasis || ||	TRUE	igd	NA	NA	NA	NA	NA	NA	NA	GCST90200366	Creatinine levels	11	28808618	0.0172369	7.88966e-06	8239	TRUE	reported	textfile	2	1	TRUE
rs28419687	T	A	T	A	0.119015	-0.041	0.0854075	0.0785532	FALSE	TRUE	FALSE	ebi-a-GCST90018935	7	99025510	0.0288	488346	0.1542	Urolithiasis	Urolithiasis	Urolithiasis || ||	TRUE	igd	NA	NA	NA	NA	NA	NA	NA	GCST90200366	Creatinine levels	7	99427887	0.023755	5.44048e-07	8239	TRUE	reported	textfile	2	1	TRUE
rs2902932	A	G	A	G	0.0722652	0.0165	0.250154	0.247349	FALSE	FALSE	FALSE	ebi-a-GCST90018935	18	11096296	0.0138	488346	0.2336	Urolithiasis	Urolithiasis	Urolithiasis || ||	TRUE	igd	NA	NA	NA	NA	NA	NA	NA	GCST90200366	Creatinine levels	18	11096297	0.0155823	3.52374e-06	8239	TRUE	reported	textfile	2	1	TRUE
rs555470	C	T	C	T	-0.0892216	0.0271	0.137736	0.111083	FALSE	FALSE	FALSE	ebi-a-GCST90018935	5	80220997	0.0225	488346	0.2271	Urolithiasis	Urolithiasis	Urolithiasis || ||	TRUE	igd	NA	NA	NA	NA	NA	NA	NA	GCST90200366	Creatinine levels	5	80925178	0.0194535	4.50966e-06	8239	TRUE	reported	textfile	2	1	TRUE
rs6882168	T	C	T	C	-0.0655226	-0.0027	0.326469	0.333074	FALSE	FALSE	FALSE	ebi-a-GCST90018935	5	39402647	0.0124	488346	0.8243	Urolithiasis	Urolithiasis	Urolithiasis || ||	TRUE	igd	NA	NA	NA	NA	NA	NA	NA	GCST90200366	Creatinine levels	5	39402545	0.0142954	4.57307e-06	8239	TRUE	reported	textfile	2	1	TRUE
rs71298304	A	G	A	G	-0.20787	0.0087	0.0211517	0.0164244	FALSE	FALSE	FALSE	ebi-a-GCST90018935	3	163880578	0.0611	488346	0.8861	Urolithiasis	Urolithiasis	Urolithiasis || ||	TRUE	igd	NA	NA	NA	NA	NA	NA	NA	GCST90200366	Creatinine levels	3	164162790	0.0461998	6.81523e-06	8239	TRUE	reported	textfile	2	1	TRUE
rs72804857	C	G	C	G	-0.0833659	0.0335	0.148966	0.147421	FALSE	TRUE	FALSE	ebi-a-GCST90018935	2	27161476	0.0157	488346	0.0328201	Urolithiasis	Urolithiasis	Urolithiasis || ||	TRUE	igd	NA	NA	NA	NA	NA	NA	NA	GCST90200366	Creatinine levels	2	26938608	0.0186644	7.94828e-06	8239	TRUE	reported	textfile	2	1	TRUE
rs7308622	C	T	C	T	-0.0640119	-0.0128	0.573319	0.541214	FALSE	FALSE	FALSE	ebi-a-GCST90018935	12	60254523	0.0115	488346	0.2646	Urolithiasis	Urolithiasis	Urolithiasis || ||	TRUE	igd	NA	NA	NA	NA	NA	NA	NA	GCST90200366	Creatinine levels	12	59860742	0.0137006	2.97977e-06	8239	TRUE	reported	textfile	2	1	TRUE
rs76171931	G	A	G	A	0.217038	0.038	0.0213296	0.0236576	FALSE	FALSE	FALSE	ebi-a-GCST90018935	13	114475736	0.0595	488346	0.5235	Urolithiasis	Urolithiasis	Urolithiasis || ||	TRUE	igd	NA	NA	NA	NA	NA	NA	NA	GCST90200366	Creatinine levels	13	113772763	0.0460139	2.39584e-06	8239	TRUE	reported	textfile	2	1	TRUE
rs76577211	C	T	C	T	-0.347693	-0.1248	0.00726407	0.00751733	FALSE	FALSE	FALSE	ebi-a-GCST90018935	4	186940476	0.1185	488346	0.2925	Urolithiasis	Urolithiasis	Urolithiasis || ||	TRUE	igd	NA	NA	NA	NA	NA	NA	NA	GCST90200366	Creatinine levels	4	186019322	0.0772847	6.83167e-06	8239	TRUE	reported	textfile	2	1	TRUE
rs77924615	A	G	A	G	-0.0992923	0.136	0.192428	0.207696	FALSE	FALSE	FALSE	ebi-a-GCST90018935	16	20392332	0.014	488346	2.62422e-22	Urolithiasis	Urolithiasis	Urolithiasis || ||	TRUE	igd	NA	NA	NA	NA	NA	NA	NA	GCST90200366	Creatinine levels	16	20381010	0.0171397	6.90866e-09	8239	TRUE	reported	textfile	2	1	TRUE
rs10016748	C	T	C	T	-0.097394	0.0063	0.312771	0.247934	FALSE	FALSE	FALSE	ebi-a-GCST90018935	4	97988834	0.0159	488346	0.692	Urolithiasis	Urolithiasis	Urolithiasis || ||	TRUE	igd	NA	NA	NA	NA	NA	NA	NA	GCST90200180	Glucuronide of C12H22O4 (1) levels	4	97067683	0.0195175	6.03517e-07	5831	TRUE	reported	textfile	2	1	TRUE
rs10500601	C	T	C	T	-0.0912351	0.0014	0.309872	0.346411	FALSE	FALSE	FALSE	ebi-a-GCST90018935	11	4455955	0.0119	488346	0.9065	Urolithiasis	Urolithiasis	Urolithiasis || ||	TRUE	igd	NA	NA	NA	NA	NA	NA	NA	GCST90200180	Glucuronide of C12H22O4 (1) levels	11	4434725	0.0201926	6.23535e-06	5831	TRUE	reported	textfile	2	1	TRUE
rs10901664	G	C	G	C	-0.0959114	-0.0181	0.353577	0.395968	FALSE	TRUE	FALSE	ebi-a-GCST90018935	10	128390931	0.0117	488346	0.1212	Urolithiasis	Urolithiasis	Urolithiasis || ||	TRUE	igd	NA	NA	NA	NA	NA	NA	NA	GCST90200180	Glucuronide of C12H22O4 (1) levels	10	126702362	0.0197206	1.15325e-06	5831	TRUE	reported	textfile	2	1	TRUE
rs117554227	A	G	A	G	0.192527	0.0085	0.0461961	0.040497	FALSE	FALSE	FALSE	ebi-a-GCST90018935	14	37701510	0.0514	488346	0.8681	Urolithiasis	Urolithiasis	Urolithiasis || ||	TRUE	igd	NA	NA	NA	NA	NA	NA	NA	GCST90200180	Glucuronide of C12H22O4 (1) levels	14	37232305	0.0432376	8.47755e-06	5831	TRUE	reported	textfile	2	1	TRUE
rs117564438	C	T	C	T	-0.376206	0.0093	0.0115979	0.0356034	FALSE	FALSE	FALSE	ebi-a-GCST90018935	6	170842299	0.0437	488346	0.8322	Urolithiasis	Urolithiasis	Urolithiasis || ||	TRUE	igd	NA	NA	NA	NA	NA	NA	NA	GCST90200180	Glucuronide of C12H22O4 (1) levels	6	170533211	0.0847486	9.03427e-06	5831	TRUE	reported	textfile	2	1	TRUE
rs11765210	T	C	T	C	-0.0849659	-0.0165	0.59275	0.636303	FALSE	FALSE	FALSE	ebi-a-GCST90018935	7	68692446	0.0128	488346	0.197	Urolithiasis	Urolithiasis	Urolithiasis || ||	TRUE	igd	NA	NA	NA	NA	NA	NA	NA	GCST90200180	Glucuronide of C12H22O4 (1) levels	7	69227459	0.0191533	9.16059e-06	5831	TRUE	reported	textfile	2	1	TRUE
rs11861635	G	C	G	C	0.237803	-0.0574	0.0303344	0.02147	FALSE	TRUE	FALSE	ebi-a-GCST90018935	16	82543378	0.0466	488346	0.2181	Urolithiasis	Urolithiasis	Urolithiasis || ||	TRUE	igd	NA	NA	NA	NA	NA	NA	NA	GCST90200180	Glucuronide of C12H22O4 (1) levels	16	82509773	0.0531262	7.59846e-06	5831	TRUE	reported	textfile	2	1	TRUE
rs12491981	C	T	C	T	0.17349	0.003	0.0908066	0.207602	FALSE	FALSE	FALSE	ebi-a-GCST90018935	3	122057873	0.013	488346	0.8201	Urolithiasis	Urolithiasis	Urolithiasis || ||	TRUE	igd	NA	NA	NA	NA	NA	NA	NA	GCST90200180	Glucuronide of C12H22O4 (1) levels	3	122339026	0.0316382	4.16876e-08	5831	TRUE	reported	textfile	2	1	TRUE
rs12938103	G	A	G	A	0.285347	-0.0636	0.0221497	0.017451	FALSE	FALSE	FALSE	ebi-a-GCST90018935	17	21362085	0.0773	488346	0.4109	Urolithiasis	Urolithiasis	Urolithiasis || ||	TRUE	igd	NA	NA	NA	NA	NA	NA	NA	GCST90200180	Glucuronide of C12H22O4 (1) levels	17	21458773	0.0614467	3.42049e-06	5831	TRUE	reported	textfile	2	1	TRUE
rs135068	C	T	C	T	-0.145734	0.0051	0.912511	0.909097	FALSE	FALSE	FALSE	ebi-a-GCST90018935	22	43832845	0.0225	488346	0.8212	Urolithiasis	Urolithiasis	Urolithiasis || ||	TRUE	igd	NA	NA	NA	NA	NA	NA	NA	GCST90200180	Glucuronide of C12H22O4 (1) levels	22	43436926	0.0324143	6.92502e-06	5831	TRUE	reported	textfile	2	1	TRUE
rs1813918	G	A	G	A	0.0979885	0.0192	0.779167	0.792828	FALSE	FALSE	FALSE	ebi-a-GCST90018935	14	81793451	0.0155	488346	0.2162	Urolithiasis	Urolithiasis	Urolithiasis || ||	TRUE	igd	NA	NA	NA	NA	NA	NA	NA	GCST90200180	Glucuronide of C12H22O4 (1) levels	14	81327107	0.0221418	9.62232e-06	5831	TRUE	reported	textfile	2	1	TRUE
rs190722836	C	T	C	T	0.490829	-0.0635	0.00707506	0.0086847	FALSE	FALSE	FALSE	ebi-a-GCST90018935	9	1556253	0.1023	488346	0.534399	Urolithiasis	Urolithiasis	Urolithiasis || ||	TRUE	igd	NA	NA	NA	NA	NA	NA	NA	GCST90200180	Glucuronide of C12H22O4 (1) levels	9	1556253	0.109053	6.76932e-06	5831	TRUE	reported	textfile	2	1	TRUE
rs322566	C	T	C	T	-0.096234	-0.0068	0.705768	0.644952	FALSE	FALSE	FALSE	ebi-a-GCST90018935	16	63931657	0.0117	488346	0.564999	Urolithiasis	Urolithiasis	Urolithiasis || ||	TRUE	igd	NA	NA	NA	NA	NA	NA	NA	GCST90200180	Glucuronide of C12H22O4 (1) levels	16	63897753	0.0203326	2.21234e-06	5831	TRUE	reported	textfile	2	1	TRUE
rs41269797	C	T	C	T	-0.272418	0.0314	0.0242852	0.0236422	FALSE	FALSE	FALSE	ebi-a-GCST90018935	1	14095586	0.0629	488346	0.617	Urolithiasis	Urolithiasis	Urolithiasis || ||	TRUE	igd	NA	NA	NA	NA	NA	NA	NA	GCST90200180	Glucuronide of C12H22O4 (1) levels	1	13769091	0.0594151	4.53986e-06	5831	TRUE	reported	textfile	2	1	TRUE
rs6811622	T	G	T	G	0.0849124	-0.0091	0.356748	0.325083	FALSE	FALSE	FALSE	ebi-a-GCST90018935	4	176056502	0.0126	488346	0.4695	Urolithiasis	Urolithiasis	Urolithiasis || ||	TRUE	igd	NA	NA	NA	NA	NA	NA	NA	GCST90200180	Glucuronide of C12H22O4 (1) levels	4	175135351	0.0191532	9.27928e-06	5831	TRUE	reported	textfile	2	1	TRUE
rs7535988	A	G	A	G	-0.198352	0.0199	0.947218	0.943846	FALSE	FALSE	FALSE	ebi-a-GCST90018935	1	212270211	0.0403	488346	0.6209	Urolithiasis	Urolithiasis	Urolithiasis || ||	TRUE	igd	NA	NA	NA	NA	NA	NA	NA	GCST90200180	Glucuronide of C12H22O4 (1) levels	1	212096869	0.0406836	1.08542e-06	5831	TRUE	reported	textfile	2	1	TRUE
rs77128843	G	A	G	A	-0.181555	-0.0179	0.0555365	0.0527464	FALSE	FALSE	FALSE	ebi-a-GCST90018935	4	55364909	0.0417	488346	0.668499	Urolithiasis	Urolithiasis	Urolithiasis || ||	TRUE	igd	NA	NA	NA	NA	NA	NA	NA	GCST90200180	Glucuronide of C12H22O4 (1) levels	4	54498742	0.0393386	3.9275e-06	5831	TRUE	reported	textfile	2	1	TRUE
rs78074146	A	G	A	G	-0.164628	-0.0311	0.0964187	0.0955407	FALSE	FALSE	FALSE	ebi-a-GCST90018935	10	133922090	0.0314	488346	0.3222	Urolithiasis	Urolithiasis	Urolithiasis || ||	TRUE	igd	NA	NA	NA	NA	NA	NA	NA	GCST90200180	Glucuronide of C12H22O4 (1) levels	10	132108586	0.0308611	9.58254e-08	5831	TRUE	reported	textfile	2	1	TRUE
rs926396	A	G	A	G	-0.0850353	0.0038	0.397503	0.391842	FALSE	FALSE	FALSE	ebi-a-GCST90018935	6	22337531	0.0118	488346	0.746299	Urolithiasis	Urolithiasis	Urolithiasis || ||	TRUE	igd	NA	NA	NA	NA	NA	NA	NA	GCST90200180	Glucuronide of C12H22O4 (1) levels	6	22337302	0.0186639	5.21019e-06	5831	TRUE	reported	textfile	2	1	TRUE
rs10017190	T	G	T	G	0.0772922	0.0262	0.627306	0.624053	FALSE	FALSE	FALSE	ebi-a-GCST90018935	4	189655427	0.0192	488346	0.1727	Urolithiasis	Urolithiasis	Urolithiasis || ||	TRUE	igd	NA	NA	NA	NA	NA	NA	NA	GCST90199824	4-vinylphenol sulfate levels	4	188734273	0.0160138	1.38887e-06	8280	TRUE	reported	textfile	2	1	TRUE
rs116288786	T	C	T	C	0.176295	0.0525	0.0408038	0.0301405	FALSE	FALSE	FALSE	ebi-a-GCST90018935	16	89168360	0.061	488346	0.3893	Urolithiasis	Urolithiasis	Urolithiasis || ||	TRUE	igd	NA	NA	NA	NA	NA	NA	NA	GCST90199824	4-vinylphenol sulfate levels	16	89101952	0.0387919	5.50308e-06	8280	TRUE	reported	textfile	2	1	TRUE
rs12588347	T	C	T	C	0.101799	-0.0062	0.129271	0.246561	FALSE	FALSE	FALSE	ebi-a-GCST90018935	14	20980797	0.0136	488346	0.6488	Urolithiasis	Urolithiasis	Urolithiasis || ||	TRUE	igd	NA	NA	NA	NA	NA	NA	NA	GCST90199824	4-vinylphenol sulfate levels	14	20512638	0.022913	8.87723e-06	8280	TRUE	reported	textfile	2	1	TRUE
rs139994543	C	G	C	G	-0.2884	-0.0595	0.0141612	0.0164372	FALSE	TRUE	FALSE	ebi-a-GCST90018935	3	80384347	0.0767	488346	0.4382	Urolithiasis	Urolithiasis	Urolithiasis || ||	TRUE	igd	NA	NA	NA	NA	NA	NA	NA	GCST90199824	4-vinylphenol sulfate levels	3	80335197	0.0650055	9.14109e-06	8280	TRUE	reported	textfile	2	1	TRUE
rs140695164	G	C	G	C	0.262052	-0.0549	0.0200351	0.0211287	FALSE	TRUE	FALSE	ebi-a-GCST90018935	2	9551810	0.0779	488346	0.4811	Urolithiasis	Urolithiasis	Urolithiasis || ||	TRUE	igd	NA	NA	NA	NA	NA	NA	NA	GCST90199824	4-vinylphenol sulfate levels	2	9411681	0.055512	2.35106e-06	8280	TRUE	reported	textfile	2	1	TRUE
rs142547134	G	A	G	A	-0.353111	-0.045	0.00948674	0.0074108	FALSE	FALSE	FALSE	ebi-a-GCST90018935	4	146285990	0.1291	488346	0.7275	Urolithiasis	Urolithiasis	Urolithiasis || ||	TRUE	igd	NA	NA	NA	NA	NA	NA	NA	GCST90199824	4-vinylphenol sulfate levels	4	145364838	0.0799296	9.97221e-06	8280	TRUE	reported	textfile	2	1	TRUE
rs142694739	T	C	T	C	-0.334733	0.0238	0.0130579	0.0171902	FALSE	FALSE	FALSE	ebi-a-GCST90018935	1	7263781	0.104	488346	0.8187	Urolithiasis	Urolithiasis	Urolithiasis || ||	TRUE	igd	NA	NA	NA	NA	NA	NA	NA	GCST90199824	4-vinylphenol sulfate levels	1	7203721	0.0686365	1.0777e-06	8280	TRUE	reported	textfile	2	1	TRUE
rs17221716	G	A	G	A	-0.294615	-0.0507	0.0136605	0.007257	FALSE	FALSE	FALSE	ebi-a-GCST90018935	6	33312526	0.0922	488346	0.5823	Urolithiasis	Urolithiasis	Urolithiasis || ||	TRUE	igd	NA	NA	NA	NA	NA	NA	NA	GCST90199824	4-vinylphenol sulfate levels	6	33344749	0.0652211	6.26709e-06	8280	TRUE	reported	textfile	2	1	TRUE
rs17806741	A	G	A	G	0.146604	-0.0239	0.0618715	0.0865294	FALSE	FALSE	FALSE	ebi-a-GCST90018935	22	17494101	0.0314	488346	0.4464	Urolithiasis	Urolithiasis	Urolithiasis || ||	TRUE	igd	NA	NA	NA	NA	NA	NA	NA	GCST90199824	4-vinylphenol sulfate levels	22	17013211	0.0320085	4.64597e-06	8280	TRUE	reported	textfile	2	1	TRUE
rs2235878	C	T	C	T	0.0694705	0.0133	0.503672	0.394728	FALSE	FALSE	FALSE	ebi-a-GCST90018935	6	80404718	0.0143	488346	0.3513	Urolithiasis	Urolithiasis	Urolithiasis || ||	TRUE	igd	NA	NA	NA	NA	NA	NA	NA	GCST90199824	4-vinylphenol sulfate levels	6	79695001	0.0155341	7.74461e-06	8280	TRUE	reported	textfile	2	1	TRUE
rs4323268	T	A	T	A	-0.0731517	-0.0139	0.626565	0.580055	FALSE	TRUE	FALSE	ebi-a-GCST90018935	5	1117744	0.0118	488346	0.2383	Urolithiasis	Urolithiasis	Urolithiasis || ||	TRUE	igd	NA	NA	NA	NA	NA	NA	NA	GCST90199824	4-vinylphenol sulfate levels	5	1117629	0.0162395	6.65111e-06	8280	TRUE	reported	textfile	2	1	TRUE
rs56784286	T	C	T	C	0.694327	0.0067	0.00253838	0.0925439	FALSE	FALSE	FALSE	ebi-a-GCST90018935	9	131940708	0.0153	488346	0.6612	Urolithiasis	Urolithiasis	Urolithiasis || ||	TRUE	igd	NA	NA	NA	NA	NA	NA	NA	GCST90199824	4-vinylphenol sulfate levels	9	129178429	0.152955	5.64054e-06	8280	TRUE	reported	textfile	2	1	TRUE
rs6025376	A	G	A	G	0.0877969	-0.0103	0.24419	0.264819	FALSE	FALSE	FALSE	ebi-a-GCST90018935	20	55681324	0.0126	488346	0.413	Urolithiasis	Urolithiasis	Urolithiasis || ||	TRUE	igd	NA	NA	NA	NA	NA	NA	NA	GCST90199824	4-vinylphenol sulfate levels	20	57106268	0.0181163	1.25796e-06	8280	TRUE	reported	textfile	2	1	TRUE
rs62256120	A	C	A	C	-0.15405	0.0448	0.0654269	0.0715551	FALSE	FALSE	FALSE	ebi-a-GCST90018935	3	5540605	0.0356	488346	0.2087	Urolithiasis	Urolithiasis	Urolithiasis || ||	TRUE	igd	NA	NA	NA	NA	NA	NA	NA	GCST90199824	4-vinylphenol sulfate levels	3	5498918	0.0314109	9.3742e-07	8280	TRUE	reported	textfile	2	1	TRUE
rs62388082	A	T	A	T	-0.096617	-0.0543	0.177294	0.198355	FALSE	TRUE	FALSE	ebi-a-GCST90018935	5	175007045	0.0231	488346	0.0188899	Urolithiasis	Urolithiasis	Urolithiasis || ||	TRUE	igd	NA	NA	NA	NA	NA	NA	NA	GCST90199824	4-vinylphenol sulfate levels	5	175580042	0.0208483	3.58153e-06	8280	TRUE	reported	textfile	2	1	TRUE
rs71427503	C	T	C	T	-0.301123	0.0984	0.0130727	0.0102622	FALSE	FALSE	FALSE	ebi-a-GCST90018935	13	91557874	0.1074	488346	0.3598	Urolithiasis	Urolithiasis	Urolithiasis || ||	TRUE	igd	NA	NA	NA	NA	NA	NA	NA	GCST90199824	4-vinylphenol sulfate levels	13	90905620	0.0678458	9.06518e-06	8280	TRUE	reported	textfile	2	1	TRUE
rs72712396	C	T	C	T	-0.107914	-0.032	0.124454	0.113907	FALSE	FALSE	FALSE	ebi-a-GCST90018935	8	128438981	0.0191	488346	0.09443	Urolithiasis	Urolithiasis	Urolithiasis || ||	TRUE	igd	NA	NA	NA	NA	NA	NA	NA	GCST90199824	4-vinylphenol sulfate levels	8	127426736	0.0231415	3.11327e-06	8280	TRUE	reported	textfile	2	1	TRUE
rs72799677	C	T	C	T	-0.168498	0.0511	0.0528288	0.0537958	FALSE	FALSE	FALSE	ebi-a-GCST90018935	16	53405513	0.0446	488346	0.2517	Urolithiasis	Urolithiasis	Urolithiasis || ||	TRUE	igd	NA	NA	NA	NA	NA	NA	NA	GCST90199824	4-vinylphenol sulfate levels	16	53371601	0.0350702	1.55067e-06	8280	TRUE	reported	textfile	2	1	TRUE
rs73918668	G	A	G	A	-0.209198	-0.0333	0.0271956	0.0520388	FALSE	FALSE	FALSE	ebi-a-GCST90018935	2	16902681	0.0209	488346	0.1108	Urolithiasis	Urolithiasis	Urolithiasis || ||	TRUE	igd	NA	NA	NA	NA	NA	NA	NA	GCST90199824	4-vinylphenol sulfate levels	2	16721414	0.047001	8.54987e-06	8280	TRUE	reported	textfile	2	1	TRUE
rs74571463	T	C	T	C	-0.251166	-0.0036	0.0195732	0.0218563	FALSE	FALSE	FALSE	ebi-a-GCST90018935	22	47369330	0.0683	488346	0.9582	Urolithiasis	Urolithiasis	Urolithiasis || ||	TRUE	igd	NA	NA	NA	NA	NA	NA	NA	GCST90199824	4-vinylphenol sulfate levels	22	46973434	0.0555834	6.2212e-06	8280	TRUE	reported	textfile	2	1	TRUE
rs7664177	T	C	T	C	-0.124619	0.0375	0.887091	0.89378	FALSE	FALSE	FALSE	ebi-a-GCST90018935	4	57618576	0.0312	488346	0.2298	Urolithiasis	Urolithiasis	Urolithiasis || ||	TRUE	igd	NA	NA	NA	NA	NA	NA	NA	GCST90199824	4-vinylphenol sulfate levels	4	56752410	0.0252657	8.12448e-07	8280	TRUE	reported	textfile	2	1	TRUE
rs78237766	A	G	A	G	-0.198556	-0.0299	0.0500915	0.0416722	FALSE	FALSE	FALSE	ebi-a-GCST90018935	1	236284271	0.0512	488346	0.559399	Urolithiasis	Urolithiasis	Urolithiasis || ||	TRUE	igd	NA	NA	NA	NA	NA	NA	NA	GCST90199824	4-vinylphenol sulfate levels	1	236120971	0.0352717	1.80908e-08	8280	TRUE	reported	textfile	2	1	TRUE
rs8005363	A	G	A	G	0.0831849	0.0021	0.23135	0.187538	FALSE	FALSE	FALSE	ebi-a-GCST90018935	14	68056390	0.0203	488346	0.9169	Urolithiasis	Urolithiasis	Urolithiasis || ||	TRUE	igd	NA	NA	NA	NA	NA	NA	NA	GCST90199824	4-vinylphenol sulfate levels	14	67589673	0.0184217	6.31399e-06	8280	TRUE	reported	textfile	2	1	TRUE
rs890779	C	T	C	T	0.0841902	-0.0018	0.718484	0.674453	FALSE	FALSE	FALSE	ebi-a-GCST90018935	5	116824450	0.012	488346	0.8795	Urolithiasis	Urolithiasis	Urolithiasis || ||	TRUE	igd	NA	NA	NA	NA	NA	NA	NA	GCST90199824	4-vinylphenol sulfate levels	5	117488755	0.0174052	1.3177e-06	8280	TRUE	reported	textfile	2	1	TRUE
rs9566940	T	C	T	C	0.0743306	-0.041	0.338268	0.309033	FALSE	FALSE	FALSE	ebi-a-GCST90018935	13	42787937	0.0128	488346	0.001359	Urolithiasis	Urolithiasis	Urolithiasis || ||	TRUE	igd	NA	NA	NA	NA	NA	NA	NA	GCST90199824	4-vinylphenol sulfate levels	13	42213801	0.0163416	5.4015e-06	8280	TRUE	reported	textfile	2	1	TRUE
rs10017259	A	G	A	G	-0.0830187	-0.0114	0.232527	0.307046	FALSE	FALSE	FALSE	ebi-a-GCST90018935	4	143318885	0.0119	488346	0.3363	Urolithiasis	Urolithiasis	Urolithiasis || ||	TRUE	igd	NA	NA	NA	NA	NA	NA	NA	GCST90199791	1-arachidonoyl-GPE (20:4n6) levels	4	142397732	0.0181421	4.73878e-06	8270	TRUE	reported	textfile	2	1	TRUE
rs10770795	G	A	G	A	-0.123356	-4e-04	0.13534	0.183121	FALSE	FALSE	FALSE	ebi-a-GCST90018935	12	21446232	0.0135	488346	0.977	Urolithiasis	Urolithiasis	Urolithiasis || ||	TRUE	igd	NA	NA	NA	NA	NA	NA	NA	GCST90199791	1-arachidonoyl-GPE (20:4n6) levels	12	21293298	0.0223434	3.37226e-08	8270	TRUE	reported	textfile	2	1	TRUE
rs111411231	T	C	T	C	0.176399	-0.0137	0.0457793	0.0630466	FALSE	FALSE	FALSE	ebi-a-GCST90018935	19	32224893	0.0375	488346	0.7141	Urolithiasis	Urolithiasis	Urolithiasis || ||	TRUE	igd	NA	NA	NA	NA	NA	NA	NA	GCST90199791	1-arachidonoyl-GPE (20:4n6) levels	19	31733987	0.0370185	1.88714e-06	8270	TRUE	reported	textfile	2	1	TRUE
rs11519272	A	C	A	C	0.271602	0.0046	0.166081	0.236865	FALSE	FALSE	FALSE	ebi-a-GCST90018935	12	21362392	0.0135	488346	0.7338	Urolithiasis	Urolithiasis	Urolithiasis || ||	TRUE	igd	NA	NA	NA	NA	NA	NA	NA	GCST90199791	1-arachidonoyl-GPE (20:4n6) levels	12	21209458	0.0203388	1.12462e-40	8270	TRUE	reported	textfile	2	1	TRUE
rs144392547	G	T	G	T	0.333736	-0.1031	0.010925	0.00874319	FALSE	FALSE	FALSE	ebi-a-GCST90018935	8	15822716	0.1068	488346	0.3344	Urolithiasis	Urolithiasis	Urolithiasis || ||	TRUE	igd	NA	NA	NA	NA	NA	NA	NA	GCST90199791	1-arachidonoyl-GPE (20:4n6) levels	8	15965207	0.0743901	7.24706e-06	8270	TRUE	reported	textfile	2	1	TRUE
rs1532085	G	A	G	A	-0.104314	-0.0126	0.623395	0.551201	FALSE	FALSE	FALSE	ebi-a-GCST90018935	15	58683366	0.0115	488346	0.2728	Urolithiasis	Urolithiasis	Urolithiasis || ||	TRUE	igd	NA	NA	NA	NA	NA	NA	NA	GCST90199791	1-arachidonoyl-GPE (20:4n6) levels	15	58391167	0.0159064	5.45555e-11	8270	TRUE	reported	textfile	2	1	TRUE
rs17008864	C	T	C	T	-0.136333	0.0211	0.0889697	0.0674317	FALSE	FALSE	FALSE	ebi-a-GCST90018935	2	73442516	0.0289	488346	0.4652	Urolithiasis	Urolithiasis	Urolithiasis || ||	TRUE	igd	NA	NA	NA	NA	NA	NA	NA	GCST90199791	1-arachidonoyl-GPE (20:4n6) levels	2	73215388	0.026888	3.97e-07	8270	TRUE	reported	textfile	2	1	TRUE
rs17113588	A	G	A	G	-0.149467	-0.024	0.0781896	0.0750372	FALSE	FALSE	FALSE	ebi-a-GCST90018935	5	152055604	0.0357	488346	0.5014	Urolithiasis	Urolithiasis	Urolithiasis || ||	TRUE	igd	NA	NA	NA	NA	NA	NA	NA	GCST90199791	1-arachidonoyl-GPE (20:4n6) levels	5	152676044	0.0285328	1.61935e-07	8270	TRUE	reported	textfile	2	1	TRUE
rs1741	C	G	C	G	-0.076258	0.0346	0.294386	0.33819	FALSE	TRUE	FALSE	ebi-a-GCST90018935	16	15130351	0.0117	488346	0.00312399	Urolithiasis	Urolithiasis	Urolithiasis || ||	TRUE	igd	NA	NA	NA	NA	NA	NA	NA	GCST90199791	1-arachidonoyl-GPE (20:4n6) levels	16	15036494	0.0169075	6.47389e-06	8270	TRUE	reported	textfile	2	1	TRUE
rs174560	C	T	C	T	-0.384949	0.0435	0.307301	0.34966	FALSE	FALSE	FALSE	ebi-a-GCST90018935	11	61581764	0.0117	488346	0.000216601	Urolithiasis	Urolithiasis	Urolithiasis || ||	TRUE	igd	NA	NA	NA	NA	NA	NA	NA	GCST90199791	1-arachidonoyl-GPE (20:4n6) levels	11	61814292	0.0161464	1.25235e-125	8270	TRUE	reported	textfile	2	1	TRUE
rs1800588	T	C	T	C	0.0989176	0.0175	0.214754	0.300383	FALSE	FALSE	FALSE	ebi-a-GCST90018935	15	58723675	0.012	488346	0.1456	Urolithiasis	Urolithiasis	Urolithiasis || ||	TRUE	igd	NA	NA	NA	NA	NA	NA	NA	GCST90199791	1-arachidonoyl-GPE (20:4n6) levels	15	58431476	0.0188023	1.43321e-07	8270	TRUE	reported	textfile	2	1	TRUE
rs186419492	A	G	A	G	-0.360176	-0.0873	0.0101261	0.0093509	FALSE	FALSE	FALSE	ebi-a-GCST90018935	6	6158705	0.1016	488346	0.3902	Urolithiasis	Urolithiasis	Urolithiasis || ||	TRUE	igd	NA	NA	NA	NA	NA	NA	NA	GCST90199791	1-arachidonoyl-GPE (20:4n6) levels	6	6158472	0.0762319	2.30399e-06	8270	TRUE	reported	textfile	2	1	TRUE
rs191108426	C	A	C	A	0.358869	-0.2178	0.00965416	0.0135345	FALSE	FALSE	FALSE	ebi-a-GCST90018935	4	83198215	0.1185	488346	0.0660693	Urolithiasis	Urolithiasis	Urolithiasis || ||	TRUE	igd	NA	NA	NA	NA	NA	NA	NA	GCST90199791	1-arachidonoyl-GPE (20:4n6) levels	4	82277062	0.0792958	6.01966e-06	8270	TRUE	reported	textfile	2	1	TRUE
rs2093777	C	T	C	T	0.0694136	0.0265	0.425551	0.509594	FALSE	FALSE	FALSE	ebi-a-GCST90018935	6	10985330	0.0123	488346	0.0309101	Urolithiasis	Urolithiasis	Urolithiasis || ||	TRUE	igd	NA	NA	NA	NA	NA	NA	NA	GCST90199791	1-arachidonoyl-GPE (20:4n6) levels	6	10985097	0.0154991	7.51504e-06	8270	TRUE	reported	textfile	2	1	TRUE
rs2243884	C	T	C	T	-0.0849616	0.0093	0.246116	0.341359	FALSE	FALSE	FALSE	ebi-a-GCST90018935	1	187413105	0.0122	488346	0.4451	Urolithiasis	Urolithiasis	Urolithiasis || ||	TRUE	igd	NA	NA	NA	NA	NA	NA	NA	GCST90199791	1-arachidonoyl-GPE (20:4n6) levels	1	187443973	0.0181134	2.72473e-06	8270	TRUE	reported	textfile	2	1	TRUE
rs262145	G	T	G	T	-0.0783967	0.014	0.700825	0.625038	FALSE	FALSE	FALSE	ebi-a-GCST90018935	7	158747403	0.0118	488346	0.2331	Urolithiasis	Urolithiasis	Urolithiasis || ||	TRUE	igd	NA	NA	NA	NA	NA	NA	NA	GCST90199791	1-arachidonoyl-GPE (20:4n6) levels	7	158954712	0.0170875	4.47626e-06	8270	TRUE	reported	textfile	2	1	TRUE
rs2935562	G	C	G	C	-0.0924787	0.0054	0.816402	0.767629	FALSE	TRUE	FALSE	ebi-a-GCST90018935	8	101784287	0.0129	488346	0.673301	Urolithiasis	Urolithiasis	Urolithiasis || ||	TRUE	igd	NA	NA	NA	NA	NA	NA	NA	GCST90199791	1-arachidonoyl-GPE (20:4n6) levels	8	100772059	0.0201338	4.36504e-06	8270	TRUE	reported	textfile	2	1	TRUE
rs2980882	G	A	G	A	-0.0822252	-0.0058	0.47597	0.482708	FALSE	FALSE	FALSE	ebi-a-GCST90018935	8	126480700	0.0113	488346	0.6065	Urolithiasis	Urolithiasis	Urolithiasis || ||	TRUE	igd	NA	NA	NA	NA	NA	NA	NA	GCST90199791	1-arachidonoyl-GPE (20:4n6) levels	8	125468458	0.0153516	8.50248e-08	8270	TRUE	reported	textfile	2	1	TRUE
rs34813941	T	C	T	C	-0.187655	-0.0041	0.0342166	0.0317618	FALSE	FALSE	FALSE	ebi-a-GCST90018935	11	22991876	0.0558	488346	0.9414	Urolithiasis	Urolithiasis	Urolithiasis || ||	TRUE	igd	NA	NA	NA	NA	NA	NA	NA	GCST90199791	1-arachidonoyl-GPE (20:4n6) levels	11	22970330	0.0423818	9.52328e-06	8270	TRUE	reported	textfile	2	1	TRUE
rs3851665	A	G	A	G	0.0814589	-0.0158	0.23949	0.240833	FALSE	FALSE	FALSE	ebi-a-GCST90018935	12	127726384	0.0135	488346	0.2415	Urolithiasis	Urolithiasis	Urolithiasis || ||	TRUE	igd	NA	NA	NA	NA	NA	NA	NA	GCST90199791	1-arachidonoyl-GPE (20:4n6) levels	12	127241839	0.0182291	7.87227e-06	8270	TRUE	reported	textfile	2	1	TRUE
rs55837305	A	G	A	G	-0.154979	0.0045	0.0551712	0.07768	FALSE	FALSE	FALSE	ebi-a-GCST90018935	5	20158293	0.0185	488346	0.8066	Urolithiasis	Urolithiasis	Urolithiasis || ||	TRUE	igd	NA	NA	NA	NA	NA	NA	NA	GCST90199791	1-arachidonoyl-GPE (20:4n6) levels	5	20158184	0.0334877	3.6931e-06	8270	TRUE	reported	textfile	2	1	TRUE
rs56099367	C	T	C	T	-0.129794	0.0011	0.0741125	0.0727624	FALSE	FALSE	FALSE	ebi-a-GCST90018935	6	156826237	0.0376	488346	0.9768	Urolithiasis	Urolithiasis	Urolithiasis || ||	TRUE	igd	NA	NA	NA	NA	NA	NA	NA	GCST90199791	1-arachidonoyl-GPE (20:4n6) levels	6	156505103	0.0291473	8.46629e-06	8270	TRUE	reported	textfile	2	1	TRUE
rs61781291	A	T	A	T	0.0853201	-0.0386	0.252895	0.254493	FALSE	TRUE	FALSE	ebi-a-GCST90018935	1	40401838	0.0214	488346	0.0717893	Urolithiasis	Urolithiasis	Urolithiasis || ||	TRUE	igd	NA	NA	NA	NA	NA	NA	NA	GCST90199791	1-arachidonoyl-GPE (20:4n6) levels	1	39936166	0.0177873	1.61318e-06	8270	TRUE	reported	textfile	2	1	TRUE
rs6736301	A	G	A	G	-0.280685	-0.0125	0.983639	0.980833	FALSE	FALSE	FALSE	ebi-a-GCST90018935	2	177372818	0.0651	488346	0.8478	Urolithiasis	Urolithiasis	Urolithiasis || ||	TRUE	igd	NA	NA	NA	NA	NA	NA	NA	GCST90199791	1-arachidonoyl-GPE (20:4n6) levels	2	176508090	0.0615347	5.08094e-06	8270	TRUE	reported	textfile	2	1	TRUE
rs68175566	T	G	T	G	0.0914147	0.017	0.164215	0.111502	FALSE	FALSE	FALSE	ebi-a-GCST90018935	4	124566897	0.0257	488346	0.507399	Urolithiasis	Urolithiasis	Urolithiasis || ||	TRUE	igd	NA	NA	NA	NA	NA	NA	NA	GCST90199791	1-arachidonoyl-GPE (20:4n6) levels	4	123645742	0.0206951	9.99774e-06	8270	TRUE	reported	textfile	2	1	TRUE
rs6994059	A	C	A	C	-0.0813717	-0.0158	0.255178	0.285109	FALSE	FALSE	FALSE	ebi-a-GCST90018935	8	10125535	0.0129	488346	0.2219	Urolithiasis	Urolithiasis	Urolithiasis || ||	TRUE	igd	NA	NA	NA	NA	NA	NA	NA	GCST90199791	1-arachidonoyl-GPE (20:4n6) levels	8	10268025	0.0180307	6.39301e-06	8270	TRUE	reported	textfile	2	1	TRUE
rs7253806	C	T	C	T	0.190452	0.0341	0.0339106	0.0405575	FALSE	FALSE	FALSE	ebi-a-GCST90018935	19	54412171	0.0273	488346	0.2115	Urolithiasis	Urolithiasis	Urolithiasis || ||	TRUE	igd	NA	NA	NA	NA	NA	NA	NA	GCST90199791	1-arachidonoyl-GPE (20:4n6) levels	19	53908917	0.0425557	7.62865e-06	8270	TRUE	reported	textfile	2	1	TRUE
rs73218916	G	A	G	A	0.229632	-0.0083	0.0248409	0.0360933	FALSE	FALSE	FALSE	ebi-a-GCST90018935	3	111061368	0.0473	488346	0.8605	Urolithiasis	Urolithiasis	Urolithiasis || ||	TRUE	igd	NA	NA	NA	NA	NA	NA	NA	GCST90199791	1-arachidonoyl-GPE (20:4n6) levels	3	111342521	0.0494845	3.47606e-06	8270	TRUE	reported	textfile	2	1	TRUE
rs76818325	A	G	A	G	0.122694	-0.0023	0.0865867	0.0840295	FALSE	FALSE	FALSE	ebi-a-GCST90018935	8	134807290	0.0353	488346	0.9484	Urolithiasis	Urolithiasis	Urolithiasis || ||	TRUE	igd	NA	NA	NA	NA	NA	NA	NA	GCST90199791	1-arachidonoyl-GPE (20:4n6) levels	8	133795047	0.0273352	7.17197e-06	8270	TRUE	reported	textfile	2	1	TRUE
rs77263412	T	A	T	A	0.14436	0.0766	0.0617916	0.051999	FALSE	TRUE	FALSE	ebi-a-GCST90018935	5	73776906	0.0291	488346	0.00853395	Urolithiasis	Urolithiasis	Urolithiasis || ||	TRUE	igd	NA	NA	NA	NA	NA	NA	NA	GCST90199791	1-arachidonoyl-GPE (20:4n6) levels	5	74481081	0.0318126	5.68348e-06	8270	TRUE	reported	textfile	2	1	TRUE
rs78883782	C	T	C	T	0.416436	0.1239	0.00738231	0.0100802	FALSE	FALSE	FALSE	ebi-a-GCST90018935	5	6106325	0.0703	488346	0.0779704	Urolithiasis	Urolithiasis	Urolithiasis || ||	TRUE	igd	NA	NA	NA	NA	NA	NA	NA	GCST90199791	1-arachidonoyl-GPE (20:4n6) levels	5	6106212	0.0878548	2.1367e-06	8270	TRUE	reported	textfile	2	1	TRUE
rs80318161	T	C	T	C	0.251687	-0.0745	0.0205704	0.0168466	FALSE	FALSE	FALSE	ebi-a-GCST90018935	3	26458310	0.078	488346	0.3393	Urolithiasis	Urolithiasis	Urolithiasis || ||	TRUE	igd	NA	NA	NA	NA	NA	NA	NA	GCST90199791	1-arachidonoyl-GPE (20:4n6) levels	3	26416819	0.0540826	3.25932e-06	8270	TRUE	reported	textfile	2	1	TRUE
rs907035	A	G	A	G	-0.0799857	-0.023	0.524342	0.624929	FALSE	FALSE	FALSE	ebi-a-GCST90018935	16	83988964	0.0134	488346	0.0858994	Urolithiasis	Urolithiasis	Urolithiasis || ||	TRUE	igd	NA	NA	NA	NA	NA	NA	NA	GCST90199791	1-arachidonoyl-GPE (20:4n6) levels	16	83955359	0.0156033	2.95643e-07	8270	TRUE	reported	textfile	2	1	TRUE
rs9909922	C	T	C	T	0.117923	0.0078	0.11165	0.109444	FALSE	FALSE	FALSE	ebi-a-GCST90018935	17	46141844	0.0295	488346	0.791199	Urolithiasis	Urolithiasis	Urolithiasis || ||	TRUE	igd	NA	NA	NA	NA	NA	NA	NA	GCST90199791	1-arachidonoyl-GPE (20:4n6) levels	17	48064482	0.0244811	1.4579e-06	8270	TRUE	reported	textfile	2	1	TRUE
rs10018182	G	T	G	T	-0.0741575	-0.0029	0.465064	0.412084	FALSE	FALSE	FALSE	ebi-a-GCST90018935	4	122904195	0.0134	488346	0.8274	Urolithiasis	Urolithiasis	Urolithiasis || ||	TRUE	igd	NA	NA	NA	NA	NA	NA	NA	GCST90200469	X-11483 levels	4	121983040	0.0160715	3.94559e-06	7798	TRUE	reported	textfile	2	1	TRUE
rs10947493	C	T	C	T	0.12301	-4e-04	0.108422	0.134589	FALSE	FALSE	FALSE	ebi-a-GCST90018935	6	9392056	0.0156	488346	0.9808	Urolithiasis	Urolithiasis	Urolithiasis || ||	TRUE	igd	NA	NA	NA	NA	NA	NA	NA	GCST90200469	X-11483 levels	6	9391823	0.0254767	1.37675e-06	7798	TRUE	reported	textfile	2	1	TRUE
rs111883187	G	A	G	A	0.280829	0.0759	0.0176803	0.0170121	FALSE	FALSE	FALSE	ebi-a-GCST90018935	1	173898845	0.074	488346	0.3051	Urolithiasis	Urolithiasis	Urolithiasis || ||	TRUE	igd	NA	NA	NA	NA	NA	NA	NA	GCST90200469	X-11483 levels	1	173929707	0.060172	3.05477e-06	7798	TRUE	reported	textfile	2	1	TRUE
rs112799949	G	A	G	A	0.444164	0.079	0.00631281	0.00732582	FALSE	FALSE	FALSE	ebi-a-GCST90018935	12	18300014	0.1235	488346	0.522701	Urolithiasis	Urolithiasis	Urolithiasis || ||	TRUE	igd	NA	NA	NA	NA	NA	NA	NA	GCST90200469	X-11483 levels	12	18147080	0.0980074	5.84421e-06	7798	TRUE	reported	textfile	2	1	TRUE
rs114653027	A	G	A	G	-0.295621	0.0314	0.0174628	0.0145186	FALSE	FALSE	FALSE	ebi-a-GCST90018935	3	5580307	0.0781	488346	0.6876	Urolithiasis	Urolithiasis	Urolithiasis || ||	TRUE	igd	NA	NA	NA	NA	NA	NA	NA	GCST90200469	X-11483 levels	3	5538620	0.0604787	1.01856e-06	7798	TRUE	reported	textfile	2	1	TRUE
rs115895510	T	C	T	C	-0.457587	0.0904	0.00806036	0.0181156	FALSE	FALSE	FALSE	ebi-a-GCST90018935	4	99722437	0.0617	488346	0.1429	Urolithiasis	Urolithiasis	Urolithiasis || ||	TRUE	igd	NA	NA	NA	NA	NA	NA	NA	GCST90200469	X-11483 levels	4	98801286	0.0886775	2.46779e-07	7798	TRUE	reported	textfile	2	1	TRUE
rs116052463	T	C	T	C	-0.267832	0.0814	0.018142	0.0189618	FALSE	FALSE	FALSE	ebi-a-GCST90018935	3	146694344	0.072	488346	0.258	Urolithiasis	Urolithiasis	Urolithiasis || ||	TRUE	igd	NA	NA	NA	NA	NA	NA	NA	GCST90200469	X-11483 levels	3	146976557	0.0594599	6.6558e-06	7798	TRUE	reported	textfile	2	1	TRUE
rs117685732	T	C	T	C	-0.30039	0.1407	0.0137426	0.0117496	FALSE	FALSE	FALSE	ebi-a-GCST90018935	9	101293183	0.0911	488346	0.1227	Urolithiasis	Urolithiasis	Urolithiasis || ||	TRUE	igd	NA	NA	NA	NA	NA	NA	NA	GCST90200469	X-11483 levels	9	98530901	0.067874	9.6127e-06	7798	TRUE	reported	textfile	2	1	TRUE
rs12201648	C	T	C	T	0.0748239	-0.0056	0.336877	0.367081	FALSE	FALSE	FALSE	ebi-a-GCST90018935	6	151263169	0.0117	488346	0.6326	Urolithiasis	Urolithiasis	Urolithiasis || ||	TRUE	igd	NA	NA	NA	NA	NA	NA	NA	GCST90200469	X-11483 levels	6	150942033	0.0168856	9.37019e-06	7798	TRUE	reported	textfile	2	1	TRUE
rs12527410	C	T	C	T	0.0804474	-0.0078	0.278305	0.339419	FALSE	FALSE	FALSE	ebi-a-GCST90018935	6	40646559	0.012	488346	0.5134	Urolithiasis	Urolithiasis	Urolithiasis || ||	TRUE	igd	NA	NA	NA	NA	NA	NA	NA	GCST90200469	X-11483 levels	6	40678820	0.0176739	5.31989e-06	7798	TRUE	reported	textfile	2	1	TRUE
rs147357603	A	G	A	G	-0.238985	0.0691	0.027517	0.0250211	FALSE	FALSE	FALSE	ebi-a-GCST90018935	2	124198736	0.0646	488346	0.2845	Urolithiasis	Urolithiasis	Urolithiasis || ||	TRUE	igd	NA	NA	NA	NA	NA	NA	NA	GCST90200469	X-11483 levels	2	123441160	0.0486481	8.99109e-07	7798	TRUE	reported	textfile	2	1	TRUE
rs148659822	C	A	C	A	0.254463	-0.0396	0.021978	0.0207878	FALSE	FALSE	FALSE	ebi-a-GCST90018935	10	67561108	0.0693	488346	0.5684	Urolithiasis	Urolithiasis	Urolithiasis || ||	TRUE	igd	NA	NA	NA	NA	NA	NA	NA	GCST90200469	X-11483 levels	10	65801350	0.0540647	2.51844e-06	7798	TRUE	reported	textfile	2	1	TRUE
rs193284362	C	T	C	T	-0.300782	0.0222	0.0140211	0.0164251	FALSE	FALSE	FALSE	ebi-a-GCST90018935	9	127610431	0.1054	488346	0.8332	Urolithiasis	Urolithiasis	Urolithiasis || ||	TRUE	igd	NA	NA	NA	NA	NA	NA	NA	GCST90200469	X-11483 levels	9	124848152	0.0669585	7.0535e-06	7798	TRUE	reported	textfile	2	1	TRUE
rs2028403	C	A	C	A	0.0818337	-0.0044	0.29969	0.259031	FALSE	FALSE	FALSE	ebi-a-GCST90018935	9	112045383	0.0149	488346	0.767701	Urolithiasis	Urolithiasis	Urolithiasis || ||	TRUE	igd	NA	NA	NA	NA	NA	NA	NA	GCST90200469	X-11483 levels	9	109283103	0.0177008	3.77948e-06	7798	TRUE	reported	textfile	2	1	TRUE
rs34623898	T	G	T	G	0.219197	-0.0724	0.0300347	0.0264031	FALSE	FALSE	FALSE	ebi-a-GCST90018935	11	83846907	0.0637	488346	0.2558	Urolithiasis	Urolithiasis	Urolithiasis || ||	TRUE	igd	NA	NA	NA	NA	NA	NA	NA	GCST90200469	X-11483 levels	11	84135864	0.046172	2.0604e-06	7798	TRUE	reported	textfile	2	1	TRUE
rs35929027	T	C	T	C	-0.151537	-0.0922	0.0730293	0.0787084	FALSE	FALSE	FALSE	ebi-a-GCST90018935	10	57206425	0.0344	488346	0.00741208	Urolithiasis	Urolithiasis	Urolithiasis || ||	TRUE	igd	NA	NA	NA	NA	NA	NA	NA	GCST90200469	X-11483 levels	10	55446665	0.0304504	6.47415e-07	7798	TRUE	reported	textfile	2	1	TRUE
rs3753782	G	A	G	A	-0.0996258	-0.0114	0.149299	0.273708	FALSE	FALSE	FALSE	ebi-a-GCST90018935	1	21879524	0.0125	488346	0.3608	Urolithiasis	Urolithiasis	Urolithiasis || ||	TRUE	igd	NA	NA	NA	NA	NA	NA	NA	GCST90200469	X-11483 levels	1	21553031	0.0221661	6.97323e-06	7798	TRUE	reported	textfile	2	1	TRUE
rs6018515	A	G	A	G	-0.135415	0.0183	0.917839	0.902551	FALSE	FALSE	FALSE	ebi-a-GCST90018935	20	46140096	0.0193	488346	0.3445	Urolithiasis	Urolithiasis	Urolithiasis || ||	TRUE	igd	NA	NA	NA	NA	NA	NA	NA	GCST90200469	X-11483 levels	20	47511352	0.0288104	2.59914e-06	7798	TRUE	reported	textfile	2	1	TRUE
rs67992891	C	G	C	G	0.0884591	0.0098	0.190069	0.18672	FALSE	TRUE	FALSE	ebi-a-GCST90018935	2	205831774	0.0149	488346	0.513701	Urolithiasis	Urolithiasis	Urolithiasis || ||	TRUE	igd	NA	NA	NA	NA	NA	NA	NA	GCST90200469	X-11483 levels	2	204967051	0.0199692	9.43283e-06	7798	TRUE	reported	textfile	2	1	TRUE
rs7519138	A	G	A	G	-0.0774981	0.0174	0.306422	0.244631	FALSE	FALSE	FALSE	ebi-a-GCST90018935	1	228910509	0.0155	488346	0.2625	Urolithiasis	Urolithiasis	Urolithiasis || ||	TRUE	igd	NA	NA	NA	NA	NA	NA	NA	GCST90200469	X-11483 levels	1	228774762	0.0171076	5.89721e-06	7798	TRUE	reported	textfile	2	1	TRUE
rs77857737	T	A	T	A	0.245955	-0.0239	0.0218231	0.0192461	FALSE	TRUE	FALSE	ebi-a-GCST90018935	6	75376049	0.0751	488346	0.7508	Urolithiasis	Urolithiasis	Urolithiasis || ||	TRUE	igd	NA	NA	NA	NA	NA	NA	NA	GCST90200469	X-11483 levels	6	74666333	0.0539759	5.19481e-06	7798	TRUE	reported	textfile	2	1	TRUE
rs7797147	G	A	G	A	0.0834734	0.0065	0.313364	0.317163	FALSE	FALSE	FALSE	ebi-a-GCST90018935	7	137444029	0.0134	488346	0.6259	Urolithiasis	Urolithiasis	Urolithiasis || ||	TRUE	igd	NA	NA	NA	NA	NA	NA	NA	GCST90200469	X-11483 levels	7	137759283	0.0170705	1.00877e-06	7798	TRUE	reported	textfile	2	1	TRUE
rs78180636	C	T	C	T	-0.392341	-0.0291	0.00895503	0.00544645	FALSE	FALSE	FALSE	ebi-a-GCST90018935	16	58993492	0.1146	488346	0.7993	Urolithiasis	Urolithiasis	Urolithiasis || ||	TRUE	igd	NA	NA	NA	NA	NA	NA	NA	GCST90200469	X-11483 levels	16	58959588	0.0841963	3.16465e-06	7798	TRUE	reported	textfile	2	1	TRUE
rs78427731	T	C	T	C	-0.222893	0.0063	0.0270218	0.0601058	FALSE	FALSE	FALSE	ebi-a-GCST90018935	6	116244744	0.0194	488346	0.744699	Urolithiasis	Urolithiasis	Urolithiasis || ||	TRUE	igd	NA	NA	NA	NA	NA	NA	NA	GCST90200469	X-11483 levels	6	115923581	0.0488095	4.95726e-06	7798	TRUE	reported	textfile	2	1	TRUE
rs9319915	G	A	G	A	0.425574	0.0253	0.00699795	0.0245317	FALSE	FALSE	FALSE	ebi-a-GCST90018935	18	52501170	0.0283	488346	0.3712	Urolithiasis	Urolithiasis	Urolithiasis || ||	TRUE	igd	NA	NA	NA	NA	NA	NA	NA	GCST90200469	X-11483 levels	18	54833939	0.0949004	7.31108e-06	7798	TRUE	reported	textfile	2	1	TRUE
rs9922808	C	T	C	T	-0.083568	0.0066	0.59062	0.548291	FALSE	FALSE	FALSE	ebi-a-GCST90018935	16	11693804	0.0117	488346	0.5757	Urolithiasis	Urolithiasis	Urolithiasis || ||	TRUE	igd	NA	NA	NA	NA	NA	NA	NA	GCST90200469	X-11483 levels	16	11599948	0.0161635	2.3389e-07	7798	TRUE	reported	textfile	2	1	TRUE
rs10018448	G	A	G	A	0.0938716	0.0057	0.530035	0.509406	FALSE	FALSE	FALSE	ebi-a-GCST90018935	4	89225171	0.0125	488346	0.6487	Urolithiasis	Urolithiasis	Urolithiasis || ||	TRUE	igd	NA	NA	NA	NA	NA	NA	NA	GCST90199736	Alpha-hydroxyisovalerate levels	4	88304019	0.0148331	2.47555e-10	8208	TRUE	reported	textfile	2	1	TRUE
rs10225370	A	T	A	T	-0.0991324	0.0032	0.127837	0.159918	FALSE	TRUE	FALSE	ebi-a-GCST90018935	7	114740902	0.0143	488346	0.8248	Urolithiasis	Urolithiasis	Urolithiasis || ||	TRUE	igd	NA	NA	NA	NA	NA	NA	NA	GCST90199736	Alpha-hydroxyisovalerate levels	7	115100848	0.0220839	7.15897e-06	8208	TRUE	reported	textfile	2	1	TRUE
rs10808894	T	A	T	A	0.147132	-0.0528	0.947277	0.960796	FALSE	TRUE	FALSE	ebi-a-GCST90018935	8	48937999	0.0452	488346	0.2429	Urolithiasis	Urolithiasis	Urolithiasis || ||	TRUE	igd	NA	NA	NA	NA	NA	NA	NA	GCST90199736	Alpha-hydroxyisovalerate levels	8	48025439	0.0330495	8.51272e-06	8208	TRUE	reported	textfile	2	1	TRUE
rs112297849	G	A	G	A	0.325275	0.0405	0.0101306	0.010583	FALSE	FALSE	FALSE	ebi-a-GCST90018935	6	35876971	0.0915	488346	0.6582	Urolithiasis	Urolithiasis	Urolithiasis || ||	TRUE	igd	NA	NA	NA	NA	NA	NA	NA	GCST90199736	Alpha-hydroxyisovalerate levels	6	35909194	0.0734959	9.61022e-06	8208	TRUE	reported	textfile	2	1	TRUE
rs114874682	A	T	A	T	-0.20265	-0.0761	0.0337127	0.0357388	FALSE	TRUE	FALSE	ebi-a-GCST90018935	1	119286782	0.0489	488346	0.1197	Urolithiasis	Urolithiasis	Urolithiasis || ||	TRUE	igd	NA	NA	NA	NA	NA	NA	NA	GCST90199736	Alpha-hydroxyisovalerate levels	1	118744159	0.0408021	6.81206e-07	8208	TRUE	reported	textfile	2	1	TRUE
rs117055304	C	T	C	T	0.221934	0.0208	0.0248922	0.0242368	FALSE	FALSE	FALSE	ebi-a-GCST90018935	12	62327032	0.0634	488346	0.742499	Urolithiasis	Urolithiasis	Urolithiasis || ||	TRUE	igd	NA	NA	NA	NA	NA	NA	NA	GCST90199736	Alpha-hydroxyisovalerate levels	12	61933251	0.0473891	2.82399e-06	8208	TRUE	reported	textfile	2	1	TRUE
rs142429133	T	A	T	A	0.502481	0.0275	0.00448348	0.002609	FALSE	TRUE	FALSE	ebi-a-GCST90018935	3	13377239	0.268	488346	0.9183	Urolithiasis	Urolithiasis	Urolithiasis || ||	TRUE	igd	NA	NA	NA	NA	NA	NA	NA	GCST90199736	Alpha-hydroxyisovalerate levels	3	13335739	0.110865	5.83301e-06	8208	TRUE	reported	textfile	2	1	TRUE
rs165107	T	G	T	G	-0.101703	-0.0016	0.140413	0.240462	FALSE	FALSE	FALSE	ebi-a-GCST90018935	18	75395755	0.0125	488346	0.8953	Urolithiasis	Urolithiasis	Urolithiasis || ||	TRUE	igd	NA	NA	NA	NA	NA	NA	NA	GCST90199736	Alpha-hydroxyisovalerate levels	18	77683799	0.0211423	1.50612e-06	8208	TRUE	reported	textfile	2	1	TRUE
rs186454994	T	C	T	C	0.313174	-0.1415	0.012043	0.008779	FALSE	FALSE	FALSE	ebi-a-GCST90018935	8	144328848	0.1497	488346	0.3445	Urolithiasis	Urolithiasis	Urolithiasis || ||	TRUE	igd	NA	NA	NA	NA	NA	NA	NA	GCST90199736	Alpha-hydroxyisovalerate levels	8	143246678	0.0666298	2.59899e-06	8208	TRUE	reported	textfile	2	1	TRUE
rs1891761	G	A	G	A	-0.072877	0.0039	0.446677	0.491496	FALSE	FALSE	FALSE	ebi-a-GCST90018935	10	115256140	0.0114	488346	0.732501	Urolithiasis	Urolithiasis	Urolithiasis || ||	TRUE	igd	NA	NA	NA	NA	NA	NA	NA	GCST90199736	Alpha-hydroxyisovalerate levels	10	113496381	0.0148792	9.68673e-07	8208	TRUE	reported	textfile	2	1	TRUE
rs2393791	T	C	T	C	-0.116179	0.0154	0.618461	0.589622	FALSE	FALSE	FALSE	ebi-a-GCST90018935	12	121423956	0.0115	488346	0.1803	Urolithiasis	Urolithiasis	Urolithiasis || ||	TRUE	igd	NA	NA	NA	NA	NA	NA	NA	GCST90199736	Alpha-hydroxyisovalerate levels	12	120986153	0.0152288	2.36823e-14	8208	TRUE	reported	textfile	2	1	TRUE
rs28456695	G	C	G	C	0.220041	0.0424	0.0246552	0.0186227	FALSE	TRUE	FALSE	ebi-a-GCST90018935	14	102617452	0.0746	488346	0.569799	Urolithiasis	Urolithiasis	Urolithiasis || ||	TRUE	igd	NA	NA	NA	NA	NA	NA	NA	GCST90199736	Alpha-hydroxyisovalerate levels	14	102151115	0.0472592	3.22328e-06	8208	TRUE	reported	textfile	2	1	TRUE
rs2927480	C	G	C	G	-0.0814027	-0.0075	0.296562	0.287917	FALSE	TRUE	FALSE	ebi-a-GCST90018935	19	45337385	0.0134	488346	0.5758	Urolithiasis	Urolithiasis	Urolithiasis || ||	TRUE	igd	NA	NA	NA	NA	NA	NA	NA	GCST90199736	Alpha-hydroxyisovalerate levels	19	44834128	0.0161491	4.63809e-07	8208	TRUE	reported	textfile	2	1	TRUE
rs3802967	C	T	C	T	-0.258766	-0.0071	0.539467	0.565766	FALSE	FALSE	FALSE	ebi-a-GCST90018935	11	18344064	0.0115	488346	0.535499	Urolithiasis	Urolithiasis	Urolithiasis || ||	TRUE	igd	NA	NA	NA	NA	NA	NA	NA	GCST90199736	Alpha-hydroxyisovalerate levels	11	18322517	0.01431	4.3483e-73	8208	TRUE	reported	textfile	2	1	TRUE
rs541290556	T	C	T	C	-0.242104	0.0873	0.0191822	0.01607	FALSE	FALSE	FALSE	ebi-a-GCST90018935	10	81264974	0.1084	488346	0.4206	Urolithiasis	Urolithiasis	Urolithiasis || ||	TRUE	igd	NA	NA	NA	NA	NA	NA	NA	GCST90199736	Alpha-hydroxyisovalerate levels	10	79505218	0.0547816	9.89578e-06	8208	TRUE	reported	textfile	2	1	TRUE
rs555068032	T	C	T	C	0.537911	0.1175	0.00483417	0.00926808	FALSE	FALSE	FALSE	ebi-a-GCST90018935	12	128360691	0.144	488346	0.4146	Urolithiasis	Urolithiasis	Urolithiasis || ||	TRUE	igd	NA	NA	NA	NA	NA	NA	NA	GCST90199736	Alpha-hydroxyisovalerate levels	12	127876146	0.106578	4.48512e-07	8208	TRUE	reported	textfile	2	1	TRUE
rs6085741	A	C	A	C	0.104775	0.0145	0.17667	0.182764	FALSE	FALSE	FALSE	ebi-a-GCST90018935	20	745444	0.024	488346	0.545801	Urolithiasis	Urolithiasis	Urolithiasis || ||	TRUE	igd	NA	NA	NA	NA	NA	NA	NA	GCST90199736	Alpha-hydroxyisovalerate levels	20	764800	0.0194422	7.08271e-08	8208	TRUE	reported	textfile	2	1	TRUE
rs655558	T	C	T	C	-0.0694983	-0.001	0.365846	0.439542	FALSE	FALSE	FALSE	ebi-a-GCST90018935	11	127825112	0.0117	488346	0.9291	Urolithiasis	Urolithiasis	Urolithiasis || ||	TRUE	igd	NA	NA	NA	NA	NA	NA	NA	GCST90199736	Alpha-hydroxyisovalerate levels	11	127955217	0.0152585	5.24565e-06	8208	TRUE	reported	textfile	2	1	TRUE
rs6696772	C	G	C	G	-0.0794297	-4e-04	0.217405	0.25399	FALSE	TRUE	FALSE	ebi-a-GCST90018935	1	203018190	0.0127	488346	0.9747	Urolithiasis	Urolithiasis	Urolithiasis || ||	TRUE	igd	NA	NA	NA	NA	NA	NA	NA	GCST90199736	Alpha-hydroxyisovalerate levels	1	203049062	0.0178739	8.83427e-06	8208	TRUE	reported	textfile	2	1	TRUE
rs7236320	A	G	A	G	-0.0820926	-0.0161	0.222607	0.273129	FALSE	FALSE	FALSE	ebi-a-GCST90018935	18	52475051	0.0125	488346	0.1967	Urolithiasis	Urolithiasis	Urolithiasis || ||	TRUE	igd	NA	NA	NA	NA	NA	NA	NA	GCST90199736	Alpha-hydroxyisovalerate levels	18	54807820	0.0176835	3.44513e-06	8208	TRUE	reported	textfile	2	1	TRUE
rs76197763	G	A	G	A	-0.177832	0.0166	0.0352458	0.039883	FALSE	FALSE	FALSE	ebi-a-GCST90018935	2	204236117	0.0472	488346	0.725	Urolithiasis	Urolithiasis	Urolithiasis || ||	TRUE	igd	NA	NA	NA	NA	NA	NA	NA	GCST90199736	Alpha-hydroxyisovalerate levels	2	203371394	0.0397619	7.73357e-06	8208	TRUE	reported	textfile	2	1	TRUE
rs950950	T	C	T	C	0.0691002	0.0063	0.448887	0.540257	FALSE	FALSE	FALSE	ebi-a-GCST90018935	4	23561662	0.0129	488346	0.622499	Urolithiasis	Urolithiasis	Urolithiasis || ||	TRUE	igd	NA	NA	NA	NA	NA	NA	NA	GCST90199736	Alpha-hydroxyisovalerate levels	4	23560039	0.0146353	2.34153e-06	8208	TRUE	reported	textfile	2	1	TRUE
rs117241561	A	G	A	G	0.229944	0.0731	0.0237423	0.0223037	FALSE	FALSE	FALSE	ebi-a-GCST90018935	12	26396745	0.0661	488346	0.2694	Urolithiasis	Urolithiasis	Urolithiasis || ||	TRUE	igd	NA	NA	NA	NA	NA	NA	NA	GCST90199967	N-acetyltaurine levels	12	26243812	0.0470377	1.01599e-06	8160	TRUE	reported	textfile	2	1	TRUE
rs118058149	C	T	C	T	-0.25194	0.0807	0.0182972	0.0164303	FALSE	FALSE	FALSE	ebi-a-GCST90018935	14	36152804	0.0817	488346	0.3234	Urolithiasis	Urolithiasis	Urolithiasis || ||	TRUE	igd	NA	NA	NA	NA	NA	NA	NA	GCST90199967	N-acetyltaurine levels	14	35683598	0.0536379	2.63934e-06	8160	TRUE	reported	textfile	2	1	TRUE
rs12977772	T	G	T	G	-0.087785	0.0108	0.184133	0.177614	FALSE	FALSE	FALSE	ebi-a-GCST90018935	19	18675145	0.0241	488346	0.6543	Urolithiasis	Urolithiasis	Urolithiasis || ||	TRUE	igd	NA	NA	NA	NA	NA	NA	NA	GCST90199967	N-acetyltaurine levels	19	18564335	0.0184632	1.98855e-06	8160	TRUE	reported	textfile	2	1	TRUE
rs139747290	A	G	A	G	0.279391	-0.0257	0.013101	0.0120006	FALSE	FALSE	FALSE	ebi-a-GCST90018935	15	96573035	0.0912	488346	0.778001	Urolithiasis	Urolithiasis	Urolithiasis || ||	TRUE	igd	NA	NA	NA	NA	NA	NA	NA	GCST90199967	N-acetyltaurine levels	15	96029806	0.0631094	9.55135e-06	8160	TRUE	reported	textfile	2	1	TRUE
rs142302535	G	T	G	T	-0.46071	-0.1869	0.00584472	0.00459719	FALSE	FALSE	FALSE	ebi-a-GCST90018935	18	44139181	0.1596	488346	0.2415	Urolithiasis	Urolithiasis	Urolithiasis || ||	TRUE	igd	NA	NA	NA	NA	NA	NA	NA	GCST90199967	N-acetyltaurine levels	18	46559218	0.0944591	1.07524e-06	8160	TRUE	reported	textfile	2	1	TRUE
rs143013804	A	G	A	G	0.258774	0.138	0.0156019	0.0144898	FALSE	FALSE	FALSE	ebi-a-GCST90018935	3	44884794	0.0868	488346	0.1118	Urolithiasis	Urolithiasis	Urolithiasis || ||	TRUE	igd	NA	NA	NA	NA	NA	NA	NA	GCST90199967	N-acetyltaurine levels	3	44843302	0.0582397	8.86065e-06	8160	TRUE	reported	textfile	2	1	TRUE
rs143418431	C	G	C	G	-0.273856	-0.0552	0.0192922	0.0163254	FALSE	TRUE	FALSE	ebi-a-GCST90018935	15	82508291	0.0757	488346	0.465799	Urolithiasis	Urolithiasis	Urolithiasis || ||	TRUE	igd	NA	NA	NA	NA	NA	NA	NA	GCST90199967	N-acetyltaurine levels	15	82215950	0.0523212	1.65774e-07	8160	TRUE	reported	textfile	2	1	TRUE
rs200354496	G	A	G	A	0.0817742	0.0147	0.206894	0.26108	FALSE	FALSE	FALSE	ebi-a-GCST90018935	6	87519684	0.0125	488346	0.2393	Urolithiasis	Urolithiasis	Urolithiasis || ||	TRUE	igd	NA	NA	NA	NA	NA	NA	NA	GCST90199967	N-acetyltaurine levels	6	86809966	0.0178014	4.3549e-06	8160	TRUE	reported	textfile	2	1	TRUE
rs2388417	T	C	T	C	0.257226	-0.1475	0.015947	0.0159523	FALSE	FALSE	FALSE	ebi-a-GCST90018935	15	94391220	0.0765	488346	0.0538803	Urolithiasis	Urolithiasis	Urolithiasis || ||	TRUE	igd	NA	NA	NA	NA	NA	NA	NA	GCST90199967	N-acetyltaurine levels	15	93847991	0.0572501	7.02211e-06	8160	TRUE	reported	textfile	2	1	TRUE
rs373188	T	G	T	G	0.0749647	-6e-04	0.397809	0.496312	FALSE	FALSE	FALSE	ebi-a-GCST90018935	3	120511490	0.0119	488346	0.959	Urolithiasis	Urolithiasis	Urolithiasis || ||	TRUE	igd	NA	NA	NA	NA	NA	NA	NA	GCST90199967	N-acetyltaurine levels	3	120792643	0.0147908	4.01352e-07	8160	TRUE	reported	textfile	2	1	TRUE
rs4986782	A	G	A	G	-0.421347	0.0271	0.0182755	0.0272442	FALSE	FALSE	FALSE	ebi-a-GCST90018935	8	18080116	0.0529	488346	0.6092	Urolithiasis	Urolithiasis	Urolithiasis || ||	TRUE	igd	NA	NA	NA	NA	NA	NA	NA	GCST90199967	N-acetyltaurine levels	8	18222607	0.0529724	1.80436e-15	8160	TRUE	reported	textfile	2	1	TRUE
rs56213137	G	A	G	A	0.0744547	0.0332	0.265311	0.192557	FALSE	FALSE	FALSE	ebi-a-GCST90018935	2	125344354	0.0183	488346	0.0703202	Urolithiasis	Urolithiasis	Urolithiasis || ||	TRUE	igd	NA	NA	NA	NA	NA	NA	NA	GCST90199967	N-acetyltaurine levels	2	124586777	0.0162768	4.77866e-06	8160	TRUE	reported	textfile	2	1	TRUE
rs6602129	G	A	G	A	-0.309459	0.0344	0.0820351	0.110517	FALSE	FALSE	FALSE	ebi-a-GCST90018935	10	16555332	0.0159	488346	0.0300103	Urolithiasis	Urolithiasis	Urolithiasis || ||	TRUE	igd	NA	NA	NA	NA	NA	NA	NA	GCST90199967	N-acetyltaurine levels	10	16513333	0.0259822	1.04455e-32	8160	TRUE	reported	textfile	2	1	TRUE
rs73850513	T	C	T	C	-0.105669	0.0056	0.110793	0.098729	FALSE	FALSE	FALSE	ebi-a-GCST90018935	4	139231742	0.0325	488346	0.8623	Urolithiasis	Urolithiasis	Urolithiasis || ||	TRUE	igd	NA	NA	NA	NA	NA	NA	NA	GCST90199967	N-acetyltaurine levels	4	138310588	0.0229428	4.10995e-06	8160	TRUE	reported	textfile	2	1	TRUE
rs74816231	C	T	C	T	0.120468	0.0263	0.0769941	0.0897157	FALSE	FALSE	FALSE	ebi-a-GCST90018935	6	105489184	0.0186	488346	0.1567	Urolithiasis	Urolithiasis	Urolithiasis || ||	TRUE	igd	NA	NA	NA	NA	NA	NA	NA	GCST90199967	N-acetyltaurine levels	6	105041309	0.0266688	6.26657e-06	8160	TRUE	reported	textfile	2	1	TRUE
rs7566439	G	A	G	A	-0.0668101	-0.014	0.629869	0.633081	FALSE	FALSE	FALSE	ebi-a-GCST90018935	2	43254496	0.0124	488346	0.2582	Urolithiasis	Urolithiasis	Urolithiasis || ||	TRUE	igd	NA	NA	NA	NA	NA	NA	NA	GCST90199967	N-acetyltaurine levels	2	43027357	0.0149898	8.30982e-06	8160	TRUE	reported	textfile	2	1	TRUE
rs7654754	A	G	A	G	0.0651067	0.01	0.524061	0.479044	FALSE	FALSE	FALSE	ebi-a-GCST90018935	4	77409795	0.0117	488346	0.3933	Urolithiasis	Urolithiasis	Urolithiasis || ||	TRUE	igd	NA	NA	NA	NA	NA	NA	NA	GCST90199967	N-acetyltaurine levels	4	76488642	0.0143582	5.77533e-06	8160	TRUE	reported	textfile	2	1	TRUE
rs77338333	C	A	C	A	0.286574	-0.1055	0.0164498	0.0144351	FALSE	FALSE	FALSE	ebi-a-GCST90018935	9	132669617	0.087	488346	0.2256	Urolithiasis	Urolithiasis	Urolithiasis || ||	TRUE	igd	NA	NA	NA	NA	NA	NA	NA	GCST90199967	N-acetyltaurine levels	9	129907338	0.0564118	3.77382e-07	8160	TRUE	reported	textfile	2	1	TRUE
rs77924615	A	G	A	G	-0.0958902	0.136	0.192744	0.207696	FALSE	FALSE	FALSE	ebi-a-GCST90018935	16	20392332	0.014	488346	2.62422e-22	Urolithiasis	Urolithiasis	Urolithiasis || ||	TRUE	igd	NA	NA	NA	NA	NA	NA	NA	GCST90199967	N-acetyltaurine levels	16	20381010	0.0185167	2.23575e-07	8160	TRUE	reported	textfile	2	1	TRUE
rs897109	A	C	A	C	0.070807	0.0038	0.311243	0.353054	FALSE	FALSE	FALSE	ebi-a-GCST90018935	11	8369292	0.0117	488346	0.744501	Urolithiasis	Urolithiasis	Urolithiasis || ||	TRUE	igd	NA	NA	NA	NA	NA	NA	NA	GCST90199967	N-acetyltaurine levels	11	8347745	0.0156606	6.14499e-06	8160	TRUE	reported	textfile	2	1	TRUE
rs10019927	A	G	A	G	0.100043	-0.0046	0.8505	0.836274	FALSE	FALSE	FALSE	ebi-a-GCST90018935	4	171654183	0.0249	488346	0.8537	Urolithiasis	Urolithiasis	Urolithiasis || ||	TRUE	igd	NA	NA	NA	NA	NA	NA	NA	GCST90200147	N,N,N-trimethyl-5-aminovalerate levels	4	170733032	0.0210306	1.96494e-06	8214	TRUE	reported	textfile	2	1	TRUE
rs112201728	T	C	T	C	0.176096	-0.0481	0.0689951	0.0662405	FALSE	FALSE	FALSE	ebi-a-GCST90018935	6	160551486	0.0378	488346	0.2032	Urolithiasis	Urolithiasis	Urolithiasis || ||	TRUE	igd	NA	NA	NA	NA	NA	NA	NA	GCST90200147	N,N,N-trimethyl-5-aminovalerate levels	6	160130454	0.0294943	2.36518e-09	8214	TRUE	reported	textfile	2	1	TRUE
rs11239528	G	A	G	A	-0.114304	0.0223	0.247134	0.198394	FALSE	FALSE	FALSE	ebi-a-GCST90018935	10	45955036	0.0178	488346	0.2091	Urolithiasis	Urolithiasis	Urolithiasis || ||	TRUE	igd	NA	NA	NA	NA	NA	NA	NA	GCST90200147	N,N,N-trimethyl-5-aminovalerate levels	10	45459588	0.0173178	4.10109e-11	8214	TRUE	reported	textfile	2	1	TRUE
rs114092500	G	A	G	A	-0.193598	-0.0955	0.0333456	0.0358203	FALSE	FALSE	FALSE	ebi-a-GCST90018935	3	85080961	0.0501	488346	0.05633	Urolithiasis	Urolithiasis	Urolithiasis || ||	TRUE	igd	NA	NA	NA	NA	NA	NA	NA	GCST90200147	N,N,N-trimethyl-5-aminovalerate levels	3	85031810	0.0414598	3.01869e-06	8214	TRUE	reported	textfile	2	1	TRUE
rs115855008	C	A	C	A	-0.258933	0.0547	0.024154	0.0204929	FALSE	FALSE	FALSE	ebi-a-GCST90018935	5	167512899	0.0709	488346	0.4406	Urolithiasis	Urolithiasis	Urolithiasis || ||	TRUE	igd	NA	NA	NA	NA	NA	NA	NA	GCST90200147	N,N,N-trimethyl-5-aminovalerate levels	5	168085894	0.0489327	1.21244e-07	8214	TRUE	reported	textfile	2	1	TRUE
rs116741547	T	C	T	C	0.0946568	0.0197	0.157947	0.349284	FALSE	FALSE	FALSE	ebi-a-GCST90018935	3	161529667	0.0144	488346	0.1714	Urolithiasis	Urolithiasis	Urolithiasis || ||	TRUE	igd	NA	NA	NA	NA	NA	NA	NA	GCST90200147	N,N,N-trimethyl-5-aminovalerate levels	3	161811879	0.020584	4.2544e-06	8214	TRUE	reported	textfile	2	1	TRUE
rs117505483	G	A	G	A	0.229571	-0.0117	0.0239547	0.0308224	FALSE	FALSE	FALSE	ebi-a-GCST90018935	17	70958405	0.0524	488346	0.8239	Urolithiasis	Urolithiasis	Urolithiasis || ||	TRUE	igd	NA	NA	NA	NA	NA	NA	NA	GCST90200147	N,N,N-trimethyl-5-aminovalerate levels	17	72962266	0.0493895	3.34884e-06	8214	TRUE	reported	textfile	2	1	TRUE
rs11871125	T	C	T	C	0.113223	-0.0192	0.394753	0.312684	FALSE	FALSE	FALSE	ebi-a-GCST90018935	17	19432393	0.016	488346	0.2315	Urolithiasis	Urolithiasis	Urolithiasis || ||	TRUE	igd	NA	NA	NA	NA	NA	NA	NA	GCST90200147	N,N,N-trimethyl-5-aminovalerate levels	17	19529080	0.0154553	2.37406e-13	8214	TRUE	reported	textfile	2	1	TRUE
rs12433003	C	T	C	T	0.0963563	-0.0041	0.157281	0.172738	FALSE	FALSE	FALSE	ebi-a-GCST90018935	14	23217825	0.0148	488346	0.7801	Urolithiasis	Urolithiasis	Urolithiasis || ||	TRUE	igd	NA	NA	NA	NA	NA	NA	NA	GCST90200147	N,N,N-trimethyl-5-aminovalerate levels	14	22748616	0.0207746	3.51485e-06	8214	TRUE	reported	textfile	2	1	TRUE
rs12895751	A	G	A	G	0.0810172	-0.0067	0.226601	0.188137	FALSE	FALSE	FALSE	ebi-a-GCST90018935	14	39609182	0.0163	488346	0.6806	Urolithiasis	Urolithiasis	Urolithiasis || ||	TRUE	igd	NA	NA	NA	NA	NA	NA	NA	GCST90200147	N,N,N-trimethyl-5-aminovalerate levels	14	39139978	0.0177748	5.16455e-06	8214	TRUE	reported	textfile	2	1	TRUE
rs13124155	T	G	T	G	-0.0688793	0.0314	0.461184	0.357398	FALSE	FALSE	FALSE	ebi-a-GCST90018935	4	76803671	0.017	488346	0.0643502	Urolithiasis	Urolithiasis	Urolithiasis || ||	TRUE	igd	NA	NA	NA	NA	NA	NA	NA	GCST90200147	N,N,N-trimethyl-5-aminovalerate levels	4	75882518	0.014973	4.2202e-06	8214	TRUE	reported	textfile	2	1	TRUE
rs13336225	G	A	G	A	0.0755964	-0.0043	0.267073	0.288425	FALSE	FALSE	FALSE	ebi-a-GCST90018935	16	4281943	0.0203	488346	0.8322	Urolithiasis	Urolithiasis	Urolithiasis || ||	TRUE	igd	NA	NA	NA	NA	NA	NA	NA	GCST90200147	N,N,N-trimethyl-5-aminovalerate levels	16	4231942	0.016948	8.1771e-06	8214	TRUE	reported	textfile	2	1	TRUE
rs13357247	T	C	T	C	-0.239564	-0.0259	0.0494076	0.0464764	FALSE	FALSE	FALSE	ebi-a-GCST90018935	5	130137357	0.0464	488346	0.5776	Urolithiasis	Urolithiasis	Urolithiasis || ||	TRUE	igd	NA	NA	NA	NA	NA	NA	NA	GCST90200147	N,N,N-trimethyl-5-aminovalerate levels	5	130801664	0.0345332	3.99947e-12	8214	TRUE	reported	textfile	2	1	TRUE
rs133839	T	C	T	C	-0.1961	-0.0464	0.967638	0.975143	FALSE	FALSE	FALSE	ebi-a-GCST90018935	22	26123488	0.0652	488346	0.4772	Urolithiasis	Urolithiasis	Urolithiasis || ||	TRUE	igd	NA	NA	NA	NA	NA	NA	NA	GCST90200147	N,N,N-trimethyl-5-aminovalerate levels	22	25727521	0.0425881	4.13332e-06	8214	TRUE	reported	textfile	2	1	TRUE
rs139673448	C	A	C	A	-0.26466	-0.0184	0.017754	0.0166879	FALSE	FALSE	FALSE	ebi-a-GCST90018935	8	111960140	0.0828	488346	0.8245	Urolithiasis	Urolithiasis	Urolithiasis || ||	TRUE	igd	NA	NA	NA	NA	NA	NA	NA	GCST90200147	N,N,N-trimethyl-5-aminovalerate levels	8	110947911	0.0569188	3.32292e-06	8214	TRUE	reported	textfile	2	1	TRUE
rs17576821	A	G	A	G	0.12353	0.0183	0.0815664	0.105497	FALSE	FALSE	FALSE	ebi-a-GCST90018935	11	106988272	0.029	488346	0.5272	Urolithiasis	Urolithiasis	Urolithiasis || ||	TRUE	igd	NA	NA	NA	NA	NA	NA	NA	GCST90200147	N,N,N-trimethyl-5-aminovalerate levels	11	107117546	0.0273894	6.47896e-06	8214	TRUE	reported	textfile	2	1	TRUE
rs192570103	G	T	G	T	0.145278	0.0031	0.0580538	0.0540476	FALSE	FALSE	FALSE	ebi-a-GCST90018935	7	45420818	0.0308	488346	0.9207	Urolithiasis	Urolithiasis	Urolithiasis || ||	TRUE	igd	NA	NA	NA	NA	NA	NA	NA	GCST90200147	N,N,N-trimethyl-5-aminovalerate levels	7	45381219	0.0320302	5.74218e-06	8214	TRUE	reported	textfile	2	1	TRUE
rs258332	A	G	A	G	-0.0821948	-0.0505	0.463634	0.302598	FALSE	FALSE	FALSE	ebi-a-GCST90018935	16	89727683	0.0179	488346	0.004783	Urolithiasis	Urolithiasis	Urolithiasis || ||	TRUE	igd	NA	NA	NA	NA	NA	NA	NA	GCST90200147	N,N,N-trimethyl-5-aminovalerate levels	16	89661275	0.0151052	5.28368e-08	8214	TRUE	reported	textfile	2	1	TRUE
rs272857	A	G	A	G	-0.17937	-0.0115	0.626691	0.521389	FALSE	FALSE	FALSE	ebi-a-GCST90018935	5	131685297	0.012	488346	0.3358	Urolithiasis	Urolithiasis	Urolithiasis || ||	TRUE	igd	NA	NA	NA	NA	NA	NA	NA	GCST90200147	N,N,N-trimethyl-5-aminovalerate levels	5	132349604	0.0153843	2.05705e-31	8214	TRUE	reported	textfile	2	1	TRUE
rs35652985	C	T	C	T	0.153702	-0.0165	0.0712367	0.0737356	FALSE	FALSE	FALSE	ebi-a-GCST90018935	3	185595952	0.0487	488346	0.7348	Urolithiasis	Urolithiasis	Urolithiasis || ||	TRUE	igd	NA	NA	NA	NA	NA	NA	NA	GCST90200147	N,N,N-trimethyl-5-aminovalerate levels	3	185878164	0.0293142	1.57756e-07	8214	TRUE	reported	textfile	2	1	TRUE
rs530572750	T	G	T	G	-0.316968	0.0125	0.0124129	0.0140258	FALSE	FALSE	FALSE	ebi-a-GCST90018935	13	38516079	0.083	488346	0.8802	Urolithiasis	Urolithiasis	Urolithiasis || ||	TRUE	igd	NA	NA	NA	NA	NA	NA	NA	GCST90200147	N,N,N-trimethyl-5-aminovalerate levels	13	37941942	0.0675827	2.73112e-06	8214	TRUE	reported	textfile	2	1	TRUE
rs56012365	A	G	A	G	0.129504	0.0593	0.0836431	0.0702296	FALSE	FALSE	FALSE	ebi-a-GCST90018935	19	44475638	0.0385	488346	0.1235	Urolithiasis	Urolithiasis	Urolithiasis || ||	TRUE	igd	NA	NA	NA	NA	NA	NA	NA	GCST90200147	N,N,N-trimethyl-5-aminovalerate levels	19	43971486	0.0272939	2.08716e-06	8214	TRUE	reported	textfile	2	1	TRUE
rs62133969	G	A	G	A	0.0774613	-0.0181	0.263324	0.246741	FALSE	FALSE	FALSE	ebi-a-GCST90018935	2	69903576	0.0136	488346	0.1839	Urolithiasis	Urolithiasis	Urolithiasis || ||	TRUE	igd	NA	NA	NA	NA	NA	NA	NA	GCST90200147	N,N,N-trimethyl-5-aminovalerate levels	2	69676444	0.0171578	6.34236e-06	8214	TRUE	reported	textfile	2	1	TRUE
rs6999538	T	A	T	A	-0.187415	0.0148	0.0374495	0.0262269	FALSE	TRUE	FALSE	ebi-a-GCST90018935	8	123148294	0.067	488346	0.8248	Urolithiasis	Urolithiasis	Urolithiasis || ||	TRUE	igd	NA	NA	NA	NA	NA	NA	NA	GCST90200147	N,N,N-trimethyl-5-aminovalerate levels	8	122136055	0.039467	2.04764e-06	8214	TRUE	reported	textfile	2	1	TRUE
rs72654913	C	T	C	T	0.181651	-0.0073	0.0432099	0.0448415	FALSE	FALSE	FALSE	ebi-a-GCST90018935	8	67766793	0.0451	488346	0.8707	Urolithiasis	Urolithiasis	Urolithiasis || ||	TRUE	igd	NA	NA	NA	NA	NA	NA	NA	GCST90200147	N,N,N-trimethyl-5-aminovalerate levels	8	66854558	0.0371589	1.0161e-06	8214	TRUE	reported	textfile	2	1	TRUE
rs72696919	A	C	A	C	0.0696916	0.0064	0.401388	0.45221	FALSE	FALSE	FALSE	ebi-a-GCST90018935	1	152021278	0.012	488346	0.5946	Urolithiasis	Urolithiasis	Urolithiasis || ||	TRUE	igd	NA	NA	NA	NA	NA	NA	NA	GCST90200147	N,N,N-trimethyl-5-aminovalerate levels	1	152048802	0.0154659	6.60193e-06	8214	TRUE	reported	textfile	2	1	TRUE
rs75041978	T	C	T	C	-0.226941	-0.0288	0.024231	0.0317704	FALSE	FALSE	FALSE	ebi-a-GCST90018935	2	117309412	0.0501	488346	0.5652	Urolithiasis	Urolithiasis	Urolithiasis || ||	TRUE	igd	NA	NA	NA	NA	NA	NA	NA	GCST90200147	N,N,N-trimethyl-5-aminovalerate levels	2	116551836	0.0489015	3.47111e-06	8214	TRUE	reported	textfile	2	1	TRUE
rs75441519	A	G	A	G	0.120329	0.0389	0.109263	0.0817999	FALSE	FALSE	FALSE	ebi-a-GCST90018935	12	118285324	0.0291	488346	0.1812	Urolithiasis	Urolithiasis	Urolithiasis || ||	TRUE	igd	NA	NA	NA	NA	NA	NA	NA	GCST90200147	N,N,N-trimethyl-5-aminovalerate levels	12	117847519	0.0248063	1.22999e-06	8214	TRUE	reported	textfile	2	1	TRUE
rs76127293	A	G	A	G	-0.210826	0.133	0.0256898	0.0214176	FALSE	FALSE	FALSE	ebi-a-GCST90018935	9	21286304	0.069	488346	0.0538096	Urolithiasis	Urolithiasis	Urolithiasis || ||	TRUE	igd	NA	NA	NA	NA	NA	NA	NA	GCST90200147	N,N,N-trimethyl-5-aminovalerate levels	9	21286305	0.0475864	9.40652e-06	8214	TRUE	reported	textfile	2	1	TRUE
rs77656158	G	A	G	A	-0.0959017	0.0146	0.145586	0.0998239	FALSE	FALSE	FALSE	ebi-a-GCST90018935	6	153865519	0.0283	488346	0.606599	Urolithiasis	Urolithiasis	Urolithiasis || ||	TRUE	igd	NA	NA	NA	NA	NA	NA	NA	GCST90200147	N,N,N-trimethyl-5-aminovalerate levels	6	153544384	0.0213212	6.86093e-06	8214	TRUE	reported	textfile	2	1	TRUE
rs8033451	C	A	C	A	-0.150825	-0.0212	0.0532581	0.0538459	FALSE	FALSE	FALSE	ebi-a-GCST90018935	15	82387927	0.0291	488346	0.4657	Urolithiasis	Urolithiasis	Urolithiasis || ||	TRUE	igd	NA	NA	NA	NA	NA	NA	NA	GCST90200147	N,N,N-trimethyl-5-aminovalerate levels	15	82095586	0.0334711	6.60179e-06	8214	TRUE	reported	textfile	2	1	TRUE
rs8191944	T	C	T	C	-0.431454	0.2143	0.00598876	0.00623571	FALSE	FALSE	FALSE	ebi-a-GCST90018935	6	160523315	0.1302	488346	0.0998596	Urolithiasis	Urolithiasis	Urolithiasis || ||	TRUE	igd	NA	NA	NA	NA	NA	NA	NA	GCST90200147	N,N,N-trimethyl-5-aminovalerate levels	6	160102283	0.0976197	9.88162e-06	8214	TRUE	reported	textfile	2	1	TRUE
rs9382940	T	C	T	C	0.114421	0.0202	0.162286	0.277174	FALSE	FALSE	FALSE	ebi-a-GCST90018935	6	14133573	0.0122	488346	0.0978994	Urolithiasis	Urolithiasis	Urolithiasis || ||	TRUE	igd	NA	NA	NA	NA	NA	NA	NA	GCST90200147	N,N,N-trimethyl-5-aminovalerate levels	6	14133342	0.0206573	3.04241e-08	8214	TRUE	reported	textfile	2	1	TRUE
rs10020341	G	A	G	A	-0.228497	0.0626	0.980851	0.983582	FALSE	FALSE	FALSE	ebi-a-GCST90018935	4	40251468	0.0803	488346	0.4356	Urolithiasis	Urolithiasis	Urolithiasis || ||	TRUE	igd	NA	NA	NA	NA	NA	NA	NA	GCST90199746	Erythronate levels	4	40249848	0.0511735	8.00122e-06	8198	TRUE	reported	textfile	2	1	TRUE
rs10029860	A	C	A	C	0.0771329	0.0102	0.525138	0.479267	FALSE	FALSE	FALSE	ebi-a-GCST90018935	4	77411101	0.0117	488346	0.3857	Urolithiasis	Urolithiasis	Urolithiasis || ||	TRUE	igd	NA	NA	NA	NA	NA	NA	NA	GCST90199746	Erythronate levels	4	76489948	0.0139792	3.43499e-08	8198	TRUE	reported	textfile	2	1	TRUE
rs1077697	T	C	T	C	0.0860267	-0.0139	0.290373	0.332255	FALSE	FALSE	FALSE	ebi-a-GCST90018935	14	91142779	0.0119	488346	0.2437	Urolithiasis	Urolithiasis	Urolithiasis || ||	TRUE	igd	NA	NA	NA	NA	NA	NA	NA	GCST90199746	Erythronate levels	14	90676435	0.0156007	3.50183e-08	8198	TRUE	reported	textfile	2	1	TRUE
rs114262076	A	G	A	G	0.394325	-0.0312	0.00888154	0.00890799	FALSE	FALSE	FALSE	ebi-a-GCST90018935	1	220299073	0.0996	488346	0.754401	Urolithiasis	Urolithiasis	Urolithiasis || ||	TRUE	igd	NA	NA	NA	NA	NA	NA	NA	GCST90199746	Erythronate levels	1	220125731	0.0737304	8.88352e-08	8198	TRUE	reported	textfile	2	1	TRUE
rs12633047	T	C	T	C	0.191796	-0.0352	0.0693003	0.0473527	FALSE	FALSE	FALSE	ebi-a-GCST90018935	3	53393844	0.0345	488346	0.3086	Urolithiasis	Urolithiasis	Urolithiasis || ||	TRUE	igd	NA	NA	NA	NA	NA	NA	NA	GCST90199746	Erythronate levels	3	53359817	0.0272697	2.01719e-12	8198	TRUE	reported	textfile	2	1	TRUE
rs13166782	C	T	C	T	-0.0677204	-0.0261	0.326773	0.315257	FALSE	FALSE	FALSE	ebi-a-GCST90018935	5	24950000	0.0129	488346	0.0428904	Urolithiasis	Urolithiasis	Urolithiasis || ||	TRUE	igd	NA	NA	NA	NA	NA	NA	NA	GCST90199746	Erythronate levels	5	24949891	0.0150125	6.45418e-06	8198	TRUE	reported	textfile	2	1	TRUE
rs13192355	C	T	C	T	-0.0723656	0.0453	0.334543	0.360087	FALSE	FALSE	FALSE	ebi-a-GCST90018935	6	29921863	0.0207	488346	0.02877	Urolithiasis	Urolithiasis	Urolithiasis || ||	TRUE	igd	NA	NA	NA	NA	NA	NA	NA	GCST90199746	Erythronate levels	6	29954086	0.0151053	1.66174e-06	8198	TRUE	reported	textfile	2	1	TRUE
rs146001245	A	G	A	G	0.103566	-0.0147	0.11176	0.114678	FALSE	FALSE	FALSE	ebi-a-GCST90018935	4	26553498	0.0307	488346	0.630901	Urolithiasis	Urolithiasis	Urolithiasis || ||	TRUE	igd	NA	NA	NA	NA	NA	NA	NA	GCST90199746	Erythronate levels	4	26551876	0.0223638	3.64018e-06	8198	TRUE	reported	textfile	2	1	TRUE
rs1466648	G	A	G	A	0.0685761	-0.0215	0.310781	0.315031	FALSE	FALSE	FALSE	ebi-a-GCST90018935	6	157274799	0.0124	488346	0.0834507	Urolithiasis	Urolithiasis	Urolithiasis || ||	TRUE	igd	NA	NA	NA	NA	NA	NA	NA	GCST90199746	Erythronate levels	6	156953665	0.0151611	6.09263e-06	8198	TRUE	reported	textfile	2	1	TRUE
rs191724608	A	T	A	T	-0.23055	-0.0928	0.0200472	0.023989	FALSE	TRUE	FALSE	ebi-a-GCST90018935	5	102929476	0.0884	488346	0.2935	Urolithiasis	Urolithiasis	Urolithiasis || ||	TRUE	igd	NA	NA	NA	NA	NA	NA	NA	GCST90199746	Erythronate levels	5	103593775	0.0505298	5.05086e-06	8198	TRUE	reported	textfile	2	1	TRUE
rs2232511	G	C	G	C	0.232416	0.0493	0.0222046	0.0198028	FALSE	TRUE	FALSE	ebi-a-GCST90018935	19	32846038	0.0725	488346	0.496	Urolithiasis	Urolithiasis	Urolithiasis || ||	TRUE	igd	NA	NA	NA	NA	NA	NA	NA	GCST90199746	Erythronate levels	19	32355132	0.0473732	9.29179e-07	8198	TRUE	reported	textfile	2	1	TRUE
rs2555059	A	G	A	G	-0.0836953	-0.0124	0.194923	0.195154	FALSE	FALSE	FALSE	ebi-a-GCST90018935	9	93129343	0.0146	488346	0.3961	Urolithiasis	Urolithiasis	Urolithiasis || ||	TRUE	igd	NA	NA	NA	NA	NA	NA	NA	GCST90199746	Erythronate levels	9	90367061	0.0177347	2.36653e-06	8198	TRUE	reported	textfile	2	1	TRUE
rs34105328	T	C	T	C	-0.292822	-0.0422	0.0119106	0.0090196	FALSE	FALSE	FALSE	ebi-a-GCST90018935	16	30526797	0.1106	488346	0.7028	Urolithiasis	Urolithiasis	Urolithiasis || ||	TRUE	igd	NA	NA	NA	NA	NA	NA	NA	GCST90199746	Erythronate levels	16	30515476	0.0645235	5.67313e-06	8198	TRUE	reported	textfile	2	1	TRUE
rs62390644	T	C	T	C	-0.0818578	-0.0027	0.182486	0.13317	FALSE	FALSE	FALSE	ebi-a-GCST90018935	6	1644969	0.0236	488346	0.9099	Urolithiasis	Urolithiasis	Urolithiasis || ||	TRUE	igd	NA	NA	NA	NA	NA	NA	NA	GCST90199746	Erythronate levels	6	1644735	0.0181213	6.26613e-06	8198	TRUE	reported	textfile	2	1	TRUE
rs7203642	G	A	G	A	-0.0961198	0.1056	0.190406	0.163499	FALSE	FALSE	FALSE	ebi-a-GCST90018935	16	20367130	0.0186	488346	1.426e-08	Urolithiasis	Urolithiasis	Urolithiasis || ||	TRUE	igd	NA	NA	NA	NA	NA	NA	NA	GCST90199746	Erythronate levels	16	20355808	0.0178328	7.04309e-08	8198	TRUE	reported	textfile	2	1	TRUE
rs73840299	T	C	T	C	-0.207994	-0.021	0.123148	0.11967	FALSE	FALSE	FALSE	ebi-a-GCST90018935	3	53277063	0.0196	488346	0.2832	Urolithiasis	Urolithiasis	Urolithiasis || ||	TRUE	igd	NA	NA	NA	NA	NA	NA	NA	GCST90199746	Erythronate levels	3	53243047	0.0211326	7.39613e-23	8198	TRUE	reported	textfile	2	1	TRUE
rs75562012	G	T	G	T	0.254551	0.0251	0.0155556	0.0175094	FALSE	FALSE	FALSE	ebi-a-GCST90018935	11	24770487	0.0733	488346	0.7323	Urolithiasis	Urolithiasis	Urolithiasis || ||	TRUE	igd	NA	NA	NA	NA	NA	NA	NA	GCST90199746	Erythronate levels	11	24748941	0.0566644	7.04711e-06	8198	TRUE	reported	textfile	2	1	TRUE
rs7635991	C	T	C	T	0.0885241	-0.0285	0.214932	0.214359	FALSE	FALSE	FALSE	ebi-a-GCST90018935	3	193899784	0.0141	488346	0.0427002	Urolithiasis	Urolithiasis	Urolithiasis || ||	TRUE	igd	NA	NA	NA	NA	NA	NA	NA	GCST90199746	Erythronate levels	3	194181995	0.0169715	1.82771e-07	8198	TRUE	reported	textfile	2	1	TRUE
rs77475145	G	C	G	C	-0.125836	0.0575	0.0727884	0.0807512	FALSE	TRUE	FALSE	ebi-a-GCST90018935	5	123195771	0.034	488346	0.0906901	Urolithiasis	Urolithiasis	Urolithiasis || ||	TRUE	igd	NA	NA	NA	NA	NA	NA	NA	GCST90199746	Erythronate levels	5	123860077	0.0271345	3.52703e-06	8198	TRUE	reported	textfile	2	1	TRUE
rs958514	T	A	T	A	-0.117017	-0.0443	0.921311	0.926432	FALSE	TRUE	FALSE	ebi-a-GCST90018935	1	105191047	0.0221	488346	0.0452002	Urolithiasis	Urolithiasis	Urolithiasis || ||	TRUE	igd	NA	NA	NA	NA	NA	NA	NA	GCST90199746	Erythronate levels	1	104648425	0.0258733	6.10541e-06	8198	TRUE	reported	textfile	2	1	TRUE
rs10020631	A	G	A	G	-0.178664	0.0429	0.238582	0.199884	FALSE	FALSE	FALSE	ebi-a-GCST90018935	4	69353863	0.0171	488346	0.01184	Urolithiasis	Urolithiasis	Urolithiasis || ||	TRUE	igd	NA	NA	NA	NA	NA	NA	NA	GCST90200674	Androsterone sulfate levels	4	68488145	0.0173416	6.85239e-25	8182	TRUE	reported	textfile	2	1	TRUE
rs10185931	G	A	G	A	0.126738	-0.0077	0.0722243	0.157423	FALSE	FALSE	FALSE	ebi-a-GCST90018935	2	74961853	0.0135	488346	0.5681	Urolithiasis	Urolithiasis	Urolithiasis || ||	TRUE	igd	NA	NA	NA	NA	NA	NA	NA	GCST90200674	Androsterone sulfate levels	2	74734726	0.0283477	7.79137e-06	8182	TRUE	reported	textfile	2	1	TRUE
rs10212881	A	C	A	C	0.162205	0.0254	0.0427079	0.0481652	FALSE	FALSE	FALSE	ebi-a-GCST90018935	4	68461502	0.027	488346	0.3464	Urolithiasis	Urolithiasis	Urolithiasis || ||	TRUE	igd	NA	NA	NA	NA	NA	NA	NA	GCST90200674	Androsterone sulfate levels	4	67595784	0.0366696	9.71449e-06	8182	TRUE	reported	textfile	2	1	TRUE
rs10275052	A	G	A	G	0.0810352	-0.0109	0.293154	0.288817	FALSE	FALSE	FALSE	ebi-a-GCST90018935	7	99581799	0.0129	488346	0.3984	Urolithiasis	Urolithiasis	Urolithiasis || ||	TRUE	igd	NA	NA	NA	NA	NA	NA	NA	GCST90200674	Androsterone sulfate levels	7	99984176	0.0161535	5.26036e-07	8182	TRUE	reported	textfile	2	1	TRUE
rs10974471	T	G	T	G	0.0941479	0.0105	0.141396	0.135403	FALSE	FALSE	FALSE	ebi-a-GCST90018935	9	4329033	0.0161	488346	0.5158	Urolithiasis	Urolithiasis	Urolithiasis || ||	TRUE	igd	NA	NA	NA	NA	NA	NA	NA	GCST90200674	Androsterone sulfate levels	9	4329033	0.0210806	7.96608e-06	8182	TRUE	reported	textfile	2	1	TRUE
rs114483936	A	G	A	G	0.259924	-0.0462	0.0166769	0.0204561	FALSE	FALSE	FALSE	ebi-a-GCST90018935	1	201919785	0.0932	488346	0.6204	Urolithiasis	Urolithiasis	Urolithiasis || ||	TRUE	igd	NA	NA	NA	NA	NA	NA	NA	GCST90200674	Androsterone sulfate levels	1	201950657	0.0573079	5.74491e-06	8182	TRUE	reported	textfile	2	1	TRUE
rs11519272	A	C	A	C	0.0965537	0.0046	0.16683	0.236865	FALSE	FALSE	FALSE	ebi-a-GCST90018935	12	21362392	0.0135	488346	0.7338	Urolithiasis	Urolithiasis	Urolithiasis || ||	TRUE	igd	NA	NA	NA	NA	NA	NA	NA	GCST90200674	Androsterone sulfate levels	12	21209458	0.0197203	9.77228e-07	8182	TRUE	reported	textfile	2	1	TRUE
rs115775486	C	T	C	T	-0.307541	-0.0383	0.0118886	0.0144848	FALSE	FALSE	FALSE	ebi-a-GCST90018935	6	134617832	0.1091	488346	0.7258	Urolithiasis	Urolithiasis	Urolithiasis || ||	TRUE	igd	NA	NA	NA	NA	NA	NA	NA	GCST90200674	Androsterone sulfate levels	6	134296694	0.0688543	7.94914e-06	8182	TRUE	reported	textfile	2	1	TRUE
rs1165148	T	G	T	G	0.0861899	-0.0327	0.249602	0.207429	FALSE	FALSE	FALSE	ebi-a-GCST90018935	6	25844710	0.0161	488346	0.0431102	Urolithiasis	Urolithiasis	Urolithiasis || ||	TRUE	igd	NA	NA	NA	NA	NA	NA	NA	GCST90200674	Androsterone sulfate levels	6	25844482	0.017202	5.42984e-07	8182	TRUE	reported	textfile	2	1	TRUE
rs117209214	A	G	A	G	-0.75229	-0.071	0.00758595	0.0125671	FALSE	FALSE	FALSE	ebi-a-GCST90018935	7	99993977	0.0739	488346	0.3366	Urolithiasis	Urolithiasis	Urolithiasis || ||	TRUE	igd	NA	NA	NA	NA	NA	NA	NA	GCST90200674	Androsterone sulfate levels	7	100396354	0.085224	1.07326e-18	8182	TRUE	reported	textfile	2	1	TRUE
rs12549641	G	A	G	A	-0.068744	-0.019	0.402664	0.456237	FALSE	FALSE	FALSE	ebi-a-GCST90018935	8	20338742	0.0116	488346	0.1006	Urolithiasis	Urolithiasis	Urolithiasis || ||	TRUE	igd	NA	NA	NA	NA	NA	NA	NA	GCST90200674	Androsterone sulfate levels	8	20481231	0.0153009	7.02876e-06	8182	TRUE	reported	textfile	2	1	TRUE
rs1260326	C	T	C	T	-0.076063	-0.0965	0.587162	0.571263	FALSE	FALSE	FALSE	ebi-a-GCST90018935	2	27730940	0.0115	488346	6.03254e-17	Urolithiasis	Urolithiasis	Urolithiasis || ||	TRUE	igd	NA	NA	NA	NA	NA	NA	NA	GCST90200674	Androsterone sulfate levels	2	27508073	0.0150807	4.56559e-07	8182	TRUE	reported	textfile	2	1	TRUE
rs12768534	A	G	A	G	-0.0680564	0.0173	0.46436	0.43079	FALSE	FALSE	FALSE	ebi-a-GCST90018935	10	65340897	0.0119	488346	0.1446	Urolithiasis	Urolithiasis	Urolithiasis || ||	TRUE	igd	NA	NA	NA	NA	NA	NA	NA	GCST90200674	Androsterone sulfate levels	10	63581137	0.0147742	4.09637e-06	8182	TRUE	reported	textfile	2	1	TRUE
rs138820751	T	C	T	C	-0.171607	0.0808	0.0399557	0.038057	FALSE	FALSE	FALSE	ebi-a-GCST90018935	14	66162906	0.0524	488346	0.1228	Urolithiasis	Urolithiasis	Urolithiasis || ||	TRUE	igd	NA	NA	NA	NA	NA	NA	NA	GCST90200674	Androsterone sulfate levels	14	65696188	0.0375908	4.99199e-06	8182	TRUE	reported	textfile	2	1	TRUE
rs139237479	A	G	A	G	-0.567581	0.0267	0.00354783	0.00769232	FALSE	FALSE	FALSE	ebi-a-GCST90018935	3	14554137	0.0659	488346	0.6854	Urolithiasis	Urolithiasis	Urolithiasis || ||	TRUE	igd	NA	NA	NA	NA	NA	NA	NA	GCST90200674	Androsterone sulfate levels	3	14512629	0.124536	5.17497e-06	8182	TRUE	reported	textfile	2	1	TRUE
rs140628452	T	C	T	C	-0.278762	0.0471	0.0162242	0.016566	FALSE	FALSE	FALSE	ebi-a-GCST90018935	2	19495124	0.0724	488346	0.5157	Urolithiasis	Urolithiasis	Urolithiasis || ||	TRUE	igd	NA	NA	NA	NA	NA	NA	NA	GCST90200674	Androsterone sulfate levels	2	19295363	0.058668	2.01898e-06	8182	TRUE	reported	textfile	2	1	TRUE
rs148982377	C	T	C	T	-1.50358	0.0154	0.0325487	0.053861	FALSE	FALSE	FALSE	ebi-a-GCST90018935	7	99075038	0.0385	488346	0.6895	Urolithiasis	Urolithiasis	Urolithiasis || ||	TRUE	igd	NA	NA	NA	NA	NA	NA	NA	GCST90200674	Androsterone sulfate levels	7	99477415	0.038262	1e-200	8182	TRUE	reported	textfile	2	1	TRUE
rs17834682	T	C	T	C	0.197236	-0.0272	0.0358764	0.0336794	FALSE	FALSE	FALSE	ebi-a-GCST90018935	8	58868250	0.0551	488346	0.6215	Urolithiasis	Urolithiasis	Urolithiasis || ||	TRUE	igd	NA	NA	NA	NA	NA	NA	NA	GCST90200674	Androsterone sulfate levels	8	57955691	0.039539	6.08818e-07	8182	TRUE	reported	textfile	2	1	TRUE
rs34445681	C	A	C	A	-0.218871	0.0851	0.028213	0.0339507	FALSE	FALSE	FALSE	ebi-a-GCST90018935	3	518987	0.0498	488346	0.0872308	Urolithiasis	Urolithiasis	Urolithiasis || ||	TRUE	igd	NA	NA	NA	NA	NA	NA	NA	GCST90200674	Androsterone sulfate levels	3	477304	0.044592	9.18702e-07	8182	TRUE	reported	textfile	2	1	TRUE
rs4246147	G	A	G	A	-0.0719284	-0.0066	0.638809	0.624331	FALSE	FALSE	FALSE	ebi-a-GCST90018935	9	16391234	0.0116	488346	0.5715	Urolithiasis	Urolithiasis	Urolithiasis || ||	TRUE	igd	NA	NA	NA	NA	NA	NA	NA	GCST90200674	Androsterone sulfate levels	9	16391236	0.0154217	3.09979e-06	8182	TRUE	reported	textfile	2	1	TRUE
rs56225736	A	G	A	G	0.138611	0.0026	0.137054	0.097055	FALSE	FALSE	FALSE	ebi-a-GCST90018935	3	195969186	0.0272	488346	0.9249	Urolithiasis	Urolithiasis	Urolithiasis || ||	TRUE	igd	NA	NA	NA	NA	NA	NA	NA	GCST90200674	Androsterone sulfate levels	3	196242315	0.0214654	1.06497e-10	8182	TRUE	reported	textfile	2	1	TRUE
rs61939335	A	C	A	C	0.172215	0.0331	0.0447816	0.03059	FALSE	FALSE	FALSE	ebi-a-GCST90018935	12	130557301	0.0788	488346	0.674401	Urolithiasis	Urolithiasis	Urolithiasis || ||	TRUE	igd	NA	NA	NA	NA	NA	NA	NA	GCST90200674	Androsterone sulfate levels	12	130072756	0.0359097	1.62042e-06	8182	TRUE	reported	textfile	2	1	TRUE
rs62128827	T	C	T	C	-0.131302	0.0507	0.158198	0.158494	FALSE	FALSE	FALSE	ebi-a-GCST90018935	19	48365568	0.0255	488346	0.0466595	Urolithiasis	Urolithiasis	Urolithiasis || ||	TRUE	igd	NA	NA	NA	NA	NA	NA	NA	GCST90200674	Androsterone sulfate levels	19	47862311	0.0202782	9.48045e-11	8182	TRUE	reported	textfile	2	1	TRUE
rs7116362	T	C	T	C	-0.166269	0.0027	0.0426236	0.0430211	FALSE	FALSE	FALSE	ebi-a-GCST90018935	11	129410122	0.0491	488346	0.956	Urolithiasis	Urolithiasis	Urolithiasis || ||	TRUE	igd	NA	NA	NA	NA	NA	NA	NA	GCST90200674	Androsterone sulfate levels	11	129540227	0.0369342	6.73941e-06	8182	TRUE	reported	textfile	2	1	TRUE
rs72787511	C	G	C	G	-0.276905	0.0239	0.0341314	0.0332542	FALSE	TRUE	FALSE	ebi-a-GCST90018935	2	32816089	0.054	488346	0.6586	Urolithiasis	Urolithiasis	Urolithiasis || ||	TRUE	igd	NA	NA	NA	NA	NA	NA	NA	GCST90200674	Androsterone sulfate levels	2	32591022	0.0408325	1.18939e-11	8182	TRUE	reported	textfile	2	1	TRUE
rs72790679	A	G	A	G	-0.291538	0.0783	0.0171502	0.0162374	FALSE	FALSE	FALSE	ebi-a-GCST90018935	2	31654155	0.0807	488346	0.3315	Urolithiasis	Urolithiasis	Urolithiasis || ||	TRUE	igd	NA	NA	NA	NA	NA	NA	NA	GCST90200674	Androsterone sulfate levels	2	31431289	0.0563141	2.25483e-07	8182	TRUE	reported	textfile	2	1	TRUE
rs73242239	C	G	C	G	0.0801387	0.017	0.274568	0.252641	FALSE	TRUE	FALSE	ebi-a-GCST90018935	17	7501905	0.0142	488346	0.2301	Urolithiasis	Urolithiasis	Urolithiasis || ||	TRUE	igd	NA	NA	NA	NA	NA	NA	NA	GCST90200674	Androsterone sulfate levels	17	7598587	0.0165289	1.24464e-06	8182	TRUE	reported	textfile	2	1	TRUE
rs73766949	T	A	T	A	-0.339202	-0.0377	0.0103415	0.00831154	FALSE	TRUE	FALSE	ebi-a-GCST90018935	6	112499629	0.1037	488346	0.715801	Urolithiasis	Urolithiasis	Urolithiasis || ||	TRUE	igd	NA	NA	NA	NA	NA	NA	NA	GCST90200674	Androsterone sulfate levels	6	112178427	0.0725844	2.9653e-06	8182	TRUE	reported	textfile	2	1	TRUE
rs74421372	T	A	T	A	0.225592	0.0122	0.0264721	0.0260509	FALSE	TRUE	FALSE	ebi-a-GCST90018935	12	110149210	0.0674	488346	0.8568	Urolithiasis	Urolithiasis	Urolithiasis || ||	TRUE	igd	NA	NA	NA	NA	NA	NA	NA	GCST90200674	Androsterone sulfate levels	12	109711405	0.0468489	1.46961e-06	8182	TRUE	reported	textfile	2	1	TRUE
rs75208241	T	C	T	C	-0.254381	0.0233	0.018412	0.0600456	FALSE	FALSE	FALSE	ebi-a-GCST90018935	2	49035695	0.0185	488346	0.2063	Urolithiasis	Urolithiasis	Urolithiasis || ||	TRUE	igd	NA	NA	NA	NA	NA	NA	NA	GCST90200674	Androsterone sulfate levels	2	48808556	0.0553125	4.24557e-06	8182	TRUE	reported	textfile	2	1	TRUE
rs76136208	T	C	T	C	-0.331696	-0.0122	0.0108908	0.0977053	FALSE	FALSE	FALSE	ebi-a-GCST90018935	22	21385277	0.015	488346	0.4169	Urolithiasis	Urolithiasis	Urolithiasis || ||	TRUE	igd	NA	NA	NA	NA	NA	NA	NA	GCST90200674	Androsterone sulfate levels	22	21030988	0.0712082	3.19124e-06	8182	TRUE	reported	textfile	2	1	TRUE
rs76205362	C	T	C	T	-0.218954	-0.0574	0.0237948	0.0333599	FALSE	FALSE	FALSE	ebi-a-GCST90018935	12	15320605	0.0507	488346	0.2572	Urolithiasis	Urolithiasis	Urolithiasis || ||	TRUE	igd	NA	NA	NA	NA	NA	NA	NA	GCST90200674	Androsterone sulfate levels	12	15167671	0.0486958	6.91253e-06	8182	TRUE	reported	textfile	2	1	TRUE
rs77670276	G	A	G	A	-0.0932627	0.0187	0.142962	0.172199	FALSE	FALSE	FALSE	ebi-a-GCST90018935	6	67849661	0.014	488346	0.1827	Urolithiasis	Urolithiasis	Urolithiasis || ||	TRUE	igd	NA	NA	NA	NA	NA	NA	NA	GCST90200674	Androsterone sulfate levels	6	67139768	0.0210958	9.82888e-06	8182	TRUE	reported	textfile	2	1	TRUE
rs77721309	T	C	T	C	0.335063	-0.0013	0.0097558	0.0135163	FALSE	FALSE	FALSE	ebi-a-GCST90018935	1	172532954	0.0799	488346	0.987	Urolithiasis	Urolithiasis	Urolithiasis || ||	TRUE	igd	NA	NA	NA	NA	NA	NA	NA	GCST90200674	Androsterone sulfate levels	1	172563814	0.0756961	9.58104e-06	8182	TRUE	reported	textfile	2	1	TRUE
rs8008584	C	T	C	T	0.0683946	0.0072	0.562226	0.56988	FALSE	FALSE	FALSE	ebi-a-GCST90018935	14	35899953	0.0115	488346	0.534399	Urolithiasis	Urolithiasis	Urolithiasis || ||	TRUE	igd	NA	NA	NA	NA	NA	NA	NA	GCST90200674	Androsterone sulfate levels	14	35430747	0.0153764	8.66678e-06	8182	TRUE	reported	textfile	2	1	TRUE
rs80344133	A	C	A	C	-0.08387	0.0184	0.192208	0.182028	FALSE	FALSE	FALSE	ebi-a-GCST90018935	1	193926044	0.0245	488346	0.4513	Urolithiasis	Urolithiasis	Urolithiasis || ||	TRUE	igd	NA	NA	NA	NA	NA	NA	NA	GCST90200674	Androsterone sulfate levels	1	193956914	0.0187147	7.41226e-06	8182	TRUE	reported	textfile	2	1	TRUE
rs10021230	A	T	A	T	0.0832449	-0.0012	0.224178	0.260968	FALSE	TRUE	FALSE	ebi-a-GCST90018935	4	74745550	0.0123	488346	0.9231	Urolithiasis	Urolithiasis	Urolithiasis || ||	TRUE	igd	NA	NA	NA	NA	NA	NA	NA	GCST90199893	Cis-4-decenoate (10:1n6) levels	4	73879833	0.0182089	4.83846e-06	8173	TRUE	reported	textfile	2	1	TRUE
rs10102352	G	A	G	A	0.0710221	0.036	0.6114	0.605327	FALSE	FALSE	FALSE	ebi-a-GCST90018935	8	9206069	0.0261	488346	0.1673	Urolithiasis	Urolithiasis	Urolithiasis || ||	TRUE	igd	NA	NA	NA	NA	NA	NA	NA	GCST90199893	Cis-4-decenoate (10:1n6) levels	8	9348559	0.0156466	5.6483e-06	8173	TRUE	reported	textfile	2	1	TRUE
rs11205002	G	T	G	T	-0.080969	-0.0172	0.663842	0.706026	FALSE	FALSE	FALSE	ebi-a-GCST90018935	1	152403339	0.0136	488346	0.2038	Urolithiasis	Urolithiasis	Urolithiasis || ||	TRUE	igd	NA	NA	NA	NA	NA	NA	NA	GCST90199893	Cis-4-decenoate (10:1n6) levels	1	152430863	0.0160915	4.859e-07	8173	TRUE	reported	textfile	2	1	TRUE
rs112085223	C	A	C	A	0.160282	-0.0423	0.0488796	0.0377592	FALSE	FALSE	FALSE	ebi-a-GCST90018935	7	110678712	0.0365	488346	0.2464	Urolithiasis	Urolithiasis	Urolithiasis || ||	TRUE	igd	NA	NA	NA	NA	NA	NA	NA	GCST90199893	Cis-4-decenoate (10:1n6) levels	7	111038656	0.0353666	5.84263e-06	8173	TRUE	reported	textfile	2	1	TRUE
rs117734990	C	T	C	T	-0.218996	0.0559	0.0248447	0.0543	FALSE	FALSE	FALSE	ebi-a-GCST90018935	12	129082649	0.0615	488346	0.3634	Urolithiasis	Urolithiasis	Urolithiasis || ||	TRUE	igd	NA	NA	NA	NA	NA	NA	NA	GCST90199893	Cis-4-decenoate (10:1n6) levels	12	128598104	0.0492138	8.59153e-06	8173	TRUE	reported	textfile	2	1	TRUE
rs12445598	T	C	T	C	-0.0737181	0.0145	0.296896	0.211639	FALSE	FALSE	FALSE	ebi-a-GCST90018935	16	56714789	0.0191	488346	0.4465	Urolithiasis	Urolithiasis	Urolithiasis || ||	TRUE	igd	NA	NA	NA	NA	NA	NA	NA	GCST90199893	Cis-4-decenoate (10:1n6) levels	16	56680877	0.0164902	7.80633e-06	8173	TRUE	reported	textfile	2	1	TRUE
rs138999278	T	C	T	C	0.239529	0.0851	0.0279583	0.0301671	FALSE	FALSE	FALSE	ebi-a-GCST90018935	1	22027442	0.0533	488346	0.1102	Urolithiasis	Urolithiasis	Urolithiasis || ||	TRUE	igd	NA	NA	NA	NA	NA	NA	NA	GCST90199893	Cis-4-decenoate (10:1n6) levels	1	21700949	0.045975	1.88846e-07	8173	TRUE	reported	textfile	2	1	TRUE
rs1418026	T	C	T	C	0.125848	-0.0213	0.904521	0.897	FALSE	FALSE	FALSE	ebi-a-GCST90018935	1	119851136	0.0178	488346	0.2305	Urolithiasis	Urolithiasis	Urolithiasis || ||	TRUE	igd	NA	NA	NA	NA	NA	NA	NA	GCST90199893	Cis-4-decenoate (10:1n6) levels	1	119308513	0.0259153	1.197e-06	8173	TRUE	reported	textfile	2	1	TRUE
rs143180009	T	A	T	A	0.267934	0.1738	0.0179737	0.0180272	FALSE	TRUE	FALSE	ebi-a-GCST90018935	8	84265521	0.0698	488346	0.01275	Urolithiasis	Urolithiasis	Urolithiasis || ||	TRUE	igd	NA	NA	NA	NA	NA	NA	NA	GCST90199893	Cis-4-decenoate (10:1n6) levels	8	83353286	0.057457	3.11325e-06	8173	TRUE	reported	textfile	2	1	TRUE
rs1458352	G	A	G	A	-0.087431	0.0193	0.783138	0.832111	FALSE	FALSE	FALSE	ebi-a-GCST90018935	5	162413466	0.018	488346	0.2826	Urolithiasis	Urolithiasis	Urolithiasis || ||	TRUE	igd	NA	NA	NA	NA	NA	NA	NA	GCST90199893	Cis-4-decenoate (10:1n6) levels	5	162986460	0.0183933	1.99998e-06	8173	TRUE	reported	textfile	2	1	TRUE
rs146431908	C	A	C	A	-0.370853	0.1343	0.00897467	0.00902583	FALSE	FALSE	FALSE	ebi-a-GCST90018935	5	57741103	0.1013	488346	0.1849	Urolithiasis	Urolithiasis	Urolithiasis || ||	TRUE	igd	NA	NA	NA	NA	NA	NA	NA	GCST90199893	Cis-4-decenoate (10:1n6) levels	5	58445276	0.0802382	3.80249e-06	8173	TRUE	reported	textfile	2	1	TRUE
rs149556176	C	T	C	T	0.395567	-0.0481	0.0142209	0.0122872	FALSE	FALSE	FALSE	ebi-a-GCST90018935	1	75436832	0.095	488346	0.6125	Urolithiasis	Urolithiasis	Urolithiasis || ||	TRUE	igd	NA	NA	NA	NA	NA	NA	NA	GCST90199893	Cis-4-decenoate (10:1n6) levels	1	74971148	0.0640903	6.74191e-10	8173	TRUE	reported	textfile	2	1	TRUE
rs2185152	T	C	T	C	-0.327315	-0.0149	0.306872	0.22484	FALSE	FALSE	FALSE	ebi-a-GCST90018935	1	76224010	0.0183	488346	0.416	Urolithiasis	Urolithiasis	Urolithiasis || ||	TRUE	igd	NA	NA	NA	NA	NA	NA	NA	GCST90199893	Cis-4-decenoate (10:1n6) levels	1	75758325	0.015904	4.08321e-94	8173	TRUE	reported	textfile	2	1	TRUE
rs28415528	A	G	A	G	-0.409002	0.001	0.315747	0.298126	FALSE	FALSE	FALSE	ebi-a-GCST90018935	1	151879761	0.0124	488346	0.936	Urolithiasis	Urolithiasis	Urolithiasis || ||	TRUE	igd	NA	NA	NA	NA	NA	NA	NA	GCST90199893	Cis-4-decenoate (10:1n6) levels	1	151907285	0.0157791	3.9094e-148	8173	TRUE	reported	textfile	2	1	TRUE
rs34904423	G	A	G	A	0.129069	-0.0253	0.0820356	0.160444	FALSE	FALSE	FALSE	ebi-a-GCST90018935	5	84451892	0.0141	488346	0.0717993	Urolithiasis	Urolithiasis	Urolithiasis || ||	TRUE	igd	NA	NA	NA	NA	NA	NA	NA	GCST90199893	Cis-4-decenoate (10:1n6) levels	5	85156074	0.0276017	2.92347e-06	8173	TRUE	reported	textfile	2	1	TRUE
rs3935281	T	C	T	C	0.0705681	0.0198	0.368868	0.351625	FALSE	FALSE	FALSE	ebi-a-GCST90018935	17	38188419	0.0121	488346	0.1001	Urolithiasis	Urolithiasis	Urolithiasis || ||	TRUE	igd	NA	NA	NA	NA	NA	NA	NA	GCST90199893	Cis-4-decenoate (10:1n6) levels	17	40032166	0.015813	8.09507e-06	8173	TRUE	reported	textfile	2	1	TRUE
rs41295332	T	C	T	C	0.142919	0.044	0.0581823	0.0553397	FALSE	FALSE	FALSE	ebi-a-GCST90018935	14	24731714	0.041	488346	0.2824	Urolithiasis	Urolithiasis	Urolithiasis || ||	TRUE	igd	NA	NA	NA	NA	NA	NA	NA	GCST90199893	Cis-4-decenoate (10:1n6) levels	14	24262508	0.0321545	8.79866e-06	8173	TRUE	reported	textfile	2	1	TRUE
rs4942210	C	T	C	T	-0.0704674	0.024	0.453103	0.500069	FALSE	FALSE	FALSE	ebi-a-GCST90018935	13	43887901	0.0114	488346	0.0358096	Urolithiasis	Urolithiasis	Urolithiasis || ||	TRUE	igd	NA	NA	NA	NA	NA	NA	NA	GCST90199893	Cis-4-decenoate (10:1n6) levels	13	43313765	0.0153322	4.30615e-06	8173	TRUE	reported	textfile	2	1	TRUE
rs55988623	G	A	G	A	0.134222	0.002	0.0713579	0.0714887	FALSE	FALSE	FALSE	ebi-a-GCST90018935	9	6496064	0.0374	488346	0.9564	Urolithiasis	Urolithiasis	Urolithiasis || ||	TRUE	igd	NA	NA	NA	NA	NA	NA	NA	GCST90199893	Cis-4-decenoate (10:1n6) levels	9	6496064	0.0295594	5.60529e-06	8173	TRUE	reported	textfile	2	1	TRUE
rs79795772	A	G	A	G	-0.175105	0.0383	0.0398105	0.040755	FALSE	FALSE	FALSE	ebi-a-GCST90018935	5	96089527	0.0465	488346	0.41	Urolithiasis	Urolithiasis	Urolithiasis || ||	TRUE	igd	NA	NA	NA	NA	NA	NA	NA	GCST90199893	Cis-4-decenoate (10:1n6) levels	5	96753823	0.03881	6.42616e-06	8173	TRUE	reported	textfile	2	1	TRUE
rs876481	T	C	T	C	-0.0763818	-0.0226	0.711353	0.697576	FALSE	FALSE	FALSE	ebi-a-GCST90018935	16	84950470	0.0122	488346	0.0633097	Urolithiasis	Urolithiasis	Urolithiasis || ||	TRUE	igd	NA	NA	NA	NA	NA	NA	NA	GCST90199893	Cis-4-decenoate (10:1n6) levels	16	84916864	0.0171627	8.56878e-06	8173	TRUE	reported	textfile	2	1	TRUE
rs9298007	T	A	T	A	0.0791349	-0.0208	0.264731	0.272663	FALSE	TRUE	FALSE	ebi-a-GCST90018935	8	49358891	0.0125	488346	0.0981409	Urolithiasis	Urolithiasis	Urolithiasis || ||	TRUE	igd	NA	NA	NA	NA	NA	NA	NA	GCST90199893	Cis-4-decenoate (10:1n6) levels	8	48446331	0.0172073	4.247e-06	8173	TRUE	reported	textfile	2	1	TRUE
rs10022078	C	G	C	G	0.167617	-0.0371	0.0469072	0.0375035	FALSE	TRUE	FALSE	ebi-a-GCST90018935	4	27331531	0.0517	488346	0.4729	Urolithiasis	Urolithiasis	Urolithiasis || ||	TRUE	igd	NA	NA	NA	NA	NA	NA	NA	GCST90200466	X-11632 levels	4	27329909	0.0371962	6.59704e-06	7784	TRUE	reported	textfile	2	1	TRUE
rs10834273	G	A	G	A	0.0929781	-0.0216	0.18534	0.234998	FALSE	FALSE	FALSE	ebi-a-GCST90018935	11	24091682	0.013	488346	0.0962897	Urolithiasis	Urolithiasis	Urolithiasis || ||	TRUE	igd	NA	NA	NA	NA	NA	NA	NA	GCST90200466	X-11632 levels	11	24070136	0.0206986	7.05544e-06	7784	TRUE	reported	textfile	2	1	TRUE
rs10917355	A	T	A	T	0.104975	0.0277	0.195722	0.181997	FALSE	TRUE	FALSE	ebi-a-GCST90018935	1	19629186	0.0334	488346	0.4073	Urolithiasis	Urolithiasis	Urolithiasis || ||	TRUE	igd	NA	NA	NA	NA	NA	NA	NA	GCST90200466	X-11632 levels	1	19302692	0.0197618	1.08398e-07	7784	TRUE	reported	textfile	2	1	TRUE
rs115342498	T	C	T	C	0.262177	-0.0195	0.0218428	0.0241973	FALSE	FALSE	FALSE	ebi-a-GCST90018935	16	48722933	0.0456	488346	0.668299	Urolithiasis	Urolithiasis	Urolithiasis || ||	TRUE	igd	NA	NA	NA	NA	NA	NA	NA	GCST90200466	X-11632 levels	16	48689022	0.0540583	1.23526e-06	7784	TRUE	reported	textfile	2	1	TRUE
rs11624480	T	C	T	C	-0.115585	0.0023	0.118464	0.137684	FALSE	FALSE	FALSE	ebi-a-GCST90018935	14	24962168	0.0154	488346	0.8836	Urolithiasis	Urolithiasis	Urolithiasis || ||	TRUE	igd	NA	NA	NA	NA	NA	NA	NA	GCST90200466	X-11632 levels	14	24492962	0.0245338	2.46204e-06	7784	TRUE	reported	textfile	2	1	TRUE
rs116249946	G	A	G	A	0.26689	0.0407	0.0223122	0.0144363	FALSE	FALSE	FALSE	ebi-a-GCST90018935	3	3058685	0.0834	488346	0.625101	Urolithiasis	Urolithiasis	Urolithiasis || ||	TRUE	igd	NA	NA	NA	NA	NA	NA	NA	GCST90200466	X-11632 levels	3	3017001	0.0529932	4.74606e-07	7784	TRUE	reported	textfile	2	1	TRUE
rs137950315	G	C	G	C	0.226459	-0.0393	0.0253257	0.03417	FALSE	TRUE	FALSE	ebi-a-GCST90018935	2	242816151	0.0761	488346	0.6056	Urolithiasis	Urolithiasis	Urolithiasis || ||	TRUE	igd	NA	NA	NA	NA	NA	NA	NA	GCST90200466	X-11632 levels	2	241873999	0.0509627	8.84593e-06	7784	TRUE	reported	textfile	2	1	TRUE
rs141195993	G	A	G	A	0.393955	-0.0474	0.0104194	0.0147773	FALSE	FALSE	FALSE	ebi-a-GCST90018935	11	113457899	0.0718	488346	0.5097	Urolithiasis	Urolithiasis	Urolithiasis || ||	TRUE	igd	NA	NA	NA	NA	NA	NA	NA	GCST90200466	X-11632 levels	11	113587177	0.0767741	2.87663e-07	7784	TRUE	reported	textfile	2	1	TRUE
rs144816138	T	C	T	C	-0.378746	0.0853	0.0116925	0.0107576	FALSE	FALSE	FALSE	ebi-a-GCST90018935	18	47449241	0.095	488346	0.369	Urolithiasis	Urolithiasis	Urolithiasis || ||	TRUE	igd	NA	NA	NA	NA	NA	NA	NA	GCST90200466	X-11632 levels	18	49922871	0.0734539	2.51958e-07	7784	TRUE	reported	textfile	2	1	TRUE
rs150565402	T	C	T	C	0.287268	-0.0132	0.0149013	0.0138535	FALSE	FALSE	FALSE	ebi-a-GCST90018935	4	90973271	0.0805	488346	0.8696	Urolithiasis	Urolithiasis	Urolithiasis || ||	TRUE	igd	NA	NA	NA	NA	NA	NA	NA	GCST90200466	X-11632 levels	4	90052120	0.0644903	8.41153e-06	7784	TRUE	reported	textfile	2	1	TRUE
rs2000103	G	T	G	T	0.0871676	-0.0324	0.275716	0.289486	FALSE	FALSE	FALSE	ebi-a-GCST90018935	6	70596520	0.0284	488346	0.2534	Urolithiasis	Urolithiasis	Urolithiasis || ||	TRUE	igd	NA	NA	NA	NA	NA	NA	NA	GCST90200466	X-11632 levels	6	69886628	0.0178947	1.10951e-06	7784	TRUE	reported	textfile	2	1	TRUE
rs2071576	T	C	T	C	-0.108176	0.0159	0.809818	0.811994	FALSE	FALSE	FALSE	ebi-a-GCST90018935	1	153538449	0.0237	488346	0.501601	Urolithiasis	Urolithiasis	Urolithiasis || ||	TRUE	igd	NA	NA	NA	NA	NA	NA	NA	GCST90200466	X-11632 levels	1	153565973	0.0199641	6.00818e-08	7784	TRUE	reported	textfile	2	1	TRUE
rs2626095	G	A	G	A	-0.162811	0.0176	0.0500386	0.0573336	FALSE	FALSE	FALSE	ebi-a-GCST90018935	6	124596496	0.0245	488346	0.4715	Urolithiasis	Urolithiasis	Urolithiasis || ||	TRUE	igd	NA	NA	NA	NA	NA	NA	NA	GCST90200466	X-11632 levels	6	124275350	0.0362345	7.01451e-06	7784	TRUE	reported	textfile	2	1	TRUE
rs2901060	G	A	G	A	-0.0768133	0.004	0.566381	0.596583	FALSE	FALSE	FALSE	ebi-a-GCST90018935	10	117487561	0.0123	488346	0.746401	Urolithiasis	Urolithiasis	Urolithiasis || ||	TRUE	igd	NA	NA	NA	NA	NA	NA	NA	GCST90200466	X-11632 levels	10	115728051	0.0163175	2.50878e-06	7784	TRUE	reported	textfile	2	1	TRUE
rs3125574	C	T	C	T	-0.174455	-0.0294	0.0447559	0.0512734	FALSE	FALSE	FALSE	ebi-a-GCST90018935	6	98886380	0.042	488346	0.4836	Urolithiasis	Urolithiasis	Urolithiasis || ||	TRUE	igd	NA	NA	NA	NA	NA	NA	NA	GCST90200466	X-11632 levels	6	98438504	0.0385077	5.88722e-06	7784	TRUE	reported	textfile	2	1	TRUE
rs3851186	C	T	C	T	-0.0886677	0.0079	0.791952	0.740544	FALSE	FALSE	FALSE	ebi-a-GCST90018935	11	85931325	0.0124	488346	0.524901	Urolithiasis	Urolithiasis	Urolithiasis || ||	TRUE	igd	NA	NA	NA	NA	NA	NA	NA	GCST90200466	X-11632 levels	11	86220283	0.0193476	4.58606e-06	7784	TRUE	reported	textfile	2	1	TRUE
rs4148324	G	T	G	T	-0.0893207	-0.0253	0.322012	0.276763	FALSE	FALSE	FALSE	ebi-a-GCST90018935	2	234672722	0.0147	488346	0.0857196	Urolithiasis	Urolithiasis	Urolithiasis || ||	TRUE	igd	NA	NA	NA	NA	NA	NA	NA	GCST90200466	X-11632 levels	2	233764076	0.0168762	1.20522e-07	7784	TRUE	reported	textfile	2	1	TRUE
rs4328312	T	C	T	C	-0.0806999	-0.0144	0.368962	0.387252	FALSE	FALSE	FALSE	ebi-a-GCST90018935	13	39829413	0.0117	488346	0.2194	Urolithiasis	Urolithiasis	Urolithiasis || ||	TRUE	igd	NA	NA	NA	NA	NA	NA	NA	GCST90200466	X-11632 levels	13	39255276	0.0165346	1.05721e-06	7784	TRUE	reported	textfile	2	1	TRUE
rs4593210	G	A	G	A	0.143192	-0.0081	0.0709947	0.128737	FALSE	FALSE	FALSE	ebi-a-GCST90018935	4	6390203	0.0154	488346	0.5972	Urolithiasis	Urolithiasis	Urolithiasis || ||	TRUE	igd	NA	NA	NA	NA	NA	NA	NA	GCST90200466	X-11632 levels	4	6388476	0.0315029	5.48397e-06	7784	TRUE	reported	textfile	2	1	TRUE
rs538423523	A	G	A	G	-0.274918	0.0562	0.0176455	0.0194558	FALSE	FALSE	FALSE	ebi-a-GCST90018935	16	84209158	0.0651	488346	0.3881	Urolithiasis	Urolithiasis	Urolithiasis || ||	TRUE	igd	NA	NA	NA	NA	NA	NA	NA	GCST90200466	X-11632 levels	16	84175552	0.0604296	5.38018e-06	7784	TRUE	reported	textfile	2	1	TRUE
rs6433613	T	C	T	C	-0.0802774	-0.0262	0.275844	0.260482	FALSE	FALSE	FALSE	ebi-a-GCST90018935	2	177638416	0.0214	488346	0.2212	Urolithiasis	Urolithiasis	Urolithiasis || ||	TRUE	igd	NA	NA	NA	NA	NA	NA	NA	GCST90200466	X-11632 levels	2	176773688	0.0177924	6.42541e-06	7784	TRUE	reported	textfile	2	1	TRUE
rs78613179	C	G	C	G	0.242321	0.1038	0.0220175	0.0214262	FALSE	TRUE	FALSE	ebi-a-GCST90018935	9	1914567	0.0739	488346	0.1604	Urolithiasis	Urolithiasis	Urolithiasis || ||	TRUE	igd	NA	NA	NA	NA	NA	NA	NA	GCST90200466	X-11632 levels	9	1914567	0.0537472	6.52754e-06	7784	TRUE	reported	textfile	2	1	TRUE
rs7964236	G	A	G	A	-0.158739	0.0335	0.930435	0.937856	FALSE	FALSE	FALSE	ebi-a-GCST90018935	12	75292266	0.0412	488346	0.4168	Urolithiasis	Urolithiasis	Urolithiasis || ||	TRUE	igd	NA	NA	NA	NA	NA	NA	NA	GCST90200466	X-11632 levels	12	74898486	0.031486	4.61698e-07	7784	TRUE	reported	textfile	2	1	TRUE
rs9467515	G	A	G	A	0.0753887	-0.0286	0.4553	0.41189	FALSE	FALSE	FALSE	ebi-a-GCST90018935	6	25435758	0.012	488346	0.0170801	Urolithiasis	Urolithiasis	Urolithiasis || ||	TRUE	igd	NA	NA	NA	NA	NA	NA	NA	GCST90200466	X-11632 levels	6	25435530	0.0157242	1.6312e-06	7784	TRUE	reported	textfile	2	1	TRUE
rs9509035	G	A	G	A	0.135242	-0.0228	0.0756788	0.120263	FALSE	FALSE	FALSE	ebi-a-GCST90018935	13	20669445	0.0173	488346	0.1862	Urolithiasis	Urolithiasis	Urolithiasis || ||	TRUE	igd	NA	NA	NA	NA	NA	NA	NA	GCST90200466	X-11632 levels	13	20095306	0.029887	6.03694e-06	7784	TRUE	reported	textfile	2	1	TRUE
rs983309	G	T	G	T	0.114918	0.0468	0.885076	0.900659	FALSE	FALSE	FALSE	ebi-a-GCST90018935	8	9177732	0.0251	488346	0.0626095	Urolithiasis	Urolithiasis	Urolithiasis || ||	TRUE	igd	NA	NA	NA	NA	NA	NA	NA	GCST90200466	X-11632 levels	8	9320222	0.0246318	3.07945e-06	7784	TRUE	reported	textfile	2	1	TRUE
rs10022238	T	G	T	G	0.0800211	-0.0168	0.711718	0.748572	FALSE	FALSE	FALSE	ebi-a-GCST90018935	4	20764907	0.0145	488346	0.2467	Urolithiasis	Urolithiasis	Urolithiasis || ||	TRUE	igd	NA	NA	NA	NA	NA	NA	NA	GCST90200260	Branched chain 14:0 dicarboxylic acid levels	4	20763284	0.0176398	5.72257e-06	7990	TRUE	reported	textfile	2	1	TRUE
rs10171471	C	T	C	T	-0.0832226	-0.0253	0.722933	0.734896	FALSE	FALSE	FALSE	ebi-a-GCST90018935	2	96847036	0.0212	488346	0.2326	Urolithiasis	Urolithiasis	Urolithiasis || ||	TRUE	igd	NA	NA	NA	NA	NA	NA	NA	GCST90200260	Branched chain 14:0 dicarboxylic acid levels	2	96181298	0.017679	2.50855e-06	7990	TRUE	reported	textfile	2	1	TRUE
rs11519068	C	T	C	T	0.105594	0.009	0.161278	0.249009	FALSE	FALSE	FALSE	ebi-a-GCST90018935	12	21412443	0.0124	488346	0.466	Urolithiasis	Urolithiasis	Urolithiasis || ||	TRUE	igd	NA	NA	NA	NA	NA	NA	NA	GCST90200260	Branched chain 14:0 dicarboxylic acid levels	12	21259509	0.0213995	8.03897e-07	7990	TRUE	reported	textfile	2	1	TRUE
rs117913606	A	G	A	G	-0.11798	-0.0455	0.105399	0.0983098	FALSE	FALSE	FALSE	ebi-a-GCST90018935	12	123461117	0.0323	488346	0.158	Urolithiasis	Urolithiasis	Urolithiasis || ||	TRUE	igd	NA	NA	NA	NA	NA	NA	NA	GCST90200260	Branched chain 14:0 dicarboxylic acid levels	12	122976570	0.0253981	3.39689e-06	7990	TRUE	reported	textfile	2	1	TRUE
rs1293417	C	A	C	A	0.150881	0.0041	0.0833228	0.0715363	FALSE	FALSE	FALSE	ebi-a-GCST90018935	20	51758921	0.0274	488346	0.8806	Urolithiasis	Urolithiasis	Urolithiasis || ||	TRUE	igd	NA	NA	NA	NA	NA	NA	NA	GCST90200260	Branched chain 14:0 dicarboxylic acid levels	20	53142382	0.0284231	1.10599e-07	7990	TRUE	reported	textfile	2	1	TRUE
rs138275602	A	G	A	G	0.191072	-0.0307	0.0357949	0.0352862	FALSE	FALSE	FALSE	ebi-a-GCST90018935	4	77169303	0.0496	488346	0.5354	Urolithiasis	Urolithiasis	Urolithiasis || ||	TRUE	igd	NA	NA	NA	NA	NA	NA	NA	GCST90200260	Branched chain 14:0 dicarboxylic acid levels	4	76248150	0.0421586	5.83673e-06	7990	TRUE	reported	textfile	2	1	TRUE
rs140412827	G	A	G	A	-0.281847	-0.0556	0.0152855	0.0246507	FALSE	FALSE	FALSE	ebi-a-GCST90018935	7	98227888	0.0565	488346	0.3254	Urolithiasis	Urolithiasis	Urolithiasis || ||	TRUE	igd	NA	NA	NA	NA	NA	NA	NA	GCST90200260	Branched chain 14:0 dicarboxylic acid levels	7	98598576	0.0636036	9.36642e-06	7990	TRUE	reported	textfile	2	1	TRUE
rs150406380	G	C	G	C	-0.393281	0.1549	0.00783601	0.00579226	FALSE	TRUE	FALSE	ebi-a-GCST90018935	1	219824604	0.0984	488346	0.1156	Urolithiasis	Urolithiasis	Urolithiasis || ||	TRUE	igd	NA	NA	NA	NA	NA	NA	NA	GCST90200260	Branched chain 14:0 dicarboxylic acid levels	1	219651262	0.0885932	9.03016e-06	7990	TRUE	reported	textfile	2	1	TRUE
rs150967138	A	G	A	G	0.330149	-0.0798	0.0130221	0.011639	FALSE	FALSE	FALSE	ebi-a-GCST90018935	2	211914922	0.0951	488346	0.4015	Urolithiasis	Urolithiasis	Urolithiasis || ||	TRUE	igd	NA	NA	NA	NA	NA	NA	NA	GCST90200260	Branched chain 14:0 dicarboxylic acid levels	2	211050198	0.0694143	1.97268e-06	7990	TRUE	reported	textfile	2	1	TRUE
rs1748009	T	A	T	A	-0.0829561	-0.0089	0.248294	0.246055	FALSE	TRUE	FALSE	ebi-a-GCST90018935	1	17691766	0.0299	488346	0.764599	Urolithiasis	Urolithiasis	Urolithiasis || ||	TRUE	igd	NA	NA	NA	NA	NA	NA	NA	GCST90200260	Branched chain 14:0 dicarboxylic acid levels	1	17365271	0.0184597	6.99266e-06	7990	TRUE	reported	textfile	2	1	TRUE
rs191217354	A	G	A	G	0.436721	-0.2751	0.00721818	0.00382895	FALSE	FALSE	FALSE	ebi-a-GCST90018935	12	62189726	0.1368	488346	0.0444099	Urolithiasis	Urolithiasis	Urolithiasis || ||	TRUE	igd	NA	NA	NA	NA	NA	NA	NA	GCST90200260	Branched chain 14:0 dicarboxylic acid levels	12	61795945	0.0930405	2.68074e-06	7990	TRUE	reported	textfile	2	1	TRUE
rs2131280	A	G	A	G	0.0748798	-0.0044	0.420506	0.435679	FALSE	FALSE	FALSE	ebi-a-GCST90018935	6	50325295	0.0115	488346	0.7007	Urolithiasis	Urolithiasis	Urolithiasis || ||	TRUE	igd	NA	NA	NA	NA	NA	NA	NA	GCST90200260	Branched chain 14:0 dicarboxylic acid levels	6	50357582	0.016258	4.11053e-06	7990	TRUE	reported	textfile	2	1	TRUE
rs218547	A	C	A	C	0.0761571	0.0044	0.297996	0.306286	FALSE	FALSE	FALSE	ebi-a-GCST90018935	18	1461614	0.0127	488346	0.7311	Urolithiasis	Urolithiasis	Urolithiasis || ||	TRUE	igd	NA	NA	NA	NA	NA	NA	NA	GCST90200260	Branched chain 14:0 dicarboxylic acid levels	18	1461613	0.0172394	9.97949e-06	7990	TRUE	reported	textfile	2	1	TRUE
rs35396326	G	C	G	C	0.0797596	-0.0174	0.271749	0.274557	FALSE	TRUE	FALSE	ebi-a-GCST90018935	19	45357003	0.021	488346	0.4078	Urolithiasis	Urolithiasis	Urolithiasis || ||	TRUE	igd	NA	NA	NA	NA	NA	NA	NA	GCST90200260	Branched chain 14:0 dicarboxylic acid levels	19	44853746	0.0177338	6.87224e-06	7990	TRUE	reported	textfile	2	1	TRUE
rs71430371	C	T	C	T	-0.159554	-0.003	0.0492914	0.0480241	FALSE	FALSE	FALSE	ebi-a-GCST90018935	2	242564859	0.0596	488346	0.9601	Urolithiasis	Urolithiasis	Urolithiasis || ||	TRUE	igd	NA	NA	NA	NA	NA	NA	NA	GCST90200260	Branched chain 14:0 dicarboxylic acid levels	2	241625444	0.035923	8.93081e-06	7990	TRUE	reported	textfile	2	1	TRUE
rs72836123	T	C	T	C	0.2162	0.0381	0.0281938	0.0260316	FALSE	FALSE	FALSE	ebi-a-GCST90018935	2	119646091	0.0643	488346	0.5533	Urolithiasis	Urolithiasis	Urolithiasis || ||	TRUE	igd	NA	NA	NA	NA	NA	NA	NA	GCST90200260	Branched chain 14:0 dicarboxylic acid levels	2	118888515	0.0472924	4.84117e-06	7990	TRUE	reported	textfile	2	1	TRUE
rs72849177	G	A	G	A	-0.267559	-0.0175	0.0209539	0.0224531	FALSE	FALSE	FALSE	ebi-a-GCST90018935	2	143840543	0.0659	488346	0.7904	Urolithiasis	Urolithiasis	Urolithiasis || ||	TRUE	igd	NA	NA	NA	NA	NA	NA	NA	GCST90200260	Branched chain 14:0 dicarboxylic acid levels	2	143082974	0.0551049	1.20111e-06	7990	TRUE	reported	textfile	2	1	TRUE
rs77176196	C	T	C	T	-0.263053	0.0432	0.0178258	0.0251588	FALSE	FALSE	FALSE	ebi-a-GCST90018935	14	91757131	0.0556	488346	0.4375	Urolithiasis	Urolithiasis	Urolithiasis || ||	TRUE	igd	NA	NA	NA	NA	NA	NA	NA	GCST90200260	Branched chain 14:0 dicarboxylic acid levels	14	91290787	0.0592166	8.90347e-06	7990	TRUE	reported	textfile	2	1	TRUE
rs77794438	C	T	C	T	0.125831	-0.0273	0.0859777	0.0941608	FALSE	FALSE	FALSE	ebi-a-GCST90018935	6	82504032	0.0188	488346	0.147	Urolithiasis	Urolithiasis	Urolithiasis || ||	TRUE	igd	NA	NA	NA	NA	NA	NA	NA	GCST90200260	Branched chain 14:0 dicarboxylic acid levels	6	81794315	0.0278056	6.02881e-06	7990	TRUE	reported	textfile	2	1	TRUE
rs7982530	A	G	A	G	-0.085517	0.0167	0.217607	0.211268	FALSE	FALSE	FALSE	ebi-a-GCST90018935	13	24056492	0.0158	488346	0.2896	Urolithiasis	Urolithiasis	Urolithiasis || ||	TRUE	igd	NA	NA	NA	NA	NA	NA	NA	GCST90200260	Branched chain 14:0 dicarboxylic acid levels	13	23482353	0.0191112	7.65141e-06	7990	TRUE	reported	textfile	2	1	TRUE
rs10022440	A	G	A	G	-0.14809	0.0096	0.0793092	0.0682293	FALSE	FALSE	FALSE	ebi-a-GCST90018935	4	69973726	0.0386	488346	0.8032	Urolithiasis	Urolithiasis	Urolithiasis || ||	TRUE	igd	NA	NA	NA	NA	NA	NA	NA	GCST90200182	Glycine conjugate of C10H12O2 levels	4	69108008	0.0328486	6.53577e-06	6177	TRUE	reported	textfile	2	1	TRUE
rs10817103	T	C	T	C	0.122945	-0.0037	0.116871	0.135967	FALSE	FALSE	FALSE	ebi-a-GCST90018935	9	113649502	0.0156	488346	0.8153	Urolithiasis	Urolithiasis	Urolithiasis || ||	TRUE	igd	NA	NA	NA	NA	NA	NA	NA	GCST90200182	Glycine conjugate of C10H12O2 levels	9	110887222	0.0275107	7.85812e-06	6177	TRUE	reported	textfile	2	1	TRUE
rs11079433	A	G	A	G	-0.20101	-0.001	0.954509	0.880487	FALSE	FALSE	FALSE	ebi-a-GCST90018935	17	59584889	0.0145	488346	0.9444	Urolithiasis	Urolithiasis	Urolithiasis || ||	TRUE	igd	NA	NA	NA	NA	NA	NA	NA	GCST90200182	Glycine conjugate of C10H12O2 levels	17	61507528	0.042722	2.53778e-06	6177	TRUE	reported	textfile	2	1	TRUE
rs117906391	T	C	T	C	0.459555	-0.0046	0.00794809	0.00591136	FALSE	FALSE	FALSE	ebi-a-GCST90018935	14	103054434	0.1273	488346	0.9714	Urolithiasis	Urolithiasis	Urolithiasis || ||	TRUE	igd	NA	NA	NA	NA	NA	NA	NA	GCST90200182	Glycine conjugate of C10H12O2 levels	14	102588097	0.0999661	4.28396e-06	6177	TRUE	reported	textfile	2	1	TRUE
rs12984891	T	C	T	C	0.0881042	0.0148	0.693026	0.73415	FALSE	FALSE	FALSE	ebi-a-GCST90018935	19	50319125	0.016	488346	0.3556	Urolithiasis	Urolithiasis	Urolithiasis || ||	TRUE	igd	NA	NA	NA	NA	NA	NA	NA	GCST90200182	Glycine conjugate of C10H12O2 levels	19	49815868	0.0194182	5.70082e-06	6177	TRUE	reported	textfile	2	1	TRUE
rs13200784	T	A	T	A	0.128732	-0.0326	0.255673	0.208657	FALSE	TRUE	FALSE	ebi-a-GCST90018935	6	25829633	0.0161	488346	0.0436596	Urolithiasis	Urolithiasis	Urolithiasis || ||	TRUE	igd	NA	NA	NA	NA	NA	NA	NA	GCST90200182	Glycine conjugate of C10H12O2 levels	6	25829405	0.0204231	2.91441e-10	6177	TRUE	reported	textfile	2	1	TRUE
rs144444233	A	G	A	G	0.0985305	0.0375	0.198159	0.151082	FALSE	FALSE	FALSE	ebi-a-GCST90018935	21	28252042	0.0223	488346	0.0924507	Urolithiasis	Urolithiasis	Urolithiasis || ||	TRUE	igd	NA	NA	NA	NA	NA	NA	NA	GCST90200182	Glycine conjugate of C10H12O2 levels	21	26879723	0.0221957	9.03019e-06	6177	TRUE	reported	textfile	2	1	TRUE
rs145833568	A	G	A	G	-0.315265	-0.0516	0.0167846	0.0109124	FALSE	FALSE	FALSE	ebi-a-GCST90018935	1	159826523	0.1015	488346	0.611	Urolithiasis	Urolithiasis	Urolithiasis || ||	TRUE	igd	NA	NA	NA	NA	NA	NA	NA	GCST90200182	Glycine conjugate of C10H12O2 levels	1	159856733	0.0685406	4.23136e-06	6177	TRUE	reported	textfile	2	1	TRUE
rs151329373	A	G	A	G	-0.329696	0.0951	0.0151441	0.0134311	FALSE	FALSE	FALSE	ebi-a-GCST90018935	1	103007103	0.0941	488346	0.312	Urolithiasis	Urolithiasis	Urolithiasis || ||	TRUE	igd	NA	NA	NA	NA	NA	NA	NA	GCST90200182	Glycine conjugate of C10H12O2 levels	1	102541547	0.0728946	6.09931e-06	6177	TRUE	reported	textfile	2	1	TRUE
rs2065996	A	G	A	G	0.149179	0.0082	0.174817	0.181462	FALSE	FALSE	FALSE	ebi-a-GCST90018935	1	47275241	0.015	488346	0.5862	Urolithiasis	Urolithiasis	Urolithiasis || ||	TRUE	igd	NA	NA	NA	NA	NA	NA	NA	GCST90200182	Glycine conjugate of C10H12O2 levels	1	46809569	0.0233265	1.60282e-10	6177	TRUE	reported	textfile	2	1	TRUE
rs2130525	C	T	C	T	-0.10661	0.0026	0.599659	0.634925	FALSE	FALSE	FALSE	ebi-a-GCST90018935	1	151902101	0.0119	488346	0.8303	Urolithiasis	Urolithiasis	Urolithiasis || ||	TRUE	igd	NA	NA	NA	NA	NA	NA	NA	GCST90200182	Glycine conjugate of C10H12O2 levels	1	151929625	0.0179462	2.84093e-09	6177	TRUE	reported	textfile	2	1	TRUE
rs35677007	A	G	A	G	-0.189375	-0.0365	0.0520715	0.0397056	FALSE	FALSE	FALSE	ebi-a-GCST90018935	5	6904481	0.0493	488346	0.4587	Urolithiasis	Urolithiasis	Urolithiasis || ||	TRUE	igd	NA	NA	NA	NA	NA	NA	NA	GCST90200182	Glycine conjugate of C10H12O2 levels	5	6904368	0.040337	2.66861e-06	6177	TRUE	reported	textfile	2	1	TRUE
rs4762373	A	G	A	G	-0.136593	0.0133	0.0994327	0.0831923	FALSE	FALSE	FALSE	ebi-a-GCST90018935	12	97595484	0.035	488346	0.7045	Urolithiasis	Urolithiasis	Urolithiasis || ||	TRUE	igd	NA	NA	NA	NA	NA	NA	NA	GCST90200182	Glycine conjugate of C10H12O2 levels	12	97201706	0.0295055	3.66716e-06	6177	TRUE	reported	textfile	2	1	TRUE
rs526484	T	G	T	G	0.0802757	0.005	0.410003	0.444382	FALSE	FALSE	FALSE	ebi-a-GCST90018935	11	114116180	0.0115	488346	0.663901	Urolithiasis	Urolithiasis	Urolithiasis || ||	TRUE	igd	NA	NA	NA	NA	NA	NA	NA	GCST90200182	Glycine conjugate of C10H12O2 levels	11	114245458	0.018043	8.62128e-06	6177	TRUE	reported	textfile	2	1	TRUE
rs543048666	A	T	A	T	-1.25321	0.0297	0.000973394	0.0691857	FALSE	TRUE	FALSE	ebi-a-GCST90018935	6	91935785	0.0268	488346	0.267	Urolithiasis	Urolithiasis	Urolithiasis || ||	TRUE	igd	TRUE	rs543048666	rs76988478	A	T	G	A	GCST90200182	Glycine conjugate of C10H12O2 levels	6	91168963	0.283711	9.99883e-06	6177	TRUE	reported	textfile	2	1	TRUE
rs606511	C	T	C	T	-0.082122	0.0089	0.454895	0.347605	FALSE	FALSE	FALSE	ebi-a-GCST90018935	15	102211654	0.0161	488346	0.580301	Urolithiasis	Urolithiasis	Urolithiasis || ||	TRUE	igd	NA	NA	NA	NA	NA	NA	NA	GCST90200182	Glycine conjugate of C10H12O2 levels	15	101671451	0.0178248	4.08203e-06	6177	TRUE	reported	textfile	2	1	TRUE
rs62010506	A	G	A	G	-0.156561	7e-04	0.0716615	0.158114	FALSE	FALSE	FALSE	ebi-a-GCST90018935	15	33929693	0.014	488346	0.9577	Urolithiasis	Urolithiasis	Urolithiasis || ||	TRUE	igd	NA	NA	NA	NA	NA	NA	NA	GCST90200182	Glycine conjugate of C10H12O2 levels	15	33637492	0.0352154	8.75593e-06	6177	TRUE	reported	textfile	2	1	TRUE
rs62481458	T	C	T	C	-0.240139	0.0125	0.0294889	0.0329989	FALSE	FALSE	FALSE	ebi-a-GCST90018935	7	146601862	0.0513	488346	0.8072	Urolithiasis	Urolithiasis	Urolithiasis || ||	TRUE	igd	NA	NA	NA	NA	NA	NA	NA	GCST90200182	Glycine conjugate of C10H12O2 levels	7	146904770	0.0527206	5.24002e-06	6177	TRUE	reported	textfile	2	1	TRUE
rs62579131	A	G	A	G	0.175074	-0.0614	0.0538985	0.0524468	FALSE	FALSE	FALSE	ebi-a-GCST90018935	9	103671264	0.0427	488346	0.1505	Urolithiasis	Urolithiasis	Urolithiasis || ||	TRUE	igd	NA	NA	NA	NA	NA	NA	NA	GCST90200182	Glycine conjugate of C10H12O2 levels	9	100908982	0.0393259	8.51284e-06	6177	TRUE	reported	textfile	2	1	TRUE
rs6681683	A	G	A	G	-0.100406	-0.0275	0.224809	0.214325	FALSE	FALSE	FALSE	ebi-a-GCST90018935	1	24887547	0.0143	488346	0.05423	Urolithiasis	Urolithiasis	Urolithiasis || ||	TRUE	igd	NA	NA	NA	NA	NA	NA	NA	GCST90200182	Glycine conjugate of C10H12O2 levels	1	24561056	0.0211743	2.11757e-06	6177	TRUE	reported	textfile	2	1	TRUE
rs74650632	T	C	T	C	-0.24824	0.2146	0.0257251	0.0207341	FALSE	FALSE	FALSE	ebi-a-GCST90018935	4	22461586	0.0716	488346	0.002718	Urolithiasis	Urolithiasis	Urolithiasis || ||	TRUE	igd	NA	NA	NA	NA	NA	NA	NA	GCST90200182	Glycine conjugate of C10H12O2 levels	4	22459963	0.055598	8.01018e-06	6177	TRUE	reported	textfile	2	1	TRUE
rs7620808	T	C	T	C	0.0780944	-8e-04	0.514598	0.599779	FALSE	FALSE	FALSE	ebi-a-GCST90018935	3	155915421	0.0136	488346	0.9544	Urolithiasis	Urolithiasis	Urolithiasis || ||	TRUE	igd	NA	NA	NA	NA	NA	NA	NA	GCST90200182	Glycine conjugate of C10H12O2 levels	3	156197632	0.0176693	9.88048e-06	6177	TRUE	reported	textfile	2	1	TRUE
rs7820200	T	C	T	C	-0.161723	0.0622	0.0638781	0.0638597	FALSE	FALSE	FALSE	ebi-a-GCST90018935	8	18561482	0.0519	488346	0.2307	Urolithiasis	Urolithiasis	Urolithiasis || ||	TRUE	igd	NA	NA	NA	NA	NA	NA	NA	GCST90200182	Glycine conjugate of C10H12O2 levels	8	18703972	0.03577	6.14885e-06	6177	TRUE	reported	textfile	2	1	TRUE
rs79374531	T	C	T	C	0.251085	-0.0141	0.0263586	0.025436	FALSE	FALSE	FALSE	ebi-a-GCST90018935	8	99437200	0.0649	488346	0.8282	Urolithiasis	Urolithiasis	Urolithiasis || ||	TRUE	igd	NA	NA	NA	NA	NA	NA	NA	GCST90200182	Glycine conjugate of C10H12O2 levels	8	98424972	0.0549737	4.93888e-06	6177	TRUE	reported	textfile	2	1	TRUE
rs9573827	C	T	C	T	-0.0801265	-0.0126	0.478531	0.488836	FALSE	FALSE	FALSE	ebi-a-GCST90018935	13	76850276	0.0115	488346	0.2734	Urolithiasis	Urolithiasis	Urolithiasis || ||	TRUE	igd	NA	NA	NA	NA	NA	NA	NA	GCST90200182	Glycine conjugate of C10H12O2 levels	13	76276140	0.018025	8.77704e-06	6177	TRUE	reported	textfile	2	1	TRUE
rs9809791	C	G	C	G	-0.195895	0.0325	0.0441463	0.0376572	FALSE	TRUE	FALSE	ebi-a-GCST90018935	3	64723632	0.0503	488346	0.518	Urolithiasis	Urolithiasis	Urolithiasis || ||	TRUE	igd	NA	NA	NA	NA	NA	NA	NA	GCST90200182	Glycine conjugate of C10H12O2 levels	3	64737956	0.0428441	4.8247e-06	6177	TRUE	reported	textfile	2	1	TRUE
rs9923144	C	T	C	T	-0.102638	0.0055	0.213865	0.241934	FALSE	FALSE	FALSE	ebi-a-GCST90018935	16	14125513	0.0131	488346	0.6743	Urolithiasis	Urolithiasis	Urolithiasis || ||	TRUE	igd	NA	NA	NA	NA	NA	NA	NA	GCST90200182	Glycine conjugate of C10H12O2 levels	16	14031656	0.0217264	2.31112e-06	6177	TRUE	reported	textfile	2	1	TRUE
rs10022462	T	C	T	C	-0.122581	-0.0123	0.448686	0.330351	FALSE	FALSE	FALSE	ebi-a-GCST90018935	4	89243818	0.0169	488346	0.467599	Urolithiasis	Urolithiasis	Urolithiasis || ||	TRUE	igd	NA	NA	NA	NA	NA	NA	NA	GCST90200305	2-aminobutyrate levels	4	88322666	0.0156743	5.26012e-15	8242	TRUE	reported	textfile	2	1	TRUE
rs111586617	A	G	A	G	-0.147973	-0.0588	0.0607386	0.0870156	FALSE	FALSE	FALSE	ebi-a-GCST90018935	4	124692198	0.0317	488346	0.0634805	Urolithiasis	Urolithiasis	Urolithiasis || ||	TRUE	igd	NA	NA	NA	NA	NA	NA	NA	GCST90200305	2-aminobutyrate levels	4	123771043	0.0324829	5.22817e-06	8242	TRUE	reported	textfile	2	1	TRUE
rs112083174	A	T	A	T	0.220665	-0.1038	0.0262549	0.0260954	FALSE	TRUE	FALSE	ebi-a-GCST90018935	20	15465427	0.0606	488346	0.0865905	Urolithiasis	Urolithiasis	Urolithiasis || ||	TRUE	igd	NA	NA	NA	NA	NA	NA	NA	GCST90200305	2-aminobutyrate levels	20	15484782	0.0483061	4.9225e-06	8242	TRUE	reported	textfile	2	1	TRUE
rs112662446	A	G	A	G	-0.246427	0.0318	0.0204283	0.0223001	FALSE	FALSE	FALSE	ebi-a-GCST90018935	8	25792575	0.0647	488346	0.6229	Urolithiasis	Urolithiasis	Urolithiasis || ||	TRUE	igd	NA	NA	NA	NA	NA	NA	NA	GCST90200305	2-aminobutyrate levels	8	25935059	0.0554218	8.73251e-06	8242	TRUE	reported	textfile	2	1	TRUE
rs113615864	T	C	T	C	0.24785	0.0098	0.0255065	0.0257849	FALSE	FALSE	FALSE	ebi-a-GCST90018935	22	26935607	0.061	488346	0.8726	Urolithiasis	Urolithiasis	Urolithiasis || ||	TRUE	igd	NA	NA	NA	NA	NA	NA	NA	GCST90200305	2-aminobutyrate levels	22	26539641	0.049091	4.44626e-07	8242	TRUE	reported	textfile	2	1	TRUE
rs12978178	T	C	T	C	0.0951259	0.0325	0.161382	0.145511	FALSE	FALSE	FALSE	ebi-a-GCST90018935	19	58335854	0.0277	488346	0.2411	Urolithiasis	Urolithiasis	Urolithiasis || ||	TRUE	igd	NA	NA	NA	NA	NA	NA	NA	GCST90200305	2-aminobutyrate levels	19	57824486	0.0214511	9.22679e-06	8242	TRUE	reported	textfile	2	1	TRUE
rs146428387	C	G	C	G	-0.215213	0.0256	0.0263799	0.0273561	FALSE	TRUE	FALSE	ebi-a-GCST90018935	5	88103321	0.057	488346	0.654	Urolithiasis	Urolithiasis	Urolithiasis || ||	TRUE	igd	NA	NA	NA	NA	NA	NA	NA	GCST90200305	2-aminobutyrate levels	5	88807504	0.0486676	9.77405e-06	8242	TRUE	reported	textfile	2	1	TRUE
rs148126430	A	G	A	G	-0.350572	0.1121	0.00984683	0.00668639	FALSE	FALSE	FALSE	ebi-a-GCST90018935	14	84910370	0.1375	488346	0.415	Urolithiasis	Urolithiasis	Urolithiasis || ||	TRUE	igd	NA	NA	NA	NA	NA	NA	NA	GCST90200305	2-aminobutyrate levels	14	84444026	0.0784769	7.925e-06	8242	TRUE	reported	textfile	2	1	TRUE
rs1535465	A	G	A	G	0.068939	0.0055	0.489744	0.413166	FALSE	FALSE	FALSE	ebi-a-GCST90018935	14	100892953	0.0127	488346	0.6671	Urolithiasis	Urolithiasis	Urolithiasis || ||	TRUE	igd	NA	NA	NA	NA	NA	NA	NA	GCST90200305	2-aminobutyrate levels	14	100426616	0.0155717	9.54599e-06	8242	TRUE	reported	textfile	2	1	TRUE
rs17111008	A	C	A	C	-0.135094	0.017	0.0702934	0.0645224	FALSE	FALSE	FALSE	ebi-a-GCST90018935	5	149574793	0.0398	488346	0.668399	Urolithiasis	Urolithiasis	Urolithiasis || ||	TRUE	igd	NA	NA	NA	NA	NA	NA	NA	GCST90200305	2-aminobutyrate levels	5	150195230	0.0303622	8.61095e-06	8242	TRUE	reported	textfile	2	1	TRUE
rs17684887	C	T	C	T	0.224437	-0.0625	0.0241074	0.0190476	FALSE	FALSE	FALSE	ebi-a-GCST90018935	15	39506341	0.0736	488346	0.3957	Urolithiasis	Urolithiasis	Urolithiasis || ||	TRUE	igd	NA	NA	NA	NA	NA	NA	NA	GCST90200305	2-aminobutyrate levels	15	39214140	0.0507953	9.9403e-06	8242	TRUE	reported	textfile	2	1	TRUE
rs181042710	T	G	T	G	-0.285748	-0.024	0.0176312	0.007225	FALSE	FALSE	FALSE	ebi-a-GCST90018935	1	79979077	0.1599	488346	0.8807	Urolithiasis	Urolithiasis	Urolithiasis || ||	TRUE	igd	NA	NA	NA	NA	NA	NA	NA	GCST90200305	2-aminobutyrate levels	1	79513392	0.0591572	1.36318e-06	8242	TRUE	reported	textfile	2	1	TRUE
rs188659719	A	G	A	G	0.0788247	0.0061	0.693139	0.628475	FALSE	FALSE	FALSE	ebi-a-GCST90018935	7	107289561	0.012	488346	0.6124	Urolithiasis	Urolithiasis	Urolithiasis || ||	TRUE	igd	NA	NA	NA	NA	NA	NA	NA	GCST90200305	2-aminobutyrate levels	7	107649116	0.0174871	6.55665e-06	8242	TRUE	reported	textfile	2	1	TRUE
rs2160387	C	T	C	T	0.165412	-0.0019	0.430517	0.512287	FALSE	FALSE	FALSE	ebi-a-GCST90018935	2	65220910	0.0125	488346	0.8811	Urolithiasis	Urolithiasis	Urolithiasis || ||	TRUE	igd	NA	NA	NA	NA	NA	NA	NA	GCST90200305	2-aminobutyrate levels	2	64993776	0.0154725	1.12461e-26	8242	TRUE	reported	textfile	2	1	TRUE
rs3762577	T	G	T	G	0.087157	-0.0173	0.243715	0.261725	FALSE	FALSE	FALSE	ebi-a-GCST90018935	2	11751261	0.0128	488346	0.1748	Urolithiasis	Urolithiasis	Urolithiasis || ||	TRUE	igd	NA	NA	NA	NA	NA	NA	NA	GCST90200305	2-aminobutyrate levels	2	11611135	0.0183391	2.00899e-06	8242	TRUE	reported	textfile	2	1	TRUE
rs59268213	C	T	C	T	0.0790239	0.0369	0.381768	0.300993	FALSE	FALSE	FALSE	ebi-a-GCST90018935	15	37953178	0.0173	488346	0.03312	Urolithiasis	Urolithiasis	Urolithiasis || ||	TRUE	igd	NA	NA	NA	NA	NA	NA	NA	GCST90200305	2-aminobutyrate levels	15	37660977	0.0163589	1.36104e-06	8242	TRUE	reported	textfile	2	1	TRUE
rs6782881	T	G	T	G	0.165314	0.0756	0.0465607	0.0506127	FALSE	FALSE	FALSE	ebi-a-GCST90018935	3	157339725	0.0604	488346	0.2104	Urolithiasis	Urolithiasis	Urolithiasis || ||	TRUE	igd	NA	NA	NA	NA	NA	NA	NA	GCST90200305	2-aminobutyrate levels	3	157621936	0.03693	7.59094e-06	8242	TRUE	reported	textfile	2	1	TRUE
rs7302925	G	A	G	A	-0.0953616	-0.0115	0.788179	0.828567	FALSE	FALSE	FALSE	ebi-a-GCST90018935	12	56861458	0.0165	488346	0.4844	Urolithiasis	Urolithiasis	Urolithiasis || ||	TRUE	igd	NA	NA	NA	NA	NA	NA	NA	GCST90200305	2-aminobutyrate levels	12	56467674	0.0188826	4.41236e-07	8242	TRUE	reported	textfile	2	1	TRUE
rs7665697	T	C	T	C	0.08062	0.0029	0.263517	0.278342	FALSE	FALSE	FALSE	ebi-a-GCST90018935	4	7137993	0.0124	488346	0.8123	Urolithiasis	Urolithiasis	Urolithiasis || ||	TRUE	igd	NA	NA	NA	NA	NA	NA	NA	GCST90200305	2-aminobutyrate levels	4	7136266	0.0177959	5.89095e-06	8242	TRUE	reported	textfile	2	1	TRUE
rs78809926	G	A	G	A	-0.321599	0.0284	0.0121282	0.0193696	FALSE	FALSE	FALSE	ebi-a-GCST90018935	1	247127713	0.0614	488346	0.644	Urolithiasis	Urolithiasis	Urolithiasis || ||	TRUE	igd	NA	NA	NA	NA	NA	NA	NA	GCST90200305	2-aminobutyrate levels	1	246964411	0.0703347	4.82153e-06	8242	TRUE	reported	textfile	2	1	TRUE
rs10022462	T	C	T	C	-0.0815387	-0.0123	0.4489	0.330351	FALSE	FALSE	FALSE	ebi-a-GCST90018935	4	89243818	0.0169	488346	0.467599	Urolithiasis	Urolithiasis	Urolithiasis || ||	TRUE	igd	NA	NA	NA	NA	NA	NA	NA	GCST90200032	2-hydroxybutyrate/2-hydroxyisobutyrate levels	4	88322666	0.0157023	2.07173e-07	8215	TRUE	reported	textfile	2	1	TRUE
rs11582641	C	T	C	T	0.317474	-0.017	0.0120019	0.0131763	FALSE	FALSE	FALSE	ebi-a-GCST90018935	1	8181466	0.0902	488346	0.8508	Urolithiasis	Urolithiasis	Urolithiasis || ||	TRUE	igd	NA	NA	NA	NA	NA	NA	NA	GCST90200032	2-hydroxybutyrate/2-hydroxyisobutyrate levels	1	8121406	0.0716162	9.29359e-06	8215	TRUE	reported	textfile	2	1	TRUE
rs115984300	C	T	C	T	-0.237423	0.0509	0.022048	0.0287536	FALSE	FALSE	FALSE	ebi-a-GCST90018935	1	59500152	0.0559	488346	0.3621	Urolithiasis	Urolithiasis	Urolithiasis || ||	TRUE	igd	NA	NA	NA	NA	NA	NA	NA	GCST90200032	2-hydroxybutyrate/2-hydroxyisobutyrate levels	1	59034480	0.0532224	8.15911e-06	8215	TRUE	reported	textfile	2	1	TRUE
rs117246538	A	G	A	G	0.263656	0.0046	0.0183402	0.06129	FALSE	FALSE	FALSE	ebi-a-GCST90018935	7	157928970	0.0569	488346	0.9356	Urolithiasis	Urolithiasis	Urolithiasis || ||	TRUE	igd	NA	NA	NA	NA	NA	NA	NA	GCST90200032	2-hydroxybutyrate/2-hydroxyisobutyrate levels	7	158136278	0.0579158	5.30342e-06	8215	TRUE	reported	textfile	2	1	TRUE
rs12639326	G	A	G	A	0.129097	0.0332	0.0799363	0.105153	FALSE	FALSE	FALSE	ebi-a-GCST90018935	3	29311272	0.0171	488346	0.0529602	Urolithiasis	Urolithiasis	Urolithiasis || ||	TRUE	igd	NA	NA	NA	NA	NA	NA	NA	GCST90200032	2-hydroxybutyrate/2-hydroxyisobutyrate levels	3	29269781	0.0286991	6.85017e-06	8215	TRUE	reported	textfile	2	1	TRUE
rs12859068	T	C	T	C	0.120408	-0.0381	0.103879	0.0955988	FALSE	FALSE	FALSE	ebi-a-GCST90018935	13	110985854	0.0228	488346	0.09448	Urolithiasis	Urolithiasis	Urolithiasis || ||	TRUE	igd	NA	NA	NA	NA	NA	NA	NA	GCST90200032	2-hydroxybutyrate/2-hydroxyisobutyrate levels	13	110333507	0.0260123	3.67649e-06	8215	TRUE	reported	textfile	2	1	TRUE
rs139590419	G	A	G	A	-0.294507	7e-04	0.0147635	0.0201784	FALSE	FALSE	FALSE	ebi-a-GCST90018935	14	98556678	0.0647	488346	0.9912	Urolithiasis	Urolithiasis	Urolithiasis || ||	TRUE	igd	NA	NA	NA	NA	NA	NA	NA	GCST90200032	2-hydroxybutyrate/2-hydroxyisobutyrate levels	14	98090341	0.0646533	5.23416e-06	8215	TRUE	reported	textfile	2	1	TRUE
rs148158000	A	G	A	G	-0.222032	0.0905	0.0251468	0.0229728	FALSE	FALSE	FALSE	ebi-a-GCST90018935	9	5650310	0.0679	488346	0.1827	Urolithiasis	Urolithiasis	Urolithiasis || ||	TRUE	igd	NA	NA	NA	NA	NA	NA	NA	GCST90200032	2-hydroxybutyrate/2-hydroxyisobutyrate levels	9	5650310	0.0496307	7.68851e-06	8215	TRUE	reported	textfile	2	1	TRUE
rs183194965	T	C	T	C	-0.417902	-0.0782	0.00846314	0.0102653	FALSE	FALSE	FALSE	ebi-a-GCST90018935	6	50406794	0.0992	488346	0.4309	Urolithiasis	Urolithiasis	Urolithiasis || ||	TRUE	igd	NA	NA	NA	NA	NA	NA	NA	GCST90200032	2-hydroxybutyrate/2-hydroxyisobutyrate levels	6	50439081	0.0852354	9.44255e-07	8215	TRUE	reported	textfile	2	1	TRUE
rs2224460	T	A	T	A	-0.0889781	-6e-04	0.8125	0.804372	FALSE	TRUE	FALSE	ebi-a-GCST90018935	14	102563797	0.0138	488346	0.9631	Urolithiasis	Urolithiasis	Urolithiasis || ||	TRUE	igd	NA	NA	NA	NA	NA	NA	NA	GCST90200032	2-hydroxybutyrate/2-hydroxyisobutyrate levels	14	102097460	0.0198336	7.24912e-06	8215	TRUE	reported	textfile	2	1	TRUE
rs34318462	C	G	C	G	-0.0804369	0.0363	0.269359	0.219709	FALSE	TRUE	FALSE	ebi-a-GCST90018935	4	187743503	0.0164	488346	0.02639	Urolithiasis	Urolithiasis	Urolithiasis || ||	TRUE	igd	NA	NA	NA	NA	NA	NA	NA	GCST90200032	2-hydroxybutyrate/2-hydroxyisobutyrate levels	4	186822349	0.0177714	6.00564e-06	8215	TRUE	reported	textfile	2	1	TRUE
rs7181304	T	C	T	C	-0.0754319	-0.0038	0.364552	0.463383	FALSE	FALSE	FALSE	ebi-a-GCST90018935	15	66526255	0.0121	488346	0.7539	Urolithiasis	Urolithiasis	Urolithiasis || ||	TRUE	igd	NA	NA	NA	NA	NA	NA	NA	GCST90200032	2-hydroxybutyrate/2-hydroxyisobutyrate levels	15	66233917	0.0161058	2.8198e-06	8215	TRUE	reported	textfile	2	1	TRUE
rs76072104	A	C	A	C	0.240291	0.0345	0.0213403	0.0174263	FALSE	FALSE	FALSE	ebi-a-GCST90018935	1	81272763	0.0774	488346	0.6557	Urolithiasis	Urolithiasis	Urolithiasis || ||	TRUE	igd	NA	NA	NA	NA	NA	NA	NA	GCST90200032	2-hydroxybutyrate/2-hydroxyisobutyrate levels	1	80807078	0.0536882	7.61692e-06	8215	TRUE	reported	textfile	2	1	TRUE
rs76968005	T	C	T	C	-0.318864	0.0223	0.012029	0.00865179	FALSE	FALSE	FALSE	ebi-a-GCST90018935	4	12486948	0.1195	488346	0.8518	Urolithiasis	Urolithiasis	Urolithiasis || ||	TRUE	igd	NA	NA	NA	NA	NA	NA	NA	GCST90200032	2-hydroxybutyrate/2-hydroxyisobutyrate levels	4	12485324	0.0718004	8.95501e-06	8215	TRUE	reported	textfile	2	1	TRUE
rs780094	C	T	C	T	-0.0824749	-0.0912	0.597782	0.575728	FALSE	FALSE	FALSE	ebi-a-GCST90018935	2	27741237	0.0115	488346	2.66624e-15	Urolithiasis	Urolithiasis	Urolithiasis || ||	TRUE	igd	NA	NA	NA	NA	NA	NA	NA	GCST90200032	2-hydroxybutyrate/2-hydroxyisobutyrate levels	2	27518370	0.0158312	1.89194e-07	8215	TRUE	reported	textfile	2	1	TRUE
rs79950608	T	C	T	C	0.166385	0.0987	0.0453487	0.0444579	FALSE	FALSE	FALSE	ebi-a-GCST90018935	9	113635972	0.0464	488346	0.0333903	Urolithiasis	Urolithiasis	Urolithiasis || ||	TRUE	igd	NA	NA	NA	NA	NA	NA	NA	GCST90200032	2-hydroxybutyrate/2-hydroxyisobutyrate levels	9	110873692	0.0372444	7.91811e-06	8215	TRUE	reported	textfile	2	1	TRUE
rs887417	A	G	A	G	0.142185	0.0139	0.0996814	0.103234	FALSE	FALSE	FALSE	ebi-a-GCST90018935	7	157546894	0.0206	488346	0.4998	Urolithiasis	Urolithiasis	Urolithiasis || ||	TRUE	igd	NA	NA	NA	NA	NA	NA	NA	GCST90200032	2-hydroxybutyrate/2-hydroxyisobutyrate levels	7	157754202	0.0259851	4.4548e-08	8215	TRUE	reported	textfile	2	1	TRUE
rs10022462	T	C	T	C	-0.0705048	-0.0123	0.448379	0.330351	FALSE	FALSE	FALSE	ebi-a-GCST90018935	4	89243818	0.0169	488346	0.467599	Urolithiasis	Urolithiasis	Urolithiasis || ||	TRUE	igd	NA	NA	NA	NA	NA	NA	NA	GCST90200438	Alpha-ketobutyrate levels	4	88322666	0.0157398	7.48569e-06	8192	TRUE	reported	textfile	2	1	TRUE
rs11068128	T	G	T	G	-0.0751385	-1e-04	0.494506	0.568437	FALSE	FALSE	FALSE	ebi-a-GCST90018935	12	117090675	0.0121	488346	0.9917	Urolithiasis	Urolithiasis	Urolithiasis || ||	TRUE	igd	NA	NA	NA	NA	NA	NA	NA	GCST90200438	Alpha-ketobutyrate levels	12	116652870	0.01616	3.32496e-06	8192	TRUE	reported	textfile	2	1	TRUE
rs111994181	G	A	G	A	0.236112	0.0533	0.0248991	0.0233723	FALSE	FALSE	FALSE	ebi-a-GCST90018935	5	87681755	0.0641	488346	0.4054	Urolithiasis	Urolithiasis	Urolithiasis || ||	TRUE	igd	NA	NA	NA	NA	NA	NA	NA	GCST90200438	Alpha-ketobutyrate levels	5	88385938	0.050026	2.36104e-06	8192	TRUE	reported	textfile	2	1	TRUE
rs113615864	T	C	T	C	0.223167	0.0098	0.0255403	0.0257849	FALSE	FALSE	FALSE	ebi-a-GCST90018935	22	26935607	0.061	488346	0.8726	Urolithiasis	Urolithiasis	Urolithiasis || ||	TRUE	igd	NA	NA	NA	NA	NA	NA	NA	GCST90200438	Alpha-ketobutyrate levels	22	26539641	0.0491657	5.65003e-06	8192	TRUE	reported	textfile	2	1	TRUE
rs116875736	A	G	A	G	-0.193273	-0.0067	0.0372182	0.0410315	FALSE	FALSE	FALSE	ebi-a-GCST90018935	11	20531646	0.0258	488346	0.7955	Urolithiasis	Urolithiasis	Urolithiasis || ||	TRUE	igd	NA	NA	NA	NA	NA	NA	NA	GCST90200438	Alpha-ketobutyrate levels	11	20510100	0.0405663	1.8944e-06	8192	TRUE	reported	textfile	2	1	TRUE
rs117246538	A	G	A	G	0.263953	0.0046	0.0183918	0.06129	FALSE	FALSE	FALSE	ebi-a-GCST90018935	7	157928970	0.0569	488346	0.9356	Urolithiasis	Urolithiasis	Urolithiasis || ||	TRUE	igd	NA	NA	NA	NA	NA	NA	NA	GCST90200438	Alpha-ketobutyrate levels	7	158136278	0.0579786	5.29865e-06	8192	TRUE	reported	textfile	2	1	TRUE
rs1260326	C	T	C	T	-0.0736448	-0.0965	0.587667	0.571263	FALSE	FALSE	FALSE	ebi-a-GCST90018935	2	27730940	0.0115	488346	6.03254e-17	Urolithiasis	Urolithiasis	Urolithiasis || ||	TRUE	igd	NA	NA	NA	NA	NA	NA	NA	GCST90200438	Alpha-ketobutyrate levels	2	27508073	0.0158637	3.44485e-06	8192	TRUE	reported	textfile	2	1	TRUE
rs131525	A	G	A	G	-0.0861332	0.0211	0.283776	0.288641	FALSE	FALSE	FALSE	ebi-a-GCST90018935	22	16870214	0.0213	488346	0.3226	Urolithiasis	Urolithiasis	Urolithiasis || ||	TRUE	igd	TRUE	rs131525	rs131530	A	G	A	G	GCST90200438	Alpha-ketobutyrate levels	22	16388785	0.0186434	3.83688e-06	8192	TRUE	reported	textfile	2	1	TRUE
rs142454772	T	C	T	C	-0.417743	0.0579	0.00803188	0.0250416	FALSE	FALSE	FALSE	ebi-a-GCST90018935	11	42914340	0.0516	488346	0.2614	Urolithiasis	Urolithiasis	Urolithiasis || ||	TRUE	igd	NA	NA	NA	NA	NA	NA	NA	GCST90200438	Alpha-ketobutyrate levels	11	42892790	0.0868685	1.51755e-06	8192	TRUE	reported	textfile	2	1	TRUE
rs144727225	T	C	T	C	-0.227361	-0.0896	0.0237077	0.020349	FALSE	FALSE	FALSE	ebi-a-GCST90018935	8	83542196	0.0683	488346	0.1896	Urolithiasis	Urolithiasis	Urolithiasis || ||	TRUE	igd	NA	NA	NA	NA	NA	NA	NA	GCST90200438	Alpha-ketobutyrate levels	8	82629961	0.051156	8.81075e-06	8192	TRUE	reported	textfile	2	1	TRUE
rs17132647	A	G	A	G	-0.115095	0.0218	0.106518	0.102075	FALSE	FALSE	FALSE	ebi-a-GCST90018935	4	2491695	0.0181	488346	0.2263	Urolithiasis	Urolithiasis	Urolithiasis || ||	TRUE	igd	NA	NA	NA	NA	NA	NA	NA	GCST90200438	Alpha-ketobutyrate levels	4	2489968	0.0249202	3.86449e-06	8192	TRUE	reported	textfile	2	1	TRUE
rs530515	G	T	G	T	0.070536	0.0096	0.514149	0.465295	FALSE	FALSE	FALSE	ebi-a-GCST90018935	8	12882687	0.0119	488346	0.4185	Urolithiasis	Urolithiasis	Urolithiasis || ||	TRUE	igd	NA	NA	NA	NA	NA	NA	NA	GCST90200438	Alpha-ketobutyrate levels	8	13025178	0.0158513	8.59269e-06	8192	TRUE	reported	textfile	2	1	TRUE
rs55854535	A	G	A	G	0.0966859	0.0052	0.154354	0.156135	FALSE	FALSE	FALSE	ebi-a-GCST90018935	1	41330850	0.0149	488346	0.728201	Urolithiasis	Urolithiasis	Urolithiasis || ||	TRUE	igd	NA	NA	NA	NA	NA	NA	NA	GCST90200438	Alpha-ketobutyrate levels	1	40865178	0.0218053	9.24758e-06	8192	TRUE	reported	textfile	2	1	TRUE
rs559432	C	T	C	T	-0.0703454	-0.0125	0.516633	0.54206	FALSE	FALSE	FALSE	ebi-a-GCST90018935	19	53033727	0.0118	488346	0.2873	Urolithiasis	Urolithiasis	Urolithiasis || ||	TRUE	igd	NA	NA	NA	NA	NA	NA	NA	GCST90200438	Alpha-ketobutyrate levels	19	52530474	0.0157248	7.6934e-06	8192	TRUE	reported	textfile	2	1	TRUE
rs744927	G	A	G	A	0.101148	0.0153	0.817296	0.849735	FALSE	FALSE	FALSE	ebi-a-GCST90018935	2	120247911	0.0187	488346	0.4131	Urolithiasis	Urolithiasis	Urolithiasis || ||	TRUE	igd	NA	NA	NA	NA	NA	NA	NA	GCST90200438	Alpha-ketobutyrate levels	2	119490335	0.0205994	9.09669e-07	8192	TRUE	reported	textfile	2	1	TRUE
rs75285293	C	T	C	T	0.213835	-0.0882	0.026377	0.0193152	FALSE	FALSE	FALSE	ebi-a-GCST90018935	14	94852796	0.0546	488346	0.1065	Urolithiasis	Urolithiasis	Urolithiasis || ||	TRUE	igd	NA	NA	NA	NA	NA	NA	NA	GCST90200438	Alpha-ketobutyrate levels	14	94386459	0.0480349	8.5211e-06	8192	TRUE	reported	textfile	2	1	TRUE
rs79259434	G	T	G	T	0.21504	-0.0158	0.0279956	0.0287209	FALSE	FALSE	FALSE	ebi-a-GCST90018935	18	38541699	0.0575	488346	0.783599	Urolithiasis	Urolithiasis	Urolithiasis || ||	TRUE	igd	NA	NA	NA	NA	NA	NA	NA	GCST90200438	Alpha-ketobutyrate levels	18	40961735	0.0467833	4.29637e-06	8192	TRUE	reported	textfile	2	1	TRUE
rs10022462	T	C	T	C	0.0925183	-0.0123	0.450655	0.330351	FALSE	FALSE	FALSE	ebi-a-GCST90018935	4	89243818	0.0169	488346	0.467599	Urolithiasis	Urolithiasis	Urolithiasis || ||	TRUE	igd	NA	NA	NA	NA	NA	NA	NA	GCST90199785	Isovalerylglycine levels	4	88322666	0.0169223	4.57077e-08	7100	TRUE	reported	textfile	2	1	TRUE
rs1047891	A	C	A	C	0.219408	0.0065	0.313551	0.27328	FALSE	FALSE	FALSE	ebi-a-GCST90018935	2	211540507	0.0144	488346	0.6513	Urolithiasis	Urolithiasis	Urolithiasis || ||	TRUE	igd	NA	NA	NA	NA	NA	NA	NA	GCST90199785	Isovalerylglycine levels	2	210675783	0.0179333	2.02945e-34	7100	TRUE	reported	textfile	2	1	TRUE
rs10896190	C	T	C	T	-0.0827846	3e-04	0.56013	0.611094	FALSE	FALSE	FALSE	ebi-a-GCST90018935	11	67406123	0.0126	488346	0.9807	Urolithiasis	Urolithiasis	Urolithiasis || ||	TRUE	igd	NA	NA	NA	NA	NA	NA	NA	GCST90199785	Isovalerylglycine levels	11	67638652	0.0169918	1.10451e-06	7100	TRUE	reported	textfile	2	1	TRUE
rs114538583	T	C	T	C	-0.366919	-0.0805	0.0105723	0.0127682	FALSE	FALSE	FALSE	ebi-a-GCST90018935	5	66591257	0.0785	488346	0.3052	Urolithiasis	Urolithiasis	Urolithiasis || ||	TRUE	igd	NA	NA	NA	NA	NA	NA	NA	GCST90199785	Isovalerylglycine levels	5	67295429	0.0815814	6.87284e-06	7100	TRUE	reported	textfile	2	1	TRUE
rs116953025	G	A	G	A	0.366846	-0.0272	0.0119318	0.0165125	FALSE	FALSE	FALSE	ebi-a-GCST90018935	8	111767884	0.0438	488346	0.5339	Urolithiasis	Urolithiasis	Urolithiasis || ||	TRUE	igd	NA	NA	NA	NA	NA	NA	NA	GCST90199785	Isovalerylglycine levels	8	110755655	0.0777071	2.34831e-06	7100	TRUE	reported	textfile	2	1	TRUE
rs117786605	T	C	T	C	0.278184	0.0209	0.0190081	0.0345918	FALSE	FALSE	FALSE	ebi-a-GCST90018935	16	87402937	0.0464	488346	0.652701	Urolithiasis	Urolithiasis	Urolithiasis || ||	TRUE	igd	NA	NA	NA	NA	NA	NA	NA	GCST90199785	Isovalerylglycine levels	16	87369331	0.0614991	6.08593e-06	7100	TRUE	reported	textfile	2	1	TRUE
rs118143972	C	T	C	T	0.217786	0.018	0.0396701	0.0322973	FALSE	FALSE	FALSE	ebi-a-GCST90018935	16	51093124	0.0568	488346	0.751701	Urolithiasis	Urolithiasis	Urolithiasis || ||	TRUE	igd	NA	NA	NA	NA	NA	NA	NA	GCST90199785	Isovalerylglycine levels	16	51059213	0.0428227	3.66154e-07	7100	TRUE	reported	textfile	2	1	TRUE
rs151027355	T	G	T	G	-0.495118	0.1118	0.0061432	0.00622975	FALSE	FALSE	FALSE	ebi-a-GCST90018935	5	55029364	0.1346	488346	0.4061	Urolithiasis	Urolithiasis	Urolithiasis || ||	TRUE	igd	NA	NA	NA	NA	NA	NA	NA	GCST90199785	Isovalerylglycine levels	5	55733536	0.107356	3.98956e-06	7100	TRUE	reported	textfile	2	1	TRUE
rs185102111	G	A	G	A	0.254545	-0.08	0.0223183	0.0184714	FALSE	FALSE	FALSE	ebi-a-GCST90018935	19	3167402	0.0776	488346	0.3026	Urolithiasis	Urolithiasis	Urolithiasis || ||	TRUE	igd	NA	NA	NA	NA	NA	NA	NA	GCST90199785	Isovalerylglycine levels	19	3167404	0.0564407	6.48399e-06	7100	TRUE	reported	textfile	2	1	TRUE
rs2271823	C	T	C	T	-0.0976133	0.0227	0.19557	0.181229	FALSE	FALSE	FALSE	ebi-a-GCST90018935	3	196731685	0.0157	488346	0.1483	Urolithiasis	Urolithiasis	Urolithiasis || ||	TRUE	igd	NA	NA	NA	NA	NA	NA	NA	GCST90199785	Isovalerylglycine levels	3	197004814	0.0211542	3.94301e-06	7100	TRUE	reported	textfile	2	1	TRUE
rs2731726	A	G	A	G	-0.0820643	-0.0248	0.335451	0.422051	FALSE	FALSE	FALSE	ebi-a-GCST90018935	5	171814500	0.0118	488346	0.0352801	Urolithiasis	Urolithiasis	Urolithiasis || ||	TRUE	igd	NA	NA	NA	NA	NA	NA	NA	GCST90199785	Isovalerylglycine levels	5	172387496	0.0178326	4.18622e-06	7100	TRUE	reported	textfile	2	1	TRUE
rs2979782	C	A	C	A	0.0942195	0.0114	0.251527	0.264972	FALSE	FALSE	FALSE	ebi-a-GCST90018935	8	17594043	0.0131	488346	0.3851	Urolithiasis	Urolithiasis	Urolithiasis || ||	TRUE	igd	NA	NA	NA	NA	NA	NA	NA	GCST90199785	Isovalerylglycine levels	8	17736534	0.019524	1.39414e-06	7100	TRUE	reported	textfile	2	1	TRUE
rs41271955	C	T	C	T	0.226072	-0.0252	0.0283418	0.0367732	FALSE	FALSE	FALSE	ebi-a-GCST90018935	1	161932148	0.0276	488346	0.3622	Urolithiasis	Urolithiasis	Urolithiasis || ||	TRUE	igd	NA	NA	NA	NA	NA	NA	NA	GCST90199785	Isovalerylglycine levels	1	161962358	0.0498104	5.66132e-06	7100	TRUE	reported	textfile	2	1	TRUE
rs4822809	G	A	G	A	-0.0886904	-0.0041	0.636508	0.725206	FALSE	FALSE	FALSE	ebi-a-GCST90018935	22	27273854	0.0165	488346	0.8063	Urolithiasis	Urolithiasis	Urolithiasis || ||	TRUE	igd	NA	NA	NA	NA	NA	NA	NA	GCST90199785	Isovalerylglycine levels	22	26877891	0.018092	9.477e-07	7100	TRUE	reported	textfile	2	1	TRUE
rs61729129	T	C	T	C	-0.257799	0.0306	0.0210108	0.0215294	FALSE	FALSE	FALSE	ebi-a-GCST90018935	19	38652962	0.0661	488346	0.643701	Urolithiasis	Urolithiasis	Urolithiasis || ||	TRUE	igd	NA	NA	NA	NA	NA	NA	NA	GCST90199785	Isovalerylglycine levels	19	38162322	0.0582893	9.74537e-06	7100	TRUE	reported	textfile	2	1	TRUE
rs61766381	T	C	T	C	-0.106581	-0.0141	0.142982	0.120182	FALSE	FALSE	FALSE	ebi-a-GCST90018935	1	63582958	0.0192	488346	0.4611	Urolithiasis	Urolithiasis	Urolithiasis || ||	TRUE	igd	NA	NA	NA	NA	NA	NA	NA	GCST90199785	Isovalerylglycine levels	1	63117287	0.0241188	9.91654e-06	7100	TRUE	reported	textfile	2	1	TRUE
rs6726136	C	A	C	A	-0.0761563	0.028	0.419034	0.321625	FALSE	FALSE	FALSE	ebi-a-GCST90018935	2	9335500	0.0166	488346	0.0912095	Urolithiasis	Urolithiasis	Urolithiasis || ||	TRUE	igd	NA	NA	NA	NA	NA	NA	NA	GCST90199785	Isovalerylglycine levels	2	9195371	0.0171503	8.97376e-06	7100	TRUE	reported	textfile	2	1	TRUE
rs6854192	T	C	T	C	0.13092	-0.0068	0.133192	0.180993	FALSE	FALSE	FALSE	ebi-a-GCST90018935	4	172791492	0.0141	488346	0.629001	Urolithiasis	Urolithiasis	Urolithiasis || ||	TRUE	igd	NA	NA	NA	NA	NA	NA	NA	GCST90199785	Isovalerylglycine levels	4	171870341	0.0246102	1.03899e-07	7100	TRUE	reported	textfile	2	1	TRUE
rs7046371	G	C	G	C	-0.129757	7e-04	0.0884791	0.0726351	FALSE	TRUE	FALSE	ebi-a-GCST90018935	9	10941260	0.0255	488346	0.9768	Urolithiasis	Urolithiasis	Urolithiasis || ||	TRUE	igd	NA	NA	NA	NA	NA	NA	NA	GCST90199785	Isovalerylglycine levels	9	10941260	0.0293636	9.91722e-06	7100	TRUE	reported	textfile	2	1	TRUE
rs73128459	A	T	A	T	-0.151718	-9e-04	0.0673281	0.0926957	FALSE	TRUE	FALSE	ebi-a-GCST90018935	3	65232546	0.0191	488346	0.9611	Urolithiasis	Urolithiasis	Urolithiasis || ||	TRUE	igd	NA	NA	NA	NA	NA	NA	NA	GCST90199785	Isovalerylglycine levels	3	65246871	0.0334718	5.82302e-06	7100	TRUE	reported	textfile	2	1	TRUE
rs916821	G	A	G	A	0.644396	0.0351	0.00352858	0.0379201	FALSE	FALSE	FALSE	ebi-a-GCST90018935	5	11398846	0.0227	488346	0.122	Urolithiasis	Urolithiasis	Urolithiasis || ||	TRUE	igd	NA	NA	NA	NA	NA	NA	NA	GCST90199785	Isovalerylglycine levels	5	11398734	0.141244	5.05956e-06	7100	TRUE	reported	textfile	2	1	TRUE
rs943402	C	T	C	T	0.100668	0.0035	0.180888	0.302276	FALSE	FALSE	FALSE	ebi-a-GCST90018935	12	100792979	0.0126	488346	0.781	Urolithiasis	Urolithiasis	Urolithiasis || ||	TRUE	igd	NA	NA	NA	NA	NA	NA	NA	GCST90199785	Isovalerylglycine levels	12	100399201	0.0220408	4.93938e-06	7100	TRUE	reported	textfile	2	1	TRUE
rs9473939	G	T	G	T	0.129058	-0.013	0.107203	0.110316	FALSE	FALSE	FALSE	ebi-a-GCST90018935	6	50877477	0.0195	488346	0.5059	Urolithiasis	Urolithiasis	Urolithiasis || ||	TRUE	igd	NA	NA	NA	NA	NA	NA	NA	GCST90199785	Isovalerylglycine levels	6	50909764	0.0269972	1.74929e-06	7100	TRUE	reported	textfile	2	1	TRUE
rs9533434	G	C	G	C	0.110674	-0.0069	0.211508	0.260402	FALSE	TRUE	FALSE	ebi-a-GCST90018935	13	43813729	0.0125	488346	0.584	Urolithiasis	Urolithiasis	Urolithiasis || ||	TRUE	igd	NA	NA	NA	NA	NA	NA	NA	GCST90199785	Isovalerylglycine levels	13	43239593	0.0209632	1.29587e-07	7100	TRUE	reported	textfile	2	1	TRUE
rs10022619	T	C	T	C	-0.211174	0.0345	0.0310327	0.0460012	FALSE	FALSE	FALSE	ebi-a-GCST90018935	4	182303901	0.0231	488346	0.1351	Urolithiasis	Urolithiasis	Urolithiasis || ||	TRUE	igd	NA	NA	NA	NA	NA	NA	NA	GCST90199973	Methyl glucopyranoside (alpha + beta) levels	4	181382748	0.0444573	2.03377e-06	7973	TRUE	reported	textfile	2	1	TRUE
rs10914611	T	G	T	G	0.0923494	-0.0227	0.170736	0.16546	FALSE	FALSE	FALSE	ebi-a-GCST90018935	1	33240596	0.0156	488346	0.1465	Urolithiasis	Urolithiasis	Urolithiasis || ||	TRUE	igd	NA	NA	NA	NA	NA	NA	NA	GCST90199973	Methyl glucopyranoside (alpha + beta) levels	1	32774995	0.020829	9.26312e-06	7973	TRUE	reported	textfile	2	1	TRUE
rs10970878	G	A	G	A	0.129338	0.0286	0.0880066	0.105007	FALSE	FALSE	FALSE	ebi-a-GCST90018935	9	32263338	0.0176	488346	0.1049	Urolithiasis	Urolithiasis	Urolithiasis || ||	TRUE	igd	NA	NA	NA	NA	NA	NA	NA	GCST90199973	Methyl glucopyranoside (alpha + beta) levels	9	32263340	0.0279764	3.78026e-06	7973	TRUE	reported	textfile	2	1	TRUE
rs138464332	G	A	G	A	0.617431	-0.128	0.00429727	0.00947794	FALSE	FALSE	FALSE	ebi-a-GCST90018935	16	82281447	0.0848	488346	0.1313	Urolithiasis	Urolithiasis	Urolithiasis || ||	TRUE	igd	NA	NA	NA	NA	NA	NA	NA	GCST90199973	Methyl glucopyranoside (alpha + beta) levels	16	82247842	0.120136	2.75551e-07	7973	TRUE	reported	textfile	2	1	TRUE
rs144839122	T	C	T	C	0.401018	-0.1791	0.00751927	0.010427	FALSE	FALSE	FALSE	ebi-a-GCST90018935	7	25668315	0.0907	488346	0.0483604	Urolithiasis	Urolithiasis	Urolithiasis || ||	TRUE	igd	NA	NA	NA	NA	NA	NA	NA	GCST90199973	Methyl glucopyranoside (alpha + beta) levels	7	25628695	0.0903813	9.12393e-06	7973	TRUE	reported	textfile	2	1	TRUE
rs145247878	T	C	T	C	0.216802	-0.0194	0.031404	0.0266477	FALSE	FALSE	FALSE	ebi-a-GCST90018935	11	30556585	0.0619	488346	0.753999	Urolithiasis	Urolithiasis	Urolithiasis || ||	TRUE	igd	NA	NA	NA	NA	NA	NA	NA	GCST90199973	Methyl glucopyranoside (alpha + beta) levels	11	30535038	0.045042	1.4844e-06	7973	TRUE	reported	textfile	2	1	TRUE
rs150650682	G	A	G	A	1.414	-0.0488	0.000627825	0.0326642	FALSE	FALSE	FALSE	ebi-a-GCST90018935	6	119796670	0.0428	488346	0.2542	Urolithiasis	Urolithiasis	Urolithiasis || ||	TRUE	igd	NA	NA	NA	NA	NA	NA	NA	GCST90199973	Methyl glucopyranoside (alpha + beta) levels	6	119475505	0.312238	5.93792e-06	7973	TRUE	reported	textfile	2	1	TRUE
rs17542673	T	C	T	C	-0.161432	0.012	0.0571949	0.0552865	FALSE	FALSE	FALSE	ebi-a-GCST90018935	4	22932959	0.0427	488346	0.7788	Urolithiasis	Urolithiasis	Urolithiasis || ||	TRUE	igd	NA	NA	NA	NA	NA	NA	NA	GCST90199973	Methyl glucopyranoside (alpha + beta) levels	4	22931336	0.0334719	1.41486e-06	7973	TRUE	reported	textfile	2	1	TRUE
rs1896612	T	C	T	C	0.0869349	-0.0391	0.212788	0.22395	FALSE	FALSE	FALSE	ebi-a-GCST90018935	12	20319323	0.0227	488346	0.0858203	Urolithiasis	Urolithiasis	Urolithiasis || ||	TRUE	igd	NA	NA	NA	NA	NA	NA	NA	GCST90199973	Methyl glucopyranoside (alpha + beta) levels	12	20166389	0.0194892	8.17024e-06	7973	TRUE	reported	textfile	2	1	TRUE
rs1964886	A	T	A	T	0.166742	-0.0643	0.0533148	0.0421483	FALSE	TRUE	FALSE	ebi-a-GCST90018935	9	12762911	0.0504	488346	0.2022	Urolithiasis	Urolithiasis	Urolithiasis || ||	TRUE	igd	NA	NA	NA	NA	NA	NA	NA	GCST90199973	Methyl glucopyranoside (alpha + beta) levels	9	12762912	0.0347997	1.65548e-06	7973	TRUE	reported	textfile	2	1	TRUE
rs28380509	A	G	A	G	-0.108606	0.0102	0.13648	0.140788	FALSE	FALSE	FALSE	ebi-a-GCST90018935	22	35400569	0.0176	488346	0.5623	Urolithiasis	Urolithiasis	Urolithiasis || ||	TRUE	igd	NA	NA	NA	NA	NA	NA	NA	GCST90199973	Methyl glucopyranoside (alpha + beta) levels	22	35004579	0.0235793	4.10541e-06	7973	TRUE	reported	textfile	2	1	TRUE
rs34391145	C	T	C	T	-0.0827048	-0.0012	0.240466	0.215548	FALSE	FALSE	FALSE	ebi-a-GCST90018935	9	127662336	0.0151	488346	0.938	Urolithiasis	Urolithiasis	Urolithiasis || ||	TRUE	igd	NA	NA	NA	NA	NA	NA	NA	GCST90199973	Methyl glucopyranoside (alpha + beta) levels	9	124900057	0.0182566	5.89474e-06	7973	TRUE	reported	textfile	2	1	TRUE
rs34945068	C	G	C	G	0.130728	0.0049	0.0849869	0.0883992	FALSE	TRUE	FALSE	ebi-a-GCST90018935	19	865170	0.0336	488346	0.883	Urolithiasis	Urolithiasis	Urolithiasis || ||	TRUE	igd	NA	NA	NA	NA	NA	NA	NA	GCST90199973	Methyl glucopyranoside (alpha + beta) levels	19	865170	0.0285958	4.84096e-06	7973	TRUE	reported	textfile	2	1	TRUE
rs35220963	A	G	A	G	-0.167411	0.0193	0.0506091	0.0422823	FALSE	FALSE	FALSE	ebi-a-GCST90018935	1	106947571	0.0486	488346	0.6915	Urolithiasis	Urolithiasis	Urolithiasis || ||	TRUE	igd	NA	NA	NA	NA	NA	NA	NA	GCST90199973	Methyl glucopyranoside (alpha + beta) levels	1	106404949	0.0356867	2.71696e-06	7973	TRUE	reported	textfile	2	1	TRUE
rs358235	T	G	T	G	-0.541833	-0.0093	0.848979	0.807928	FALSE	FALSE	FALSE	ebi-a-GCST90018935	4	22818222	0.0133	488346	0.4867	Urolithiasis	Urolithiasis	Urolithiasis || ||	TRUE	igd	NA	NA	NA	NA	NA	NA	NA	GCST90199973	Methyl glucopyranoside (alpha + beta) levels	4	22816599	0.0216405	2.36182e-138	7973	TRUE	reported	textfile	2	1	TRUE
rs3807839	C	T	C	T	-0.0808436	-0.004	0.736558	0.710937	FALSE	FALSE	FALSE	ebi-a-GCST90018935	7	8191966	0.0124	488346	0.744201	Urolithiasis	Urolithiasis	Urolithiasis || ||	TRUE	igd	NA	NA	NA	NA	NA	NA	NA	GCST90199973	Methyl glucopyranoside (alpha + beta) levels	7	8152336	0.0180299	7.33068e-06	7973	TRUE	reported	textfile	2	1	TRUE
rs4283343	G	A	G	A	0.116537	-0.0063	0.119937	0.115875	FALSE	FALSE	FALSE	ebi-a-GCST90018935	19	18101642	0.0396	488346	0.8735	Urolithiasis	Urolithiasis	Urolithiasis || ||	TRUE	igd	NA	NA	NA	NA	NA	NA	NA	GCST90199973	Methyl glucopyranoside (alpha + beta) levels	19	17990833	0.0239773	1.17214e-06	7973	TRUE	reported	textfile	2	1	TRUE
rs56865238	T	C	T	C	0.121808	-0.01	0.10511	0.153263	FALSE	FALSE	FALSE	ebi-a-GCST90018935	20	41006974	0.0142	488346	0.481	Urolithiasis	Urolithiasis	Urolithiasis || ||	TRUE	igd	NA	NA	NA	NA	NA	NA	NA	GCST90199973	Methyl glucopyranoside (alpha + beta) levels	20	42378334	0.0256511	2.04806e-06	7973	TRUE	reported	textfile	2	1	TRUE
rs61012205	G	C	G	C	0.113654	-0.0183	0.133943	0.122215	FALSE	TRUE	FALSE	ebi-a-GCST90018935	2	137490460	0.0389	488346	0.638	Urolithiasis	Urolithiasis	Urolithiasis || ||	TRUE	igd	NA	NA	NA	NA	NA	NA	NA	GCST90199973	Methyl glucopyranoside (alpha + beta) levels	2	136732890	0.0231103	8.74757e-07	7973	TRUE	reported	textfile	2	1	TRUE
rs73054327	C	T	C	T	0.165056	0.0093	0.0480201	0.0457646	FALSE	FALSE	FALSE	ebi-a-GCST90018935	1	181064226	0.0296	488346	0.754201	Urolithiasis	Urolithiasis	Urolithiasis || ||	TRUE	igd	NA	NA	NA	NA	NA	NA	NA	GCST90199973	Methyl glucopyranoside (alpha + beta) levels	1	181095090	0.0362584	5.30804e-06	7973	TRUE	reported	textfile	2	1	TRUE
rs732658	A	G	A	G	0.0881076	-0.0461	0.221338	0.16767	FALSE	FALSE	FALSE	ebi-a-GCST90018935	2	140051153	0.0181	488346	0.0109701	Urolithiasis	Urolithiasis	Urolithiasis || ||	TRUE	igd	NA	NA	NA	NA	NA	NA	NA	GCST90199973	Methyl glucopyranoside (alpha + beta) levels	2	139293583	0.0189866	3.47538e-06	7973	TRUE	reported	textfile	2	1	TRUE
rs74806771	A	G	A	G	-0.223026	-3e-04	0.0261401	0.0235795	FALSE	FALSE	FALSE	ebi-a-GCST90018935	16	12613098	0.0659	488346	0.9959	Urolithiasis	Urolithiasis	Urolithiasis || ||	TRUE	igd	NA	NA	NA	NA	NA	NA	NA	GCST90199973	Methyl glucopyranoside (alpha + beta) levels	16	12519241	0.049258	5.96261e-06	7973	TRUE	reported	textfile	2	1	TRUE
rs757190	A	C	A	C	0.420462	0.0011	0.00872787	0.193324	FALSE	FALSE	FALSE	ebi-a-GCST90018935	17	44861869	0.0148	488346	0.9417	Urolithiasis	Urolithiasis	Urolithiasis || ||	TRUE	igd	NA	NA	NA	NA	NA	NA	NA	GCST90199973	Methyl glucopyranoside (alpha + beta) levels	17	46784503	0.0838004	5.2369e-07	7973	TRUE	reported	textfile	2	1	TRUE
rs77256386	G	C	G	C	0.174558	0.0497	0.0458175	0.0432552	FALSE	TRUE	FALSE	ebi-a-GCST90018935	10	133201041	0.0477	488346	0.2973	Urolithiasis	Urolithiasis	Urolithiasis || ||	TRUE	igd	NA	NA	NA	NA	NA	NA	NA	GCST90199973	Methyl glucopyranoside (alpha + beta) levels	10	131402778	0.0377624	3.79069e-06	7973	TRUE	reported	textfile	2	1	TRUE
rs77415901	T	C	T	C	-0.314247	0.0252	0.0127673	0.0130489	FALSE	FALSE	FALSE	ebi-a-GCST90018935	17	70064775	0.0848	488346	0.766099	Urolithiasis	Urolithiasis	Urolithiasis || ||	TRUE	igd	NA	NA	NA	NA	NA	NA	NA	GCST90199973	Methyl glucopyranoside (alpha + beta) levels	17	72068634	0.0694602	6.06442e-06	7973	TRUE	reported	textfile	2	1	TRUE
rs960522	A	G	A	G	-0.0847312	-0.0085	0.249187	0.272123	FALSE	FALSE	FALSE	ebi-a-GCST90018935	15	37563873	0.0129	488346	0.5133	Urolithiasis	Urolithiasis	Urolithiasis || ||	TRUE	igd	NA	NA	NA	NA	NA	NA	NA	GCST90199973	Methyl glucopyranoside (alpha + beta) levels	15	37271672	0.0184987	4.6413e-06	7973	TRUE	reported	textfile	2	1	TRUE
rs9653416	T	C	T	C	0.0748698	0.0176	0.37229	0.378211	FALSE	FALSE	FALSE	ebi-a-GCST90018935	2	112642808	0.0197	488346	0.3717	Urolithiasis	Urolithiasis	Urolithiasis || ||	TRUE	igd	NA	NA	NA	NA	NA	NA	NA	GCST90199973	Methyl glucopyranoside (alpha + beta) levels	2	111885231	0.0166831	7.1973e-06	7973	TRUE	reported	textfile	2	1	TRUE
rs10023065	G	T	G	T	0.102591	-0.0204	0.514445	0.507298	FALSE	FALSE	FALSE	ebi-a-GCST90018935	4	42869937	0.0113	488346	0.0718307	Urolithiasis	Urolithiasis	Urolithiasis || ||	TRUE	igd	NA	NA	NA	NA	NA	NA	NA	GCST90200217	(2,4 or 2,5)-dimethylphenol sulfate levels	4	42867920	0.0197019	1.91734e-07	5189	TRUE	reported	textfile	2	1	TRUE
rs10810172	C	T	C	T	-0.10075	0.0197	0.264634	0.221183	FALSE	FALSE	FALSE	ebi-a-GCST90018935	9	14529623	0.0157	488346	0.2079	Urolithiasis	Urolithiasis	Urolithiasis || ||	TRUE	igd	NA	NA	NA	NA	NA	NA	NA	GCST90200217	(2,4 or 2,5)-dimethylphenol sulfate levels	9	14529625	0.0227073	9.12759e-06	5189	TRUE	reported	textfile	2	1	TRUE
rs111852258	T	G	T	G	0.300687	-0.0187	0.0225077	0.0215365	FALSE	FALSE	FALSE	ebi-a-GCST90018935	6	119493839	0.0634	488346	0.7685	Urolithiasis	Urolithiasis	Urolithiasis || ||	TRUE	igd	NA	NA	NA	NA	NA	NA	NA	GCST90200217	(2,4 or 2,5)-dimethylphenol sulfate levels	6	119172674	0.0659385	5.11282e-06	5189	TRUE	reported	textfile	2	1	TRUE
rs117703899	G	A	G	A	0.44153	-0.0478	0.00950718	0.010158	FALSE	FALSE	FALSE	ebi-a-GCST90018935	14	31022204	0.1009	488346	0.636	Urolithiasis	Urolithiasis	Urolithiasis || ||	TRUE	igd	NA	NA	NA	NA	NA	NA	NA	GCST90200217	(2,4 or 2,5)-dimethylphenol sulfate levels	14	30552998	0.0987405	7.76285e-06	5189	TRUE	reported	textfile	2	1	TRUE
rs11807515	T	C	T	C	0.26588	-0.0404	0.0307603	0.0376498	FALSE	FALSE	FALSE	ebi-a-GCST90018935	1	204349770	0.0492	488346	0.4119	Urolithiasis	Urolithiasis	Urolithiasis || ||	TRUE	igd	NA	NA	NA	NA	NA	NA	NA	GCST90200217	(2,4 or 2,5)-dimethylphenol sulfate levels	1	204380642	0.0568061	2.86192e-06	5189	TRUE	reported	textfile	2	1	TRUE
rs12890803	G	A	G	A	0.114538	-0.0077	0.188276	0.207021	FALSE	FALSE	FALSE	ebi-a-GCST90018935	14	61548671	0.0141	488346	0.587899	Urolithiasis	Urolithiasis	Urolithiasis || ||	TRUE	igd	NA	NA	NA	NA	NA	NA	NA	GCST90200217	(2,4 or 2,5)-dimethylphenol sulfate levels	14	61081953	0.0246252	3.29941e-06	5189	TRUE	reported	textfile	2	1	TRUE
rs139734134	C	T	C	T	0.367282	0.1482	0.0136549	0.0121206	FALSE	FALSE	FALSE	ebi-a-GCST90018935	10	14622568	0.0909	488346	0.1031	Urolithiasis	Urolithiasis	Urolithiasis || ||	TRUE	igd	NA	NA	NA	NA	NA	NA	NA	GCST90200217	(2,4 or 2,5)-dimethylphenol sulfate levels	10	14580569	0.082586	8.69684e-06	5189	TRUE	reported	textfile	2	1	TRUE
rs146781516	T	C	T	C	0.379406	-0.1127	0.0137357	0.0115253	FALSE	FALSE	FALSE	ebi-a-GCST90018935	18	26877497	0.0973	488346	0.2468	Urolithiasis	Urolithiasis	Urolithiasis || ||	TRUE	igd	NA	NA	NA	NA	NA	NA	NA	GCST90200217	(2,4 or 2,5)-dimethylphenol sulfate levels	18	29297532	0.0834731	5.48715e-06	5189	TRUE	reported	textfile	2	1	TRUE
rs149129256	A	C	A	C	0.320784	0.0306	0.0190513	0.0188238	FALSE	FALSE	FALSE	ebi-a-GCST90018935	17	71545130	0.075	488346	0.6836	Urolithiasis	Urolithiasis	Urolithiasis || ||	TRUE	igd	NA	NA	NA	NA	NA	NA	NA	GCST90200217	(2,4 or 2,5)-dimethylphenol sulfate levels	17	73548991	0.0715821	7.41765e-06	5189	TRUE	reported	textfile	2	1	TRUE
rs17091567	T	C	T	C	0.139455	-0.0122	0.124903	0.134003	FALSE	FALSE	FALSE	ebi-a-GCST90018935	14	95363869	0.0159	488346	0.4426	Urolithiasis	Urolithiasis	Urolithiasis || ||	TRUE	igd	NA	NA	NA	NA	NA	NA	NA	GCST90200217	(2,4 or 2,5)-dimethylphenol sulfate levels	14	94897532	0.0293474	2.01528e-06	5189	TRUE	reported	textfile	2	1	TRUE
rs17155877	G	A	G	A	0.133345	-0.0068	0.132439	0.282694	FALSE	FALSE	FALSE	ebi-a-GCST90018935	5	103162105	0.013	488346	0.5989	Urolithiasis	Urolithiasis	Urolithiasis || ||	TRUE	igd	NA	NA	NA	NA	NA	NA	NA	GCST90200217	(2,4 or 2,5)-dimethylphenol sulfate levels	5	103826404	0.0283851	2.63087e-06	5189	TRUE	reported	textfile	2	1	TRUE
[truncated: 32,864 more rows]
