# Supplementary material for: Genetically predicted blood metabolites mediate the association between immune cell characteristics and urolithiasis: A Mendelian randomization study and mediation analysis
Source: Genes Dis. 2025 Jan 28;12(5):101547. doi: 10.1016/j.gendis.2025.101547 (PMC12226092; doi:10.1016/j.gendis.2025.101547)
Supplement: Multimedia component 8 [file mmc8.csv]

id.exposure	id.outcome	outcome	exposure	egger_intercept	se	pval
GCST90199621	ebi-a-GCST90018935	Urolithiasis	Carnitine levels	-0.00383108745694814	0.00766383777707928	0.62170398046824
GCST90199622	ebi-a-GCST90018935	Urolithiasis	Benzoate levels	0.0145519696063834	0.0111381255322401	0.209851653614997
GCST90199623	ebi-a-GCST90018935	Urolithiasis	Maltotriose levels	-0.0186931435196807	0.00993443800754651	0.0731814585735977
GCST90199624	ebi-a-GCST90018935	Urolithiasis	Hippurate levels	-0.000697509582993338	0.00841728544975912	0.934925743792679
GCST90199625	ebi-a-GCST90018935	Urolithiasis	Methionine sulfoxide levels	-0.00052583292107455	0.0104404333243281	0.960248319160079
GCST90199626	ebi-a-GCST90018935	Urolithiasis	Xanthurenate levels	-0.0161561441441504	0.00985524010707037	0.114749335252715
GCST90199627	ebi-a-GCST90018935	Urolithiasis	N-alpha-acetylornithine levels	-0.0109542613812881	0.0127317581798722	0.399771686604659
GCST90199628	ebi-a-GCST90018935	Urolithiasis	3-methylhistidine levels	-0.00578114022466865	0.00956875516011536	0.550967615948901
GCST90199629	ebi-a-GCST90018935	Urolithiasis	Glycerophosphorylcholine (GPC) levels	0.0125648671274055	0.00992457779886182	0.214932199366262
GCST90199630	ebi-a-GCST90018935	Urolithiasis	Phenylacetate levels	-0.00776097908145903	0.0104345957889501	0.46423331575462
GCST90199631	ebi-a-GCST90018935	Urolithiasis	3-methyl-2-oxovalerate levels	0.00889132128655987	0.0173761039929848	0.616837803671788
GCST90199632	ebi-a-GCST90018935	Urolithiasis	Tartarate levels	-0.000788935541931963	0.0113312823779484	0.945183939165825
GCST90199633	ebi-a-GCST90018935	Urolithiasis	Suberate (C8-DC) levels	0.00433706057328044	0.00782895393923472	0.584516216625178
GCST90199634	ebi-a-GCST90018935	Urolithiasis	5-hydroxylysine levels	-0.00186129315575222	0.00585613780236533	0.753054307484721
GCST90199635	ebi-a-GCST90018935	Urolithiasis	3-phenylpropionate hydrocinnamate levels	-0.00630974919595397	0.0102330593370068	0.543070487591037
GCST90199636	ebi-a-GCST90018935	Urolithiasis	Kynurenine levels	0.0135134934785097	0.0221239804584332	0.5475863380639
GCST90199637	ebi-a-GCST90018935	Urolithiasis	N-acetylglutamate levels	-0.0104033157031326	0.0164313209739099	0.534604832993617
GCST90199638	ebi-a-GCST90018935	Urolithiasis	Glycerol 3-phosphate levels	-0.00462167830491369	0.00816971509659234	0.575943279844669
GCST90199639	ebi-a-GCST90018935	Urolithiasis	Imidazole lactate levels	-0.00734700941680968	0.00791325951163653	0.36171772133207
GCST90199640	ebi-a-GCST90018935	Urolithiasis	4-guanidinobutanoate levels	-0.00403772346540606	0.00660033413854324	0.547957253044928
GCST90199641	ebi-a-GCST90018935	Urolithiasis	Glucuronate levels	0.0019475541922022	0.0120231101223955	0.873632865495364
GCST90199642	ebi-a-GCST90018935	Urolithiasis	Ribitol levels	-0.00111265593004551	0.00826140230617408	0.893682013500552
GCST90199643	ebi-a-GCST90018935	Urolithiasis	Glycodeoxycholate levels	-0.00115356847970348	0.00820860505077412	0.889800661028266
GCST90199644	ebi-a-GCST90018935	Urolithiasis	Theobromine levels	-0.000540299680606019	0.0108383156993921	0.960653777314701
GCST90199645	ebi-a-GCST90018935	Urolithiasis	Quinate levels	0.00173131063669848	0.00731559366698017	0.815592635455577
GCST90199646	ebi-a-GCST90018935	Urolithiasis	Gentisate levels	0.00350782793561306	0.0102127436469441	0.734002742858165
GCST90199647	ebi-a-GCST90018935	Urolithiasis	Theophylline levels	-0.0124758653887557	0.00872353334764233	0.166122362636108
GCST90199648	ebi-a-GCST90018935	Urolithiasis	1,5-anhydroglucitol (1,5-ag) levels	0.00745288957613019	0.00734305120434145	0.318519358175425
GCST90199649	ebi-a-GCST90018935	Urolithiasis	1-stearoyl-2-arachidonoyl-GPI (18:0/20:4) levels	0.0316741843363983	0.00964625440986616	0.00339162273472921
GCST90199650	ebi-a-GCST90018935	Urolithiasis	Indolelactate levels	0.00110884417362991	0.00902146013973552	0.90315970391198
GCST90199651	ebi-a-GCST90018935	Urolithiasis	Docosahexaenoate DHA; 22:6n3 levels	-0.0122966999991157	0.00993171168970956	0.229333278800732
GCST90199652	ebi-a-GCST90018935	Urolithiasis	1-stearoyl-2-oleoyl-GPS (18:0/18:1) levels	0.00879687323107765	0.0143331673742717	0.54666409138534
GCST90199653	ebi-a-GCST90018935	Urolithiasis	1-myristoyl-2-palmitoyl-gpc (14:0/16:0) levels	-0.00635293258155838	0.0148795048322439	0.675474458305641
GCST90199654	ebi-a-GCST90018935	Urolithiasis	Paraxanthine levels in elite athletes	-0.0025981660190358	0.00727169476806254	0.723289344015927
GCST90199655	ebi-a-GCST90018935	Urolithiasis	4-methyl-2-oxopentanoate levels	-0.00165105791281399	0.0187720566614645	0.93165045886163
GCST90199656	ebi-a-GCST90018935	Urolithiasis	3-indoxyl sulfate levels	-0.00879105615975979	0.0109122243647214	0.429492958398001
GCST90199657	ebi-a-GCST90018935	Urolithiasis	Sphingosine 1-phosphate levels	0.00660565046710015	0.00669163640731368	0.339225708970833
GCST90199658	ebi-a-GCST90018935	Urolithiasis	Alpha-hydroxyisocaproate levels	-0.00199772971967076	0.00903818773877977	0.827308362639612
GCST90199659	ebi-a-GCST90018935	Urolithiasis	1-stearoyl-GPI (18:0) levels	-0.000418294139527751	0.0128659700828014	0.97446613443804
GCST90199660	ebi-a-GCST90018935	Urolithiasis	1,2-dipalmitoyl-gpc (16:0/16:0) levels	0.0087506881360984	0.0103260704759705	0.404792155921184
GCST90199661	ebi-a-GCST90018935	Urolithiasis	Maleate levels	-0.00978601109463483	0.00991815689732729	0.334529324100437
GCST90199662	ebi-a-GCST90018935	Urolithiasis	Isovalerate (i5:0) levels	0.0111696462244043	0.0123404541645966	0.379708163571554
GCST90199663	ebi-a-GCST90018935	Urolithiasis	4-acetylphenol sulfate levels	0.00246336436677652	0.00605089826758664	0.688729638010589
GCST90199664	ebi-a-GCST90018935	Urolithiasis	Phenyllactate (PLA) levels in elite athletes	-0.00483019664002669	0.00834379390492309	0.568285315308009
GCST90199665	ebi-a-GCST90018935	Urolithiasis	N-acetylaspartate (naa) levels	-0.0114285484778597	0.00726791573344899	0.132347055587497
GCST90199666	ebi-a-GCST90018935	Urolithiasis	Palmitoylcarnitine levels (Metabolon platform)	-0.0185052197616491	0.00794383561013886	0.0272694757739212
GCST90199667	ebi-a-GCST90018935	Urolithiasis	Erythritol levels in elite athletes	-0.0155354333300131	0.0104438879897156	0.151072631976614
GCST90199668	ebi-a-GCST90018935	Urolithiasis	Hexanoylcarnitine levels (Biocrates platform)	-0.00314703597262889	0.00992307861086521	0.754266512885778
GCST90199669	ebi-a-GCST90018935	Urolithiasis	Acetylcarnitine levels (Biocrates platform)	-0.00209174200667204	0.0134397646447012	0.877878292365944
GCST90199670	ebi-a-GCST90018935	Urolithiasis	Iminodiacetate (IDA) levels	0.000757096146799829	0.0130739444907456	0.954585689935497
GCST90199671	ebi-a-GCST90018935	Urolithiasis	Cysteine s-sulfate levels	0.00717836218960966	0.00950719761496079	0.461192564596608
GCST90199672	ebi-a-GCST90018935	Urolithiasis	Oxalate (ethanedioate) levels	0.00288976877434497	0.00589763454761023	0.628591876934922
GCST90199673	ebi-a-GCST90018935	Urolithiasis	DHEAS levels	-0.00143227578429718	0.00662301679731711	0.829809850885779
GCST90199674	ebi-a-GCST90018935	Urolithiasis	3-hydroxymyristate levels	-0.0102811000258832	0.00922868251212604	0.279918177535172
GCST90199675	ebi-a-GCST90018935	Urolithiasis	Homoarginine levels	0.00975901270775567	0.00685164910083205	0.165806922838444
GCST90199676	ebi-a-GCST90018935	Urolithiasis	1-oleoylglycerol (18:1) levels	0.0259363337096288	0.0104988133337772	0.019618615439957
GCST90199677	ebi-a-GCST90018935	Urolithiasis	3-methyl-2-oxobutyrate levels	-0.00128164855374423	0.0166961929971521	0.939574881206395
GCST90199678	ebi-a-GCST90018935	Urolithiasis	Tartronate (hydroxymalonate) levels	-0.00114065596711895	0.00995931784564518	0.910084349761553
GCST90199679	ebi-a-GCST90018935	Urolithiasis	2,3-dihydroxypyridine levels	0.0106515835663301	0.0166317010781829	0.528814433141831
GCST90199680	ebi-a-GCST90018935	Urolithiasis	3-hydroxyoctanoate levels	0.0176902119710902	0.0123054139822772	0.166815105975962
GCST90199681	ebi-a-GCST90018935	Urolithiasis	2-hydroxyoctanoate levels	-0.00323282317902549	0.00652934204780743	0.625909565044989
GCST90199682	ebi-a-GCST90018935	Urolithiasis	Homocitrulline levels	0.0114454746320271	0.00896802378446306	0.212735234560326
GCST90199683	ebi-a-GCST90018935	Urolithiasis	Indoleacetate levels	0.0176063235771809	0.0108659849755829	0.115989328818733
GCST90199684	ebi-a-GCST90018935	Urolithiasis	1-linoleoylglycerol (18:2) levels	-0.00414611086129899	0.0169405042172289	0.809764711531615
GCST90199685	ebi-a-GCST90018935	Urolithiasis	2-linoleoylglycerol (18:2) levels	0.0117450488249201	0.0139473234362613	0.409219903566952
GCST90199686	ebi-a-GCST90018935	Urolithiasis	Indolepropionate levels	-0.0215728926483207	0.013107547352079	0.120583677451143
GCST90199687	ebi-a-GCST90018935	Urolithiasis	Threonate levels	0.00701536841924219	0.00990803546496502	0.485735471171044
GCST90199688	ebi-a-GCST90018935	Urolithiasis	N-acetylglycine levels	0.00962438586515277	0.00805063706915094	0.244079985695918
GCST90199689	ebi-a-GCST90018935	Urolithiasis	Glycolithocholate levels	0.000995993375986161	0.0065978509990257	0.881385064638077
GCST90199690	ebi-a-GCST90018935	Urolithiasis	EDTA levels	0.0122048781755283	0.0134981776751143	0.380189019862943
GCST90199691	ebi-a-GCST90018935	Urolithiasis	1-methylhistidine levels	-0.00733197047033827	0.0120126705491343	0.546224273870245
GCST90199692	ebi-a-GCST90018935	Urolithiasis	Citramalate levels	0.0171727373611134	0.00938644922827196	0.0803151554300737
GCST90199693	ebi-a-GCST90018935	Urolithiasis	3-hydroxydecanoate levels	0.0185868556360875	0.00938044679455986	0.0690952169267172
GCST90199694	ebi-a-GCST90018935	Urolithiasis	1,3-dimethylurate levels	0.00757639461550264	0.0103384750025887	0.470756734202524
GCST90199695	ebi-a-GCST90018935	Urolithiasis	Galactonate levels	0.0164611491528471	0.0178664208076018	0.372474838099498
GCST90199696	ebi-a-GCST90018935	Urolithiasis	Trigonelline levels	-0.00535001374422552	0.00808577796847248	0.514765685933713
GCST90199697	ebi-a-GCST90018935	Urolithiasis	Dodecanedioate levels	-0.00334961868927911	0.00993724029813912	0.739115206499679
GCST90199698	ebi-a-GCST90018935	Urolithiasis	Isobutyrylcarnitine (c4) levels	0.00350554355111133	0.0059403362342154	0.559251099616696
GCST90199699	ebi-a-GCST90018935	Urolithiasis	3-methylxanthine levels	-0.0247123990463481	0.00874740618080471	0.0093657785379878
GCST90199700	ebi-a-GCST90018935	Urolithiasis	3-hydroxylaurate levels	-0.00809620561417571	0.0179194628376851	0.662096840014087
GCST90199701	ebi-a-GCST90018935	Urolithiasis	Pyridoxate levels	-0.0153658908454766	0.0101193108621395	0.142522658560466
GCST90199702	ebi-a-GCST90018935	Urolithiasis	5-hydroxyhexanoate levels	0.00660768507528887	0.0124596227013706	0.601723842922364
GCST90199703	ebi-a-GCST90018935	Urolithiasis	Gamma-glutamylvaline levels	-0.0101742052454851	0.0113405169283915	0.377868603866949
GCST90199704	ebi-a-GCST90018935	Urolithiasis	3-hydroxysebacate levels	0.00774623185615018	0.00918901232330041	0.409722120185675
GCST90199705	ebi-a-GCST90018935	Urolithiasis	Propionylglycine levels	-0.00444191961875041	0.00888001207945405	0.622382812048395
GCST90199706	ebi-a-GCST90018935	Urolithiasis	Butyrylglycine levels	-0.00118452654569329	0.00645817020343395	0.85623162210235
GCST90199707	ebi-a-GCST90018935	Urolithiasis	Pro-hydroxy-pro levels	-0.00524622043341805	0.00983557387718627	0.598292595692907
GCST90199708	ebi-a-GCST90018935	Urolithiasis	Propionylcarnitine (c3) levels	0.0122852384714734	0.00814181561140438	0.145551195253485
GCST90199709	ebi-a-GCST90018935	Urolithiasis	Adrenate (22:4n6) levels	0.00242766373452377	0.0062967684720192	0.703714209769409
GCST90199710	ebi-a-GCST90018935	Urolithiasis	Docosatrienoate (22:3n3) levels	0.0100301955743956	0.00511110301172916	0.0630981037212263
GCST90199711	ebi-a-GCST90018935	Urolithiasis	Docosadienoate (22:2n6) levels	-0.00588681015211651	0.0112444275140055	0.60665760521292
GCST90199712	ebi-a-GCST90018935	Urolithiasis	3-carboxy-4-methyl-5-propyl-2-furanpropanoate (cmpf) levels	-0.00208030829303469	0.0163198261575812	0.900260626490507
GCST90199713	ebi-a-GCST90018935	Urolithiasis	Docosapentaenoate n3 DPA; 22:5n3 levels	-0.00213226114566924	0.0138148273275631	0.878683433698217
GCST90199714	ebi-a-GCST90018935	Urolithiasis	3-hydroxy-2-ethylpropionate levels	-0.0168587221519713	0.0161240497154239	0.305033290928772
GCST90199715	ebi-a-GCST90018935	Urolithiasis	Myristoleate (14:1n5) levels	0.0111198546543679	0.0130215512732188	0.403766983621976
GCST90199716	ebi-a-GCST90018935	Urolithiasis	10-undecenoate (11:1n1) levels	0.00352171293440993	0.00781538710402014	0.658315043776194
GCST90199717	ebi-a-GCST90018935	Urolithiasis	1-methyl-4-imidazoleacetate levels	0.0117880417433829	0.0111582919781372	0.300486036148385
GCST90199718	ebi-a-GCST90018935	Urolithiasis	Sebacate (C10-DC) levels	0.0024501146881619	0.00652740335653314	0.712323575823478
GCST90199719	ebi-a-GCST90018935	Urolithiasis	Tauro-beta-muricholate levels	-0.00425567188923626	0.00743053022388364	0.571944494131908
GCST90199720	ebi-a-GCST90018935	Urolithiasis	Octanoylcarnitine (c8) levels	-0.000894557666103383	0.00793775401808329	0.911171178790738
GCST90199721	ebi-a-GCST90018935	Urolithiasis	Stearidonate (18:4n3) levels	-0.00848483879048651	0.00756056726914941	0.272419793974746
GCST90199722	ebi-a-GCST90018935	Urolithiasis	Decanoylcarnitine (C10) levels	-0.00296583023614225	0.00841646802282731	0.727503577100326
GCST90199723	ebi-a-GCST90018935	Urolithiasis	5-dodecenoate (12:1n7) levels	-0.0254114458927891	0.0140462652763204	0.093605300406497
GCST90199724	ebi-a-GCST90018935	Urolithiasis	N-acetylisoleucine levels	-0.00593936201941023	0.0125258384562263	0.641080665493995
GCST90199725	ebi-a-GCST90018935	Urolithiasis	Campesterol levels	-0.00877006131022703	0.00977683340273552	0.380931552262362
GCST90199726	ebi-a-GCST90018935	Urolithiasis	N-acetylthreonine levels	-0.00273636401038098	0.0303158498417296	0.928977004192054
GCST90199727	ebi-a-GCST90018935	Urolithiasis	1-oleoyl-GPC (18:1) levels	0.0254921747520129	0.0153167395019242	0.116790087088037
GCST90199728	ebi-a-GCST90018935	Urolithiasis	10-nonadecenoate (19:1n9) levels	0.00234779225455752	0.0151882407503954	0.879952509190576
GCST90199729	ebi-a-GCST90018935	Urolithiasis	Piperine levels	-0.00216892189295661	0.00817127301765846	0.792942938549467
GCST90199730	ebi-a-GCST90018935	Urolithiasis	Carnitine C14 levels	-0.0152344808846509	0.014666920414778	0.311341173483552
GCST90199731	ebi-a-GCST90018935	Urolithiasis	10-heptadecenoate (17:1n7) levels	-0.0151660187195628	0.0133627676390926	0.269186722726001
GCST90199732	ebi-a-GCST90018935	Urolithiasis	1-stearoyl-gpc (18:0) levels	-0.00140364689018597	0.00882876424439486	0.874649205128573
GCST90199733	ebi-a-GCST90018935	Urolithiasis	1-palmitoyl-GPC (16:0) levels	0.0261676299224076	0.0205075608837047	0.21368394255562
GCST90199734	ebi-a-GCST90018935	Urolithiasis	Hyocholate levels	-5.36560253548357e-05	0.00797264977807222	0.994700429783762
GCST90199735	ebi-a-GCST90018935	Urolithiasis	N-acetylhistidine levels	-0.0134127501893404	0.0133687241050737	0.326627648124578
GCST90199736	ebi-a-GCST90018935	Urolithiasis	Alpha-hydroxyisovalerate levels	-0.000603404379961177	0.00771279390644942	0.93841918466266
GCST90199737	ebi-a-GCST90018935	Urolithiasis	N-acetylproline levels	0.0115190483931055	0.0177797406342859	0.525244336453224
GCST90199738	ebi-a-GCST90018935	Urolithiasis	Stachydrine levels	0.00979303540190475	0.00785635910749675	0.225686604891204
GCST90199739	ebi-a-GCST90018935	Urolithiasis	Salicyluric glucuronide levels	-0.00354012140925065	0.0112076383722607	0.756455959961444
GCST90199740	ebi-a-GCST90018935	Urolithiasis	P-cresol sulfate levels	-0.0204579565095938	0.0143833299959489	0.169612640708791
GCST90199741	ebi-a-GCST90018935	Urolithiasis	Gamma-glutamylglycine levels	-0.00824629196653069	0.0054710479362537	0.145357380555818
GCST90199742	ebi-a-GCST90018935	Urolithiasis	1-linoleoyl-gpc (18:2) levels	-0.00206604849195617	0.0104450631433491	0.844629452890962
GCST90199743	ebi-a-GCST90018935	Urolithiasis	Stearoylcarnitine levels	-0.0291759595178038	0.0170628958869263	0.1020194531486
GCST90199744	ebi-a-GCST90018935	Urolithiasis	Eicosenoate (20:1) levels	0.010453285296602	0.0168822243439158	0.542451664261217
GCST90199745	ebi-a-GCST90018935	Urolithiasis	Aconitate [cis or trans] levels	0.013350888060534	0.00864492624244292	0.13676479926811
GCST90199746	ebi-a-GCST90018935	Urolithiasis	Erythronate levels	-0.015283989854333	0.0201606539874658	0.458196829529599
GCST90199747	ebi-a-GCST90018935	Urolithiasis	Isovalerylcarnitine (C5) levels	-0.00887235974399497	0.0116890637035752	0.455224791155925
GCST90199748	ebi-a-GCST90018935	Urolithiasis	Linolenate [alpha or gamma; (18:3n3 or 6)] levels	-0.00266876019499665	0.0129541365776472	0.838672924588777
GCST90199749	ebi-a-GCST90018935	Urolithiasis	Gamma-glutamylthreonine levels	-0.0255632389372337	0.010145310092719	0.0161921839446144
GCST90199750	ebi-a-GCST90018935	Urolithiasis	Laurylcarnitine levels	-0.0082146226744423	0.00884142895678287	0.362085513888239
GCST90199751	ebi-a-GCST90018935	Urolithiasis	Gamma-glutamylmethionine levels	-0.043181492679257	0.0188591777622681	0.0307527310482284
GCST90199752	ebi-a-GCST90018935	Urolithiasis	Epiandrosterone sulfate levels	-0.00619620456230169	0.00674179837199688	0.368494204575418
GCST90199753	ebi-a-GCST90018935	Urolithiasis	Gamma-glutamyltryptophan levels	0.00629433338981454	0.0133838583234506	0.642774659793462
GCST90199754	ebi-a-GCST90018935	Urolithiasis	7-methylxanthine levels	-0.00659014977206784	0.0131690184773593	0.621742874259545
GCST90199755	ebi-a-GCST90018935	Urolithiasis	3,7-dimethylurate levels	-0.00298853062644018	0.00722519164814166	0.681906735394625
GCST90199756	ebi-a-GCST90018935	Urolithiasis	1,7-dimethyluric acid levels	0.00411502666807983	0.0106043784907917	0.700398266232604
GCST90199757	ebi-a-GCST90018935	Urolithiasis	1,3,7-trimethylurate levels	-0.00430258250855564	0.00996525498123325	0.669617880341067
GCST90199758	ebi-a-GCST90018935	Urolithiasis	N4-acetylcytidine levels	-0.00553533554939253	0.00924970121230967	0.553636073075595
GCST90199759	ebi-a-GCST90018935	Urolithiasis	Indolebutyrate levels	0.000945833257154789	0.0108892279837993	0.931534945205429
GCST90199760	ebi-a-GCST90018935	Urolithiasis	5-acetylamino-6-amino-3-methyluracil levels	0.0115832063568971	0.00661423709812306	0.0894836748169398
GCST90199761	ebi-a-GCST90018935	Urolithiasis	N1-methylinosine levels	-0.0109229035336518	0.00995649103047205	0.282301952243625
GCST90199762	ebi-a-GCST90018935	Urolithiasis	N6-carbamoylthreonyladenosine levels	0.00569393659660783	0.0104659889864111	0.59043350308871
GCST90199763	ebi-a-GCST90018935	Urolithiasis	1-methylxanthine levels	-0.00568721651271224	0.00624433697882409	0.370185927894566
GCST90199764	ebi-a-GCST90018935	Urolithiasis	N2,n2-dimethylguanosine levels	-0.0278414058852034	0.0229131110455619	0.241960350576471
GCST90199765	ebi-a-GCST90018935	Urolithiasis	4-hydroxyhippurate levels	0.00759154637770691	0.0147018662317156	0.611884291685937
GCST90199766	ebi-a-GCST90018935	Urolithiasis	3-(3-amino-3-carboxypropyl)uridine levels	0.0052511627965453	0.0266580951682545	0.846485900537225
GCST90199767	ebi-a-GCST90018935	Urolithiasis	5,6-dihydrouridine levels	0.0037264609411433	0.00655261493741178	0.573939046941123
GCST90199768	ebi-a-GCST90018935	Urolithiasis	Phenylacetylglutamine levels	-0.000881206600945258	0.0134953523218335	0.94865724627563
GCST90199769	ebi-a-GCST90018935	Urolithiasis	3-hydroxydodecanedioate levels	-0.0101554808082351	0.0106355548431316	0.351047583140191
GCST90199770	ebi-a-GCST90018935	Urolithiasis	1-arachidonylglycerol (20:4) levels	0.00928114375290643	0.0104474104103207	0.38395321932493
GCST90199771	ebi-a-GCST90018935	Urolithiasis	7-methylguanine levels	-0.00156202075740603	0.00845150509066996	0.855230271008938
GCST90199772	ebi-a-GCST90018935	Urolithiasis	1-stearoyl-GPE (18:0) levels	0.0178073955338382	0.00942221754455034	0.0666201036628934
GCST90199773	ebi-a-GCST90018935	Urolithiasis	Phenol sulfate levels	0.00212022430302611	0.0129224889807588	0.871502415406372
GCST90199774	ebi-a-GCST90018935	Urolithiasis	Oleoylcarnitine levels	0.00555085143560287	0.00838954822489252	0.514505500583008
GCST90199775	ebi-a-GCST90018935	Urolithiasis	Gamma-glutamylisoleucine levels	0.00164185739589893	0.00703855430015311	0.818930762568656
GCST90199776	ebi-a-GCST90018935	Urolithiasis	Malonylcarnitine levels	0.00959037313501322	0.0135385107472857	0.487311653313158
GCST90199777	ebi-a-GCST90018935	Urolithiasis	1-palmitoleoyl-GPC (16:1) levels	0.018268327015071	0.0153546712941672	0.242631658663414
GCST90199778	ebi-a-GCST90018935	Urolithiasis	N-methyl-2-pyridone-5-carboxamide levels	0.00238052781200103	0.00813043927649957	0.773444190648676
GCST90199779	ebi-a-GCST90018935	Urolithiasis	Gamma-glutamyl-2-aminobutyrate levels	-0.00404239544113242	0.00794291556472846	0.615648383045267
GCST90199780	ebi-a-GCST90018935	Urolithiasis	1-stearoyl-GPG (18:0) levels	0.00205295213908177	0.00925169393564733	0.82612535394966
GCST90199781	ebi-a-GCST90018935	Urolithiasis	Hexanoylglycine levels	0.00372201090600602	0.00825289917227185	0.655881197062833
GCST90199782	ebi-a-GCST90018935	Urolithiasis	Glutamine degradant levels	0.00756049733354773	0.00729852126057206	0.31016809473371
GCST90199783	ebi-a-GCST90018935	Urolithiasis	5-methyluridine (ribothymidine) levels	-0.000165005187757749	0.00544610446242199	0.976070104219723
GCST90199784	ebi-a-GCST90018935	Urolithiasis	Cysteine-glutathione disulfide levels	0.00787389585921456	0.00814726800433769	0.343077841138606
GCST90199785	ebi-a-GCST90018935	Urolithiasis	Isovalerylglycine levels	-0.00517728687539394	0.00621349945430547	0.413668935197931
GCST90199786	ebi-a-GCST90018935	Urolithiasis	2-hydroxy-3-methylvalerate levels	-0.00175470987155186	0.00969113489699647	0.857670145210886
GCST90199787	ebi-a-GCST90018935	Urolithiasis	Homostachydrine levels	0.0157027730738377	0.0134224154926397	0.253531668249011
GCST90199788	ebi-a-GCST90018935	Urolithiasis	1-arachidonoyl-gpc (20:4n6) levels	0.0102757722467327	0.00646087429762257	0.123818025057252
GCST90199789	ebi-a-GCST90018935	Urolithiasis	2-palmitoyl-GPC (16:0) levels	0.00784065941176946	0.0157996252320286	0.626906645233213
GCST90199790	ebi-a-GCST90018935	Urolithiasis	2-palmitoleoyl-GPC (16:1) levels	-0.0159943517009511	0.0115446619407206	0.178662195788578
GCST90199791	ebi-a-GCST90018935	Urolithiasis	1-arachidonoyl-GPE (20:4n6) levels	0.0112671427262161	0.0068914300855455	0.111860237117629
GCST90199792	ebi-a-GCST90018935	Urolithiasis	1-palmitoyl-GPE (16:0) levels	0.0611572872927833	0.0244736013950558	0.023726273312127
GCST90199793	ebi-a-GCST90018935	Urolithiasis	1-linoleoyl-GPE (18:2) levels	-0.00986426444750759	0.00820311491954061	0.238273716105972
GCST90199794	ebi-a-GCST90018935	Urolithiasis	1-oleoyl-GPE (18:1) levels	-0.0158667931230513	0.0132734495027014	0.241965703435082
GCST90199795	ebi-a-GCST90018935	Urolithiasis	2-hydroxypalmitate levels	0.0078451050481232	0.0106577968478431	0.470221558131266
GCST90199796	ebi-a-GCST90018935	Urolithiasis	Docosapentaenoate (n6 DPA; 22:5n6) levels	0.0304427863925548	0.0195377394492537	0.140042057786439
GCST90199797	ebi-a-GCST90018935	Urolithiasis	Gulonate levels	0.00440827806593553	0.0119556662174607	0.716028562052813
GCST90199798	ebi-a-GCST90018935	Urolithiasis	Isobutyrylglycine levels	-0.0109551670227693	0.00676213927065768	0.116426038549506
GCST90199799	ebi-a-GCST90018935	Urolithiasis	Glutarylcarnitine (c5-dc) levels	-0.000264605966966713	0.0115455809464424	0.981867145846748
GCST90199800	ebi-a-GCST90018935	Urolithiasis	Carnitine C5:1 levels	0.00830050537959024	0.00974384263030631	0.402705907294299
GCST90199801	ebi-a-GCST90018935	Urolithiasis	Hydroquinone sulfate levels	-0.00901854022739553	0.0111782734258397	0.430929637347419
GCST90199802	ebi-a-GCST90018935	Urolithiasis	Beta-hydroxyisovaleroylcarnitine levels	-0.00662210430381519	0.0094448634119255	0.487991385488699
GCST90199803	ebi-a-GCST90018935	Urolithiasis	Catechol sulfate levels	-0.0168614620751827	0.00594074040352928	0.00868293483285767
GCST90199804	ebi-a-GCST90018935	Urolithiasis	7-alpha-hydroxy-3-oxo-4-cholestenoate (7-hoca) levels	0.00575890401961382	0.0115221498466332	0.621578567353126
GCST90199805	ebi-a-GCST90018935	Urolithiasis	Octadecanedioate levels	-0.000256634474791756	0.0103926904546876	0.980503417256143
GCST90199806	ebi-a-GCST90018935	Urolithiasis	Tetradecanedioate (C14-DC) levels	-0.00470115143049874	0.00489990910933382	0.350786874200955
GCST90199807	ebi-a-GCST90018935	Urolithiasis	Hexadecanedioate (C16-DC) levels	-0.00585777221774976	0.0047482765152196	0.230958441168363
GCST90199808	ebi-a-GCST90018935	Urolithiasis	Glycerophosphoethanolamine levels	-0.000487733443334055	0.00930210554180061	0.958657201026445
GCST90199809	ebi-a-GCST90018935	Urolithiasis	Taurolithocholate 3-sulfate levels	-0.00751380255601651	0.0085573097916785	0.389848762822018
GCST90199810	ebi-a-GCST90018935	Urolithiasis	1-palmitoyl-GPI (16:0) levels	0.0183066179667266	0.00919238118444467	0.0595921307615441
GCST90199811	ebi-a-GCST90018935	Urolithiasis	Glycolithocholate sulfate levels	-0.0101645186886864	0.00593761948258577	0.101648288391828
GCST90199812	ebi-a-GCST90018935	Urolithiasis	3-(3-hydroxyphenyl)propionate levels	-0.0109276360289422	0.00965870277970706	0.271974860319441
GCST90199813	ebi-a-GCST90018935	Urolithiasis	Deoxycarnitine levels	-0.000760954435619619	0.0068073485703958	0.911651806995359
GCST90199814	ebi-a-GCST90018935	Urolithiasis	Alpha-hydroxycaproate levels	-0.028734182004013	0.0167479062157596	0.103380998233495
GCST90199815	ebi-a-GCST90018935	Urolithiasis	1-ribosyl-imidazoleacetate levels	-0.0108840767663051	0.0113213158394213	0.342956717893654
GCST90199816	ebi-a-GCST90018935	Urolithiasis	3,4-dihydroxybutyrate levels	0.000111286917220716	0.0136791515116105	0.993585663033117
GCST90199817	ebi-a-GCST90018935	Urolithiasis	Indoleacetylglutamine levels	-0.00796795776309432	0.00936090868982369	0.403831243368577
GCST90199818	ebi-a-GCST90018935	Urolithiasis	Mannitol/sorbitol levels	0.0198375422142728	0.0105478669648108	0.0717089770364179
GCST90199819	ebi-a-GCST90018935	Urolithiasis	Tryptophan betaine levels	0.00237010823884484	0.00732223273544699	0.748158058650662
GCST90199820	ebi-a-GCST90018935	Urolithiasis	Dihomo-linolenate (20:3n3 or n6) levels	-0.00188227663833271	0.0116483730714076	0.873038755056995
GCST90199821	ebi-a-GCST90018935	Urolithiasis	1-linoleoyl-GPI (18:2) levels	-0.0145587574422905	0.0101340579131053	0.166286524698022
GCST90199822	ebi-a-GCST90018935	Urolithiasis	1-oleoyl-GPI (18:1) levels	0.00467473139171381	0.00878957376348175	0.598621311211553
GCST90199823	ebi-a-GCST90018935	Urolithiasis	O-cresol sulfate levels	0.00074361095340809	0.00621247601656343	0.905980255624444
GCST90199824	ebi-a-GCST90018935	Urolithiasis	4-vinylphenol sulfate levels	-0.000594994705260362	0.00675999865833786	0.930625048468461
GCST90199825	ebi-a-GCST90018935	Urolithiasis	Pyrraline levels	-0.00616814305238051	0.00883063360106177	0.492531858317955
GCST90199826	ebi-a-GCST90018935	Urolithiasis	N6-acetyllysine levels	-0.000568360894648011	0.0096469087626861	0.95370574316646
GCST90199827	ebi-a-GCST90018935	Urolithiasis	Thymol sulfate levels	0.00832714520472035	0.0110651681279403	0.462646600421274
GCST90199828	ebi-a-GCST90018935	Urolithiasis	N-acetylserine levels	-0.0103188912049561	0.0210908290654964	0.629291389390418
GCST90199829	ebi-a-GCST90018935	Urolithiasis	3-methyladipate levels	0.0112245337784515	0.0104571697650066	0.299022538275097
GCST90199830	ebi-a-GCST90018935	Urolithiasis	4-ethylphenylsulfate levels	-0.0052493563610497	0.00911832381787072	0.57094093173682
GCST90199831	ebi-a-GCST90018935	Urolithiasis	1-stearoyl-2-oleoyl-GPE (18:0/18:1) levels	0.022311948048296	0.0127768663323647	0.0930412874261721
GCST90199832	ebi-a-GCST90018935	Urolithiasis	Dimethylarginine (sdma + adma) levels	-0.00325900737586136	0.00810069230444338	0.69194439058503
GCST90199833	ebi-a-GCST90018935	Urolithiasis	Hexanoylglutamine levels	-0.00272360040821753	0.0112240992393013	0.810333300983985
GCST90199834	ebi-a-GCST90018935	Urolithiasis	Gamma-glutamylalanine levels	0.036591459704243	0.0147863092843926	0.0257598545358398
GCST90199835	ebi-a-GCST90018935	Urolithiasis	5alpha-androstan-3beta,17beta-diol disulfate levels	-0.00752480441743393	0.00721376498474933	0.306876406801796
GCST90199836	ebi-a-GCST90018935	Urolithiasis	N-methylproline levels	-0.00129587191267394	0.00975189003895821	0.895612889016295
GCST90199837	ebi-a-GCST90018935	Urolithiasis	Carotenoid levels (cryptoxanthin)	-0.00808529623671093	0.00864506356778668	0.357949463243262
GCST90199838	ebi-a-GCST90018935	Urolithiasis	5alpha-pregnan-3beta,20alpha-diol disulfate levels	0.000889372739024328	0.00817540370931494	0.914096298071733
GCST90199839	ebi-a-GCST90018935	Urolithiasis	Taurocholenate sulfate levels	8.85772585414438e-05	0.00509952783888038	0.986225936392416
GCST90199840	ebi-a-GCST90018935	Urolithiasis	Pregnenediol disulfate (C21H34O8S2) levels	0.00424776194238403	0.0082366032300764	0.609710397244629
GCST90199841	ebi-a-GCST90018935	Urolithiasis	Glycocholenate sulfate levels	0.0093510362640457	0.0056957744173284	0.109861067466776
GCST90199842	ebi-a-GCST90018935	Urolithiasis	Androstenediol (3beta,17beta) disulfate (1) levels	-0.00031990984521337	0.00769084868551639	0.967115828832814
GCST90199843	ebi-a-GCST90018935	Urolithiasis	Chiro-inositol levels	-0.00933743493802047	0.0168845865157766	0.590406768238009
GCST90199844	ebi-a-GCST90018935	Urolithiasis	1-palmitoyl-2-linoleoyl-GPE (16:0/18:2) levels	-0.0112286420553839	0.00657554468717281	0.101168991178823
GCST90199845	ebi-a-GCST90018935	Urolithiasis	Sphinganine-1-phosphate levels	0.00173609537911984	0.0140875905271854	0.903365650861204
GCST90199846	ebi-a-GCST90018935	Urolithiasis	Glycosyl-N-stearoyl-sphingosine (d18:1/18:0) levels	-0.00823848104020212	0.00881077388687253	0.356767441092326
GCST90199847	ebi-a-GCST90018935	Urolithiasis	4-allylphenol sulfate levels	-0.00768343814010461	0.00721308271537997	0.296961766056539
GCST90199848	ebi-a-GCST90018935	Urolithiasis	Succinylcarnitine levels	-0.00159184692782296	0.00796084411604346	0.843010643396933
GCST90199849	ebi-a-GCST90018935	Urolithiasis	21-hydroxypregnenolone disulfate levels	-0.00286666908392344	0.00931915985070525	0.760151567155165
GCST90199850	ebi-a-GCST90018935	Urolithiasis	5alpha-androstan-3alpha,17alpha-diol monosulfate levels	-0.00692699348478048	0.00649169389223193	0.295395699821604
GCST90199851	ebi-a-GCST90018935	Urolithiasis	Androstenediol (3beta,17beta) disulfate (2) levels	-0.00169043497105839	0.00415190526204202	0.686246112483783
GCST90199852	ebi-a-GCST90018935	Urolithiasis	5alpha-androstan-3beta,17alpha-diol disulfate levels	-0.00918253026248671	0.0101862949267227	0.377107602611361
GCST90199853	ebi-a-GCST90018935	Urolithiasis	5alpha-pregnan-3beta,20beta-diol monosulfate (1) levels	-0.00681531882133024	0.00600665885499168	0.266884234319354
GCST90199854	ebi-a-GCST90018935	Urolithiasis	5alpha-pregnan-3beta,20alpha-diol monosulfate (2) levels	-0.0190940667683198	0.00933548309037334	0.0503230551314204
GCST90199855	ebi-a-GCST90018935	Urolithiasis	5alpha-androstan-3beta,17beta-diol monosulfate (2) levels	-0.00105068523678049	0.00541590292101913	0.847528414959666
GCST90199856	ebi-a-GCST90018935	Urolithiasis	Androstenediol (3alpha, 17alpha) monosulfate (3) levels	-0.00856705382649841	0.00368064027602367	0.0268678051002855
GCST90199857	ebi-a-GCST90018935	Urolithiasis	5alpha-pregnan-diol disulfate levels	0.00103221358481092	0.0161493381726002	0.949641011699432
GCST90199858	ebi-a-GCST90018935	Urolithiasis	5alpha-androstan-3alpha,17beta-diol monosulfate (1) levels	-0.00291765467039912	0.00712749683199253	0.686859286385947
GCST90199859	ebi-a-GCST90018935	Urolithiasis	5alpha-androstan-3alpha,17beta-diol disulfate levels	0.00966221311151025	0.00609202062231686	0.124373127898584
GCST90199860	ebi-a-GCST90018935	Urolithiasis	Andro steroid monosulfate C19H28O6S (1) levels	0.0109136915543322	0.00811878986639975	0.18705170984846
GCST90199861	ebi-a-GCST90018935	Urolithiasis	Pregnenediol sulfate (C21H34O5S) levels	-0.00536180949569678	0.00817688237997924	0.516836681850133
GCST90199862	ebi-a-GCST90018935	Urolithiasis	4-hydroxycoumarin levels	0.00426575622659583	0.00845452012053833	0.619386410835295
GCST90199863	ebi-a-GCST90018935	Urolithiasis	16a-hydroxy DHEA 3-sulfate levels	-0.0027767817114214	0.00542788971720083	0.614044026548562
GCST90199864	ebi-a-GCST90018935	Urolithiasis	Gamma-CEHC levels	0.00404103655865166	0.00700201721092447	0.567657352723405
GCST90199865	ebi-a-GCST90018935	Urolithiasis	2-hydroxyglutarate levels	0.013329348491117	0.00934024017594537	0.165454537105402
GCST90199866	ebi-a-GCST90018935	Urolithiasis	N-acetyl-beta-alanine levels	0.00424823427213454	0.00615791137694242	0.496885514073292
GCST90199867	ebi-a-GCST90018935	Urolithiasis	Tridecenedioate (C13:1-DC) levels	0.00254529118060317	0.00932786549480504	0.787498415701538
GCST90199868	ebi-a-GCST90018935	Urolithiasis	N-acetyl-3-methylhistidine levels	0.00696667534363004	0.0100627241568402	0.495976472049993
GCST90199869	ebi-a-GCST90018935	Urolithiasis	2-hydroxyhippurate levels	-0.00651303216358663	0.009087224822851	0.482741380626154
GCST90199870	ebi-a-GCST90018935	Urolithiasis	4-cholesten-3-one levels	0.00927057083079997	0.00822811923522841	0.271490386877794
GCST90199871	ebi-a-GCST90018935	Urolithiasis	Androstenediol (3beta,17beta) monosulfate (2) levels	0.00778544011855318	0.00700136217030905	0.275946344504724
GCST90199872	ebi-a-GCST90018935	Urolithiasis	Androstenediol (3beta,17beta) monosulfate (1) levels	-0.000512812187457299	0.00727960469989339	0.944291919590825
GCST90199873	ebi-a-GCST90018935	Urolithiasis	Pregnenolone sulfate levels	0.00815294664323787	0.00902586947596806	0.372920584731318
GCST90199874	ebi-a-GCST90018935	Urolithiasis	S-methylmethionine levels	-0.0190012561111731	0.0156777880498852	0.241187688869871
GCST90199875	ebi-a-GCST90018935	Urolithiasis	13-HODE + 9-HODE levels	0.0114118476612654	0.0097818609984764	0.259463869248476
GCST90199876	ebi-a-GCST90018935	Urolithiasis	Palmitoyl sphingomyelin (d18:1/16:0) levels	0.00613256032986988	0.00531344339158473	0.257546634033404
GCST90199877	ebi-a-GCST90018935	Urolithiasis	Indole-3-carboxylate levels	-0.00421559497190993	0.00812243177126667	0.612477873040993
GCST90199878	ebi-a-GCST90018935	Urolithiasis	Sphingomyelin (d18:1/18:1, d18:2/18:0) levels	0.00605391115288869	0.011733749048412	0.609443086637122
GCST90199879	ebi-a-GCST90018935	Urolithiasis	Ergothioneine levels	0.00357178892310392	0.00470896668142645	0.455849892623253
GCST90199880	ebi-a-GCST90018935	Urolithiasis	Cis-4-decenoylcarnitine (C10:1) levels	0.0019814095287854	0.0104713302619535	0.851387958784287
GCST90199881	ebi-a-GCST90018935	Urolithiasis	5-(galactosylhydroxy)-L-lysine levels	0.00712779194657297	0.0125509497487762	0.58150357352702
GCST90199882	ebi-a-GCST90018935	Urolithiasis	2s,3R-dihydroxybutyrate levels	0.0210017009576393	0.00908248385969262	0.0296519921208047
GCST90199883	ebi-a-GCST90018935	Urolithiasis	Cysteinylglycine disulfide levels	0.00766969435780694	0.00957298448796325	0.434763947210502
GCST90199884	ebi-a-GCST90018935	Urolithiasis	2,3-dihydroxyisovalerate levels	0.00724955611816169	0.00661397330581691	0.283483286730957
GCST90199885	ebi-a-GCST90018935	Urolithiasis	Alpha-ketoglutaramate levels	-0.00274254318892231	0.0120908197811603	0.82311317231187
GCST90199886	ebi-a-GCST90018935	Urolithiasis	3-methylglutaconate levels	-0.0101803681152214	0.0069126801060569	0.157202426918681
GCST90199887	ebi-a-GCST90018935	Urolithiasis	(16 or 17)-methylstearate (a19:0 or i19:0) levels	-0.00240308015788777	0.00638907371865632	0.711221620778014
GCST90199888	ebi-a-GCST90018935	Urolithiasis	Cinnamoylglycine levels	0.00363241182824804	0.00765059757258575	0.638266007764067
GCST90199889	ebi-a-GCST90018935	Urolithiasis	2R,3R-dihydroxybutyrate levels	-0.0128133913939803	0.00920803966534614	0.174293745109394
GCST90199890	ebi-a-GCST90018935	Urolithiasis	4-hydroxyglutamate levels	-0.00252416104683652	0.00794181327755123	0.753361430127768
GCST90199891	ebi-a-GCST90018935	Urolithiasis	S-methylcysteine levels	0.000357333552809197	0.00805717052154577	0.965065428920461
GCST90199892	ebi-a-GCST90018935	Urolithiasis	Isoursodeoxycholate levels	0.00413272097522964	0.00984708028764027	0.679678608436042
GCST90199893	ebi-a-GCST90018935	Urolithiasis	Cis-4-decenoate (10:1n6) levels	-0.00328282847763521	0.00838212939997693	0.69946138386443
GCST90199894	ebi-a-GCST90018935	Urolithiasis	4-oxo-retinoic acid levels	0.0236681270738403	0.0139454144575359	0.111768260558947
GCST90199895	ebi-a-GCST90018935	Urolithiasis	1-lignoceroyl-GPC (24:0) levels	0.00359912066617237	0.0123043616957742	0.774188751472045
GCST90199896	ebi-a-GCST90018935	Urolithiasis	Sulfate levels	-0.0122634526707041	0.0143537195603816	0.400148596647348
GCST90199897	ebi-a-GCST90018935	Urolithiasis	4-hydroxy-2-oxoglutaric acid levels	-0.00122552663863597	0.00993142657654621	0.902740254709507
GCST90199898	ebi-a-GCST90018935	Urolithiasis	Glycoursodeoxycholate levels	-0.00515993514099276	0.00863671685361528	0.555808029604085
GCST90199899	ebi-a-GCST90018935	Urolithiasis	1-(1-enyl-palmitoyl)-GPC (p-16:0) levels	0.0163401725257206	0.0115015308366496	0.166851680719051
GCST90199900	ebi-a-GCST90018935	Urolithiasis	Argininate levels	-0.0216508357057525	0.011889507506451	0.0805965175253802
GCST90199901	ebi-a-GCST90018935	Urolithiasis	1-methyl-5-imidazoleacetate levels	0.00592663720906047	0.00739022419374311	0.429580407035473
GCST90199902	ebi-a-GCST90018935	Urolithiasis	Hydantoin-5-propionate levels	0.00742240374391786	0.00808514052044669	0.372235176711199
GCST90199903	ebi-a-GCST90018935	Urolithiasis	2-oxoarginine levels	0.00920163512481239	0.0157235786539941	0.564949900296011
GCST90199904	ebi-a-GCST90018935	Urolithiasis	Pantoate levels	-0.0168385748871321	0.0109564296354881	0.136887072384864
GCST90199905	ebi-a-GCST90018935	Urolithiasis	Formiminoglutamate levels	-0.00181763793403491	0.00542390377648142	0.740711821930858
GCST90199906	ebi-a-GCST90018935	Urolithiasis	1-(1-enyl-palmitoyl)-GPE (p-16:0) levels	-0.00760546624554088	0.0106725284019603	0.483923974681702
GCST90199907	ebi-a-GCST90018935	Urolithiasis	S-methylcysteine sulfoxide levels	-0.00789133984747154	0.00996536691518367	0.438208019167813
GCST90199908	ebi-a-GCST90018935	Urolithiasis	2-o-methylascorbic acid levels	0.00687432811960247	0.00712133793357266	0.34295471316849
GCST90199909	ebi-a-GCST90018935	Urolithiasis	Eicosanedioate (C20-DC) levels	-0.00758920692109471	0.0114657534341015	0.51959514046271
GCST90199910	ebi-a-GCST90018935	Urolithiasis	1-(1-enyl-stearoyl)-GPE (p-18:0) levels	0.025044544809694	0.0182798213120406	0.185137570286498
GCST90199911	ebi-a-GCST90018935	Urolithiasis	Beta-citrylglutamate levels	-0.00893556258217234	0.00624619171357641	0.165447746474145
GCST90199912	ebi-a-GCST90018935	Urolithiasis	N-oleoyltaurine levels	0.0237361244972905	0.0129844658649319	0.084167090577118
GCST90199913	ebi-a-GCST90018935	Urolithiasis	Docosadioate (C22-DC) levels	0.00774119146191014	0.00788757347830956	0.336165906551089
GCST90199914	ebi-a-GCST90018935	Urolithiasis	Oleoyl-linoleoyl-glycerol (18:1/18:2) [2] levels	0.0245069383239711	0.014835306438413	0.110132507681912
GCST90199915	ebi-a-GCST90018935	Urolithiasis	Imidazole propionate levels	-0.011751744302012	0.0108792163414772	0.291249917707778
GCST90199916	ebi-a-GCST90018935	Urolithiasis	Carnitine C18:2 levels	0.0116136111351891	0.00646379564544037	0.0831770875212947
GCST90199917	ebi-a-GCST90018935	Urolithiasis	Pregnanediol-3-glucuronide levels	0.00444196417777037	0.00865696788365621	0.611193487216486
GCST90199918	ebi-a-GCST90018935	Urolithiasis	Carboxyethyl-gaba levels	0.0113976468402476	0.00600799382374341	0.0716552064601928
GCST90199919	ebi-a-GCST90018935	Urolithiasis	Alliin levels	-0.00250959133357692	0.00919420311774177	0.787995753073627
GCST90199920	ebi-a-GCST90018935	Urolithiasis	Trimethylamine n-oxide levels	0.00421903825785897	0.0100028096403628	0.680073013335196
GCST90199921	ebi-a-GCST90018935	Urolithiasis	Dihydroferulate levels	0.00512360277369883	0.0151269543335099	0.741835017153199
GCST90199922	ebi-a-GCST90018935	Urolithiasis	Prolylglycine levels	0.00253849743876389	0.00902879561432802	0.780587325657925
GCST90199923	ebi-a-GCST90018935	Urolithiasis	N-palmitoylglycine levels	0.00776585433817474	0.00824112165146946	0.35726823952767
GCST90199924	ebi-a-GCST90018935	Urolithiasis	N-methyltaurine levels	0.0289479521139253	0.00886693381484309	0.00288924536226838
GCST90199925	ebi-a-GCST90018935	Urolithiasis	Succinimide levels	0.00335283606141499	0.00711347256260894	0.642767733293976
GCST90199926	ebi-a-GCST90018935	Urolithiasis	N-acetylcarnosine levels	0.00412245956994887	0.00509596442084018	0.425876172622445
GCST90199927	ebi-a-GCST90018935	Urolithiasis	Histidine betaine (hercynine) levels	0.0276364940740135	0.0153303502703968	0.0929921042664813
GCST90199928	ebi-a-GCST90018935	Urolithiasis	2-stearoyl-GPE (18:0) levels	0.0295200993328328	0.0150351979567738	0.0589280317885627
GCST90199929	ebi-a-GCST90018935	Urolithiasis	Margaroylcarnitine (C17) levels	-0.00711263408985186	0.0086596576029175	0.419529962748445
GCST90199930	ebi-a-GCST90018935	Urolithiasis	(R)-3-hydroxybutyrylcarnitine levels	-0.00331704278734702	0.0119351605440528	0.78366746115835
GCST90199931	ebi-a-GCST90018935	Urolithiasis	Lanthionine levels	-0.0224481777252324	0.0141812432109858	0.125522897576397
GCST90199932	ebi-a-GCST90018935	Urolithiasis	Mannonate levels	-0.0119288656284885	0.0107981983493904	0.281782860437057
GCST90199933	ebi-a-GCST90018935	Urolithiasis	3b-hydroxy-5-cholenoic acid levels	-0.000585561921697575	0.00949436144084616	0.951260030932374
GCST90199934	ebi-a-GCST90018935	Urolithiasis	2-hydroxydecanoate levels	-0.000929924782557432	0.00900814594452687	0.919062045210925
GCST90199935	ebi-a-GCST90018935	Urolithiasis	Glycohyocholate levels	-0.0135461210040432	0.0101278597217871	0.19975943644942
GCST90199936	ebi-a-GCST90018935	Urolithiasis	3-methyl catechol sulfate (2) levels	0.000382096667861978	0.0089451832947909	0.96629710797061
GCST90199937	ebi-a-GCST90018935	Urolithiasis	2-aminooctanoate levels	-0.000215609231214038	0.0108155321791248	0.984241700098368
GCST90199938	ebi-a-GCST90018935	Urolithiasis	3-methyl catechol sulfate (1) levels	-0.0110110860283434	0.0074788472750944	0.153419117758222
GCST90199939	ebi-a-GCST90018935	Urolithiasis	4-methylcatechol sulfate levels	-0.0153836850387051	0.0220693778995592	0.494206563617647
GCST90199940	ebi-a-GCST90018935	Urolithiasis	Guaiacol sulfate levels	-0.0134782049605955	0.0116497309399413	0.259699397727497
GCST90199941	ebi-a-GCST90018935	Urolithiasis	Gamma-CEHC glucuronide levels	-0.00273350057381314	0.00569414697441962	0.634789881179197
GCST90199942	ebi-a-GCST90018935	Urolithiasis	Dimethyl sulfone levels	-0.00578624786523349	0.00919542352707502	0.535969518135836
GCST90199943	ebi-a-GCST90018935	Urolithiasis	2-piperidinone levels	-0.00058033636315303	0.0142802650437383	0.967986611135459
GCST90199944	ebi-a-GCST90018935	Urolithiasis	Indolin-2-one levels	0.0058369686158946	0.0113044703023052	0.612678258694938
GCST90199945	ebi-a-GCST90018935	Urolithiasis	Sphingomyelin (d18:1/14:0, d16:1/16:0) levels	0.0112346974418875	0.00621922567693356	0.0824376604355694
GCST90199946	ebi-a-GCST90018935	Urolithiasis	3-acetylphenol sulfate levels	-0.0128397967982644	0.0107244445433229	0.245935195416254
GCST90199947	ebi-a-GCST90018935	Urolithiasis	Sphingomyelin (d18:2/16:0, d18:1/16:1) levels	-0.0233799941044522	0.0128963066294233	0.0835126913706657
GCST90199948	ebi-a-GCST90018935	Urolithiasis	S-allylcysteine levels	0.0164738518017694	0.00923848225559106	0.093536691216302
GCST90199949	ebi-a-GCST90018935	Urolithiasis	6-oxopiperidine-2-carboxylate levels	-0.00402917115045726	0.00721103453931887	0.581302682298879
GCST90199950	ebi-a-GCST90018935	Urolithiasis	2-aminophenol sulfate levels	0.00410788715931372	0.00948155696747105	0.667739482110474
GCST90199951	ebi-a-GCST90018935	Urolithiasis	N-acetylalliin levels	0.0169080717378596	0.0092713844167838	0.079288772344906
GCST90199952	ebi-a-GCST90018935	Urolithiasis	2-aminoheptanoate levels	0.00786717145009952	0.00660393606797532	0.244729238667442
GCST90199953	ebi-a-GCST90018935	Urolithiasis	3-methoxytyramine sulfate levels	-0.000554060358962076	0.00818247631551867	0.946760565728703
GCST90199954	ebi-a-GCST90018935	Urolithiasis	N2,N5-diacetylornithine levels	-0.000756423436833283	0.008034748151205	0.925745245283285
GCST90199955	ebi-a-GCST90018935	Urolithiasis	Ferulic acid 4-sulfate levels	-0.00465075410537232	0.00505632545989601	0.364785156703403
GCST90199956	ebi-a-GCST90018935	Urolithiasis	1H-indole-7-acetic acid levels	0.0146484521152349	0.0074939679762013	0.0610456097452251
GCST90199957	ebi-a-GCST90018935	Urolithiasis	3-(3-hydroxyphenyl)propionate sulfate levels	-0.0199653314737269	0.0111586881770799	0.0904204814935451
GCST90199958	ebi-a-GCST90018935	Urolithiasis	1-linolenoyl-GPC (18:3) levels	0.0181511492849347	0.0181319283645156	0.325077967779899
GCST90199959	ebi-a-GCST90018935	Urolithiasis	O-sulfo-l-tyrosine levels	-0.019761047336057	0.0192680941436314	0.315314296128275
GCST90199960	ebi-a-GCST90018935	Urolithiasis	N-formylanthranilic acid levels	0.00423991572737697	0.00737809155324202	0.571098061464925
GCST90199961	ebi-a-GCST90018935	Urolithiasis	Methionine sulfone levels	-0.00830496053804645	0.00842259756681246	0.331291635049653
GCST90199962	ebi-a-GCST90018935	Urolithiasis	Acisoga levels	-0.00212582700387415	0.00765009387207102	0.783482437845792
GCST90199963	ebi-a-GCST90018935	Urolithiasis	17alpha-hydroxypregnanolone glucuronide levels	-0.00178992226135125	0.00685337448845595	0.795685785084831
GCST90199964	ebi-a-GCST90018935	Urolithiasis	Etiocholanolone glucuronide levels	0.0100696213037997	0.00728773538733617	0.182298088273097
GCST90199965	ebi-a-GCST90018935	Urolithiasis	Fructosyllysine levels	0.0080985175448451	0.00908279890663303	0.381442514792563
GCST90199966	ebi-a-GCST90018935	Urolithiasis	1-(1-enyl-oleoyl)-GPE (p-18:1) levels	0.0080977731214874	0.0115062351719169	0.492355593011453
GCST90199967	ebi-a-GCST90018935	Urolithiasis	N-acetyltaurine levels	0.00576788915057301	0.0187316980357394	0.761676881857295
GCST90199968	ebi-a-GCST90018935	Urolithiasis	1-palmitoyl-GPG (16:0) levels	-0.0188113125808613	0.0117631748113365	0.124047003287014
GCST90199969	ebi-a-GCST90018935	Urolithiasis	1-oleoyl-GPG (18:1) levels	0.00333851311594688	0.00949675656405749	0.728249087814163
GCST90199970	ebi-a-GCST90018935	Urolithiasis	Octadecenedioylcarnitine (C18:1-DC) levels	-0.00398551521566913	0.00715372668173294	0.58566035117443
GCST90199971	ebi-a-GCST90018935	Urolithiasis	3-methylglutarylcarnitine (2) levels	0.0174291050547959	0.0124846129010138	0.173671827709009
GCST90199972	ebi-a-GCST90018935	Urolithiasis	Sphingomyelin (d18:1/24:1, d18:2/24:0) levels	0.00713535758321273	0.0140283158492546	0.617182456725801
GCST90199973	ebi-a-GCST90018935	Urolithiasis	Methyl glucopyranoside (alpha + beta) levels	-0.00390453744132804	0.00617136105299849	0.532683105575576
GCST90199974	ebi-a-GCST90018935	Urolithiasis	9-hydroxystearate levels	0.00185637365484292	0.0126848766680694	0.884923844300777
GCST90199975	ebi-a-GCST90018935	Urolithiasis	Sphingomyelin (d18:2/14:0, d18:1/14:1) levels	0.000808508227911545	0.011501333402133	0.944655499666064
GCST90199976	ebi-a-GCST90018935	Urolithiasis	1-dihomo-linolenylglycerol (20:3) levels	-0.00087355847411184	0.0116123690708789	0.940714332862672
GCST90199977	ebi-a-GCST90018935	Urolithiasis	4-hydroxychlorothalonil levels	-0.0185763907162469	0.00997934129069975	0.0767324383274817
GCST90199978	ebi-a-GCST90018935	Urolithiasis	Vanillactate levels	-0.00331628976037896	0.013003695928443	0.80107141933885
GCST90199979	ebi-a-GCST90018935	Urolithiasis	Carnitine C14:1 levels	-0.000348374149536012	0.00810268427052837	0.965972759735334
GCST90199980	ebi-a-GCST90018935	Urolithiasis	N-formylphenylalanine levels	0.00181527590870418	0.0117020657072546	0.877697605229941
GCST90199981	ebi-a-GCST90018935	Urolithiasis	2-acetamidophenol sulfate levels	0.00355624915518399	0.0118049840909341	0.766052929652414
GCST90199982	ebi-a-GCST90018935	Urolithiasis	4-vinylguaiacol sulfate levels	0.0057319954662176	0.0115117400956277	0.624250280826635
GCST90199983	ebi-a-GCST90018935	Urolithiasis	5alpha-androstan-3alpha,17beta-diol monosulfate (2) levels	-0.0104663807307096	0.0115975502548917	0.373553231969203
GCST90199984	ebi-a-GCST90018935	Urolithiasis	Vanillic alcohol sulfate levels	0.0188145154658672	0.00717924029495469	0.0147133325654871
GCST90199985	ebi-a-GCST90018935	Urolithiasis	Methyl-4-hydroxybenzoate sulfate levels	-0.0089743046004186	0.0136786490369499	0.519638814181449
GCST90199986	ebi-a-GCST90018935	Urolithiasis	Eugenol sulfate levels	0.005345970704544	0.0100219351828585	0.59933902061056
GCST90199987	ebi-a-GCST90018935	Urolithiasis	2-methoxyresorcinol sulfate levels	-0.000485180936420471	0.0103377730669783	0.962939675065847
GCST90199988	ebi-a-GCST90018935	Urolithiasis	Tyramine O-sulfate levels	-0.00840372595604214	0.0141450566702749	0.559099233098275
GCST90199989	ebi-a-GCST90018935	Urolithiasis	4-methylguaiacol sulfate levels	-0.00963882740079513	0.0182348842085162	0.606726408471009
GCST90199990	ebi-a-GCST90018935	Urolithiasis	3-hydroxypyridine sulfate levels	-0.0191354603722747	0.00961641504313633	0.0591759567057745
GCST90199991	ebi-a-GCST90018935	Urolithiasis	Arabonate/xylonate levels	0.0144664186671393	0.0112149214030388	0.209896013463945
GCST90199992	ebi-a-GCST90018935	Urolithiasis	Octadecanedioylcarnitine (C18-DC) levels	-0.0116115649997853	0.0080198071947631	0.16008164256445
GCST90199993	ebi-a-GCST90018935	Urolithiasis	Phenylacetylcarnitine levels	-0.00842790128873433	0.00941757177193499	0.379369564087511
GCST90199994	ebi-a-GCST90018935	Urolithiasis	Ethylparaben sulfate levels	-0.0143218303134058	0.0154659553643336	0.369093877736608
GCST90199995	ebi-a-GCST90018935	Urolithiasis	Sphingomyelin (d18:1/20:2, d18:2/20:1, d16:1/22:2) levels	-0.00683353168768873	0.0108594951938718	0.534882264686667
GCST90199996	ebi-a-GCST90018935	Urolithiasis	Sphingomyelin (d18:1/20:1, d18:2/20:0) levels	0.00359344696993288	0.00999940624052767	0.722116661265994
GCST90199997	ebi-a-GCST90018935	Urolithiasis	Behenoyl sphingomyelin (d18:1/22:0) levels	0.00410201254411433	0.0129717170102357	0.755679620362678
GCST90199998	ebi-a-GCST90018935	Urolithiasis	Propyl 4-hydroxybenzoate sulfate levels	-0.0123459747425128	0.0140520450256026	0.387990587814864
GCST90199999	ebi-a-GCST90018935	Urolithiasis	4-methoxyphenol sulfate levels	-0.00625598413860355	0.00940007757346113	0.51415347566587
GCST90200000	ebi-a-GCST90018935	Urolithiasis	Umbelliferone sulfate levels	0.00398670654208888	0.0100883047278193	0.696694825392856
GCST90200001	ebi-a-GCST90018935	Urolithiasis	Sphingomyelin (d18:1/20:0, d16:1/22:0) levels	-0.00121106727386415	0.0104289676897984	0.90856120134224
GCST90200002	ebi-a-GCST90018935	Urolithiasis	6-hydroxyindole sulfate levels	-0.0120521135824704	0.0150961622238731	0.43712200708815
GCST90200003	ebi-a-GCST90018935	Urolithiasis	P-cresol glucuronide levels	0.004014617948723	0.0115064240013147	0.730479790570205
GCST90200004	ebi-a-GCST90018935	Urolithiasis	N-carbamoylalanine levels	-0.00510993561064181	0.00962343692596368	0.600998091185234
GCST90200005	ebi-a-GCST90018935	Urolithiasis	Citraconate/glutaconate levels	0.00392381016289803	0.00974096439649886	0.690803784452954
GCST90200006	ebi-a-GCST90018935	Urolithiasis	1,2,3-benzenetriol sulfate (2) levels	0.00530691796969719	0.00694837870274033	0.453121963677096
GCST90200007	ebi-a-GCST90018935	Urolithiasis	3-methoxycatechol sulfate (2) levels	0.0137107222521994	0.0095300302090264	0.165705901505737
GCST90200008	ebi-a-GCST90018935	Urolithiasis	C-glycosyltryptophan levels	8.94548630289236e-06	0.0199722844535793	0.99964559665902
GCST90200009	ebi-a-GCST90018935	Urolithiasis	3-methoxycatechol sulfate (1) levels	-0.0125620131955907	0.00858478759784685	0.158928289781643
GCST90200010	ebi-a-GCST90018935	Urolithiasis	Sphingomyelin (d18:1/22:1, d18:2/22:0, d16:1/24:1) levels	0.00652548317797756	0.0137544616003189	0.64033462552965
GCST90200011	ebi-a-GCST90018935	Urolithiasis	Arabitol/xylitol levels	-0.014189466008623	0.0206879725894033	0.499953650137524
GCST90200012	ebi-a-GCST90018935	Urolithiasis	3-hydroxyhexanoate levels	-0.00400195408597353	0.0118356002401648	0.739406139920189
GCST90200013	ebi-a-GCST90018935	Urolithiasis	Sphingomyelin (d18:1/22:2, d18:2/22:1, d16:1/24:2) levels	-0.00267930708139839	0.0142152098474179	0.852730739964584
GCST90200014	ebi-a-GCST90018935	Urolithiasis	3beta-hydroxy-5-cholestenoate levels	-0.0109285603158681	0.00688486312811558	0.124525958574959
GCST90200015	ebi-a-GCST90018935	Urolithiasis	N-acetylkynurenine (2) levels	0.00722358842563534	0.00912768134551138	0.439617303473029
GCST90200016	ebi-a-GCST90018935	Urolithiasis	Dopamine 4-sulfate levels	-7.88735917381055e-05	0.00713472365647381	0.991279290779311
GCST90200017	ebi-a-GCST90018935	Urolithiasis	Sphingomyelin (d17:1/16:0, d18:1/15:0, d16:1/17:0) levels	-0.00337556925634611	0.0120361815326074	0.781268588983489
GCST90200018	ebi-a-GCST90018935	Urolithiasis	Adipoylcarnitine (C6-DC) levels	-0.00571197201260497	0.0113258622894056	0.618826942674003
GCST90200019	ebi-a-GCST90018935	Urolithiasis	Dopamine 3-o-sulfate levels	-9.77203765736267e-05	0.0085270544596147	0.990951144356326
GCST90200020	ebi-a-GCST90018935	Urolithiasis	Lignoceroyl sphingomyelin (d18:1/24:0) levels	-0.0113347624430137	0.0103567998298592	0.285097158021771
GCST90200021	ebi-a-GCST90018935	Urolithiasis	N-acetylglucosamine/n-acetylgalactosamine levels	-0.0180959318963463	0.00751762775518127	0.0294118401459597
GCST90200022	ebi-a-GCST90018935	Urolithiasis	Glycochenodeoxycholate 3-sulfate levels	0.00722458472158093	0.00689548201688945	0.304406858473321
GCST90200023	ebi-a-GCST90018935	Urolithiasis	Trans 3,4-methyleneheptanoate levels	-0.00939129241781425	0.0118310215307342	0.439697851394373
GCST90200024	ebi-a-GCST90018935	Urolithiasis	Taurodeoxycholic acid 3-sulfate levels	-0.015240574426143	0.00635547403504622	0.0263583178316721
GCST90200025	ebi-a-GCST90018935	Urolithiasis	Phenol glucuronide levels	0.00566418333850446	0.0124909933479555	0.654657728190409
GCST90200026	ebi-a-GCST90018935	Urolithiasis	Glycodeoxycholate 3-sulfate levels	-0.00773828882407396	0.00621563029502811	0.223108735965045
GCST90200027	ebi-a-GCST90018935	Urolithiasis	4-hydroxyphenylacetoylcarnitine levels	-0.00613245454549433	0.00978695196816966	0.536388166947116
GCST90200028	ebi-a-GCST90018935	Urolithiasis	1-stearoyl-2-oleoyl-gpc (18:0/18:1) levels	0.0168852027352935	0.010452159491168	0.116026050376717
GCST90200029	ebi-a-GCST90018935	Urolithiasis	Linoleoyl ethanolamide levels	0.0144562437834861	0.00966638294388786	0.149656874344077
GCST90200030	ebi-a-GCST90018935	Urolithiasis	1,2-dilinoleoyl-GPC (18:2/18:2) levels	-0.0133270231705742	0.00921894920312701	0.168854791221733
GCST90200031	ebi-a-GCST90018935	Urolithiasis	Nonanoylcarnitine (C9) levels	0.0100617861252571	0.00761711775458765	0.201435438250291
GCST90200032	ebi-a-GCST90018935	Urolithiasis	2-hydroxybutyrate/2-hydroxyisobutyrate levels	0.0304779971824371	0.0283085165908984	0.298654268737741
GCST90200033	ebi-a-GCST90018935	Urolithiasis	Sphingomyelin (d18:2/23:0, d18:1/23:1, d17:1/24:1) levels	-0.00790339944255748	0.00954546043328646	0.416193893067333
GCST90200034	ebi-a-GCST90018935	Urolithiasis	Tricosanoyl sphingomyelin (d18:1/23:0) levels	0.00799161890084312	0.0113745080331104	0.488554403729036
GCST90200035	ebi-a-GCST90018935	Urolithiasis	Palmitoyl dihydrosphingomyelin (d18:0/16:0) levels	-0.0126813979121363	0.00979098639010776	0.205126244430014
GCST90200036	ebi-a-GCST90018935	Urolithiasis	1-palmitoleoylglycerol (16:1) levels	-0.000918538430888494	0.00617518543241515	0.882686952413448
GCST90200037	ebi-a-GCST90018935	Urolithiasis	1-stearoyl-2-linoleoyl-gpc (18:0/18:2) levels	-0.0205416780626713	0.00969565311271362	0.0456485304346038
GCST90200038	ebi-a-GCST90018935	Urolithiasis	1-palmitoyl-2-palmitoleoyl-gpc (16:0/16:1) levels	0.0218551701280326	0.0168886486315207	0.209060198905971
GCST90200039	ebi-a-GCST90018935	Urolithiasis	1-stearoyl-2-linoleoyl-GPE (18:0/18:2) levels	0.00892027647246719	0.0132676140894198	0.506881377463648
GCST90200040	ebi-a-GCST90018935	Urolithiasis	Sphingomyelin (d18:2/24:1, d18:1/24:2) levels	-0.00286333608473629	0.0128255347134112	0.824715029991388
GCST90200041	ebi-a-GCST90018935	Urolithiasis	1-palmitoyl-2-stearoyl-gpc (16:0/18:0) levels	0.00252377952617442	0.00861476004547834	0.771569673655309
GCST90200042	ebi-a-GCST90018935	Urolithiasis	Oleate/vaccenate (18:1) levels	0.00460068964855676	0.00449821028002759	0.318623689358114
GCST90200043	ebi-a-GCST90018935	Urolithiasis	1-palmitoyl-2-docosahexaenoyl-gpc (16:0/22:6) levels	0.0179727515900639	0.0150004881888232	0.244208756223631
GCST90200044	ebi-a-GCST90018935	Urolithiasis	1-(1-enyl-stearoyl)-2-oleoyl-GPE (p-18:0/18:1) levels	0.00934465075610286	0.0126152803857447	0.468959443050559
GCST90200045	ebi-a-GCST90018935	Urolithiasis	1-stearoyl-2-arachidonoyl-GPE (18:0/20:4) levels	0.00366755394338664	0.0107815703656036	0.736099817681161
GCST90200046	ebi-a-GCST90018935	Urolithiasis	1-stearoyl-2-docosahexaenoyl-gpc (18:0/22:6) levels	0.018276538615569	0.00793247143604305	0.0294680354528211
GCST90200047	ebi-a-GCST90018935	Urolithiasis	Sphingomyelin (d18:1/17:0, d17:1/18:0, d19:1/16:0) levels	-0.0112477783803355	0.00922034874945337	0.233891385600343
GCST90200048	ebi-a-GCST90018935	Urolithiasis	1-(1-enyl-palmitoyl)-2-arachidonoyl-GPE (p-16:0/20:4) levels	-0.0190243122701025	0.0131331620483013	0.162955131264917
GCST90200049	ebi-a-GCST90018935	Urolithiasis	Myristoyl dihydrosphingomyelin (d18:0/14:0) levels	-0.000783692705416955	0.00625077825183873	0.901091628008496
GCST90200050	ebi-a-GCST90018935	Urolithiasis	5-hydroxyindole sulfate levels	-0.010227562658778	0.013620535950344	0.462985347121646
GCST90200051	ebi-a-GCST90018935	Urolithiasis	1-palmitoyl-2-dihomo-linolenoyl-GPC (16:0/20:3n3 or 6) levels	-0.00410388971273234	0.0109234873237009	0.710192204765043
GCST90200052	ebi-a-GCST90018935	Urolithiasis	1-(1-enyl-palmitoyl)-2-arachidonoyl-gpc (p-16:0/20:4) levels	0.00328413847880209	0.00523597030369367	0.534826896304265
GCST90200053	ebi-a-GCST90018935	Urolithiasis	Sphingomyelin (d18:1/21:0, d17:1/22:0, d16:1/23:0) levels	0.00557679323329731	0.00976236645267111	0.575302534801173
GCST90200054	ebi-a-GCST90018935	Urolithiasis	1-palmitoyl-2-arachidonoyl-GPE (16:0/20:4) levels	-0.0177191081812682	0.0099810697189565	0.0937578591585943
GCST90200055	ebi-a-GCST90018935	Urolithiasis	Lactosyl-N-palmitoyl-sphingosine (d18:1/16:0) levels	-0.0198940409555751	0.0114557347848259	0.0964419039331365
GCST90200056	ebi-a-GCST90018935	Urolithiasis	Sphingomyelin (d18:0/18:0, d19:0/17:0) levels	-0.013774374342007	0.00740324021936896	0.072970488487539
GCST90200057	ebi-a-GCST90018935	Urolithiasis	1-(1-enyl-palmitoyl)-2-oleoyl-gpc (p-16:0/18:1) levels	0.00699998020764243	0.0127878622696647	0.589163809098328
GCST90200058	ebi-a-GCST90018935	Urolithiasis	1-(1-enyl-stearoyl)-2-arachidonoyl-GPE (p-18:0/20:4) levels	0.0131566313228347	0.0104149395882346	0.21972488768225
GCST90200059	ebi-a-GCST90018935	Urolithiasis	Behenoyl dihydrosphingomyelin (d18:0/22:0) levels	-0.00223149063113303	0.00926273941510248	0.810954528596269
GCST90200060	ebi-a-GCST90018935	Urolithiasis	1-(1-enyl-palmitoyl)-2-linoleoyl-GPC (p-16:0/18:2) levels	-0.0130190932055069	0.0235960325906846	0.587232888037764
GCST90200061	ebi-a-GCST90018935	Urolithiasis	1-(1-enyl-palmitoyl)-2-oleoyl-GPE (p-16:0/18:1) levels	0.00717486640470573	0.0099975113941656	0.478705393472517
GCST90200062	ebi-a-GCST90018935	Urolithiasis	1-palmitoyl-2-arachidonoyl-GPI (16:0/20:4) levels	0.0232286189594307	0.0126268803946394	0.0787681700501585
GCST90200063	ebi-a-GCST90018935	Urolithiasis	1-palmitoyl-2-docosahexaenoyl-GPE (16:0/22:6) levels	0.019006006786909	0.0116668098501632	0.121687501469457
GCST90200064	ebi-a-GCST90018935	Urolithiasis	N-palmitoyl-sphinganine (d18:0/16:0) levels	-0.00646205604484712	0.0168801188255806	0.705700261187636
GCST90200065	ebi-a-GCST90018935	Urolithiasis	1-stearoyl-2-docosahexaenoyl-GPE (18:0/22:6) levels	0.00461378100512808	0.0130163324246526	0.72547304183166
GCST90200066	ebi-a-GCST90018935	Urolithiasis	Gamma-tocopherol/beta-tocopherol levels	0.00610043058374436	0.0120221864581152	0.616483841746421
GCST90200067	ebi-a-GCST90018935	Urolithiasis	1-stearoyl-2-linoleoyl-GPI (18:0/18:2) levels	-0.00780714034164986	0.00884438195880418	0.38517786482414
GCST90200068	ebi-a-GCST90018935	Urolithiasis	1,2-dilinoleoyl-GPE (18:2/18:2) levels	0.00445277925995157	0.00897436840500916	0.623945714776037
GCST90200069	ebi-a-GCST90018935	Urolithiasis	Phenylacetylglutamate levels	0.00178042401759408	0.0129298807265619	0.891790530546829
GCST90200070	ebi-a-GCST90018935	Urolithiasis	1-(1-enyl-palmitoyl)-2-palmitoleoyl-GPC (P-16:0/16:1) levels	-0.0115612000723622	0.0101352183235033	0.262462064817025
GCST90200071	ebi-a-GCST90018935	Urolithiasis	Palmitoylcholine levels	0.00826092595894936	0.00866883272741753	0.35052600681927
GCST90200072	ebi-a-GCST90018935	Urolithiasis	Thioproline levels	0.00445891054928179	0.00884090101813631	0.619029352153394
GCST90200073	ebi-a-GCST90018935	Urolithiasis	1-linoleoyl-2-arachidonoyl-GPC (18:2/20:4n6) levels	0.005247812011577	0.00696431442263249	0.457653264373323
GCST90200074	ebi-a-GCST90018935	Urolithiasis	1-linoleoyl-GPG (18:2) levels	0.010832553926516	0.0066201323834625	0.115388048997938
GCST90200075	ebi-a-GCST90018935	Urolithiasis	1-(1-enyl-palmitoyl)-2-linoleoyl-GPE (p-16:0/18:2) levels	-0.00450868930018018	0.0143312862739947	0.756320325485534
GCST90200076	ebi-a-GCST90018935	Urolithiasis	1-(1-enyl-stearoyl)-2-linoleoyl-GPE (p-18:0/18:2) levels	-0.0161083317498217	0.0139569000387058	0.262750686336908
GCST90200077	ebi-a-GCST90018935	Urolithiasis	1-stearoyl-2-oleoyl-GPI (18:0/18:1) levels	-0.00830181331223858	0.01288271026707	0.525968998988224
GCST90200078	ebi-a-GCST90018935	Urolithiasis	1-myristoyl-2-arachidonoyl-GPC (14:0/20:4) levels	0.0280177433273138	0.0131181278456472	0.0440737257823552
GCST90200079	ebi-a-GCST90018935	Urolithiasis	1-oleoyl-2-arachidonoyl-GPE (18:1/20:4) levels	0.00428281914419897	0.0113164306918513	0.708161415674933
GCST90200080	ebi-a-GCST90018935	Urolithiasis	1-palmitoyl-2-oleoyl-GPI (16:0/18:1) levels	0.0142445633954276	0.00986646295018683	0.161741190480373
GCST90200081	ebi-a-GCST90018935	Urolithiasis	1-oleoyl-2-docosahexaenoyl-GPC (18:1/22:6) levels	-0.0145193128278093	0.00996386321452115	0.155450639042226
GCST90200082	ebi-a-GCST90018935	Urolithiasis	1-oleoyl-2-linoleoyl-GPE (18:1/18:2) levels	-0.0111201388199887	0.00658644021006282	0.101716759654905
GCST90200083	ebi-a-GCST90018935	Urolithiasis	1-(1-enyl-palmitoyl)-2-palmitoyl-GPC (P-16:0/16:0) levels	-0.00681058450890673	0.00770653913848198	0.383638741889409
GCST90200084	ebi-a-GCST90018935	Urolithiasis	Oleoylcholine levels	0.0117478336829443	0.010141045027686	0.26269840641297
GCST90200085	ebi-a-GCST90018935	Urolithiasis	Glycosyl-N-palmitoyl-sphingosine (d18:1/16:0) levels	0.00415877508681251	0.0122413747879237	0.737600873083164
GCST90200086	ebi-a-GCST90018935	Urolithiasis	Arachidonoylcholine levels	0.00260196151719582	0.0099953006092192	0.797744948038879
GCST90200087	ebi-a-GCST90018935	Urolithiasis	2-methylserine levels	0.000570900030348673	0.00639667062100274	0.929624198819231
GCST90200088	ebi-a-GCST90018935	Urolithiasis	(S)-3-hydroxybutyrylcarnitine levels	-0.00459984475836268	0.00958203468324315	0.637311199496771
GCST90200089	ebi-a-GCST90018935	Urolithiasis	Methylsuccinoylcarnitine levels	-0.00094818990209695	0.00754053196880145	0.90083173764018
GCST90200090	ebi-a-GCST90018935	Urolithiasis	Dihomo-linolenoyl-choline levels	0.00526953619061121	0.0109289535009586	0.633884807717534
GCST90200091	ebi-a-GCST90018935	Urolithiasis	Docosahexaenoylcholine levels	-0.0089476303231127	0.00877406972006639	0.321343943583759
GCST90200092	ebi-a-GCST90018935	Urolithiasis	Glycocholate glucuronide (1) levels	-0.0116208645167503	0.0094661634598209	0.233842633881135
GCST90200093	ebi-a-GCST90018935	Urolithiasis	Caffeic acid sulfate levels	-0.0120952492600403	0.0163992561494662	0.467939088048405
GCST90200094	ebi-a-GCST90018935	Urolithiasis	Ascorbic acid 2-sulfate levels	0.00126300892346713	0.00443108042736328	0.777966052488449
GCST90200095	ebi-a-GCST90018935	Urolithiasis	1-linoleoyl-2-linolenoyl-GPC (18:2/18:3) levels	0.00232508144670187	0.00620420204738623	0.7117839813822
GCST90200096	ebi-a-GCST90018935	Urolithiasis	Catechol glucuronide levels	-0.0233941121749245	0.016305357900925	0.167614678012183
GCST90200097	ebi-a-GCST90018935	Urolithiasis	Furaneol sulfate levels	-0.00777512197649133	0.0173674734886452	0.661751195710526
GCST90200098	ebi-a-GCST90018935	Urolithiasis	Ceramide (d18:1/24:1) levels	-0.00348151971015639	0.00781003497604296	0.659313829034875
GCST90200099	ebi-a-GCST90018935	Urolithiasis	N-oleoylserine levels	-0.00175479524242933	0.012157031891729	0.88683264277432
GCST90200100	ebi-a-GCST90018935	Urolithiasis	Perfluorooctanesulfonate (PFOS) levels	0.00437546123436433	0.0145414834561296	0.766319817309688
GCST90200101	ebi-a-GCST90018935	Urolithiasis	Pimeloylcarnitine/3-methyladipoylcarnitine (C7-DC) levels	-0.00722627874951622	0.0068732618587122	0.302766935266904
GCST90200102	ebi-a-GCST90018935	Urolithiasis	1-palmitoleoyl-2-linolenoyl-GPC (16:1/18:3) levels	0.0267229475678257	0.018736589371477	0.170912190314537
GCST90200103	ebi-a-GCST90018935	Urolithiasis	Linoleoyl-arachidonoyl-glycerol (18:2/20:4) [1] levels	0.00697787416197306	0.008406301696559	0.416803856266221
GCST90200104	ebi-a-GCST90018935	Urolithiasis	Hexadecadienoate (16:2n6) levels	-0.0196086232237344	0.0153919735812452	0.222066424158842
GCST90200105	ebi-a-GCST90018935	Urolithiasis	Glycosyl-N-behenoyl-sphingadienine (d18:2/22:0) levels	0.00545951984864779	0.00505535066759323	0.290473972552723
GCST90200106	ebi-a-GCST90018935	Urolithiasis	4-hydroxyphenylacetylglutamine levels	0.00773921469554579	0.014070032094076	0.587368541441733
GCST90200107	ebi-a-GCST90018935	Urolithiasis	Gamma-glutamyl-alpha-lysine levels	-0.00711066574110801	0.00685905637502415	0.308168019871168
GCST90200108	ebi-a-GCST90018935	Urolithiasis	N-palmitoyl-sphingadienine (d18:2/16:0) levels	0.0414707656020448	0.0166392325365339	0.0233098480224078
GCST90200109	ebi-a-GCST90018935	Urolithiasis	Linoleoyl-arachidonoyl-glycerol (18:2/20:4) [2] levels	0.00937751604100705	0.00872609946242505	0.290325832736567
GCST90200110	ebi-a-GCST90018935	Urolithiasis	Palmitoleoylcarnitine (C16:1) levels	0.0166069139772013	0.0146976402203527	0.274207935976174
GCST90200111	ebi-a-GCST90018935	Urolithiasis	N-stearoyl-sphingadienine (d18:2/18:0) levels	-0.00873914320538584	0.00924433137516101	0.355761432653449
GCST90200112	ebi-a-GCST90018935	Urolithiasis	2,3-dihydroxy-2-methylbutyrate levels	-0.0114000515989482	0.010388514594862	0.292390245470717
GCST90200113	ebi-a-GCST90018935	Urolithiasis	Stearoylcholine levels	5.54142332039662e-05	0.0163798450648827	0.997345285582429
GCST90200114	ebi-a-GCST90018935	Urolithiasis	Glycosyl-N-tricosanoyl-sphingadienine (d18:2/23:0) levels	0.000765981358331901	0.00744027381370486	0.918894480537796
GCST90200115	ebi-a-GCST90018935	Urolithiasis	N-palmitoyl-heptadecasphingosine (d17:1/16:0) levels	0.0160829927789292	0.0127302578069589	0.217257776059999
GCST90200116	ebi-a-GCST90018935	Urolithiasis	Ceramide (d18:1/14:0, d16:1/16:0) levels	-0.00818091127992778	0.0101079534370829	0.425386980654162
GCST90200117	ebi-a-GCST90018935	Urolithiasis	Glycosyl-N-(2-hydroxynervonoyl)-sphingosine (d18:1/24:1(2OH)) levels	0.00243391676553446	0.00719854558634189	0.73810153020193
GCST90200118	ebi-a-GCST90018935	Urolithiasis	Glycosyl ceramide (d18:2/24:1, d18:1/24:2) levels	0.000498502628915615	0.00701997214072131	0.943859451160665
GCST90200119	ebi-a-GCST90018935	Urolithiasis	Glycosyl ceramide (d18:1/23:1, d17:1/24:1) levels	-0.0100621916557502	0.00883544833654681	0.268226259127428
GCST90200120	ebi-a-GCST90018935	Urolithiasis	Sphingadienine levels	0.0199656729225958	0.0113113483664664	0.0955022909659425
GCST90200121	ebi-a-GCST90018935	Urolithiasis	Ceramide (d18:1/17:0, d17:1/18:0) levels	-0.00781686876421467	0.00824939650920481	0.353642154308379
GCST90200122	ebi-a-GCST90018935	Urolithiasis	Nisinate (24:6n3) levels	-0.0112610027071339	0.0183992949643554	0.549114342279126
GCST90200123	ebi-a-GCST90018935	Urolithiasis	Sphingomyelin (d18:0/20:0, d16:0/22:0) levels	-0.00956921026838853	0.00614278286206126	0.12696775457765
GCST90200124	ebi-a-GCST90018935	Urolithiasis	Sphingomyelin (d18:2/24:2) levels	-0.0150862163438159	0.0139679134258116	0.29236326637639
GCST90200125	ebi-a-GCST90018935	Urolithiasis	Sphingomyelin (d17:2/16:0, d18:2/15:0) levels	-0.00187742019028717	0.011093261752711	0.866869695890688
GCST90200126	ebi-a-GCST90018935	Urolithiasis	Sphingomyelin (d18:2/23:1) levels	0.00209608730572913	0.00816732228227026	0.799641545895418
GCST90200127	ebi-a-GCST90018935	Urolithiasis	Behenoylcarnitine (C22) levels	-0.00181589760736933	0.00550900927600071	0.744325563025818
GCST90200128	ebi-a-GCST90018935	Urolithiasis	Sphingomyelin (d18:2/18:1) levels	-0.00467312532695075	0.0134761143894182	0.733920439952877
GCST90200129	ebi-a-GCST90018935	Urolithiasis	Sphingomyelin (d18:2/21:0, d16:2/23:0) levels	-0.00892354237053541	0.00915831394771306	0.336963949536768
GCST90200130	ebi-a-GCST90018935	Urolithiasis	Linoleoylcholine levels	0.0121281663344413	0.0137742369654762	0.389592333661126
GCST90200131	ebi-a-GCST90018935	Urolithiasis	Sphingomyelin (d18:1/19:0, d19:1/18:0) levels	-0.0197343087842807	0.0105592328620898	0.0744227702088266
GCST90200132	ebi-a-GCST90018935	Urolithiasis	Linolenoylcarnitine (C18:3) levels	0.000308599891584611	0.0120073843855412	0.979727656043936
GCST90200133	ebi-a-GCST90018935	Urolithiasis	Heneicosapentaenoate (21:5n3) levels	-0.00961786802467994	0.0104125379229032	0.369373232949648
GCST90200134	ebi-a-GCST90018935	Urolithiasis	Sphingomyelin (d18:1/25:0, d19:0/24:1, d20:1/23:0, d19:1/24:0) levels	-0.0145102154503539	0.00595244930158888	0.0209216143544722
GCST90200135	ebi-a-GCST90018935	Urolithiasis	Arachidoylcarnitine (C20) levels	0.0048685869865453	0.00995191823246469	0.628250230840761
GCST90200136	ebi-a-GCST90018935	Urolithiasis	Cerotoylcarnitine (C26) levels	-0.0197984688734763	0.00805090798437272	0.0201317103818878
GCST90200137	ebi-a-GCST90018935	Urolithiasis	Lignoceroylcarnitine (C24) levels	0.0171962658759364	0.00852166790646688	0.0549093829944244
GCST90200138	ebi-a-GCST90018935	Urolithiasis	Docosatrienoate (22:3n6) levels	0.0375768537187292	0.0182351135806398	0.0584203750263778
GCST90200139	ebi-a-GCST90018935	Urolithiasis	Dihomo-linolenoylcarnitine (C20:3n3 or 6) levels	-0.00556722119116403	0.00639274219667425	0.390118802542626
GCST90200140	ebi-a-GCST90018935	Urolithiasis	Carotene diol (2) levels	-0.00940413301793751	0.0136574183929964	0.498628954302977
GCST90200141	ebi-a-GCST90018935	Urolithiasis	Ethyl alpha-glucopyranoside levels	0.0183812251335114	0.00990828647160895	0.074526674399548
GCST90200142	ebi-a-GCST90018935	Urolithiasis	Carotene diol (1) levels	-0.0131573349528178	0.00981135203718441	0.189653898531751
GCST90200143	ebi-a-GCST90018935	Urolithiasis	Nervonoylcarnitine (C24:1) levels	0.0175649685346163	0.00988036717862898	0.0881175599100783
GCST90200144	ebi-a-GCST90018935	Urolithiasis	Dihomo-linoleoylcarnitine (C20:2) levels	0.00446548213153899	0.00838515440742327	0.598404976916743
GCST90200145	ebi-a-GCST90018935	Urolithiasis	Glycosyl ceramide (d18:1/20:0, d16:1/22:0) levels	0.000115005885954879	0.0085678198915048	0.989376330029103
GCST90200146	ebi-a-GCST90018935	Urolithiasis	Docosahexaenoylcarnitine (C22:6) levels	-0.00664029007782841	0.014511656089951	0.650782920569277
GCST90200147	ebi-a-GCST90018935	Urolithiasis	N,N,N-trimethyl-5-aminovalerate levels	-0.00154863443146854	0.0122176667919822	0.899953939024942
GCST90200148	ebi-a-GCST90018935	Urolithiasis	Eicosenoylcarnitine (C20:1) levels	0.00270918297144287	0.0116572868908455	0.817857724493661
GCST90200149	ebi-a-GCST90018935	Urolithiasis	Ximenoylcarnitine (C26:1) levels	0.0101325677184132	0.0117351497542353	0.39474782543015
GCST90200150	ebi-a-GCST90018935	Urolithiasis	Arachidonoylcarnitine (C20:4) levels	0.00229643583990221	0.00787256396443855	0.772341036271694
GCST90200151	ebi-a-GCST90018935	Urolithiasis	5-dodecenoylcarnitine (C12:1) levels	-0.00920774395831745	0.0115716439954625	0.433997131494636
GCST90200152	ebi-a-GCST90018935	Urolithiasis	2-butenoylglycine levels	-0.0156601624087604	0.012079443191251	0.206667080395536
GCST90200153	ebi-a-GCST90018935	Urolithiasis	(N(1) + N(8))-acetylspermidine levels	0.00768807185525363	0.00763928520634349	0.321338744472767
GCST90200154	ebi-a-GCST90018935	Urolithiasis	Hydroxy-cmpf levels	0.00408747002148345	0.0105827423676407	0.703610681676135
GCST90200155	ebi-a-GCST90018935	Urolithiasis	2-furoylcarnitine levels	-0.0139076660915632	0.0105145776418487	0.201634627586524
GCST90200156	ebi-a-GCST90018935	Urolithiasis	Cortolone glucuronide (1) levels	-0.00279156472534146	0.0109226719845122	0.800456489030864
GCST90200157	ebi-a-GCST90018935	Urolithiasis	Carotene diol (3) levels	-0.0173604574841589	0.0136899263604119	0.216438403906628
GCST90200158	ebi-a-GCST90018935	Urolithiasis	3-hydroxyoleoylcarnitine levels	0.0139569901058667	0.0097116260653931	0.161759177733869
GCST90200159	ebi-a-GCST90018935	Urolithiasis	Dodecenedioate (C12:1-DC) levels	-0.0257180037388762	0.0117198989812494	0.0408403867114642
GCST90200160	ebi-a-GCST90018935	Urolithiasis	Trans-2-hexenoylglycine levels	-0.0036569868103471	0.0075860277631904	0.633504070321406
GCST90200161	ebi-a-GCST90018935	Urolithiasis	2-hydroxyarachidate levels	0.0101793674267949	0.00709623020227277	0.166161733114832
GCST90200162	ebi-a-GCST90018935	Urolithiasis	3-hydroxyphenylacetoylglutamine levels	0.00356899610589851	0.0125423007285096	0.779874614210594
GCST90200163	ebi-a-GCST90018935	Urolithiasis	Heptenedioate (C7:1-DC) levels	-0.00154135852127596	0.0168384119593568	0.928361816052957
GCST90200164	ebi-a-GCST90018935	Urolithiasis	Hexadecenedioate (C16:1-DC) levels	-0.000213813017982215	0.00456152216202691	0.962924957203966
GCST90200165	ebi-a-GCST90018935	Urolithiasis	Octadecenedioate (C18:1-DC) levels	-0.00756725877470679	0.00690506104077308	0.285531813560656
GCST90200166	ebi-a-GCST90018935	Urolithiasis	Dihydroferulic acid sulfate levels	-0.00158898946688863	0.00536283705245816	0.769270874351387
GCST90200167	ebi-a-GCST90018935	Urolithiasis	Glutamine conjugate of C7H12O2 levels	0.00958164778406721	0.00969870894089738	0.331358432354258
GCST90200168	ebi-a-GCST90018935	Urolithiasis	Hydroxyasparagine levels	-0.0161781725611619	0.0291503090426484	0.585375759322401
GCST90200169	ebi-a-GCST90018935	Urolithiasis	Sphingomyelin (d17:1/14:0, d16:1/15:0) levels	-0.00528523142040918	0.0112697078631597	0.643318462678457
GCST90200170	ebi-a-GCST90018935	Urolithiasis	Octadecadienedioate (C18:2-DC) levels	0.00067068730966923	0.00407972275137152	0.870487194222691
GCST90200171	ebi-a-GCST90018935	Urolithiasis	Perfluorooctanoate (PFOA) levels	-0.022017678724455	0.0176421775504899	0.225762804973391
GCST90200172	ebi-a-GCST90018935	Urolithiasis	3-carboxy-4-methyl-5-pentyl-2-furanpropionate (3-CMPFP) levels	0.0103119808891048	0.0113903524703841	0.373935494464646
GCST90200173	ebi-a-GCST90018935	Urolithiasis	Glutamine conjugate of C6H10O2 (2) levels	-0.0201216862486389	0.0162406763658946	0.234394746845783
GCST90200174	ebi-a-GCST90018935	Urolithiasis	3-hydroxybutyroylglycine levels	0.00926221786535499	0.00923889596137733	0.325695832413896
GCST90200175	ebi-a-GCST90018935	Urolithiasis	Glycine conjugate of C10H14O2 (1) levels	-0.0115758536153965	0.0089349669729146	0.209185322176647
GCST90200176	ebi-a-GCST90018935	Urolithiasis	Glutamine conjugate of C6H10O2 (1) levels	-0.00387412775684854	0.0183651005841575	0.835965539743428
GCST90200177	ebi-a-GCST90018935	Urolithiasis	N-methylhydroxyproline levels	0.0171404871362889	0.0141450910367668	0.244347026777842
GCST90200178	ebi-a-GCST90018935	Urolithiasis	Glucuronide of C10H18O2 (7) levels	-0.0217311075914941	0.00998723580099864	0.0417248660865529
GCST90200179	ebi-a-GCST90018935	Urolithiasis	Glyco-beta-muricholate levels	0.00169004683431276	0.00865401273656577	0.8468804500874
GCST90200180	ebi-a-GCST90018935	Urolithiasis	Glucuronide of C12H22O4 (1) levels	0.0132553233442654	0.0105081143344565	0.224186857764239
GCST90200181	ebi-a-GCST90018935	Urolithiasis	N,n,n-trimethyl-alanylproline betaine (tmap) levels	-0.0258311365307912	0.0172053332753352	0.145792308528343
GCST90200182	ebi-a-GCST90018935	Urolithiasis	Glycine conjugate of C10H12O2 levels	0.0053294100643731	0.00502695117132822	0.299204044231824
GCST90200183	ebi-a-GCST90018935	Urolithiasis	N-acetyl-2-aminooctanoate levels	0.00867302179348491	0.00718724412525232	0.238403475836556
GCST90200184	ebi-a-GCST90018935	Urolithiasis	3-formylindole levels	0.00842754269373106	0.00668431974831887	0.217788521007363
GCST90200185	ebi-a-GCST90018935	Urolithiasis	Gamma-glutamylcitrulline levels	-0.0261422184069818	0.0107343758026714	0.0223459877024141
GCST90200186	ebi-a-GCST90018935	Urolithiasis	8-methoxykynurenate levels	-0.00592332895166124	0.00699311601808127	0.405349923427822
GCST90200187	ebi-a-GCST90018935	Urolithiasis	Tetradecadienoate (14:2) levels	-0.00380871965515285	0.0136795630985052	0.784756884988129
GCST90200188	ebi-a-GCST90018935	Urolithiasis	3-amino-2-piperidone levels	-0.0136096770991385	0.00890249973655396	0.139401059480805
GCST90200189	ebi-a-GCST90018935	Urolithiasis	Glucuronide of piperine metabolite C17H21NO3 (3) levels	0.00117212039408516	0.00858895276153977	0.892886651482067
GCST90200190	ebi-a-GCST90018935	Urolithiasis	Dodecadienoate (12:2) levels	0.00789373224328963	0.0050572084552346	0.132205767374973
GCST90200191	ebi-a-GCST90018935	Urolithiasis	N-lactoyl tyrosine levels	0.0179637662583172	0.0123707231734592	0.161976627971945
GCST90200192	ebi-a-GCST90018935	Urolithiasis	N,N-dimethylalanine levels	0.0267767951928195	0.0168654186232548	0.126013580070229
GCST90200193	ebi-a-GCST90018935	Urolithiasis	Ethyl beta-glucopyranoside levels	0.00434314882064173	0.00690114851094637	0.537494774703224
GCST90200194	ebi-a-GCST90018935	Urolithiasis	N-lactoyl phenylalanine levels	-0.00119514503453782	0.01189092317618	0.921473768313919
GCST90200195	ebi-a-GCST90018935	Urolithiasis	N-acetyl-isoputreanine levels	-0.00919606643734488	0.00643517632352818	0.161860275792875
GCST90200196	ebi-a-GCST90018935	Urolithiasis	2,2'-Methylenebis(6-tert-butyl-p-cresol) levels	0.01616192476924	0.0115905027557984	0.179285791454902
GCST90200197	ebi-a-GCST90018935	Urolithiasis	N-lactoyl isoleucine levels	-0.00926749811065418	0.0147000577295906	0.538562350672857
GCST90200198	ebi-a-GCST90018935	Urolithiasis	2-hydroxysebacate levels	0.000964215519537339	0.014444427744543	0.947556768304509
GCST90200199	ebi-a-GCST90018935	Urolithiasis	Ascorbic acid 3-sulfate levels	0.00375987602578154	0.00584494212982605	0.527737139258086
GCST90200200	ebi-a-GCST90018935	Urolithiasis	N-lactoyl valine levels	-0.0130514596094602	0.0226722284508698	0.574676147121121
GCST90200201	ebi-a-GCST90018935	Urolithiasis	6-bromotryptophan levels	0.00269327850202201	0.00729493789027277	0.716062349992388
GCST90200202	ebi-a-GCST90018935	Urolithiasis	Delta-CEHC levels	-0.00649286233744644	0.00786735143956248	0.420009564034705
GCST90200203	ebi-a-GCST90018935	Urolithiasis	Indoleacetoylcarnitine levels	0.00877461222286724	0.00650521346534597	0.187821734381729
GCST90200204	ebi-a-GCST90018935	Urolithiasis	N-acetyl leucine levels	0.0125289412210974	0.015756828971284	0.4381671426117
GCST90200205	ebi-a-GCST90018935	Urolithiasis	3-indoleglyoxylic acid levels	0.00379797003403791	0.00808346489588753	0.643813881343258
GCST90200206	ebi-a-GCST90018935	Urolithiasis	Sulfate of piperine metabolite C18H21NO3 (1) levels	0.00133332231620283	0.0145529600167523	0.927830174539628
GCST90200207	ebi-a-GCST90018935	Urolithiasis	Methyl vanillate sulfate levels	0.011238310246057	0.0183238349811569	0.545956386250559
GCST90200208	ebi-a-GCST90018935	Urolithiasis	Glucuronide of piperine metabolite C17H21NO3 (4) levels	0.00232540621134189	0.00868360834209104	0.791744509399922
GCST90200209	ebi-a-GCST90018935	Urolithiasis	Sulfate of piperine metabolite C16H19NO3 (3) levels	0.0116443271752954	0.0162807961463499	0.481100667867795
GCST90200210	ebi-a-GCST90018935	Urolithiasis	Sulfate of piperine metabolite C16H19NO3 (2) levels	0.00120683285571247	0.0162196392296473	0.941279784225956
GCST90200211	ebi-a-GCST90018935	Urolithiasis	3-hydroxypyridine glucuronide levels	0.0130080537889565	0.0114292660440649	0.267307090643173
GCST90200212	ebi-a-GCST90018935	Urolithiasis	Glucuronide of piperine metabolite C17H21NO3 (5) levels	0.0144540322436792	0.0134172692885754	0.29418227107655
GCST90200213	ebi-a-GCST90018935	Urolithiasis	2-naphthol sulfate levels	0.00624132643946339	0.00956422594625974	0.521113729676839
GCST90200214	ebi-a-GCST90018935	Urolithiasis	11beta-hydroxyandrosterone glucuronide levels	-0.00600154774301859	0.00749985336340985	0.430319683727219
GCST90200215	ebi-a-GCST90018935	Urolithiasis	4-ethylcatechol sulfate levels	0.00462772387682904	0.0063474162035429	0.473317053545683
GCST90200216	ebi-a-GCST90018935	Urolithiasis	Sulfate of piperine metabolite C18H21NO3 (3) levels	-0.0162427560435995	0.0132528380855907	0.233915099405738
GCST90200217	ebi-a-GCST90018935	Urolithiasis	(2,4 or 2,5)-dimethylphenol sulfate levels	-0.0208488322054243	0.0128643562373944	0.121567385364065
GCST90200218	ebi-a-GCST90018935	Urolithiasis	11beta-hydroxyetiocholanolone glucuronide levels	0.0180214889375984	0.0106038304676742	0.103317811819035
GCST90200219	ebi-a-GCST90018935	Urolithiasis	Cholic acid glucuronide levels	-0.0179397922446681	0.0094283011411339	0.0731927528720926
GCST90200220	ebi-a-GCST90018935	Urolithiasis	4-allylcatechol sulfate levels	0.00603272802283278	0.012573265756974	0.636324863410415
GCST90200221	ebi-a-GCST90018935	Urolithiasis	Glycoursodeoxycholic acid sulfate (1) levels	-0.003935872833434	0.0105512048141447	0.711938302740639
GCST90200222	ebi-a-GCST90018935	Urolithiasis	Dihydrocaffeate sulfate (2) levels	-0.0106809604150003	0.0068636260651799	0.131313157160282
GCST90200223	ebi-a-GCST90018935	Urolithiasis	4-methylhexanoylglutamine levels	0.0112584610140146	0.00806271051021451	0.177191761621293
GCST90200224	ebi-a-GCST90018935	Urolithiasis	2-ketocaprylate levels	-0.00849085852054539	0.013709244708652	0.542345767201628
GCST90200225	ebi-a-GCST90018935	Urolithiasis	3-hydroxy-2-methylpyridine sulfate levels	0.00355276617483536	0.0152752618730206	0.818572234915918
GCST90200226	ebi-a-GCST90018935	Urolithiasis	5-hydroxy-2-methylpyridine sulfate levels	0.00167183596773505	0.0161677480974599	0.918784445808627
GCST90200227	ebi-a-GCST90018935	Urolithiasis	3-ethylcatechol sulfate (2) levels	-0.00278733148394608	0.0127332427367302	0.830405322261535
GCST90200228	ebi-a-GCST90018935	Urolithiasis	3-hydroxyhexanoylcarnitine (1) levels	-0.0189098724178372	0.0151066614439703	0.227608636669063
GCST90200229	ebi-a-GCST90018935	Urolithiasis	2,6-dihydroxybenzoic acid levels	-0.000455447999043508	0.0140306033697176	0.974442965286444
GCST90200230	ebi-a-GCST90018935	Urolithiasis	3-ethylcatechol sulfate (1) levels	-0.0167264466286853	0.0144401817324866	0.259734639094797
GCST90200231	ebi-a-GCST90018935	Urolithiasis	Lithocholate sulfate (1) levels	-0.0306889433203089	0.0118657127199358	0.0172226141662814
GCST90200232	ebi-a-GCST90018935	Urolithiasis	4-acetylcatechol sulfate (1) levels	-0.000505741694859543	0.0103010124082352	0.961490317488673
GCST90200233	ebi-a-GCST90018935	Urolithiasis	2,3-dihydroxy-5-methylthio-4-pentenoate (dmtpa) levels	-0.0251725062953823	0.0208975307983494	0.237486168541505
GCST90200234	ebi-a-GCST90018935	Urolithiasis	Picolinoylglycine levels	-0.0207232459910716	0.00796078926005022	0.0162313274668181
GCST90200235	ebi-a-GCST90018935	Urolithiasis	Succinoyltaurine levels	-0.00300553355990343	0.00566474106829715	0.600220710605501
GCST90200236	ebi-a-GCST90018935	Urolithiasis	Undecenoylcarnitine (C11:1) levels	-0.000204989472969402	0.00524929851093399	0.969137182725401
GCST90200237	ebi-a-GCST90018935	Urolithiasis	Palmitoyl-sphingosine-phosphoethanolamine (d18:1/16:0) levels	0.000906880513966826	0.0110416678714109	0.935147153855094
GCST90200238	ebi-a-GCST90018935	Urolithiasis	Pregnenetriol disulfate levels	-0.00589132555439742	0.00591325090394569	0.330450419578474
GCST90200239	ebi-a-GCST90018935	Urolithiasis	Tetradecadienedioate (C14:2-DC) levels	-0.00952583903383621	0.00809346605868448	0.250745294297542
GCST90200240	ebi-a-GCST90018935	Urolithiasis	Hydroxy-N6,N6,N6-trimethyllysine levels	0.00165992424556648	0.00906964348503888	0.856258669540154
GCST90200241	ebi-a-GCST90018935	Urolithiasis	Pregnenetriol sulfate levels	0.00222286204649247	0.00427446923641237	0.606620317141339
GCST90200242	ebi-a-GCST90018935	Urolithiasis	Taurochenodeoxycholic acid 3-sulfate levels	0.00426988724309037	0.0109341600200094	0.699014174336539
GCST90200243	ebi-a-GCST90018935	Urolithiasis	Hydroxypalmitoyl sphingomyelin (d18:1/16:0(OH)) levels	-0.02038976518099	0.0127134908713458	0.119597576599656
GCST90200244	ebi-a-GCST90018935	Urolithiasis	5-hydroxymethyl-2-furoylcarnitine levels	-0.0134414175205081	0.0112017384884698	0.242925516528172
GCST90200245	ebi-a-GCST90018935	Urolithiasis	Eicosenedioate (C20:1-DC) levels	-0.00594520464520413	0.0083252341985333	0.48301651710994
GCST90200246	ebi-a-GCST90018935	Urolithiasis	3-hydroxydecanoylcarnitine levels	-0.00380727396573056	0.00543412540170376	0.489532427832298
GCST90200247	ebi-a-GCST90018935	Urolithiasis	Levulinoylcarnitine levels	0.0112605082624081	0.00913822844055011	0.232890637825038
GCST90200248	ebi-a-GCST90018935	Urolithiasis	Cis 3,4-methyleneheptanoate levels	0.00376806714597977	0.00600400550925099	0.536197237852104
GCST90200249	ebi-a-GCST90018935	Urolithiasis	Branched-chain, straight-chain, or cyclopropyl 12:1 fatty acid levels	0.00946874944046148	0.00567328856990987	0.107593618460363
GCST90200250	ebi-a-GCST90018935	Urolithiasis	Deoxycholic acid 12-sulfate levels	0.00325237851653883	0.00603696229822478	0.595728890790904
GCST90200251	ebi-a-GCST90018935	Urolithiasis	Branched-chain, straight-chain, or cyclopropyl 10:1 fatty acid (1) levels	-0.00408774944954306	0.00781145385133595	0.608408747773487
GCST90200252	ebi-a-GCST90018935	Urolithiasis	3,5-dichloro-2,6-dihydroxybenzoic acid levels	-0.0290143174329759	0.00794089551864603	0.00157816912895665
GCST90200253	ebi-a-GCST90018935	Urolithiasis	Vanillic acid glycine levels	0.000502610240909925	0.00941856615042085	0.957971508737013
GCST90200254	ebi-a-GCST90018935	Urolithiasis	(S)-a-amino-omega-caprolactam levels	-0.010935646732913	0.0267573370511888	0.690605711527354
GCST90200255	ebi-a-GCST90018935	Urolithiasis	3-bromo-5-chloro-2,6-dihydroxybenzoic acid levels	-0.0066117716887078	0.01212556111294	0.590211606555506
GCST90200256	ebi-a-GCST90018935	Urolithiasis	Dibutyl sulfosuccinate levels	0.00585190543177308	0.00418586012222999	0.17116224172066
GCST90200257	ebi-a-GCST90018935	Urolithiasis	Metabolonic lactone sulfate levels	-0.00238596988718403	0.00414507944436302	0.569315555897701
GCST90200258	ebi-a-GCST90018935	Urolithiasis	2-hydroxy-4-(methylthio)butanoic acid levels	-0.0057858082319704	0.00503179542178943	0.261087045585556
GCST90200259	ebi-a-GCST90018935	Urolithiasis	Pentose acid levels	-0.00372316295537692	0.010766579370335	0.733098444814279
GCST90200260	ebi-a-GCST90018935	Urolithiasis	Branched chain 14:0 dicarboxylic acid levels	0.00848267017455772	0.0124832523899441	0.505451304821479
GCST90200261	ebi-a-GCST90018935	Urolithiasis	S-carboxyethylcysteine levels	-0.00689706773572683	0.00985773134630593	0.491817503400622
GCST90200262	ebi-a-GCST90018935	Urolithiasis	N-succinyl-phenylalanine levels	0.0018632439719359	0.00704895323066772	0.793693227350166
GCST90200263	ebi-a-GCST90018935	Urolithiasis	(2 or 3)-decenoate (10:1n7 or n8) levels	0.0282957841030694	0.0106716792915565	0.0134686369798836
GCST90200264	ebi-a-GCST90018935	Urolithiasis	Bilirubin degradation product, C17H20N2O5 (2) levels	-0.00165055619902831	0.00589752675733602	0.782189828777398
GCST90200265	ebi-a-GCST90018935	Urolithiasis	Bilirubin degradation product, C16H18N2O5 (4) levels	0.00181957494951848	0.00808763836303047	0.824675246897382
GCST90200266	ebi-a-GCST90018935	Urolithiasis	Cis-3,4-methyleneheptanoylcarnitine levels	0.00238639929654058	0.00671901648057011	0.725844018948301
GCST90200267	ebi-a-GCST90018935	Urolithiasis	Tetrahydrocortisol glucuronide levels	-0.000107627157467089	0.00939493108669674	0.990947186201909
GCST90200268	ebi-a-GCST90018935	Urolithiasis	N-acetyl-2-aminoadipate levels	0.00882631335373402	0.00800076702892531	0.281869134640276
GCST90200269	ebi-a-GCST90018935	Urolithiasis	Bilirubin degradation product, C17H20N2O5 (1) levels	-0.00195121878160816	0.00541375736977607	0.721971494848428
GCST90200270	ebi-a-GCST90018935	Urolithiasis	2-methoxyhydroquinone sulfate (1) levels	-0.0194418153790759	0.0120434997235894	0.126008003958793
GCST90200271	ebi-a-GCST90018935	Urolithiasis	Bilirubin degradation product, C16H18N2O5 (3) levels	-0.0120751860260847	0.00780413942121029	0.13302529045463
GCST90200272	ebi-a-GCST90018935	Urolithiasis	3-hydroxyoctanoylcarnitine (1) levels	-0.000497318767800385	0.0103369790631466	0.962223488795298
GCST90200273	ebi-a-GCST90018935	Urolithiasis	2-methoxyhydroquinone sulfate (2) levels	-0.00678175593463886	0.0100176072018902	0.506575868842809
GCST90200274	ebi-a-GCST90018935	Urolithiasis	Cis-3,4-methyleneheptanoylglycine levels	0.00145982069802591	0.00676857646314497	0.831141375631965
GCST90200275	ebi-a-GCST90018935	Urolithiasis	Bilirubin degradation product, C16H18N2O5 (2) levels	-0.00754333932119726	0.00746807261339733	0.32176605175457
GCST90200276	ebi-a-GCST90018935	Urolithiasis	2,4-di-tert-butylphenol levels	0.00677482846608825	0.010594352105687	0.530568751395175
GCST90200277	ebi-a-GCST90018935	Urolithiasis	Bilirubin degradation product, C16H18N2O5 (1) levels	-0.0133370317221866	0.0105767994978033	0.221831205941318
GCST90200278	ebi-a-GCST90018935	Urolithiasis	3-hydroxyoctanoylcarnitine (2) levels	0.00468024505220276	0.0123750349991572	0.710252386628013
GCST90200279	ebi-a-GCST90018935	Urolithiasis	Pantothenate levels	-0.00289274725489236	0.00667111963194869	0.667771316649439
GCST90200280	ebi-a-GCST90018935	Urolithiasis	5-oxoproline levels	-0.00269986012170254	0.0100402738937656	0.790401734667934
GCST90200281	ebi-a-GCST90018935	Urolithiasis	Phosphoethanolamine levels	0.00428652426531933	0.0105644918000011	0.688677532560236
GCST90200282	ebi-a-GCST90018935	Urolithiasis	Picolinate levels	-0.0185245241578527	0.00661141392815904	0.0110106954083804
GCST90200283	ebi-a-GCST90018935	Urolithiasis	3-ureidopropionate levels	-0.0326182165442945	0.0169727081706878	0.0676776712415024
GCST90200284	ebi-a-GCST90018935	Urolithiasis	Erucate (22:1n9) levels	-0.00834187357191745	0.0140776312996204	0.561274207360977
GCST90200285	ebi-a-GCST90018935	Urolithiasis	Eicosenedioate (C20:1-DC) levels	-0.00204660719143248	0.0137224352138585	0.882934323191688
GCST90200286	ebi-a-GCST90018935	Urolithiasis	Allantoin levels	0.00334634017715208	0.00621275377222294	0.595554751493155
GCST90200287	ebi-a-GCST90018935	Urolithiasis	N-acetylvaline levels	-0.0149402388250256	0.0133948850518283	0.27791549200117
GCST90200288	ebi-a-GCST90018935	Urolithiasis	N-acetylleucine levels	0.00113659653949795	0.0070141505487233	0.872897621959849
GCST90200289	ebi-a-GCST90018935	Urolithiasis	N-acetylmethionine levels	-0.00221483238620295	0.0118095434952582	0.85392355149113
GCST90200290	ebi-a-GCST90018935	Urolithiasis	Glycerate levels	-0.0183807166920919	0.0111032172429824	0.110336316637396
GCST90200291	ebi-a-GCST90018935	Urolithiasis	Sarcosine levels	0.0149100864541121	0.0137496576178789	0.291757735820207
GCST90200292	ebi-a-GCST90018935	Urolithiasis	Trans-4-hydroxyproline levels	-0.00347785245732474	0.00800240175306146	0.667734652245432
GCST90200293	ebi-a-GCST90018935	Urolithiasis	Thyroxine levels	-0.0110348877511569	0.0150355317118541	0.471514065021038
GCST90200294	ebi-a-GCST90018935	Urolithiasis	Pipecolate levels	0.00307806272349065	0.00422728757261615	0.472573017663286
GCST90200295	ebi-a-GCST90018935	Urolithiasis	Gamma-glutamyltyrosine levels	-0.0141250901203603	0.00985367528168962	0.163636438717742
GCST90200296	ebi-a-GCST90018935	Urolithiasis	Methyl indole-3-acetate levels	0.00373132972589105	0.0103337003089322	0.721644111565894
GCST90200297	ebi-a-GCST90018935	Urolithiasis	Ursodeoxycholate levels	-0.00296040891045809	0.0132969724891913	0.826470361218481
GCST90200298	ebi-a-GCST90018935	Urolithiasis	3-hydroxy-3-methylglutarate levels	-0.0087361072970916	0.0149632531489534	0.56585688611332
GCST90200299	ebi-a-GCST90018935	Urolithiasis	Oleoyl ethanolamide levels	0.0101825041687574	0.00817326206160329	0.224375905277221
GCST90200300	ebi-a-GCST90018935	Urolithiasis	4-hydroxyphenylpyruvate levels	0.00799330857103041	0.0106543446705081	0.461059540651067
GCST90200301	ebi-a-GCST90018935	Urolithiasis	Gamma-glutamylglutamine levels	-0.00914994571659801	0.0135789976674978	0.505412578607351
GCST90200302	ebi-a-GCST90018935	Urolithiasis	Alpha-tocopherol levels	0.00349461545472713	0.00957626115498324	0.718119195856636
GCST90200303	ebi-a-GCST90018935	Urolithiasis	N-acetyl-L-alanine levels	-0.00579995992817435	0.0167717608321703	0.731816191565801
GCST90200304	ebi-a-GCST90018935	Urolithiasis	Citrate levels	0.00162499294492668	0.0111266569041105	0.885278677010168
GCST90200305	ebi-a-GCST90018935	Urolithiasis	2-aminobutyrate levels	0.0174089927743592	0.0121029251272546	0.167478072680156
GCST90200306	ebi-a-GCST90018935	Urolithiasis	Butyrate/isobutyrate (4:0) levels	-0.00306176438769895	0.0120803564773681	0.802507731379559
GCST90200307	ebi-a-GCST90018935	Urolithiasis	Urate levels	-0.0134934548014936	0.011775318866448	0.261200593413159
GCST90200308	ebi-a-GCST90018935	Urolithiasis	3-hydroxyisobutyrate levels	0.0255046796604505	0.0140181060030014	0.0876117169277544
GCST90200309	ebi-a-GCST90018935	Urolithiasis	Vanillylmandelate (VMA) levels	0.00789874385426497	0.0109381363248527	0.475012669078278
GCST90200310	ebi-a-GCST90018935	Urolithiasis	3-aminoisobutyrate levels	-0.0130414329170994	0.00768233473628426	0.10067515568595
GCST90200311	ebi-a-GCST90018935	Urolithiasis	4-acetamidobutanoate levels	-0.00163864309512339	0.00777964869801448	0.835678461565242
GCST90200312	ebi-a-GCST90018935	Urolithiasis	2-hydroxystearate levels	-0.0128640619509984	0.009975123338243	0.211207438723707
GCST90200313	ebi-a-GCST90018935	Urolithiasis	N1-methyladenosine levels	-0.0147333298475882	0.0175229892329157	0.406699014859729
GCST90200314	ebi-a-GCST90018935	Urolithiasis	N-acetylneuraminate levels	-0.000350012333240702	0.01645909312376	0.983179439282808
GCST90200315	ebi-a-GCST90018935	Urolithiasis	Gamma-glutamylhistidine levels	-0.00099950193010335	0.00799551032986743	0.901652562997717
GCST90200316	ebi-a-GCST90018935	Urolithiasis	N-acetylglucosaminylasparagine levels	0.00465787350207216	0.00584801120490022	0.433893147365599
GCST90200317	ebi-a-GCST90018935	Urolithiasis	Homovanillate (hva) levels	-0.0066549275432211	0.00748317105135242	0.383039032499331
GCST90200318	ebi-a-GCST90018935	Urolithiasis	Acetoacetate levels	0.011376670656812	0.0100289900015252	0.277120631707192
GCST90200319	ebi-a-GCST90018935	Urolithiasis	Cys-gly, oxidized levels	0.00417095995815957	0.00593373067394441	0.489475495063912
GCST90200320	ebi-a-GCST90018935	Urolithiasis	Dihomo-linoleate (20:2n6) levels	8.17387535376454e-05	0.0128944213025998	0.995020546604293
GCST90200321	ebi-a-GCST90018935	Urolithiasis	Cholate levels	0.000594587792312492	0.0155255814954144	0.96992442505656
GCST90200322	ebi-a-GCST90018935	Urolithiasis	Beta-hydroxyisovalerate levels	-0.0109484654334763	0.00707657077767508	0.133915764240436
GCST90200323	ebi-a-GCST90018935	Urolithiasis	Creatine levels	0.00100792838407375	0.00596043662241174	0.8671939631964
GCST90200324	ebi-a-GCST90018935	Urolithiasis	Anthranilate levels	-0.00217665202672036	0.0084138409306899	0.797829540747314
GCST90200325	ebi-a-GCST90018935	Urolithiasis	Glycerol levels	0.00474797397360592	0.00708028566306811	0.509789798412634
GCST90200326	ebi-a-GCST90018935	Urolithiasis	Gamma-glutamylleucine levels	-0.0129975642071926	0.0109150794847943	0.251103372351636
GCST90200327	ebi-a-GCST90018935	Urolithiasis	Choline levels	0.00846261323982935	0.012396779534073	0.502292180553529
GCST90200328	ebi-a-GCST90018935	Urolithiasis	3-methoxytyrosine levels	-0.030145278291889	0.0190924652350937	0.128628470286033
GCST90200329	ebi-a-GCST90018935	Urolithiasis	3-phosphoglycerate levels	-0.0102412364235378	0.0112842252734542	0.373939419795067
GCST90200330	ebi-a-GCST90018935	Urolithiasis	1-palmitoyl-2-linoleoyl-gpc (16:0/18:2) levels	-0.00645911680512306	0.00888295591913599	0.472269958548095
GCST90200331	ebi-a-GCST90018935	Urolithiasis	1-palmitoyl-2-oleoyl-GPE (16:0/18:1) levels	0.0131464409937698	0.0114382460767071	0.259496441787387
GCST90200332	ebi-a-GCST90018935	Urolithiasis	1-palmitoyl-2-linoleoyl-GPI (16:0/18:2) levels	-0.00816303861876697	0.012035265892217	0.50467918966261
GCST90200333	ebi-a-GCST90018935	Urolithiasis	Taurocholic acid levels	0.00547011834159732	0.0127945373448824	0.672649524522466
GCST90200334	ebi-a-GCST90018935	Urolithiasis	Taurodeoxycholate levels	0.0199249549698072	0.0104259573746385	0.0697391317613532
GCST90200335	ebi-a-GCST90018935	Urolithiasis	Stearoyl sphingomyelin (d18:1/18:0) levels	-0.00709853693904447	0.00861352972617841	0.415791243586633
GCST90200336	ebi-a-GCST90018935	Urolithiasis	Ceramide (d18:1/16:0) levels	0.0144752437825977	0.00753303245253038	0.0666123669302264
GCST90200337	ebi-a-GCST90018935	Urolithiasis	Taurochenodeoxycholate levels	0.000670656412358757	0.014587105482604	0.963898351578796
GCST90200338	ebi-a-GCST90018935	Urolithiasis	4-hydroxyphenylacetate levels	-0.00591544585407276	0.0122513948505968	0.634205667089888
GCST90200339	ebi-a-GCST90018935	Urolithiasis	5,6-dihydrothymine levels	0.0021209778743767	0.0138865271446224	0.880515728594577
GCST90200340	ebi-a-GCST90018935	Urolithiasis	1-palmitoyl-2-oleoyl-gpc (16:0/18:1) levels	0.0188018307589108	0.00990603614700281	0.0715256007212169
GCST90200341	ebi-a-GCST90018935	Urolithiasis	N-stearoyl-sphingosine (d18:1/18:0) levels	-0.00980380868999568	0.0133166865243617	0.46975064132783
GCST90200342	ebi-a-GCST90018935	Urolithiasis	Glycochenodeoxycholate levels	0.00586409834376703	0.00798012550834439	0.468548544678827
GCST90200343	ebi-a-GCST90018935	Urolithiasis	N-formylmethionine levels	0.00940074654081567	0.0170083535236141	0.586584707931531
GCST90200344	ebi-a-GCST90018935	Urolithiasis	N6,n6,n6-trimethyllysine levels	-0.00779438803447339	0.00900003739078568	0.397865443890853
GCST90200345	ebi-a-GCST90018935	Urolithiasis	S-adenosylhomocysteine (SAH) levels	-0.0071096779607481	0.0143638075304043	0.625121292256454
GCST90200346	ebi-a-GCST90018935	Urolithiasis	4-acetaminophen sulfate levels	-0.00479941773538101	0.0111822474190296	0.671606225517414
GCST90200347	ebi-a-GCST90018935	Urolithiasis	2-hydroxyhippurate (salicylurate) levels	-0.00406234332070246	0.00863588251451283	0.642497495731717
GCST90200348	ebi-a-GCST90018935	Urolithiasis	Quinolinate levels	-0.0166066005513429	0.0238010757786096	0.494264348609791
GCST90200349	ebi-a-GCST90018935	Urolithiasis	Eicosapentaenoate (EPA; 20:5n3) levels	0.000824536727336226	0.00905188967873743	0.928147011120068
GCST90200350	ebi-a-GCST90018935	Urolithiasis	Laurate (12:0) levels	0.00380132726224533	0.0139445449447	0.788441841443846
GCST90200351	ebi-a-GCST90018935	Urolithiasis	N-acetylputrescine levels	0.00339987031146131	0.00592832832869821	0.572125720423505
GCST90200352	ebi-a-GCST90018935	Urolithiasis	Methylsuccinate levels	-0.0125254377368539	0.00737902477670607	0.104386078534688
GCST90200353	ebi-a-GCST90018935	Urolithiasis	9,10-DiHOME levels	-0.0114357417499347	0.00674456411730572	0.108206853096823
GCST90200354	ebi-a-GCST90018935	Urolithiasis	Linoleate (18:2n6) levels	0.0343998425571335	0.0120365486074815	0.00972365821350768
GCST90200355	ebi-a-GCST90018935	Urolithiasis	Adenosine 5'-diphosphate (ADP) levels	0.00758635012621908	0.0113840553641031	0.51178435556783
GCST90200356	ebi-a-GCST90018935	Urolithiasis	Adenosine 5'-monophosphate (AMP) levels	-0.0102225771784378	0.0134176233680154	0.458776898765423
GCST90200357	ebi-a-GCST90018935	Urolithiasis	Adenosine 3',5'-cyclic monophosphate (camp) levels	0.00329912370783124	0.0118006390870656	0.781936753544197
GCST90200358	ebi-a-GCST90018935	Urolithiasis	Arachidonate (20:4n6) levels	0.000147717551444075	0.00710730220016412	0.983570867642795
GCST90200359	ebi-a-GCST90018935	Urolithiasis	5-methylthioadenosine (mta) levels	0.0184405304369481	0.00998216874734453	0.0765646892923716
GCST90200360	ebi-a-GCST90018935	Urolithiasis	Cortisone levels	-0.00477847496038289	0.00880509079447965	0.595312354012215
GCST90200361	ebi-a-GCST90018935	Urolithiasis	Beta-alanine levels	0.0145921653322002	0.0108184050151812	0.193250155059186
GCST90200362	ebi-a-GCST90018935	Urolithiasis	Succinate levels	-0.00654096199341928	0.00608674382647531	0.29322869087276
GCST90200363	ebi-a-GCST90018935	Urolithiasis	Phosphocholine levels	-0.0014018458713824	0.00564400437958175	0.805480101659678
GCST90200364	ebi-a-GCST90018935	Urolithiasis	Cysteinylglycine levels	0.00441413241691702	0.00872086240323767	0.618888911720962
GCST90200365	ebi-a-GCST90018935	Urolithiasis	Phenylpyruvate levels	0.00470357830217599	0.0103332168060109	0.652362150606544
GCST90200366	ebi-a-GCST90018935	Urolithiasis	Creatinine levels	-0.0036598235374443	0.0189948279890782	0.848904896568723
GCST90200367	ebi-a-GCST90018935	Urolithiasis	3-Hydroxybutyrate levels	0.0121611874724365	0.0127066716610874	0.353703708589604
GCST90200368	ebi-a-GCST90018935	Urolithiasis	Cholesterol levels	0.000307425897884625	0.00687484015006239	0.96479909706624
GCST90200369	ebi-a-GCST90018935	Urolithiasis	2-hydroxyphenylacetate levels	-0.00250079904432589	0.01286553191431	0.847449446843666
GCST90200370	ebi-a-GCST90018935	Urolithiasis	Aspartate levels	0.0174401124182839	0.0129234855922652	0.193041323872467
GCST90200371	ebi-a-GCST90018935	Urolithiasis	3-(4-hydroxyphenyl)lactate levels	-0.0150852643777237	0.0119663880196392	0.219079010853663
GCST90200372	ebi-a-GCST90018935	Urolithiasis	Arginine levels	-0.00385038920866231	0.0102463331957086	0.711035124620024
GCST90200373	ebi-a-GCST90018935	Urolithiasis	Gluconate levels	-0.00333053572308627	0.00544071606886793	0.54671371081332
GCST90200374	ebi-a-GCST90018935	Urolithiasis	Sphinganine levels	-0.00442901646483949	0.00922457625992286	0.636342826727488
GCST90200375	ebi-a-GCST90018935	Urolithiasis	Gamma-glutamylglutamate levels	0.0113268601998478	0.0114361027620401	0.330749097694622
GCST90200376	ebi-a-GCST90018935	Urolithiasis	Flavin adenine dinucleotide (FAD) levels	-0.00839668871949454	0.0108948066451558	0.44872658706247
GCST90200377	ebi-a-GCST90018935	Urolithiasis	Histidine levels	-0.0203011871819336	0.00821581778623114	0.0221194231952299
GCST90200378	ebi-a-GCST90018935	Urolithiasis	Cortisol levels (plasma)	-0.0215623459349747	0.0138084972344844	0.134901751251314
GCST90200379	ebi-a-GCST90018935	Urolithiasis	Hypotaurine levels	-0.00307765360664701	0.00997278415563902	0.75990627000612
GCST90200380	ebi-a-GCST90018935	Urolithiasis	Glutarate (C5-DC) levels	0.00265110758258486	0.00879541178555399	0.76569090687044
GCST90200381	ebi-a-GCST90018935	Urolithiasis	S-1-pyrroline-5-carboxylate levels	-0.00695045176158781	0.00958704750260363	0.478931600769569
GCST90200382	ebi-a-GCST90018935	Urolithiasis	Cystine levels	0.0158173055362246	0.0122581804504848	0.213260470027814
GCST90200383	ebi-a-GCST90018935	Urolithiasis	Cystathionine levels	-0.00420703360789453	0.0105979213758565	0.693946990927248
GCST90200384	ebi-a-GCST90018935	Urolithiasis	Guanidinoacetate levels	0.00696506039913663	0.0125620271982724	0.584620206566663
GCST90200385	ebi-a-GCST90018935	Urolithiasis	Sphingosine levels	-0.0156484662742656	0.0130646787740186	0.249591768166902
GCST90200386	ebi-a-GCST90018935	Urolithiasis	Deoxycholate levels	0.0183640104461166	0.0117496150513229	0.131156500221116
GCST90200387	ebi-a-GCST90018935	Urolithiasis	Glycocholate levels	-0.0168994395220087	0.00721519287774633	0.0249865852689386
GCST90200388	ebi-a-GCST90018935	Urolithiasis	Palmitoleate (16:1n7) levels	0.0136476929609743	0.0100277359036577	0.185658654413611
GCST90200389	ebi-a-GCST90018935	Urolithiasis	Leucine levels	-0.0137376793817831	0.0189121042191078	0.476936576575477
GCST90200390	ebi-a-GCST90018935	Urolithiasis	Stearate (18:0) levels	0.00488270942207461	0.0142125618437693	0.734958011875947
GCST90200391	ebi-a-GCST90018935	Urolithiasis	Methionine levels	0.0106380736233831	0.0146114926793847	0.475014109542927
GCST90200392	ebi-a-GCST90018935	Urolithiasis	Orotate levels	0.00632147596328991	0.00567679941283018	0.274309406855035
GCST90200393	ebi-a-GCST90018935	Urolithiasis	Phosphate levels (UKB data field 30810)	-0.00895284324121509	0.00819661478735564	0.28602789339049
GCST90200394	ebi-a-GCST90018935	Urolithiasis	Inosine levels	-0.00575106802767471	0.0146691294337733	0.699382354261589
GCST90200395	ebi-a-GCST90018935	Urolithiasis	Inosine 5'-monophosphate (IMP) levels	-0.0120736832822631	0.00973755447998518	0.229360341431181
GCST90200396	ebi-a-GCST90018935	Urolithiasis	Phenylalanine levels	0.0140711650769344	0.013404825112224	0.307021272414577
GCST90200397	ebi-a-GCST90018935	Urolithiasis	Palmitate (16:0) levels	-0.00846705701869499	0.0121569626446495	0.494562790483145
GCST90200398	ebi-a-GCST90018935	Urolithiasis	Malate levels	0.00314687361109475	0.00713408169930361	0.664390111145879
GCST90200399	ebi-a-GCST90018935	Urolithiasis	Isoleucine levels	-0.016376771913074	0.0117469926769852	0.177856972758247
GCST90200400	ebi-a-GCST90018935	Urolithiasis	Nicotinamide levels	-0.0013598055502395	0.0104737826852974	0.897881101859965
GCST90200401	ebi-a-GCST90018935	Urolithiasis	Myo-inositol levels	0.00717620541017318	0.00727444714506532	0.332338736122583
GCST90200402	ebi-a-GCST90018935	Urolithiasis	Lysine levels	0.0100697502333008	0.0104754581494678	0.343623924077541
GCST90200403	ebi-a-GCST90018935	Urolithiasis	Citrulline levels	-0.00207425039239555	0.00713050620778011	0.773273225503213
GCST90200404	ebi-a-GCST90018935	Urolithiasis	Ornithine levels	-0.0267513768462602	0.00810199806284918	0.00289214665110286
GCST90200405	ebi-a-GCST90018935	Urolithiasis	Retinol (Vitamin A) levels	0.00986308964427778	0.0129189997371028	0.452063896962925
GCST90200406	ebi-a-GCST90018935	Urolithiasis	1-methylnicotinamide levels	0.0133139614439032	0.0164548816060509	0.430314971871038
GCST90200407	ebi-a-GCST90018935	Urolithiasis	Uridine levels	-0.0190218069295705	0.0115857337625899	0.117980778196532
GCST90200408	ebi-a-GCST90018935	Urolithiasis	Plasma lactate levels	-0.0223632040209514	0.0149022011629132	0.151786439421304
GCST90200409	ebi-a-GCST90018935	Urolithiasis	Pristanate levels	0.0021748705426052	0.0112920278758151	0.850491548440587
GCST90200410	ebi-a-GCST90018935	Urolithiasis	Phytanate levels	0.00642419498248606	0.008317221368146	0.448911403709408
GCST90200411	ebi-a-GCST90018935	Urolithiasis	Plasma free proline levels	-0.00264838233769979	0.00990827954288411	0.790961206951362
GCST90200412	ebi-a-GCST90018935	Urolithiasis	Glutamate levels	0.00792334959022567	0.0132772868337166	0.557712413305333
GCST90200413	ebi-a-GCST90018935	Urolithiasis	2'-deoxyuridine levels	-0.010609875043423	0.00960608715212715	0.281312488980269
GCST90200414	ebi-a-GCST90018935	Urolithiasis	Myristate (14:0) levels	-0.0114025368725735	0.0118330790137653	0.346204804208728
GCST90200415	ebi-a-GCST90018935	Urolithiasis	Serine levels	-0.0246309519807681	0.0113747168071412	0.0376840168237559
GCST90200416	ebi-a-GCST90018935	Urolithiasis	Trans-urocanate levels	0.00150170964114688	0.00871419468275389	0.86510157981215
GCST90200417	ebi-a-GCST90018935	Urolithiasis	Urea levels	0.00556208403272509	0.00525081519808656	0.302098420187678
GCST90200418	ebi-a-GCST90018935	Urolithiasis	Pyridoxal levels	-0.00797363727672979	0.00808736752074259	0.329946752715727
GCST90200419	ebi-a-GCST90018935	Urolithiasis	Glutamine levels	-0.00689162875947777	0.016682522029128	0.683197533377377
GCST90200420	ebi-a-GCST90018935	Urolithiasis	Taurine levels	0.0273060592753299	0.0255638022142021	0.303524202943082
GCST90200421	ebi-a-GCST90018935	Urolithiasis	Salicylate levels	-0.010813218553505	0.00923646604348706	0.25424085202073
GCST90200422	ebi-a-GCST90018935	Urolithiasis	Serotonin levels	0.00343535933783799	0.0111127016631579	0.759999560865334
GCST90200423	ebi-a-GCST90018935	Urolithiasis	Spermidine levels	-0.0117514510837785	0.00880354643497083	0.196216406043154
GCST90200424	ebi-a-GCST90018935	Urolithiasis	Dimethylglycine levels	-0.00879556169826408	0.00798765260900473	0.279310443033624
GCST90200425	ebi-a-GCST90018935	Urolithiasis	Betaine levels	-0.00315522735716821	0.0105484859564803	0.767537195935073
GCST90200426	ebi-a-GCST90018935	Urolithiasis	Xylose levels	0.00186305440103986	0.0107406671441435	0.863746154660541
GCST90200427	ebi-a-GCST90018935	Urolithiasis	Tyrosine levels	-0.00677464159319235	0.0102882099063048	0.51580224372886
GCST90200428	ebi-a-GCST90018935	Urolithiasis	Caprate (10:0) levels	0.00689858285810819	0.0106918661848228	0.530009218382748
GCST90200429	ebi-a-GCST90018935	Urolithiasis	Cytidine levels	-0.00516154378244585	0.00883661577087783	0.564181236240095
GCST90200430	ebi-a-GCST90018935	Urolithiasis	Pyruvate levels	0.03193127350152	0.0207671650570228	0.139082146595188
GCST90200431	ebi-a-GCST90018935	Urolithiasis	Alanine levels	-0.0101681290193564	0.00911431964271159	0.277809988702888
GCST90200432	ebi-a-GCST90018935	Urolithiasis	Threonine levels	0.00413779317550319	0.0123417822064552	0.739756841765138
GCST90200433	ebi-a-GCST90018935	Urolithiasis	Cytosine levels	0.0295764677107653	0.0145849817884837	0.0620468458229735
GCST90200434	ebi-a-GCST90018935	Urolithiasis	12,13-DiHOME levels	-0.00747858754023098	0.00917824194790769	0.422306372765841
GCST90200435	ebi-a-GCST90018935	Urolithiasis	Mannose levels	0.0289751146020417	0.010962910656181	0.0142449992218605
GCST90200436	ebi-a-GCST90018935	Urolithiasis	Caffeine levels	-0.00545243465642957	0.00843946025560323	0.523899661150996
GCST90200437	ebi-a-GCST90018935	Urolithiasis	Fructose levels	-0.00971543435760089	0.00913873283551003	0.298314645480916
GCST90200438	ebi-a-GCST90018935	Urolithiasis	Alpha-ketobutyrate levels	0.0388583466935544	0.0204569294450431	0.0768981491962338
GCST90200439	ebi-a-GCST90018935	Urolithiasis	Cysteine levels	-0.0147286333561551	0.00880314910356293	0.118184147547912
GCST90200440	ebi-a-GCST90018935	Urolithiasis	Blood sugar levels	0.0130416491319885	0.0075559980604617	0.0983669803641197
GCST90200441	ebi-a-GCST90018935	Urolithiasis	Tryptophan levels	-0.00719666757308709	0.0111991545086483	0.52777714104708
GCST90200442	ebi-a-GCST90018935	Urolithiasis	Valine levels	-0.0102865280398628	0.0114833450034706	0.381026597332022
GCST90200443	ebi-a-GCST90018935	Urolithiasis	Pseudouridine levels	-0.0337412498435542	0.0270664108311246	0.226267128008732
GCST90200444	ebi-a-GCST90018935	Urolithiasis	Dihydroorotate levels	-0.000247324871495491	0.00872916340927919	0.977604815319914
GCST90200445	ebi-a-GCST90018935	Urolithiasis	Caprylate (8:0) levels	-0.00286851121050641	0.00477133410218441	0.554143633075338
GCST90200446	ebi-a-GCST90018935	Urolithiasis	Arachidate (20:0) levels	0.010789460644537	0.0112141671881422	0.346934094689052
GCST90200447	ebi-a-GCST90018935	Urolithiasis	Maltose levels in coronary artery disease	0.00440316761207962	0.00991803935469648	0.662089622533443
GCST90200448	ebi-a-GCST90018935	Urolithiasis	N-stearoyl-sphinganine (d18:0/18:0) levels	-0.00332213843658732	0.0069129133386847	0.638245121211854
GCST90200449	ebi-a-GCST90018935	Urolithiasis	Sucrose levels	-0.00343253300503353	0.00917704607424224	0.713612787423918
GCST90200450	ebi-a-GCST90018935	Urolithiasis	Caproate (6:0) levels	0.00368713209946897	0.0100202984367821	0.716415005403715
GCST90200451	ebi-a-GCST90018935	Urolithiasis	Nonadecanoate (19:0) levels	-0.00844932475378052	0.00943627908686348	0.379461825023385
GCST90200452	ebi-a-GCST90018935	Urolithiasis	Plasma free asparagine levels	-0.0197427704776819	0.0101909609869124	0.0645664268816418
GCST90200453	ebi-a-GCST90018935	Urolithiasis	X-07765 levels	-0.000557820310933627	0.0111908194893385	0.960675269005492
GCST90200454	ebi-a-GCST90018935	Urolithiasis	Kynurenate levels	-0.0176242871512639	0.010813288295583	0.113249108564676
GCST90200455	ebi-a-GCST90018935	Urolithiasis	Alpha-ketoglutarate levels	-0.00167461557626692	0.0123231191461438	0.893039926453598
GCST90200456	ebi-a-GCST90018935	Urolithiasis	X-11308 levels	-0.00737870990302839	0.00694742421295835	0.296675438071247
GCST90200457	ebi-a-GCST90018935	Urolithiasis	Pentadecanoate (15:0) levels	0.00291509670800061	0.00832842702097362	0.729984521909582
GCST90200458	ebi-a-GCST90018935	Urolithiasis	X-11315 levels	0.0155325335399716	0.00677356429362717	0.0313162142578528
GCST90200459	ebi-a-GCST90018935	Urolithiasis	Margarate (17:0) levels	-0.0134679836017849	0.0113507584477641	0.248664725561525
GCST90200460	ebi-a-GCST90018935	Urolithiasis	X-11372 levels	0.000197285675319887	0.00956542326123059	0.983708629802566
GCST90200461	ebi-a-GCST90018935	Urolithiasis	X-10458 levels	-0.000126732809432374	0.0100774653708203	0.990074628839812
GCST90200462	ebi-a-GCST90018935	Urolithiasis	X-11299 levels	-0.010756355830249	0.010873485350489	0.335663780152857
GCST90200463	ebi-a-GCST90018935	Urolithiasis	X-11478 levels	-0.00700106573500358	0.0125981000003911	0.584272299789506
GCST90200464	ebi-a-GCST90018935	Urolithiasis	X-11849 levels	0.00672532068261836	0.00991604770896358	0.502503799511245
GCST90200465	ebi-a-GCST90018935	Urolithiasis	X-11787 levels	0.0149912456031844	0.00870916298229486	0.10233464674269
GCST90200466	ebi-a-GCST90018935	Urolithiasis	X-11632 levels	0.0042783254037535	0.0119265464014976	0.722938829839585
GCST90200467	ebi-a-GCST90018935	Urolithiasis	X-11852 levels	9.63656098213209e-05	0.00631225403291586	0.987945824777557
GCST90200468	ebi-a-GCST90018935	Urolithiasis	X-11847 levels	-0.0196477696221089	0.0124989687054159	0.134387121333565
GCST90200469	ebi-a-GCST90018935	Urolithiasis	X-11483 levels	-0.000697506399975657	0.0074243839171559	0.925930358971827
GCST90200470	ebi-a-GCST90018935	Urolithiasis	X-11470 levels	0.0190262216155822	0.00695304857651653	0.0100515490379114
GCST90200471	ebi-a-GCST90018935	Urolithiasis	X-11381 levels	-0.00183975787569277	0.0068298938518678	0.790048007575678
GCST90200472	ebi-a-GCST90018935	Urolithiasis	X-11850 levels	0.0144900306066399	0.0106866697309842	0.188887285121077
GCST90200473	ebi-a-GCST90018935	Urolithiasis	X-11795 levels	0.00253124321433679	0.0125125567900213	0.842816642585341
GCST90200474	ebi-a-GCST90018935	Urolithiasis	X-11444 levels	0.00506144415110515	0.00641318807943377	0.43617426059087
GCST90200475	ebi-a-GCST90018935	Urolithiasis	X-11858 levels	0.0156734553480243	0.00842386266273308	0.0741469100751492
GCST90200476	ebi-a-GCST90018935	Urolithiasis	X-11843 levels	0.0103048801551938	0.00802665873324318	0.21255817962012
GCST90200477	ebi-a-GCST90018935	Urolithiasis	X-12127 levels	0.0111774490144201	0.0104044547291861	0.291861764005016
GCST90200478	ebi-a-GCST90018935	Urolithiasis	X-12221 levels	-0.0182159621079493	0.014044446601938	0.208061772177314
GCST90200479	ebi-a-GCST90018935	Urolithiasis	X-12283 levels	0.0130565657650037	0.00821339249248526	0.124477568583956
GCST90200480	ebi-a-GCST90018935	Urolithiasis	X-12410 levels	-0.00254127062688904	0.00822950406498239	0.760032409406386
GCST90200481	ebi-a-GCST90018935	Urolithiasis	X-12104 levels	0.00252779179009056	0.0191863858083413	0.897561532026369
GCST90200482	ebi-a-GCST90018935	Urolithiasis	X-12193 levels	-0.0301803064828666	0.011992479581629	0.0186344321128032
GCST90200483	ebi-a-GCST90018935	Urolithiasis	X-12216 levels	-0.00736213707154039	0.00631498755017432	0.25675813602109
GCST90200484	ebi-a-GCST90018935	Urolithiasis	X-12306 levels	-0.000495985873214355	0.0111394387473341	0.964801783900794
GCST90200485	ebi-a-GCST90018935	Urolithiasis	X-12100 levels	-0.012920730890784	0.0293698361532654	0.664949910642276
GCST90200486	ebi-a-GCST90018935	Urolithiasis	X-12261 levels	0.0065535577340896	0.0113874456252757	0.572488128373654
GCST90200487	ebi-a-GCST90018935	Urolithiasis	X-11880 levels	0.00845415575925464	0.0125379253802988	0.51038798384637
GCST90200488	ebi-a-GCST90018935	Urolithiasis	X-12117 levels	-0.00932417142189907	0.00668604081991024	0.173058865412748
GCST90200489	ebi-a-GCST90018935	Urolithiasis	X-12407 levels	0.003706813895305	0.0113015367631084	0.746018784724208
GCST90200490	ebi-a-GCST90018935	Urolithiasis	X-12101 levels	0.00300852881779854	0.0077366094726152	0.700949674265431
GCST90200491	ebi-a-GCST90018935	Urolithiasis	X-12026 levels	-0.023715849501387	0.00958819201356235	0.0205288031927018
GCST90200492	ebi-a-GCST90018935	Urolithiasis	X-12411 levels	0.000621417435496214	0.00575989654299413	0.915515276083455
GCST90200493	ebi-a-GCST90018935	Urolithiasis	X-12013 levels	0.020622183922272	0.0090252667936836	0.0328200315245975
GCST90200494	ebi-a-GCST90018935	Urolithiasis	X-12007 levels	-0.00399048730606635	0.0152890176131927	0.798178837299359
GCST90200495	ebi-a-GCST90018935	Urolithiasis	X-12462 levels	0.00085481475294165	0.0150360147553498	0.955783679707757
GCST90200496	ebi-a-GCST90018935	Urolithiasis	X-12714 levels	0.00259224976184794	0.0161041284319643	0.874593153138742
GCST90200497	ebi-a-GCST90018935	Urolithiasis	X-12740 levels	0.00855385552481478	0.0161526937080777	0.606937855734063
GCST90200498	ebi-a-GCST90018935	Urolithiasis	X-12730 levels	0.00476820688538554	0.0149457134109955	0.753827183980023
GCST90200499	ebi-a-GCST90018935	Urolithiasis	X-12701 levels	-0.0178740518421363	0.0159907329325963	0.283894433433603
GCST90200500	ebi-a-GCST90018935	Urolithiasis	X-12816 levels	-0.00879724049092777	0.00897227416757413	0.335879593821163
GCST90200501	ebi-a-GCST90018935	Urolithiasis	X-12731 levels	-0.00610136064426416	0.00949279182727049	0.526023282280154
GCST90200502	ebi-a-GCST90018935	Urolithiasis	X-12707 levels	-0.00832640625998037	0.00684304386820244	0.23384919975805
GCST90200503	ebi-a-GCST90018935	Urolithiasis	X-12729 levels	0.00525737161888121	0.00592531664596673	0.383066454506472
GCST90200504	ebi-a-GCST90018935	Urolithiasis	X-12830 levels	0.0137163878486601	0.00746861751447371	0.0777378211758528
GCST90200505	ebi-a-GCST90018935	Urolithiasis	X-12818 levels	-0.00512922920476619	0.00923076887411125	0.584310855518027
GCST90200506	ebi-a-GCST90018935	Urolithiasis	X-12812 levels	0.00199063142383758	0.0086662575523583	0.821236327176039
GCST90200507	ebi-a-GCST90018935	Urolithiasis	X-12822 levels	0.0247870333155174	0.0104599380403871	0.0316408566098296
GCST90200508	ebi-a-GCST90018935	Urolithiasis	X-12738 levels	0.00690776356699176	0.0126295744868054	0.591520163801397
GCST90200509	ebi-a-GCST90018935	Urolithiasis	X-12544 levels	0.00437582539226569	0.0107836549748394	0.688821527960076
GCST90200510	ebi-a-GCST90018935	Urolithiasis	X-12680 levels	-0.0167332532738533	0.0146006447592665	0.268621352407931
GCST90200511	ebi-a-GCST90018935	Urolithiasis	X-12906 levels	-0.00236429711532063	0.0120718372551611	0.84719153479421
GCST90200512	ebi-a-GCST90018935	Urolithiasis	X-13684 levels	0.00452563715400179	0.00724492042445028	0.536762870033816
GCST90200513	ebi-a-GCST90018935	Urolithiasis	X-13507 levels	0.00113415972159453	0.013680038581478	0.935099873596205
GCST90200514	ebi-a-GCST90018935	Urolithiasis	X-12851 levels	-9.88034665630117e-05	0.0102076983125416	0.992368514389445
GCST90200515	ebi-a-GCST90018935	Urolithiasis	X-12849 levels	0.00189226803196721	0.00774782314203553	0.809314320366609
GCST90200516	ebi-a-GCST90018935	Urolithiasis	X-12847 levels	-0.00852962007353178	0.013925845906046	0.548812172801245
GCST90200517	ebi-a-GCST90018935	Urolithiasis	X-13553 levels	-0.000124478990666203	0.00694197798278174	0.985848271277558
GCST90200518	ebi-a-GCST90018935	Urolithiasis	X-12839 levels	0.00528611446580897	0.00745384013264715	0.484076532865835
GCST90200519	ebi-a-GCST90018935	Urolithiasis	X-13729 levels	-0.00280059152288891	0.00903589037019306	0.759076604517161
GCST90200520	ebi-a-GCST90018935	Urolithiasis	X-13007 levels	0.0140625604273787	0.0113550640579253	0.226212999530413
GCST90200521	ebi-a-GCST90018935	Urolithiasis	X-13844 levels	-0.0192775784771881	0.0117712623017893	0.121001621246118
GCST90200522	ebi-a-GCST90018935	Urolithiasis	X-13728 levels	-0.00756782983304828	0.0159297545597093	0.640779782396328
GCST90200523	ebi-a-GCST90018935	Urolithiasis	X-12844 levels	-0.0219349752690905	0.0145148837808488	0.140253738622667
GCST90200524	ebi-a-GCST90018935	Urolithiasis	X-13695 levels	-0.00663001449674229	0.00776429141179203	0.407528310408934
GCST90200525	ebi-a-GCST90018935	Urolithiasis	X-13723 levels	0.00402675276529865	0.0210729950925727	0.851653169642529
GCST90200526	ebi-a-GCST90018935	Urolithiasis	X-14056 levels	0.00323341128945168	0.00609667397847432	0.602724282611045
GCST90200527	ebi-a-GCST90018935	Urolithiasis	X-13866 levels	-0.00233902124214561	0.0157714368675929	0.883289912540267
GCST90200528	ebi-a-GCST90018935	Urolithiasis	X-17146 levels	0.00734251096416339	0.0131471450472568	0.583393134328805
GCST90200529	ebi-a-GCST90018935	Urolithiasis	X-16397 levels	0.030710394126018	0.0218603226656349	0.179183944589598
GCST90200530	ebi-a-GCST90018935	Urolithiasis	X-17335 levels	0.00547141061113883	0.0163206960292751	0.742789389520136
GCST90200531	ebi-a-GCST90018935	Urolithiasis	X-16964 levels	0.00152396992403959	0.0119875855342281	0.900526855203103
GCST90200532	ebi-a-GCST90018935	Urolithiasis	X-16935 levels	-0.00826041648813776	0.00899969138140305	0.368648095116283
GCST90200533	ebi-a-GCST90018935	Urolithiasis	X-15486 levels	-0.0299889160613168	0.00980685959863034	0.00915873899442359
GCST90200534	ebi-a-GCST90018935	Urolithiasis	X-16580 levels	0.0165106249701478	0.0188285066623971	0.394371118931857
GCST90200535	ebi-a-GCST90018935	Urolithiasis	X-17325 levels	0.00332364343341002	0.0109722963483287	0.764566722071966
GCST90200536	ebi-a-GCST90018935	Urolithiasis	X-17328 levels	-0.000548402102454302	0.0133429841692851	0.967542335412872
GCST90200537	ebi-a-GCST90018935	Urolithiasis	X-16087 levels	-0.00177235508537886	0.0086361164519073	0.839282620451309
GCST90200538	ebi-a-GCST90018935	Urolithiasis	X-17010 levels	-0.0148303133404875	0.0191059446314217	0.448287702167125
GCST90200539	ebi-a-GCST90018935	Urolithiasis	X-14939 levels	-0.00908311718235184	0.00911698479823144	0.330453716211779
GCST90200540	ebi-a-GCST90018935	Urolithiasis	X-15461 levels	0.00880640581387066	0.00856930801259873	0.31479298672562
GCST90200541	ebi-a-GCST90018935	Urolithiasis	X-15523 levels	0.00339014614995507	0.00490038487651263	0.490963068694333
GCST90200542	ebi-a-GCST90018935	Urolithiasis	X-15728 levels	0.00856439711298378	0.00891093023737339	0.344179177349265
GCST90200543	ebi-a-GCST90018935	Urolithiasis	X-15503 levels	0.00656795380081896	0.0105878934909951	0.54281744356756
GCST90200544	ebi-a-GCST90018935	Urolithiasis	X-16124 levels	0.00659681644528086	0.00651256652431541	0.32008229300762
GCST90200545	ebi-a-GCST90018935	Urolithiasis	X-17438 levels	0.0125804070288623	0.0121089825148795	0.313388460417525
GCST90200546	ebi-a-GCST90018935	Urolithiasis	X-17354 levels	0.00110002755616574	0.0156311272607179	0.94489122986801
GCST90200547	ebi-a-GCST90018935	Urolithiasis	X-17654 levels	-0.00133985544394353	0.00588217682208796	0.821597327279565
GCST90200548	ebi-a-GCST90018935	Urolithiasis	X-17676 levels	0.00290518019816024	0.00921046340861142	0.754866593123034
GCST90200549	ebi-a-GCST90018935	Urolithiasis	X-17367 levels	-0.00508279799661522	0.00878678965541471	0.569411587927569
GCST90200550	ebi-a-GCST90018935	Urolithiasis	X-17357 levels	-0.00413732542658799	0.00799501608734471	0.608740642269365
GCST90200551	ebi-a-GCST90018935	Urolithiasis	X-18886 levels	-0.00715041702248746	0.0143697274429831	0.625979225824377
GCST90200552	ebi-a-GCST90018935	Urolithiasis	X-18887 levels	0.0159186420286344	0.0109423075516367	0.16394640265305
GCST90200553	ebi-a-GCST90018935	Urolithiasis	X-17653 levels	0.00355731258675233	0.0094448785676092	0.709751104319726
GCST90200554	ebi-a-GCST90018935	Urolithiasis	X-17346 levels	0.0032808985977035	0.00923018352310363	0.725231698673624
GCST90200555	ebi-a-GCST90018935	Urolithiasis	X-17690 levels	0.00130091754159075	0.00820689564299824	0.875275676435985
GCST90200556	ebi-a-GCST90018935	Urolithiasis	X-18345 levels	0.00492963647936261	0.00775594560013005	0.529859721966885
GCST90200557	ebi-a-GCST90018935	Urolithiasis	X-17685 levels	-0.000995086682137703	0.010631274161409	0.926358287120767
GCST90200558	ebi-a-GCST90018935	Urolithiasis	X-18888 levels	-0.00176797403771391	0.0101047024388465	0.862574464771443
GCST90200559	ebi-a-GCST90018935	Urolithiasis	X-18901 levels	0.00349652338055179	0.00759234704388517	0.648690831138307
GCST90200560	ebi-a-GCST90018935	Urolithiasis	X-17351 levels	0.00597557602439044	0.0131113818576155	0.65469078873686
GCST90200561	ebi-a-GCST90018935	Urolithiasis	X-18779 levels	0.00336102746561358	0.00886567957688279	0.709044559100358
GCST90200562	ebi-a-GCST90018935	Urolithiasis	X-21286 levels	0.00203351947983648	0.0130811016529781	0.877663442915978
GCST90200563	ebi-a-GCST90018935	Urolithiasis	X-21355 levels	0.00602874512755361	0.00884048971290569	0.505666890587592
GCST90200564	ebi-a-GCST90018935	Urolithiasis	X-21319 levels	-0.0135359068630563	0.0168448779864581	0.436097131532662
GCST90200565	ebi-a-GCST90018935	Urolithiasis	X-21258 levels	0.0022808580965229	0.00844109886413929	0.789409522277201
GCST90200566	ebi-a-GCST90018935	Urolithiasis	X-21364 levels	-0.0162791445044894	0.00815637660910861	0.0550953333535981
GCST90200567	ebi-a-GCST90018935	Urolithiasis	X-21353 levels	0.00841340208469526	0.00464370072203099	0.0867372964644975
GCST90200568	ebi-a-GCST90018935	Urolithiasis	X-19438 levels	0.0177457439017223	0.0135701268572968	0.204474095461962
GCST90200569	ebi-a-GCST90018935	Urolithiasis	X-18913 levels	-0.0125119970978354	0.0100480378477984	0.229019089064873
GCST90200570	ebi-a-GCST90018935	Urolithiasis	X-18921 levels	0.0101300540727523	0.00918686285758758	0.286481682222714
GCST90200571	ebi-a-GCST90018935	Urolithiasis	X-21339 levels	0.00423367795991395	0.0081168994706972	0.607415015047053
GCST90200572	ebi-a-GCST90018935	Urolithiasis	X-19299 levels	0.00140407499795318	0.00620815912842744	0.823769160912201
GCST90200573	ebi-a-GCST90018935	Urolithiasis	X-18935 levels	0.0178426111392436	0.0121116587845337	0.1570776385656
GCST90200574	ebi-a-GCST90018935	Urolithiasis	X-21310 levels	0.00281799987688484	0.0104789285758208	0.790615130716671
GCST90200575	ebi-a-GCST90018935	Urolithiasis	X-21283 levels	-0.0122375561683883	0.00854714997651668	0.172716615602042
GCST90200576	ebi-a-GCST90018935	Urolithiasis	X-21285 levels	-0.0246258440850262	0.00630966957862537	0.000498320250049354
GCST90200577	ebi-a-GCST90018935	Urolithiasis	X-21312 levels	-0.000726392373896195	0.013532670948973	0.957752932080708
GCST90200578	ebi-a-GCST90018935	Urolithiasis	X-18922 levels	0.0090468366122492	0.00845108194156131	0.293873420080051
GCST90200579	ebi-a-GCST90018935	Urolithiasis	X-21442 levels	0.00917046815664448	0.00611807434542979	0.153366614816419
GCST90200580	ebi-a-GCST90018935	Urolithiasis	X-21796 levels	0.00532461498641907	0.0152244053998343	0.729714506395883
GCST90200581	ebi-a-GCST90018935	Urolithiasis	X-21441 levels	-0.00962799940104434	0.00612586830415352	0.12585774451421
GCST90200582	ebi-a-GCST90018935	Urolithiasis	X-21752 levels	0.0192482715818961	0.0145916360024552	0.202029880331486
GCST90200583	ebi-a-GCST90018935	Urolithiasis	X-21807 levels	-0.00303758825835287	0.0111207988602197	0.787688781714125
GCST90200584	ebi-a-GCST90018935	Urolithiasis	X-21736 levels	-0.00856247199814997	0.0108820391568984	0.43734729553436
GCST90200585	ebi-a-GCST90018935	Urolithiasis	X-21829 levels	-0.0101913092968605	0.0121100904265679	0.407167285304695
GCST90200586	ebi-a-GCST90018935	Urolithiasis	X-21471 levels	0.0132544785369903	0.012913732304623	0.314164404587101
GCST90200587	ebi-a-GCST90018935	Urolithiasis	X-21733 levels	0.011461335854116	0.0108901554401475	0.301921800905625
GCST90200588	ebi-a-GCST90018935	Urolithiasis	X-21742 levels	0.000118740709672734	0.00650543312531626	0.985638187417058
GCST90200589	ebi-a-GCST90018935	Urolithiasis	X-21821 levels	0.00938522308968161	0.0146530445387079	0.529499505273803
GCST90200590	ebi-a-GCST90018935	Urolithiasis	X-21470 levels	0.000673782843013381	0.0126741112431365	0.958304283888507
GCST90200591	ebi-a-GCST90018935	Urolithiasis	X-21383 levels	0.00105688835384184	0.00477850103102621	0.826826574577851
GCST90200592	ebi-a-GCST90018935	Urolithiasis	X-21607 levels	0.00840433269938761	0.0114472706206107	0.469670770921595
GCST90200593	ebi-a-GCST90018935	Urolithiasis	X-21834 levels	0.00280992140323589	0.0140253052144225	0.843232778342901
GCST90200594	ebi-a-GCST90018935	Urolithiasis	X-21467 levels	-0.00118683252158994	0.00568263808744822	0.835847326991961
GCST90200595	ebi-a-GCST90018935	Urolithiasis	X-22776 levels	0.0208282208983999	0.0148540409975561	0.188442156121084
GCST90200596	ebi-a-GCST90018935	Urolithiasis	X-23655 levels	0.00796877840818577	0.0126997172555048	0.536036340598012
GCST90200597	ebi-a-GCST90018935	Urolithiasis	X-22834 levels	-0.0101144908386826	0.0109701879115652	0.367518921533594
GCST90200598	ebi-a-GCST90018935	Urolithiasis	X-22771 levels	-0.00400925800476974	0.00900273318636738	0.662042017323571
GCST90200599	ebi-a-GCST90018935	Urolithiasis	X-23639 levels	-0.00144225092821532	0.0111339755684753	0.898166232168222
GCST90200600	ebi-a-GCST90018935	Urolithiasis	X-23648 levels	0.0145559841475628	0.01213050467034	0.246615398010575
GCST90200601	ebi-a-GCST90018935	Urolithiasis	X-23654 levels	0.00929826869789181	0.00922555534581343	0.320057372978804
GCST90200602	ebi-a-GCST90018935	Urolithiasis	X-22520 levels	0.0016525726403771	0.0142435855898182	0.908852434862218
GCST90200603	ebi-a-GCST90018935	Urolithiasis	X-23641 levels	-0.00518291543468396	0.0092637356927168	0.580279527579522
GCST90200604	ebi-a-GCST90018935	Urolithiasis	X-23276 levels	0.00534759268256032	0.0102211180773255	0.606071777923351
GCST90200605	ebi-a-GCST90018935	Urolithiasis	X-21845 levels	0.0236315045171157	0.0105934226719321	0.0386576564286879
GCST90200606	ebi-a-GCST90018935	Urolithiasis	X-22509 levels	0.00590222103135731	0.00565569496538693	0.309772528330471
GCST90200607	ebi-a-GCST90018935	Urolithiasis	X-23644 levels	-0.00843720518595422	0.00887580811617631	0.359154523683876
GCST90200608	ebi-a-GCST90018935	Urolithiasis	X-22162 levels	-0.0183034322543509	0.0165383974663215	0.279854858822345
GCST90200609	ebi-a-GCST90018935	Urolithiasis	X-23587 levels	-0.0135879429159831	0.0116877249836117	0.256920411367718
GCST90200610	ebi-a-GCST90018935	Urolithiasis	X-23593 levels	0.0139919574191123	0.00851675415737547	0.116038978270657
GCST90200611	ebi-a-GCST90018935	Urolithiasis	X-23636 levels	0.041934613976701	0.0180429773533444	0.0345699251010656
GCST90200612	ebi-a-GCST90018935	Urolithiasis	X-23678 levels	-0.00189987123923989	0.012017961924169	0.876149045379117
GCST90200613	ebi-a-GCST90018935	Urolithiasis	X-23680 levels	0.00851263067555902	0.0080146387765929	0.300832003341158
GCST90200614	ebi-a-GCST90018935	Urolithiasis	X-23780 levels	0.0098381751485562	0.00890502088271814	0.27977056577112
GCST90200615	ebi-a-GCST90018935	Urolithiasis	X-23974 levels	-0.0117047757249922	0.0148859301819187	0.441922282937597
GCST90200616	ebi-a-GCST90018935	Urolithiasis	X-23659 levels	0.00081604903233182	0.00654976751485042	0.901804815460282
GCST90200617	ebi-a-GCST90018935	Urolithiasis	X-23665 levels	0.00268659385812691	0.0123604238443104	0.830519385588361
GCST90200618	ebi-a-GCST90018935	Urolithiasis	X-23782 levels	-0.000470891265596615	0.0134609326941738	0.972479059039776
GCST90200619	ebi-a-GCST90018935	Urolithiasis	X-24295 levels	0.0363976471266051	0.0219554393634594	0.114683683633897
GCST90200620	ebi-a-GCST90018935	Urolithiasis	X-24243 levels	0.0182137478301444	0.0146125628205004	0.228579212295407
GCST90200621	ebi-a-GCST90018935	Urolithiasis	X-23739 levels	-0.0185135550381717	0.0110520654696461	0.106375808284109
GCST90200622	ebi-a-GCST90018935	Urolithiasis	X-23997 levels	-0.00689524463520561	0.00937744168665541	0.470289086363407
GCST90200623	ebi-a-GCST90018935	Urolithiasis	X-24241 levels	0.0119094743086031	0.0122887242549374	0.343010874383192
GCST90200624	ebi-a-GCST90018935	Urolithiasis	X-24328 levels	-0.00380166247254161	0.00796825521738514	0.636342742224176
GCST90200625	ebi-a-GCST90018935	Urolithiasis	X-24456 levels	-0.000790592842730282	0.016675541540221	0.962613960223369
GCST90200626	ebi-a-GCST90018935	Urolithiasis	X-24418 levels	-0.00310225917283543	0.00980796131872702	0.754509337279562
GCST90200627	ebi-a-GCST90018935	Urolithiasis	X-24344 levels	0.00440646303034641	0.0141195100141991	0.759273365575532
GCST90200628	ebi-a-GCST90018935	Urolithiasis	X-24556 levels	-0.00671781087279842	0.0063184307275926	0.296771313644985
GCST90200629	ebi-a-GCST90018935	Urolithiasis	X-24337 levels	0.00342464749561073	0.00550511676666871	0.539303860632039
GCST90200630	ebi-a-GCST90018935	Urolithiasis	X-24546 levels	0.00419244046929714	0.00635686298208022	0.515365490254303
GCST90200631	ebi-a-GCST90018935	Urolithiasis	X-24306 levels	-0.00696127788425954	0.00799296392822219	0.392794663916097
GCST90200632	ebi-a-GCST90018935	Urolithiasis	X-24307 levels	0.0325369402056393	0.0259033651764934	0.229641041259417
GCST90200633	ebi-a-GCST90018935	Urolithiasis	X-24334 levels	0.0060876943852253	0.00928813715652887	0.5209646758859
GCST90200634	ebi-a-GCST90018935	Urolithiasis	X-24518 levels	0.00615629373754492	0.00719105203428475	0.401603172363939
GCST90200635	ebi-a-GCST90018935	Urolithiasis	X-24494 levels	0.0100014436970405	0.0117455108982483	0.406320535340668
GCST90200636	ebi-a-GCST90018935	Urolithiasis	X-24544 levels	0.00507591012759076	0.00549700008060486	0.362503496265155
GCST90200637	ebi-a-GCST90018935	Urolithiasis	X-24531 levels	-0.00303775298724857	0.00743224098859424	0.686878567154058
GCST90200638	ebi-a-GCST90018935	Urolithiasis	X-24811 levels	-0.0173141155832995	0.00910828359421385	0.0676514587591257
GCST90200639	ebi-a-GCST90018935	Urolithiasis	X-24757 levels	-0.0139165367760152	0.0102114788759861	0.188084244050322
GCST90200640	ebi-a-GCST90018935	Urolithiasis	X-24978 levels	-0.00513368639036375	0.0119256708140253	0.672259083442883
GCST90200641	ebi-a-GCST90018935	Urolithiasis	X-24970 levels	-0.0138919680527403	0.0109095705156121	0.215080946353238
GCST90200642	ebi-a-GCST90018935	Urolithiasis	X-24795 levels	0.00331228713652279	0.0049301490378718	0.507609915133519
GCST90200643	ebi-a-GCST90018935	Urolithiasis	X-24951 levels	-0.00430399019110279	0.012402754918176	0.732201949366476
GCST90200644	ebi-a-GCST90018935	Urolithiasis	X-24728 levels	-0.00253886357111243	0.00963548573068531	0.793915765198139
GCST90200645	ebi-a-GCST90018935	Urolithiasis	X-24565 levels	0.00429395765946071	0.00588833483964715	0.471004643201619
GCST90200646	ebi-a-GCST90018935	Urolithiasis	X-24801 levels	0.0122306142003844	0.0136835238355397	0.37809137013797
GCST90200647	ebi-a-GCST90018935	Urolithiasis	X-24736 levels	0.0184867311337792	0.00920846624606017	0.0540863518531719
GCST90200648	ebi-a-GCST90018935	Urolithiasis	X-24585 levels	0.0122323280275362	0.00956122409407253	0.217954151909974
GCST90200649	ebi-a-GCST90018935	Urolithiasis	X-24588 levels	-0.00136684794460948	0.00601022163708737	0.821543510784511
GCST90200650	ebi-a-GCST90018935	Urolithiasis	X-25109 levels	-0.0176439389104163	0.0092497149346953	0.0671441282091027
GCST90200651	ebi-a-GCST90018935	Urolithiasis	X-24947 levels	0.0015869010861649	0.00707479961743044	0.824344372979977
GCST90200652	ebi-a-GCST90018935	Urolithiasis	X-24949 levels	0.00129365151146152	0.00841799110687037	0.879331643157585
GCST90200653	ebi-a-GCST90018935	Urolithiasis	X-24812 levels	0.00885198990535009	0.00780029257889971	0.264384794245894
GCST90200654	ebi-a-GCST90018935	Urolithiasis	X-25217 levels	0.00663512017710589	0.0133476991046947	0.628102035145003
GCST90200655	ebi-a-GCST90018935	Urolithiasis	X-25828 levels	-0.010737744465717	0.0155542660897133	0.500522946171234
GCST90200656	ebi-a-GCST90018935	Urolithiasis	X-25371 levels	0.00838531810536455	0.0116442487212343	0.478127227326121
GCST90200657	ebi-a-GCST90018935	Urolithiasis	X-25419 levels	0.00784243285017149	0.00935030770813796	0.409263225603483
GCST90200658	ebi-a-GCST90018935	Urolithiasis	X-25265 levels	-0.00059886149076227	0.00546390047560093	0.913599061438962
GCST90200659	ebi-a-GCST90018935	Urolithiasis	X-25172 levels	-0.00251233966575142	0.00795319515192368	0.754816317450627
GCST90200660	ebi-a-GCST90018935	Urolithiasis	X-25957 levels	0.0132359375772558	0.015678597532947	0.409635481193193
GCST90200661	ebi-a-GCST90018935	Urolithiasis	X-25422 levels	-0.00261437098587139	0.0084620591509978	0.76026479929422
GCST90200662	ebi-a-GCST90018935	Urolithiasis	X-25790 levels	-0.0140203222102738	0.0145721895360524	0.350301267957388
GCST90200663	ebi-a-GCST90018935	Urolithiasis	X-25420 levels	0.00271046884857022	0.00714105138867687	0.709590593490878
GCST90200664	ebi-a-GCST90018935	Urolithiasis	X-25810 levels	0.0032354389275608	0.0050695806942971	0.527614872326341
GCST90200665	ebi-a-GCST90018935	Urolithiasis	X-25433 levels	0.00216375698386626	0.00645611509019301	0.740424904452779
GCST90200666	ebi-a-GCST90018935	Urolithiasis	X-25343 levels	-0.0124034420952687	0.011990057438378	0.313260371677423
GCST90200667	ebi-a-GCST90018935	Urolithiasis	X-25271 levels	-0.0476177447006412	0.0171286371095378	0.0133816549070602
GCST90200668	ebi-a-GCST90018935	Urolithiasis	X-25520 levels	0.0115623963476607	0.0102892823556337	0.277704856006669
GCST90200669	ebi-a-GCST90018935	Urolithiasis	X-25519 levels	0.0184625343786368	0.0115532933579686	0.127441617866293
GCST90200670	ebi-a-GCST90018935	Urolithiasis	X-26111 levels	0.000291726381652587	0.00861758737619443	0.973347927052883
GCST90200671	ebi-a-GCST90018935	Urolithiasis	X-26109 levels	-0.00624635590409687	0.00556475526711025	0.272321267829359
GCST90200672	ebi-a-GCST90018935	Urolithiasis	X-26054 levels	-0.0026736486760398	0.00538289778926223	0.623149820090067
GCST90200673	ebi-a-GCST90018935	Urolithiasis	Carnitine C4 levels	0.00822064407584597	0.00824125408433204	0.324832083608328
GCST90200674	ebi-a-GCST90018935	Urolithiasis	Androsterone sulfate levels	0.00770600962035618	0.00771185963761516	0.324736620186817
GCST90200675	ebi-a-GCST90018935	Urolithiasis	N-acetyltyrosine levels	0.00411235636723704	0.00792848679188075	0.607918708050185
GCST90200676	ebi-a-GCST90018935	Urolithiasis	N-acetyl-L-glutamine levels	-0.00180413432208281	0.00665125236125355	0.788729725127682
GCST90200677	ebi-a-GCST90018935	Urolithiasis	N-acetylphenylalanine levels	-0.00948971314386213	0.00692308159871926	0.18263961024683
GCST90200678	ebi-a-GCST90018935	Urolithiasis	N-acetylasparagine levels	0.00246768904134739	0.00508464647184002	0.632246176866423
GCST90200679	ebi-a-GCST90018935	Urolithiasis	N-acetylarginine levels	0.00428362290039534	0.00531809451474037	0.428791523359654
GCST90200680	ebi-a-GCST90018935	Urolithiasis	5-acetylamino-6-formylamino-3-methyluracil levels	0.0033674200174335	0.00634205946461122	0.601289437819013
GCST90200681	ebi-a-GCST90018935	Urolithiasis	Orotidine levels	-0.010965773406876	0.00846804272734563	0.206715965685865
GCST90200682	ebi-a-GCST90018935	Urolithiasis	3-methylcytidine levels	0.0107865577905849	0.00629669261932629	0.103874128582561
GCST90200683	ebi-a-GCST90018935	Urolithiasis	N-acetylcitrulline levels	-0.00378981973444506	0.00756555148429603	0.621888059746625
GCST90200684	ebi-a-GCST90018935	Urolithiasis	N-acetyl-aspartyl-glutamate (naag) levels	0.00649221358231589	0.00708893734964768	0.372568641104901
GCST90200685	ebi-a-GCST90018935	Urolithiasis	1-stearoyl-2-arachidonoyl-gpc (18:0/20:4) levels	-0.00292584843195382	0.00456193706507728	0.525466211042309
GCST90200686	ebi-a-GCST90018935	Urolithiasis	Bilirubin (E,E) levels	-0.0113708055564512	0.00724954441651844	0.128859348935568
GCST90200687	ebi-a-GCST90018935	Urolithiasis	Bilirubin (E,Z or Z,E) levels	-0.00738045943938945	0.00996879435281227	0.469186530136796
GCST90200688	ebi-a-GCST90018935	Urolithiasis	Androsterone glucuronide levels	0.00580242141605983	0.00704129073052164	0.417700302807711
GCST90200689	ebi-a-GCST90018935	Urolithiasis	N6-methyllysine levels	-0.00416960998085341	0.00705308399457601	0.558831263626077
GCST90200690	ebi-a-GCST90018935	Urolithiasis	N-acetyl-1-methylhistidine levels	0.0062336646295502	0.00569439429090919	0.28235873100219
GCST90200691	ebi-a-GCST90018935	Urolithiasis	N-delta-acetylornithine levels	-0.00238905667560439	0.00639449479716578	0.711973452881868
GCST90200692	ebi-a-GCST90018935	Urolithiasis	1-palmitoyl-2-arachidonoyl-gpc (16:0/20:4n6) levels	0.00918373808255362	0.00604099583987851	0.139280887658111
GCST90200693	ebi-a-GCST90018935	Urolithiasis	Glycochenodeoxycholate glucuronide (1) levels	0.00567768703421402	0.00544104785260137	0.308052124201936
GCST90200694	ebi-a-GCST90018935	Urolithiasis	2'-o-methylcytidine levels	0.002653628295489	0.00575762774002777	0.65071962182748
GCST90200695	ebi-a-GCST90018935	Urolithiasis	2'-o-methyluridine levels	-0.00473996262169047	0.00701368890950411	0.507748109158132
GCST90200696	ebi-a-GCST90018935	Urolithiasis	N6,N6-dimethyllysine levels	0.00634700092154131	0.0085795964084296	0.466062125279472
GCST90200697	ebi-a-GCST90018935	Urolithiasis	N2-acetyl,N6,N6-dimethyllysine levels	0.0100503092055472	0.00513640118360147	0.0626324279759329
GCST90200698	ebi-a-GCST90018935	Urolithiasis	N2-acetyl,N6-methyllysine levels	0.00444133178070042	0.00489763051854816	0.372233682632459
GCST90200699	ebi-a-GCST90018935	Urolithiasis	Deoxycholic acid glucuronide levels	-0.00138620652221987	0.00731651621129974	0.85132344033979
GCST90200700	ebi-a-GCST90018935	Urolithiasis	Decadienedioic acid (C10:2-DC) levels	0.000651127588193506	0.00614280837010715	0.916502735639329
GCST90200701	ebi-a-GCST90018935	Urolithiasis	Bilirubin degradation product, C17H18N2O4 (1) levels	0.00689389984713677	0.00699404728759645	0.333040792131622
GCST90200702	ebi-a-GCST90018935	Urolithiasis	Bilirubin degradation product, C17H18N2O4 (2) levels	-0.00198366407567376	0.00858117523745951	0.819323288805613
GCST90200703	ebi-a-GCST90018935	Urolithiasis	Bilirubin degradation product, C17H18N2O4 (3) levels	-0.00479111749989736	0.00779900244437052	0.545599754198271
GCST90200704	ebi-a-GCST90018935	Urolithiasis	Bilirubin (z,z) levels	-0.00320559967543532	0.00829540116007106	0.701817299021917
GCST90200705	ebi-a-GCST90018935	Urolithiasis	Ethylmalonate levels	-0.00346577388761875	0.00533544034528761	0.520089582339481
GCST90200706	ebi-a-GCST90018935	Urolithiasis	Biliverdin levels	-0.00273708243735602	0.0072724921704233	0.70958992006101
GCST90200707	ebi-a-GCST90018935	Urolithiasis	Glycine levels	0.0014040159811341	0.00568038960243907	0.807297010358068
GCST90200708	ebi-a-GCST90018935	Urolithiasis	X-12112 levels	0.00484806025075455	0.00494471799563207	0.333230643987499
GCST90200709	ebi-a-GCST90018935	Urolithiasis	X-12798 levels	0.0048188098390805	0.00797663106628374	0.549897533715213
GCST90200710	ebi-a-GCST90018935	Urolithiasis	X-13431 levels	0.0104453561275246	0.00651461148843899	0.12048783533556
GCST90200711	ebi-a-GCST90018935	Urolithiasis	X-19141 levels	-0.0068172695488812	0.00621381859806389	0.284455283993432
GCST90200712	ebi-a-GCST90018935	Urolithiasis	Spermidine to 5-methylthioadenosine (MTA) ratio	0.0160303547014179	0.00756050841748557	0.0489954130853617
GCST90200713	ebi-a-GCST90018935	Urolithiasis	Spermidine to ornithine ratio	0.0138978087038543	0.00666681246381776	0.055899033415193
GCST90200714	ebi-a-GCST90018935	Urolithiasis	Alpha-ketoglutarate to alpha-ketobutyrate ratio	0.00263121288042727	0.00976890282331758	0.790566922717417
GCST90200715	ebi-a-GCST90018935	Urolithiasis	Alpha-ketoglutarate to glutamate ratio	0.00609975073551223	0.00816137400604331	0.460645032124152
GCST90200716	ebi-a-GCST90018935	Urolithiasis	Adenosine 5'-diphosphate (ADP) to phosphoethanolamine ratio	-0.00372420121067629	0.0104627310120955	0.725429466615169
GCST90200717	ebi-a-GCST90018935	Urolithiasis	3-phosphoglycerate to adenosine 5'-diphosphate (ADP) ratio	-0.0119184535045317	0.0129417648653544	0.368062992230138
GCST90200718	ebi-a-GCST90018935	Urolithiasis	Alpha-ketoglutarate to succinate ratio	0.0119853653196065	0.0120523539730063	0.333189003193129
GCST90200719	ebi-a-GCST90018935	Urolithiasis	Adenosine 3',5'-cyclic monophosphate (cAMP) to adenosine 5'-monophosphate (AMP) ratio	-0.00466408052912906	0.0183582881332909	0.80413670753218
GCST90200720	ebi-a-GCST90018935	Urolithiasis	Adenosine 5'-diphosphate (ADP) to pantothenate ratio	-0.0118109762866261	0.0119973808122892	0.338692754928114
GCST90200721	ebi-a-GCST90018935	Urolithiasis	Adenosine 5'-diphosphate (ADP) to phosphate ratio	-0.00803434007017812	0.00943118793623197	0.406116192682939
GCST90200722	ebi-a-GCST90018935	Urolithiasis	S-adenosylhomocysteine (SAH) to leucine ratio	-0.0216863503858111	0.021321339366567	0.319241107674399
GCST90200723	ebi-a-GCST90018935	Urolithiasis	S-adenosylhomocysteine (SAH) to 5-methyluridine (ribothymidine) ratio	-0.0252100460752175	0.00956049185913564	0.0162510751217321
GCST90200724	ebi-a-GCST90018935	Urolithiasis	Cholate to taurocholate ratio	-0.00278604733726203	0.0122346830004608	0.822068609737258
GCST90200725	ebi-a-GCST90018935	Urolithiasis	Adenosine 5'-diphosphate (ADP) to creatine ratio	-0.0101757000407591	0.0086581411695023	0.253687070740648
GCST90200726	ebi-a-GCST90018935	Urolithiasis	N-acetylputrescine to (N(1) + N(8))-acetylspermidine ratio	0.00519518865606183	0.00670758949075419	0.44468280802573
GCST90200727	ebi-a-GCST90018935	Urolithiasis	Adenosine 3',5'-cyclic monophosphate (cAMP) to taurocholate ratio	0.0088809271047793	0.0151447217567715	0.567647220327356
GCST90200728	ebi-a-GCST90018935	Urolithiasis	Adenosine 5'-diphosphate (ADP) to Adenosine 5'-monophosphate (AMP) ratio	-0.0105830482636132	0.00883021027172414	0.242421797736302
GCST90200729	ebi-a-GCST90018935	Urolithiasis	3-phosphoglycerate to phosphate ratio	0.0119413970788743	0.00933684994846286	0.213667422234239
GCST90200730	ebi-a-GCST90018935	Urolithiasis	Adenosine 5'-diphosphate (ADP) to fructose ratio	0.00435252874539754	0.00589122564814389	0.465760478157697
GCST90200731	ebi-a-GCST90018935	Urolithiasis	Adenosine 5'-diphosphate (ADP) to mannose ratio	0.0461269301082837	0.0157041028269387	0.00966339401002263
GCST90200732	ebi-a-GCST90018935	Urolithiasis	Adenosine 5'-diphosphate (ADP) to tyrosine ratio	-0.0163656739091866	0.00888775703258553	0.0804491001999699
GCST90200733	ebi-a-GCST90018935	Urolithiasis	Adenosine 5'-diphosphate (ADP) to N-acetylglucosamine to N-acetylgalactosamine ratio	0.00275273617927091	0.00842305631781885	0.747207386806659
GCST90200734	ebi-a-GCST90018935	Urolithiasis	Adenosine 5'-monophosphate (AMP) to palmitate (16:0) ratio	-0.00327467922593785	0.01007465553505	0.748897328649039
GCST90200735	ebi-a-GCST90018935	Urolithiasis	Arginine to ornithine ratio	-0.00171186673467308	0.00846120080433622	0.841032692632456
GCST90200736	ebi-a-GCST90018935	Urolithiasis	Adenosine 5'-diphosphate (ADP) to arginine ratio	-0.0138615103324436	0.0119710760953396	0.262031861793306
GCST90200737	ebi-a-GCST90018935	Urolithiasis	Adenosine 5'-diphosphate (ADP) to 2'-deoxyuridine ratio	0.00304904974808091	0.0105779876215867	0.776125387205246
GCST90200738	ebi-a-GCST90018935	Urolithiasis	Adenosine 5'-monophosphate (AMP) to inosine 5'-monophosphate (IMP) ratio	0.00304652110077065	0.00755416199376852	0.690627320117919
GCST90200739	ebi-a-GCST90018935	Urolithiasis	Adenosine 5'-monophosphate (AMP) to proline ratio	-0.00847343285182362	0.0111754732127941	0.457163442043778
GCST90200740	ebi-a-GCST90018935	Urolithiasis	Arachidonate (20:4n6) to oleate to vaccenate (18:1) ratio	0.0225838466757011	0.00981799384720662	0.033611090653431
GCST90200741	ebi-a-GCST90018935	Urolithiasis	Adenosine 5'-monophosphate (AMP) to alanine ratio	-0.00161283910788823	0.0105399800289115	0.879842464276337
GCST90200742	ebi-a-GCST90018935	Urolithiasis	Aspartate to citrate ratio	0.0193846039944379	0.0193254344513424	0.329895789528786
GCST90200743	ebi-a-GCST90018935	Urolithiasis	Arginine to citrulline ratio	-0.014290199600553	0.00785517641365888	0.0785510320440487
GCST90200744	ebi-a-GCST90018935	Urolithiasis	Arginine to glutamate ratio	-0.0128068263100123	0.0115158120644331	0.27710804851855
GCST90200745	ebi-a-GCST90018935	Urolithiasis	Adenosine 5'-monophosphate (AMP) to phenylalanine ratio	0.00204024711609406	0.0106416381269018	0.849717701367977
GCST90200746	ebi-a-GCST90018935	Urolithiasis	Adenosine 5'-diphosphate (ADP) to gluconate ratio	0.00846033684317562	0.0106158795370164	0.434838938069131
GCST90200747	ebi-a-GCST90018935	Urolithiasis	Adenosine 5'-monophosphate (AMP) to phosphate ratio	-0.00958671433664241	0.0114326045111039	0.412724180063614
GCST90200748	ebi-a-GCST90018935	Urolithiasis	Aspartate to glutamate ratio	-0.00468145992399677	0.0109657990033	0.673411279803182
GCST90200749	ebi-a-GCST90018935	Urolithiasis	Arachidonate (20:4n6) to pyruvate ratio	-0.0023020744492961	0.0209665373857188	0.914128288328073
GCST90200750	ebi-a-GCST90018935	Urolithiasis	Aspartate to asparagine ratio	0.0205001362229386	0.00897666058233501	0.0347535682890713
GCST90200751	ebi-a-GCST90018935	Urolithiasis	Cortisone to cortisol ratio	0.00691611579385968	0.00943690859835773	0.47306891569074
GCST90200752	ebi-a-GCST90018935	Urolithiasis	Succinate to acetoacetate ratio	0.00169099380130007	0.0146127643035204	0.909642639272265
GCST90200753	ebi-a-GCST90018935	Urolithiasis	Aspartate to citrulline ratio	0.00862821176753897	0.0194611335103488	0.663098817775162
GCST90200754	ebi-a-GCST90018935	Urolithiasis	Sphingosine to phosphate ratio	-0.0201665521655617	0.014125832935395	0.172623409038625
GCST90200755	ebi-a-GCST90018935	Urolithiasis	Inosine 5'-monophosphate (IMP) to phosphate ratio	-0.00838400252067327	0.0123891823776923	0.507187825660053
GCST90200756	ebi-a-GCST90018935	Urolithiasis	Glycine to pyridoxal ratio	0.00575383274700606	0.0132782402307102	0.671879911745879
GCST90200757	ebi-a-GCST90018935	Urolithiasis	Glycine to alanine ratio	0.00319654522742999	0.00727027278795855	0.665133967101429
GCST90200758	ebi-a-GCST90018935	Urolithiasis	Glycine to serine ratio	-0.0062834790858021	0.00563612789773539	0.27642569140582
GCST90200759	ebi-a-GCST90018935	Urolithiasis	Histidine to trans-urocanate ratio	0.00304287392968706	0.00963495558424897	0.75476363266535
GCST90200760	ebi-a-GCST90018935	Urolithiasis	Methionine to methionine sulfoxide ratio	0.000384238618778124	0.00963407022163013	0.968516083422387
GCST90200761	ebi-a-GCST90018935	Urolithiasis	Citrulline to dimethylarginine (SDMA + ADMA) ratio	-0.00544378920083562	0.00867776393311971	0.536133425189844
GCST90200762	ebi-a-GCST90018935	Urolithiasis	Palmitate (16:0) to myristate (14:0) ratio	-0.0212561228072806	0.0125499557214603	0.107551709856764
GCST90200763	ebi-a-GCST90018935	Urolithiasis	Phosphate to N-acetylneuraminate ratio	0.014025597231073	0.0142810148761532	0.334166342111821
GCST90200764	ebi-a-GCST90018935	Urolithiasis	Phosphate to uridine ratio	0.00161599025890823	0.00919705951107268	0.861835084400327
GCST90200765	ebi-a-GCST90018935	Urolithiasis	Phosphate to alanine ratio	-0.012175764924472	0.0120702084567151	0.32724003904764
GCST90200766	ebi-a-GCST90018935	Urolithiasis	Phosphate to phosphoethanolamine ratio	0.00373158503456081	0.0234899996443968	0.876049252749886
GCST90200767	ebi-a-GCST90018935	Urolithiasis	Phosphate to glucose ratio	0.00727649357184196	0.00557808910712988	0.207651800058342
GCST90200768	ebi-a-GCST90018935	Urolithiasis	Phosphate to 2'-deoxyuridine ratio	0.006048779218446	0.00616024628799299	0.333999342969868
GCST90200769	ebi-a-GCST90018935	Urolithiasis	Phosphate to mannose ratio	-0.0392156361224961	0.0156195009511664	0.0191918484556601
GCST90200770	ebi-a-GCST90018935	Urolithiasis	Phenylalanine to tyrosine ratio	-0.0141952318764427	0.0166857547108874	0.406089298586175
GCST90200771	ebi-a-GCST90018935	Urolithiasis	Phosphate to fructose ratio	-0.0150413846225087	0.00826680878636203	0.0888515213808229
GCST90200772	ebi-a-GCST90018935	Urolithiasis	Phosphate to citrate ratio	-0.00187829186274202	0.00787237768073462	0.812896887922102
GCST90200773	ebi-a-GCST90018935	Urolithiasis	Serine to alpha-tocopherol ratio	-0.0304228863196742	0.0134385337461495	0.0325142117981911
GCST90200774	ebi-a-GCST90018935	Urolithiasis	Uridine to pseudouridine ratio	0.0203092660687839	0.0225109739367371	0.375919596330455
GCST90200775	ebi-a-GCST90018935	Urolithiasis	Serine to pyruvate ratio	-0.0244966998030438	0.0204545570917192	0.247499059665832
GCST90200776	ebi-a-GCST90018935	Urolithiasis	Glutamate to glutamine ratio	0.00231707031210531	0.00880009881128205	0.794663463337255
GCST90200777	ebi-a-GCST90018935	Urolithiasis	Uridine to cytidine ratio	-0.00100363238505697	0.0113551621735619	0.930449279939091
GCST90200778	ebi-a-GCST90018935	Urolithiasis	Pyruvate to 3-methyl-2-oxobutyrate ratio	-0.00587817650237115	0.00927909213498625	0.533255555757731
GCST90200779	ebi-a-GCST90018935	Urolithiasis	Pyruvate to N-acetylneuraminate ratio	0.0238862400111553	0.00913750938211622	0.0144532056513966
GCST90200780	ebi-a-GCST90018935	Urolithiasis	Alanine to pyruvate ratio	-0.00673730012709663	0.0134589286427437	0.622730657079784
GCST90200781	ebi-a-GCST90018935	Urolithiasis	Glucose to maltose ratio	-0.0184757744974883	0.0160804091097198	0.26856377905001
GCST90200782	ebi-a-GCST90018935	Urolithiasis	Mannose to trans-4-hydroxyproline ratio	0.00569556789287221	0.0169413729842037	0.740061552774514
GCST90200783	ebi-a-GCST90018935	Urolithiasis	Mannose to S-methylcysteine ratio	-0.00175510724633755	0.0276668257142147	0.950315181727928
GCST90200784	ebi-a-GCST90018935	Urolithiasis	Glutamate to cysteine ratio	0.0143347215732311	0.0145749763997397	0.33408532150785
GCST90200785	ebi-a-GCST90018935	Urolithiasis	Cysteine to 5-oxoproline ratio	-0.0106308838613754	0.00770227855021246	0.18275103649316
GCST90200786	ebi-a-GCST90018935	Urolithiasis	Cysteine to alanine ratio	-0.0235587450925975	0.012336746630308	0.0668580458805252
GCST90200787	ebi-a-GCST90018935	Urolithiasis	Glutamine to asparagine ratio	0.001206691539214	0.00549606498525602	0.828073968000687
GCST90200788	ebi-a-GCST90018935	Urolithiasis	5-oxoproline to citrate ratio	-0.00873333096447952	0.00773554967048121	0.277878206193573
GCST90200789	ebi-a-GCST90018935	Urolithiasis	Alpha-tocopherol to sulfate ratio	-0.00156604985266999	0.0097320059384027	0.874055201825087
GCST90200790	ebi-a-GCST90018935	Urolithiasis	Thyroxine to taurocholate ratio	0.022473181259103	0.00997283777447684	0.0340672591748387
GCST90200791	ebi-a-GCST90018935	Urolithiasis	Creatine to carnitine ratio	0.00158848680933105	0.0100511334391614	0.876184310650346
GCST90200792	ebi-a-GCST90018935	Urolithiasis	Carnitine to palmitoylcarnitine (C16) ratio	0.0133836728038958	0.00751590372114095	0.0854385408280377
GCST90200793	ebi-a-GCST90018935	Urolithiasis	Glycolithocholate to glycolithocholate sulfate ratio	-0.00722502717832597	0.00805303179882059	0.377855160811254
GCST90200794	ebi-a-GCST90018935	Urolithiasis	Oleoyl-linoleoyl-glycerol (18:1 to 18:2) [2] to linoleoyl-arachidonoyl-glycerol (18:2 to 20:4) [1] ratio	-0.0116880772752362	0.00835030055651923	0.174941470439943
GCST90200795	ebi-a-GCST90018935	Urolithiasis	Oleoyl-linoleoyl-glycerol (18:1 to 18:2) [2] to linoleoyl-arachidonoyl-glycerol (18:2 to 20:4) [2] ratio	-0.0101725003096722	0.0068044696675213	0.146960914349821
GCST90200796	ebi-a-GCST90018935	Urolithiasis	Spermidine to (N(1) + N(8))-acetylspermidine ratio	0.0026221422295917	0.0103385309014745	0.802249469460846
GCST90200797	ebi-a-GCST90018935	Urolithiasis	Spermidine to N-acetylputrescine ratio	-0.0120480185208245	0.00822175067858018	0.158361433849493
GCST90200798	ebi-a-GCST90018935	Urolithiasis	Dopamine 4-sulfate to dopamine 3-O-sulfate ratio	-0.0111045446158632	0.0126338858368459	0.389375581382078
GCST90200799	ebi-a-GCST90018935	Urolithiasis	Spermidine to adenosine 5'-diphosphate (ADP) ratio	0.0124231483450933	0.0145259907182547	0.401242139641689
GCST90200800	ebi-a-GCST90018935	Urolithiasis	Spermidine to histidine ratio	0.0161154608736331	0.0133521613735782	0.247447534174236
GCST90200801	ebi-a-GCST90018935	Urolithiasis	5-methylthioadenosine (MTA) to phosphate ratio	-0.0069242228239002	0.00709124901383729	0.338198044783397
GCST90200802	ebi-a-GCST90018935	Urolithiasis	Histidine to pyruvate ratio	-0.0206554017438539	0.0120636768151553	0.100922227436142
GCST90200803	ebi-a-GCST90018935	Urolithiasis	Spermidine to phosphate ratio	-0.00187704747342728	0.0140882425264221	0.895668847471245
GCST90200804	ebi-a-GCST90018935	Urolithiasis	Spermidine to pyruvate ratio	-0.0196133630165661	0.0131044195167059	0.158351576018018
GCST90200805	ebi-a-GCST90018935	Urolithiasis	Spermidine to carnitine ratio	0.00156609477137522	0.00716972671894272	0.829421893890274
GCST90200806	ebi-a-GCST90018935	Urolithiasis	Spermidine to ergothioneine ratio	-0.0014062958912281	0.00429663230660414	0.747215357811396
GCST90200807	ebi-a-GCST90018935	Urolithiasis	Carnitine to ergothioneine ratio	0.00832291152492709	0.0110577757463496	0.460869708045461
GCST90200808	ebi-a-GCST90018935	Urolithiasis	Spermidine to choline ratio	-0.00297242939962424	0.0124961849103738	0.815202877994635
GCST90200809	ebi-a-GCST90018935	Urolithiasis	Spermidine to taurocholate ratio	-0.00579449607910525	0.0116486363525277	0.625645472892387
GCST90200810	ebi-a-GCST90018935	Urolithiasis	Alpha-ketoglutarate to kynurenine ratio	-0.000659840433547084	0.00770445308438065	0.932459873530696
GCST90200811	ebi-a-GCST90018935	Urolithiasis	Choline to taurocholate ratio	-0.0178300769180756	0.00973425705563722	0.0799820135832554
GCST90200812	ebi-a-GCST90018935	Urolithiasis	Glutamate to kynurenine ratio	-0.00132026183650317	0.0106217397338396	0.902114480724816
GCST90200813	ebi-a-GCST90018935	Urolithiasis	Ornithine to glutamate ratio	0.0319929272407842	0.016673754779654	0.071014618918772
GCST90200814	ebi-a-GCST90018935	Urolithiasis	Alpha-ketoglutarate to ornithine ratio	-0.00487168758413394	0.012753146580381	0.70649091091803
GCST90200815	ebi-a-GCST90018935	Urolithiasis	3-hydroxyisobutyrate to adenosine 5'-diphosphate (ADP) ratio	0.00185081196617821	0.00726899423871122	0.801187708229152
GCST90200816	ebi-a-GCST90018935	Urolithiasis	Alpha-ketoglutarate to aspartate ratio	0.0147244578490568	0.00730698942427229	0.055725464945549
GCST90200817	ebi-a-GCST90018935	Urolithiasis	3-hydroxyisobutyrate to phosphate ratio	-0.0134244630498339	0.00915199960123151	0.155962338622866
GCST90200818	ebi-a-GCST90018935	Urolithiasis	Adenosine 5'-diphosphate (ADP) to glycerate ratio	-0.00642158598847829	0.0112402701065429	0.576255777234045
GCST90200819	ebi-a-GCST90018935	Urolithiasis	3-phosphoglycerate to glycerate ratio	-0.00939055326760811	0.017535843020781	0.599665086488058
GCST90200820	ebi-a-GCST90018935	Urolithiasis	Adenosine 5'-diphosphate (ADP) to valine ratio	-0.00711547378547385	0.0137602294790574	0.610755098403077
GCST90200821	ebi-a-GCST90018935	Urolithiasis	Adenosine 5'-diphosphate (ADP) to glycine ratio	0.000485756375264686	0.00697705145379072	0.945071375634088
GCST90200822	ebi-a-GCST90018935	Urolithiasis	Phosphate to valine ratio	0.00444235845771544	0.00814193568019621	0.589651672257946
GCST90200823	ebi-a-GCST90018935	Urolithiasis	Adenosine 5'-diphosphate (ADP) to N-palmitoyl-sphingosine (d18:1 to 16:0) ratio	7.23612874405709e-05	0.0111528502496798	0.994884488564014
GCST90200824	ebi-a-GCST90018935	Urolithiasis	Adenosine 5'-diphosphate (ADP) to sulfate ratio	0.00578704679470024	0.0109226509737234	0.601313888930014
GCST90200825	ebi-a-GCST90018935	Urolithiasis	Phosphate to sulfate ratio	0.0295332332588081	0.0158733552902008	0.0741539338079091
GCST90200826	ebi-a-GCST90018935	Urolithiasis	Glycine to phosphate ratio	-0.000606268287512216	0.00525477412987062	0.909034546301007
GCST90200827	ebi-a-GCST90018935	Urolithiasis	Phosphate to N-palmitoyl-sphingosine (d18:1 to 16:0) ratio	0.00472340910531734	0.0099448177728397	0.639495425715861
GCST90200828	ebi-a-GCST90018935	Urolithiasis	Cholate to bilirubin (Z,Z) ratio	-0.0112176231764401	0.00844459887417158	0.196547295655347
GCST90200829	ebi-a-GCST90018935	Urolithiasis	Bilirubin (Z,Z) to taurocholate ratio	0.00572595173079587	0.0187399463549131	0.763658583830011
GCST90200830	ebi-a-GCST90018935	Urolithiasis	Cholate to adenosine 3',5'-cyclic monophosphate (cAMP) ratio	-0.0128167682696781	0.0087203088956068	0.157182939235219
GCST90200831	ebi-a-GCST90018935	Urolithiasis	Cholate to phosphate ratio	-0.0040808850693266	0.00663952036478795	0.547437389803699
GCST90200832	ebi-a-GCST90018935	Urolithiasis	Adenosine 5'-diphosphate (ADP) to citrate ratio	0.00962231988420198	0.0137004451600503	0.490985108416838
GCST90200833	ebi-a-GCST90018935	Urolithiasis	Cholate to adenosine 5'-monophosphate (AMP) ratio	-0.0129366327144014	0.0111324457593724	0.25888912258844
GCST90200834	ebi-a-GCST90018935	Urolithiasis	Adenosine 5'-diphosphate (ADP) to glycerol 3-phosphate ratio	0.019841617628764	0.0113259303996814	0.0937250364011269
GCST90200835	ebi-a-GCST90018935	Urolithiasis	Adenosine 5'-diphosphate (ADP) to glycerol ratio	-0.0131615299710233	0.00725370083338909	0.0832687296289145
GCST90200836	ebi-a-GCST90018935	Urolithiasis	Glycerol to glycerol 3-phosphate ratio	-0.00522560028391983	0.0109777634944143	0.638755500469396
GCST90200837	ebi-a-GCST90018935	Urolithiasis	Adenosine 5'-diphosphate (ADP) to glutamate ratio	-0.00360293899024243	0.00735682819754189	0.627879578125451
GCST90200838	ebi-a-GCST90018935	Urolithiasis	Phosphate to glutamate ratio	-0.0165174389793958	0.0139200194415829	0.248638167984102
GCST90200839	ebi-a-GCST90018935	Urolithiasis	Adenosine 5'-diphosphate (ADP) to aspartate ratio	-0.00515239672362223	0.00980407678106838	0.604032723507162
GCST90200840	ebi-a-GCST90018935	Urolithiasis	Adenosine 5'-diphosphate (ADP) to flavin adenine dinucleotide (FAD) ratio	-0.00600398592391525	0.00842907644754178	0.483446062651399
GCST90200841	ebi-a-GCST90018935	Urolithiasis	Adenosine 5'-diphosphate (ADP) to oxalate (ethanedioate) ratio	0.00103572660941598	0.00557912870359899	0.854506087319498
GCST90200842	ebi-a-GCST90018935	Urolithiasis	Citrate to oxalate (ethanedioate) ratio	-0.017406857946773	0.0155548326159763	0.281946079018521
GCST90200843	ebi-a-GCST90018935	Urolithiasis	Adenosine 5'-monophosphate (AMP) to flavin adenine dinucleotide (FAD) ratio	-0.0173585785870845	0.0200480404831212	0.400210231605983
GCST90200844	ebi-a-GCST90018935	Urolithiasis	Aspartate to phosphate ratio	0.0283063701973547	0.0178153124468535	0.132939137137912
GCST90200845	ebi-a-GCST90018935	Urolithiasis	Adenosine 5'-monophosphate (AMP) to citrate ratio	0.0131134459673576	0.00994971585437721	0.201710009514118
GCST90200846	ebi-a-GCST90018935	Urolithiasis	Phenylalanine to phosphate ratio	0.00192481529358055	0.0117556791524336	0.871505411916832
GCST90200847	ebi-a-GCST90018935	Urolithiasis	Phosphate to tryptophan ratio	0.0156609420101467	0.0148880322753001	0.306756190012817
GCST90200848	ebi-a-GCST90018935	Urolithiasis	Adenosine 5'-monophosphate (AMP) to glutamine ratio	0.000229266452443202	0.0121341025248141	0.985145346109111
GCST90200849	ebi-a-GCST90018935	Urolithiasis	Adenosine 5'-monophosphate (AMP) to threonine ratio	-0.00733054193976587	0.00659348886638599	0.276405754942479
GCST90200850	ebi-a-GCST90018935	Urolithiasis	Adenosine 5'-monophosphate (AMP) to tryptophan ratio	0.00447587016700765	0.00982409929748676	0.652459157225966
GCST90200851	ebi-a-GCST90018935	Urolithiasis	Adenosine 5'-monophosphate (AMP) to glycine ratio	-0.00976672410094306	0.00949667868457522	0.314920031886506
GCST90200852	ebi-a-GCST90018935	Urolithiasis	Adenosine 5'-monophosphate (AMP) to arginine ratio	0.00520013431961369	0.0128820791050508	0.692150056836683
GCST90200853	ebi-a-GCST90018935	Urolithiasis	Adenosine 5'-monophosphate (AMP) to tyrosine ratio	0.00171654102339247	0.0120346108108814	0.88836021766542
GCST90200854	ebi-a-GCST90018935	Urolithiasis	Arginine to phosphate ratio	0.0048175420359109	0.0126778920550522	0.707592520375867
GCST90200855	ebi-a-GCST90018935	Urolithiasis	Phosphate to threonine ratio	0.00661749200938839	0.0147961269921984	0.657910826320786
GCST90200856	ebi-a-GCST90018935	Urolithiasis	Phosphate to glutamine ratio	-0.0232515047363962	0.00969313944718112	0.0239162873793681
GCST90200857	ebi-a-GCST90018935	Urolithiasis	Adenosine 5'-monophosphate (AMP) to aspartate ratio	0.00756357756459475	0.0109770531436702	0.496680039996288
GCST90200858	ebi-a-GCST90018935	Urolithiasis	Phosphate to tyrosine ratio	0.00530297501727122	0.00930888021004237	0.572880412321537
GCST90200859	ebi-a-GCST90018935	Urolithiasis	Adenosine 5'-monophosphate (AMP) to asparagine ratio	-0.00488243070357686	0.0123054579589507	0.695360095099366
GCST90200860	ebi-a-GCST90018935	Urolithiasis	Adenosine 5'-monophosphate (AMP) to serine ratio	0.00401197808681645	0.0126000340017828	0.754874246692631
GCST90200861	ebi-a-GCST90018935	Urolithiasis	Histidine to phosphate ratio	0.00725099764346077	0.00705224734091299	0.312664623871444
GCST90200862	ebi-a-GCST90018935	Urolithiasis	Adenosine 5'-monophosphate (AMP) to methionine ratio	0.00201984185672845	0.0115037202325478	0.862388168429009
GCST90200863	ebi-a-GCST90018935	Urolithiasis	Phosphate to serine ratio	-0.01194610058932	0.0127932979776708	0.360554761335691
GCST90200864	ebi-a-GCST90018935	Urolithiasis	Methionine to phosphate ratio	0.0207615355318349	0.0122960761144715	0.113461083792414
GCST90200865	ebi-a-GCST90018935	Urolithiasis	Adenosine 5'-monophosphate (AMP) to histidine ratio	0.00534065236169333	0.0105011731714206	0.616350435276988
GCST90200866	ebi-a-GCST90018935	Urolithiasis	phosphate to asparagine ratio	0.00409110294355965	0.0101549008788343	0.689998673898787
GCST90200867	ebi-a-GCST90018935	Urolithiasis	Adenosine 5'-monophosphate (AMP) to isoleucine ratio	-0.005040192071253	0.00666536552357759	0.457942909805846
GCST90200868	ebi-a-GCST90018935	Urolithiasis	Isoleucine to phosphate ratio	0.00463600042918982	0.0114549327142042	0.688996333276901
GCST90200869	ebi-a-GCST90018935	Urolithiasis	Adenosine 5'-monophosphate (AMP) to valine ratio	-0.00153978842326484	0.0129699886119662	0.906889286464407
GCST90200870	ebi-a-GCST90018935	Urolithiasis	Adenosine 5'-monophosphate (AMP) to acetoacetate ratio	-0.0165972680501404	0.00968581099178606	0.0989841024936904
GCST90200871	ebi-a-GCST90018935	Urolithiasis	Adenosine 5'-monophosphate (AMP) to cysteine ratio	-0.00909764437981037	0.00653275130461265	0.175530467908632
GCST90200872	ebi-a-GCST90018935	Urolithiasis	Phosphate to cysteine ratio	-0.0142949341456959	0.012215842008542	0.254442929188154
GCST90200873	ebi-a-GCST90018935	Urolithiasis	Cortisol to 4-cholesten-3-one ratio	-0.0110197867794391	0.00962910040304207	0.266660347444499
GCST90200874	ebi-a-GCST90018935	Urolithiasis	Cysteinylglycine to taurine ratio	0.000618525346008825	0.00776721788775578	0.937076292523168
GCST90200875	ebi-a-GCST90018935	Urolithiasis	Cysteinylglycine to glutamate ratio	-0.0105065735848092	0.0117188226221565	0.379244784729142
GCST90200876	ebi-a-GCST90018935	Urolithiasis	Cortisone to 4-cholesten-3-one ratio	0.00969759088605848	0.00642944670208731	0.141935708906553
GCST90200877	ebi-a-GCST90018935	Urolithiasis	Taurine to glutamate ratio	-0.00603086749527926	0.0145104933982635	0.682886287741965
GCST90200878	ebi-a-GCST90018935	Urolithiasis	Glutarate (C5-DC) to caprylate (8:0) ratio	-0.0138574000114905	0.00983832921134439	0.171803452216006
GCST90200879	ebi-a-GCST90018935	Urolithiasis	Adenosine 5'-monophosphate (AMP) to glutamate ratio	0.016786824494087	0.0164965250583336	0.320450409937859
GCST90200880	ebi-a-GCST90018935	Urolithiasis	Glutarate (C5-DC) to salicylate ratio	0.00360700868547522	0.0147810808321727	0.810129282001552
GCST90200881	ebi-a-GCST90018935	Urolithiasis	Aspartate to N-acetylglucosamine to N-acetylgalactosamine ratio	0.00973950527042548	0.00889061291604067	0.285710813825253
GCST90200882	ebi-a-GCST90018935	Urolithiasis	Aspartate to mannose ratio	-0.00620336646380737	0.0216048853330827	0.776828419004306
GCST90200883	ebi-a-GCST90018935	Urolithiasis	Phosphate to acetoacetate ratio	-0.00127964813636967	0.00924925819110836	0.891116973278566
GCST90200884	ebi-a-GCST90018935	Urolithiasis	Mannose to N-acetylglucosamine to N-acetylgalactosamine ratio	-0.00812668948800609	0.0104478176379724	0.444266447058932
GCST90200885	ebi-a-GCST90018935	Urolithiasis	Phenylpyruvate to citrate ratio	-0.019378590417402	0.00989713359281336	0.06026229451239
GCST90200886	ebi-a-GCST90018935	Urolithiasis	Phenylpyruvate to 4-hydroxyphenylpyruvate ratio	0.00390048596878219	0.00973996734862924	0.691967487887528
GCST90200887	ebi-a-GCST90018935	Urolithiasis	Cholesterol to cortisol ratio	0.0235453450969159	0.0144951993672493	0.125122598191767
GCST90200888	ebi-a-GCST90018935	Urolithiasis	Citrate to 4-hydroxyphenylpyruvate ratio	-0.0017516715897283	0.0116388024704832	0.882041713460862
GCST90200889	ebi-a-GCST90018935	Urolithiasis	Cholesterol to taurocholate ratio	-0.00644474754259682	0.00558279430992733	0.259254538882664
GCST90200890	ebi-a-GCST90018935	Urolithiasis	Cortisol to taurocholate ratio	0.0112092933773833	0.00961902795365713	0.256367359885395
GCST90200891	ebi-a-GCST90018935	Urolithiasis	Salicylate to caprylate (8:0) ratio	-0.00588442113749685	0.0086127267600818	0.501597919926241
GCST90200892	ebi-a-GCST90018935	Urolithiasis	Hypotaurine to taurine ratio	-0.00624476286134052	0.0135771588668275	0.649694543356944
GCST90200893	ebi-a-GCST90018935	Urolithiasis	Taurine to cysteine ratio	0.000554255477978801	0.0122149091848202	0.964258157750231
GCST90200894	ebi-a-GCST90018935	Urolithiasis	Inosine to theophylline ratio	-0.00786034968768926	0.0109121612733355	0.479657221442179
GCST90200895	ebi-a-GCST90018935	Urolithiasis	Hypotaurine to cysteine ratio	-0.00786968662322648	0.00855173575760036	0.364330710273364
GCST90200896	ebi-a-GCST90018935	Urolithiasis	Inosine to EDTA ratio	-0.00725227665038397	0.0085212141281857	0.403496364508162
GCST90200897	ebi-a-GCST90018935	Urolithiasis	Theophylline to EDTA ratio	-0.000512970096884613	0.0141106811281983	0.971552933276238
GCST90200898	ebi-a-GCST90018935	Urolithiasis	Citrulline to phosphate ratio	-0.000452361715337384	0.01088256075016	0.967101698867957
GCST90200899	ebi-a-GCST90018935	Urolithiasis	Citrulline to ornithine ratio	0.00623417765646296	0.0122592706682339	0.615371457236454
GCST90200900	ebi-a-GCST90018935	Urolithiasis	Phosphate to oleoyl-linoleoyl-glycerol (18:1 to 18:2) [2] ratio	-0.0169044496690434	0.0124160852967861	0.183495520484555
GCST90200901	ebi-a-GCST90018935	Urolithiasis	Ornithine to phosphate ratio	0.0017854561772212	0.0156965051793275	0.911052170333494
GCST90200902	ebi-a-GCST90018935	Urolithiasis	Phosphate to linoleoyl-arachidonoyl-glycerol (18:2 to 20:4) [2] ratio	-0.0178785481874754	0.00864366032938433	0.0495407513861518
GCST90200903	ebi-a-GCST90018935	Urolithiasis	Phosphate to glycerol ratio	-0.0122582758295933	0.018669084675298	0.52076560153372
GCST90200904	ebi-a-GCST90018935	Urolithiasis	Phosphate to linoleoyl-arachidonoyl-glycerol (18:2 to 20:4) [1] ratio	-0.0106474545082482	0.0112211486723996	0.353477582407997
GCST90200905	ebi-a-GCST90018935	Urolithiasis	Glucose to glycerol ratio	-0.00222530467868735	0.0128812656293569	0.865010354300913
GCST90200906	ebi-a-GCST90018935	Urolithiasis	2'-deoxyuridine to cytidine ratio	-0.012087195406219	0.00859977194020554	0.170864687822106
GCST90200907	ebi-a-GCST90018935	Urolithiasis	Retinol (Vitamin A) to linoleoyl-arachidonoyl-glycerol (18:2 to 20:4) [1] ratio	-0.00695846526317173	0.0114117114738449	0.548559052182551
GCST90200908	ebi-a-GCST90018935	Urolithiasis	Retinol (Vitamin A) to linoleoyl-arachidonoyl-glycerol (18:2 to 20:4) [2] ratio	-0.0197271330478886	0.0122992281392394	0.122374120709172
GCST90200909	ebi-a-GCST90018935	Urolithiasis	Uridine to 2'-deoxyuridine ratio	0.00874519492705986	0.0114206230935814	0.450239925205823
GCST90200910	ebi-a-GCST90018935	Urolithiasis	Retinol (Vitamin A) to oleoyl-linoleoyl-glycerol (18:1 to 18:2) [2] ratio	-0.0149663835268511	0.0099789329030716	0.14346914546561
GCST90200911	ebi-a-GCST90018935	Urolithiasis	Tryptophan to pyruvate ratio	-0.00408067401625141	0.00626975281847409	0.52159251087123
GCST90200912	ebi-a-GCST90018935	Urolithiasis	tryptophan to tyrosine ratio	-0.00416892879972766	0.011127844197219	0.71108789933258
GCST90200913	ebi-a-GCST90018935	Urolithiasis	Glucose to sucrose ratio	0.00443781940589935	0.00594760026793152	0.464255843575559
GCST90200914	ebi-a-GCST90018935	Urolithiasis	Tyrosine to pyruvate ratio	-0.0127417210311819	0.0136829794855346	0.361852191360725
GCST90200915	ebi-a-GCST90018935	Urolithiasis	Glucose to fructose ratio	-0.0071689598071265	0.0130716265527594	0.593448870511213
GCST90200916	ebi-a-GCST90018935	Urolithiasis	Fructose to sucrose ratio	-0.000876379863537734	0.00915623273890969	0.924614218928748
GCST90200917	ebi-a-GCST90018935	Urolithiasis	Alpha-ketobutyrate to 3-methyl-2-oxobutyrate ratio	-0.00301109165703716	0.00759539857581765	0.695602293324513
GCST90200918	ebi-a-GCST90018935	Urolithiasis	N-palmitoyl-sphingosine (d18:1 to 16:0) to N-palmitoyl-sphinganine (d18:0 to 16:0) ratio	0.00416271036501809	0.0100463813830056	0.683258786279323
GCST90200919	ebi-a-GCST90018935	Urolithiasis	Caffeine to theophylline ratio	-0.00268672158431639	0.0120082820429982	0.824709100544933
GCST90200920	ebi-a-GCST90018935	Urolithiasis	Mannose to glycerol ratio	0.00024426202577994	0.0177665044998945	0.989166887968789
GCST90200921	ebi-a-GCST90018935	Urolithiasis	Mannose to mannitol to sorbitol ratio	-0.0228991776675889	0.0266457000382715	0.400836061920852
GCST90200922	ebi-a-GCST90018935	Urolithiasis	Alpha-ketobutyrate to pyruvate ratio	0.00247410267552197	0.0121260657836568	0.841264830320431
GCST90200923	ebi-a-GCST90018935	Urolithiasis	Glycerol to mannitol to sorbitol ratio	-0.00126822118894701	0.00761880764721209	0.869189980924497
GCST90200924	ebi-a-GCST90018935	Urolithiasis	Alpha-tocopherol to glycerol ratio	-0.0010513874102512	0.0102868528622992	0.9195621142656
GCST90200925	ebi-a-GCST90018935	Urolithiasis	Caffeine to theobromine ratio	0.0118385392545021	0.0106092650104428	0.27651913303286
GCST90200926	ebi-a-GCST90018935	Urolithiasis	N-stearoyl-sphingosine (d18:1 to 18:0) to N-palmitoyl-sphinganine (d18:0 to 16:0) ratio	0.00168036629191821	0.0114468337845902	0.884273949143955
GCST90200927	ebi-a-GCST90018935	Urolithiasis	Theophylline to theobromine ratio	0.0140637040344572	0.0142370335685369	0.340004067300494
GCST90200928	ebi-a-GCST90018935	Urolithiasis	N-palmitoyl-sphingosine (d18:1 to 16:0) to N-stearoyl-sphingosine (d18:1 to 18:0) ratio	0.0191326025809376	0.00818062376896902	0.0310833989936097
GCST90200929	ebi-a-GCST90018935	Urolithiasis	Glycerol to carnitine ratio	0.00862681142607433	0.00516776560208268	0.107046666728311
GCST90200930	ebi-a-GCST90018935	Urolithiasis	Carnitine to acetylcarnitine (C2) ratio	-0.00662183549970247	0.0106761813234849	0.543323040464126
GCST90200931	ebi-a-GCST90018935	Urolithiasis	Glycerol to sulfate ratio	0.00803218963530165	0.00899713221775451	0.381237036472151
GCST90200932	ebi-a-GCST90018935	Urolithiasis	Glycerol to palmitoylcarnitine (C16) ratio	-0.00371873483386465	0.0173856897723638	0.832906585306141
GCST90200933	ebi-a-GCST90018935	Urolithiasis	Alpha-ketoglutarate to proline ratio	-0.00842470937438363	0.00983735160509801	0.401008695557089
GCST90200934	ebi-a-GCST90018935	Urolithiasis	Acetylcarnitine (C2) to propionylcarnitine (C3) ratio	-0.00415226394843291	0.0110690412026196	0.712207232785952
GCST90200935	ebi-a-GCST90018935	Urolithiasis	Carnitine to propionylcarnitine (C3) ratio	-0.0195867142540848	0.00966506583866614	0.0549999464124685
GCST90200936	ebi-a-GCST90018935	Urolithiasis	Succinate to proline ratio	-0.00321190270127031	0.00866796921807214	0.716520148533157
GCST90200937	ebi-a-GCST90018935	Urolithiasis	Alpha-ketoglutarate to trans-4-hydroxyproline ratio	-0.00474603893917411	0.0120585508402752	0.698512156238045
GCST90200938	ebi-a-GCST90018935	Urolithiasis	Alpha-ketoglutarate to alanine ratio	0.00531467046660455	0.0112142272196844	0.640955937515524
GCST90200939	ebi-a-GCST90018935	Urolithiasis	Proline to trans-4-hydroxyproline ratio	0.00742360025951049	0.0145279900208902	0.614231082123168
GCST90200940	ebi-a-GCST90018935	Urolithiasis	Adenosine 5'-diphosphate (ADP) to EDTA ratio	-0.00868512057697823	0.00785410956806619	0.279772590927712
GCST90200941	ebi-a-GCST90018935	Urolithiasis	Succinate to trans-4-hydroxyproline ratio	-0.0110330524064294	0.0111766575007257	0.340322927899759
GCST90200942	ebi-a-GCST90018935	Urolithiasis	Glutamate to pyruvate ratio	0.00720581470282937	0.00872976983997445	0.41725716936964
GCST90200943	ebi-a-GCST90018935	Urolithiasis	Phosphate to EDTA ratio	-0.0199553166401688	0.0116668829033424	0.104367529351512
GCST90200944	ebi-a-GCST90018935	Urolithiasis	Alpha-ketoglutarate to pyruvate ratio	-0.00377554094451919	0.0109512331439023	0.735399627140825
GCST90200945	ebi-a-GCST90018935	Urolithiasis	Adenosine 5'-monophosphate (AMP) to EDTA ratio	0.00428303448647948	0.0102847796967859	0.683878800193037
GCST90200946	ebi-a-GCST90018935	Urolithiasis	Glutamate to alanine ratio	-0.0060869550121751	0.00966442455361988	0.536718830153175
GCST90200947	ebi-a-GCST90018935	Urolithiasis	Adenosine 5'-diphosphate (ADP) to glucose ratio	-0.000319703820371138	0.0133109877068223	0.981154825600027
GCST90200948	ebi-a-GCST90018935	Urolithiasis	Adenosine 5'-diphosphate (ADP) to mannitol to sorbitol ratio	-0.000777545250379122	0.011244012406361	0.945591287778266
GCST90200949	ebi-a-GCST90018935	Urolithiasis	Adenosine 5'-diphosphate (ADP) to N-acetylneuraminate ratio	-0.00608046822967185	0.0135855334364382	0.661311216370064
GCST90200950	ebi-a-GCST90018935	Urolithiasis	Glucose to mannitol to sorbitol ratio	-0.00480580577465184	0.0112559463172946	0.673216470872194
GCST90200951	ebi-a-GCST90018935	Urolithiasis	Mannose to fructose ratio	-0.00576156895860051	0.0197667689926258	0.774431110056771
GCST90200952	ebi-a-GCST90018935	Urolithiasis	Adenosine 5'-diphosphate (ADP) to cytidine ratio	-0.0234666165061007	0.0125832810239708	0.0795527821739581
GCST90200953	ebi-a-GCST90018935	Urolithiasis	Glucose-to-mannose ratio	-0.0237844667609743	0.0107661739529351	0.0373944693219593
GCST90200954	ebi-a-GCST90018935	Urolithiasis	Cytidine to N-acetylneuraminate ratio	0.00732706835745444	0.0120885726326275	0.549693871767764
GCST90200955	ebi-a-GCST90018935	Urolithiasis	Adenosine 5'-diphosphate (ADP) to choline phosphate ratio	0.0110624875710263	0.0127264592196953	0.395022251227683
GCST90200956	ebi-a-GCST90018935	Urolithiasis	Cytidine to N-acetylglucosamine to N-acetylgalactosamine ratio	-0.00243684062259575	0.0123688181461472	0.846023443876741
GCST90200957	ebi-a-GCST90018935	Urolithiasis	N-acetylneuraminate to N-acetylglucosamine to N-acetylgalactosamine ratio	0.00646776919180006	0.00696841477123949	0.365606973664916
GCST90200958	ebi-a-GCST90018935	Urolithiasis	Adenosine 5'-diphosphate (ADP) to choline ratio	0.0156670357622754	0.0145840801626484	0.29689830936867
GCST90200959	ebi-a-GCST90018935	Urolithiasis	Choline phosphate to choline ratio	-0.0249502972841457	0.0159624259750996	0.132308877351122
GCST90200960	ebi-a-GCST90018935	Urolithiasis	Choline phosphate to phosphoethanolamine ratio	0.00741353744111803	0.0076068174869136	0.337822997653263
GCST90200961	ebi-a-GCST90018935	Urolithiasis	Adenosine 5'-diphosphate (ADP) to ornithine ratio	0.00553638729205183	0.0102052261366612	0.5929243152982
GCST90200962	ebi-a-GCST90018935	Urolithiasis	Adenosine 5'-diphosphate (ADP) to glutamine ratio	0.0185302479871045	0.00905729751771253	0.0556628117019405
GCST90200963	ebi-a-GCST90018935	Urolithiasis	Inosine 5'-monophosphate (IMP) to urate ratio	-0.00967194190256731	0.0119477174409161	0.428786922924166
GCST90200964	ebi-a-GCST90018935	Urolithiasis	Adenosine 5'-diphosphate (ADP) to 5-oxoproline ratio	0.000173888167852415	0.0119025561835508	0.98852449028093
GCST90200965	ebi-a-GCST90018935	Urolithiasis	Glutamate to 5-oxoproline ratio	-0.0137060014807819	0.0134982116218707	0.321474823846029
GCST90200966	ebi-a-GCST90018935	Urolithiasis	Adenosine 5'-diphosphate (ADP) to uridine ratio	0.045630693688057	0.0181974852204739	0.0291141699996291
GCST90200967	ebi-a-GCST90018935	Urolithiasis	Phosphate to urate ratio	0.00471123678505659	0.00961524249577569	0.627297869382438
GCST90200968	ebi-a-GCST90018935	Urolithiasis	Phosphate to 5-oxoproline ratio	-0.0161574872380295	0.00716994784357843	0.0340627645927709
GCST90200969	ebi-a-GCST90018935	Urolithiasis	Adenosine 5'-monophosphate (AMP) to N-palmitoyl-sphingosine (d18:1 to 16:0) ratio	-8.97666007299647e-05	0.00943938834060805	0.992491009162526
GCST90200970	ebi-a-GCST90018935	Urolithiasis	Adenosine 5'-monophosphate (AMP) to leucine ratio	0.017278340661897	0.0091391178712824	0.0748887189827073
GCST90200971	ebi-a-GCST90018935	Urolithiasis	Leucine to phosphate ratio	-0.00741336758196995	0.00934342636056581	0.435301196657457
GCST90200972	ebi-a-GCST90018935	Urolithiasis	Leucine to N-palmitoyl-sphingosine (d18:1 to 16:0) ratio	-0.0265606029162574	0.0124569143627725	0.0455761427479571
GCST90200973	ebi-a-GCST90018935	Urolithiasis	Proline to glutamate ratio	-0.0104400203344889	0.00964896352916238	0.290473904315684
GCST90200974	ebi-a-GCST90018935	Urolithiasis	Phosphate to proline ratio	-0.0116176955686071	0.00981957618012293	0.249391270550607
GCST90200975	ebi-a-GCST90018935	Urolithiasis	Arachidonate (20:4n6) to caffeine ratio	-0.00571554294982602	0.0105694235940399	0.59436168577508
GCST90200976	ebi-a-GCST90018935	Urolithiasis	Adenosine 5'-monophosphate (AMP) to urate ratio	-0.0246948400568106	0.0121209691257495	0.0523304572743276
GCST90200977	ebi-a-GCST90018935	Urolithiasis	Arachidonate (20:4n6) to paraxanthine ratio	0.0014865731266235	0.0108887214527062	0.892771881273373
GCST90200978	ebi-a-GCST90018935	Urolithiasis	Caffeine to paraxanthine ratio	0.0109357426719454	0.0197006389623478	0.583762280074187
GCST90200979	ebi-a-GCST90018935	Urolithiasis	Arachidonate (20:4n6) to linoleate (18:2n6) ratio	0.0140511964446338	0.00809778601531813	0.096089280901986
GCST90200980	ebi-a-GCST90018935	Urolithiasis	Phosphoethanolamine to choline ratio	-0.00450703933521274	0.0230870727453978	0.847097823839905
GCST90200981	ebi-a-GCST90018935	Urolithiasis	Caffeine to linoleate (18:2n6) ratio	-0.00150006398690491	0.0133072248550784	0.911848573514008
GCST90200982	ebi-a-GCST90018935	Urolithiasis	Paraxanthine to linoleate (18:2n6) ratio	-0.0109830591930915	0.0132179696462095	0.416905672732754
GCST90200983	ebi-a-GCST90018935	Urolithiasis	Cholesterol to linoleoyl-arachidonoyl-glycerol (18:2 to 20:4) [1] ratio	-0.0163722538764703	0.0112268327262507	0.161086921544944
GCST90200984	ebi-a-GCST90018935	Urolithiasis	Cholesterol to benzoate ratio	0.021810926617947	0.0183756759774071	0.25821545997564
GCST90200985	ebi-a-GCST90018935	Urolithiasis	Cholesterol to oleoyl-linoleoyl-glycerol (18:1 to 18:2) [2] ratio	-0.0179065635913653	0.0101272757393151	0.0862805382945497
GCST90200986	ebi-a-GCST90018935	Urolithiasis	Cholesterol to linoleoyl-arachidonoyl-glycerol (18:2 to 20:4) [2] ratio	-0.0193781409488938	0.00912401003869415	0.0423341008127671
GCST90200987	ebi-a-GCST90018935	Urolithiasis	Benzoate to oleoyl-linoleoyl-glycerol (18:1 to 18:2) [2] ratio	-0.0199407312589439	0.0144267405906488	0.1771137040865
GCST90200988	ebi-a-GCST90018935	Urolithiasis	Benzoate to linoleoyl-arachidonoyl-glycerol (18:2 to 20:4) [1] ratio	-0.0383725309255675	0.0145831861413544	0.0197368917125256
GCST90200989	ebi-a-GCST90018935	Urolithiasis	Histidine to asparagine ratio	-0.00711378452209218	0.00547749426238194	0.206907358571322
GCST90200990	ebi-a-GCST90018935	Urolithiasis	Benzoate to linoleoyl-arachidonoyl-glycerol (18:2 to 20:4) [2] ratio	-0.0100500908006589	0.00698059839835423	0.162864524124374
GCST90200991	ebi-a-GCST90018935	Urolithiasis	Histidine to alanine ratio	-0.00687714561936294	0.010646691542591	0.523227599411111
GCST90200992	ebi-a-GCST90018935	Urolithiasis	Alanine to asparagine ratio	0.00879291048718754	0.00834243405065997	0.299777358397124
GCST90200993	ebi-a-GCST90018935	Urolithiasis	Salicylate to oxalate (ethanedioate) ratio	-0.0145715866957542	0.0133423059532253	0.29001061709922
GCST90200994	ebi-a-GCST90018935	Urolithiasis	Glutamine to alanine ratio	-0.0156204746197184	0.0155350479374769	0.321367601416311
GCST90200995	ebi-a-GCST90018935	Urolithiasis	Salicylate to taurocholate ratio	-0.0113634452621958	0.012008055815438	0.354265045661906
GCST90200996	ebi-a-GCST90018935	Urolithiasis	Citrate to taurocholate ratio	-0.00124177568940288	0.0105302518712417	0.907595130650852
GCST90200997	ebi-a-GCST90018935	Urolithiasis	Histidine to glutamine ratio	-0.00879709430620652	0.00718937341905094	0.231291600981727
GCST90200998	ebi-a-GCST90018935	Urolithiasis	Salicylate to citrate ratio	-0.0105565085315503	0.0104954405147487	0.325952587286192
GCST90200999	ebi-a-GCST90018935	Urolithiasis	Taurocholate to oxalate (ethanedioate) ratio	0.0146270301997051	0.0151218775807856	0.3462238446097
GCST90201000	ebi-a-GCST90018935	Urolithiasis	Serine to threonine ratio	-0.010014307411976	0.00733704596525817	0.184945825296099
GCST90201001	ebi-a-GCST90018935	Urolithiasis	Serine to alpha-ketobutyrate ratio	-0.00836714260958495	0.0303888342015465	0.787080045583394
GCST90201002	ebi-a-GCST90018935	Urolithiasis	Maltose to sucrose ratio	-0.00226315600560483	0.0143415590083494	0.876715921040461
GCST90201003	ebi-a-GCST90018935	Urolithiasis	Glucose to N-palmitoyl-sphingosine (d18:1 to 16:0) ratio	0.00122098660333881	0.0111834813166273	0.914051288378577
GCST90201004	ebi-a-GCST90018935	Urolithiasis	Glucose to N-stearoyl-sphingosine (d18:1 to 18:0) ratio	-0.0108158766998245	0.0213804494032338	0.619841311885073
GCST90201005	ebi-a-GCST90018935	Urolithiasis	Fructose to maltose ratio	-0.0170234728036424	0.0109539229964296	0.13510310879237
GCST90201006	ebi-a-GCST90018935	Urolithiasis	Alpha-ketobutyrate to 3-methyl-2-oxovalerate ratio	-0.0215385854680513	0.0131989965751984	0.124996120404863
GCST90201007	ebi-a-GCST90018935	Urolithiasis	Glucose to N-palmitoyl-sphinganine (d18:0 to 16:0) ratio	0.00441618118843627	0.0158204836429105	0.782526262610132
GCST90201008	ebi-a-GCST90018935	Urolithiasis	Threonine to alpha-ketobutyrate ratio	0.00202502554228445	0.0210232415915186	0.924328246710488
GCST90201009	ebi-a-GCST90018935	Urolithiasis	Threonine to pyruvate ratio	-0.0114892809930613	0.0120582666050342	0.348055263594281
GCST90201010	ebi-a-GCST90018935	Urolithiasis	Alpha-ketobutyrate to 4-methyl-2-oxopentanoate ratio	-0.00455449782618263	0.00787879085994253	0.571263558849269
GCST90201011	ebi-a-GCST90018935	Urolithiasis	3-methyl-2-oxovalerate to 4-methyl-2-oxopentanoate ratio	0.00979934258522769	0.015271522782368	0.528371088182346
GCST90201012	ebi-a-GCST90018935	Urolithiasis	3-methyl-2-oxovalerate to 3-methyl-2-oxobutyrate ratio	-0.00616188888946814	0.00886727607989338	0.495527754631454
GCST90201013	ebi-a-GCST90018935	Urolithiasis	Androsterone glucuronide to etiocholanolone glucuronide ratio	0.00995156435635914	0.00682777418077154	0.157936639268694
GCST90201014	ebi-a-GCST90018935	Urolithiasis	Glucuronate to androsterone glucuronide ratio	-0.00518231126682918	0.00839456759508455	0.544740987877195
GCST90201015	ebi-a-GCST90018935	Urolithiasis	Bilirubin (Z,Z) to androsterone glucuronide ratio	-0.0166973668380847	0.00845281738413793	0.0569055520827855
GCST90201016	ebi-a-GCST90018935	Urolithiasis	Bilirubin (Z,Z) to etiocholanolone glucuronide ratio	0.0040146111578893	0.00745007714481589	0.594393375875107
GCST90201017	ebi-a-GCST90018935	Urolithiasis	4-methyl-2-oxopentanoate to 3-methyl-2-oxobutyrate ratio	-0.019727465907018	0.0158655391228705	0.228839102992376
GCST90201018	ebi-a-GCST90018935	Urolithiasis	Bilirubin (Z,Z) to glucuronate ratio	0.016925047876308	0.00726440128603699	0.0309921705302826
GCST90201019	ebi-a-GCST90018935	Urolithiasis	Glucuronate to etiocholanolone glucuronide ratio	0.00160666164525081	0.00844991669967236	0.850868126605976
GCST90201020	ebi-a-GCST90018935	Urolithiasis	Paraxanthine to 5-acetylamino-6-formylamino-3-methyluracil ratio	0.00107283470843371	0.00542549542524935	0.844914155073244
