# Supplementary material for: Genetically predicted blood metabolites mediate the association between immune cell characteristics and urolithiasis: A Mendelian randomization study and mediation analysis
Source: Genes Dis. 2025 Jan 28;12(5):101547. doi: 10.1016/j.gendis.2025.101547 (PMC12226092; doi:10.1016/j.gendis.2025.101547)
Supplement: Multimedia component 9 [file mmc9.xlsx]

## Sheet: Sheet1
id.exposure	id.outcome	outcome	exposure	method	nsnp	b	se	pval	lo_ci	up_ci	or	or_lci95	or_uci95
ebi-a-GCST90001479	xt1W6q	GCST90199977	CD4 Treg %T cell	MR Egger	16	-0.0671373	0.0292305	0.0375759	-0.124429	-0.0098455	0.935067	0.883001	0.990203
ebi-a-GCST90001479	xt1W6q	GCST90199977	CD4 Treg %T cell	Weighted median	16	-0.0618364	0.0327655	0.059128	-0.126057	0.002384	0.940037	0.881565	1.00239
ebi-a-GCST90001479	xt1W6q	GCST90199977	CD4 Treg %T cell	Inverse variance weighted	16	-0.0610668	0.0203981	0.00275578	-0.101047	-0.0210864	0.94076	0.90389	0.979134
ebi-a-GCST90001479	xt1W6q	GCST90199977	CD4 Treg %T cell	Simple mode	16	-0.0891587	0.0579199	0.144547	-0.202682	0.0243642	0.9147	0.816538	1.02466
ebi-a-GCST90001479	xt1W6q	GCST90199977	CD4 Treg %T cell	Weighted mode	16	-0.0975505	0.048739	0.0637693	-0.193079	-0.00202198	0.907057	0.824417	0.99798
ebi-a-GCST90001774	SoPPCK	GCST90199689	CD24 on transitional	MR Egger	20	0.101367	0.0370938	0.013667	0.0286627	0.17407	1.10668	1.02908	1.19014
ebi-a-GCST90001774	SoPPCK	GCST90199689	CD24 on transitional	Weighted median	20	0.0994176	0.0365019	0.00645695	0.0278738	0.170961	1.10453	1.02827	1.18644
ebi-a-GCST90001774	SoPPCK	GCST90199689	CD24 on transitional	Inverse variance weighted	20	0.0917478	0.0238035	0.00011602	0.045093	0.138403	1.09609	1.04613	1.14844
ebi-a-GCST90001774	SoPPCK	GCST90199689	CD24 on transitional	Simple mode	20	0.13677	0.050747	0.0143391	0.0373056	0.236234	1.14656	1.03801	1.26647
ebi-a-GCST90001774	SoPPCK	GCST90199689	CD24 on transitional	Weighted mode	20	0.110869	0.037332	0.00787013	0.0376981	0.18404	1.11725	1.03842	1.20206
ebi-a-GCST90002106	rACzOQ	GCST90199689	HLA DR on DC	MR Egger	18	-0.0404792	0.0334604	0.243941	-0.106062	0.0251032	0.960329	0.899369	1.02542
ebi-a-GCST90002106	rACzOQ	GCST90199689	HLA DR on DC	Weighted median	18	-0.0259672	0.0252819	0.304369	-0.0755197	0.0235852	0.974367	0.927261	1.02387
ebi-a-GCST90002106	rACzOQ	GCST90199689	HLA DR on DC	Inverse variance weighted	18	-0.0389621	0.0191606	0.0420075	-0.076517	-0.00140726	0.961787	0.926337	0.998594
ebi-a-GCST90002106	rACzOQ	GCST90199689	HLA DR on DC	Simple mode	18	-0.0130852	0.0404399	0.750208	-0.0923474	0.0661769	0.987	0.911788	1.06842
ebi-a-GCST90002106	rACzOQ	GCST90199689	HLA DR on DC	Weighted mode	18	-0.0269488	0.0306729	0.391875	-0.0870677	0.0331701	0.973411	0.916615	1.03373
ebi-a-GCST90002116	PUoX2l	GCST90200082	HLA DR on B cell	MR Egger	21	-0.0603827	0.0233381	0.0180678	-0.106125	-0.0146401	0.941404	0.899312	0.985467
ebi-a-GCST90002116	PUoX2l	GCST90200082	HLA DR on B cell	Weighted median	21	-0.0381292	0.0221872	0.0857019	-0.0816161	0.00535777	0.962589	0.921626	1.00537
ebi-a-GCST90002116	PUoX2l	GCST90200082	HLA DR on B cell	Inverse variance weighted	21	-0.0323278	0.014898	0.030011	-0.0615277	-0.00312776	0.968189	0.940327	0.996877
ebi-a-GCST90002116	PUoX2l	GCST90200082	HLA DR on B cell	Simple mode	21	-0.0507923	0.0314335	0.121789	-0.112402	0.0108174	0.950476	0.893685	1.01088
ebi-a-GCST90002116	PUoX2l	GCST90200082	HLA DR on B cell	Weighted mode	21	-0.0467025	0.0205371	0.0341308	-0.0869553	-0.00644974	0.954371	0.916718	0.993571
