# Supplementary material for: Genetically predicted blood metabolites mediate the association between immune cell characteristics and urolithiasis: A Mendelian randomization study and mediation analysis
Source: Genes Dis. 2025 Jan 28;12(5):101547. doi: 10.1016/j.gendis.2025.101547 (PMC12226092; doi:10.1016/j.gendis.2025.101547)
Supplement: Multimedia component 10 [file mmc10.xlsx]

## Sheet: Sheet1
id.exposure	id.outcome	outcome	exposure	method	Q	Q_df	Q_pval
ebi-a-GCST90001479	xt1W6q	GCST90199977	CD4 Treg %T cell	MR Egger	10.8018	14	0.701532
ebi-a-GCST90001479	xt1W6q	GCST90199977	CD4 Treg %T cell	Inverse variance weighted	10.8859	15	0.760643
ebi-a-GCST90001774	SoPPCK	GCST90199689	CD24 on transitional	MR Egger	17.8743	18	0.463965
ebi-a-GCST90001774	SoPPCK	GCST90199689	CD24 on transitional	Inverse variance weighted	17.9886	19	0.523202
ebi-a-GCST90002106	rACzOQ	GCST90199689	HLA DR on DC	MR Egger	21.1363	16	0.173329
ebi-a-GCST90002106	rACzOQ	GCST90199689	HLA DR on DC	Inverse variance weighted	21.1405	17	0.220069
ebi-a-GCST90002116	PUoX2l	GCST90200082	HLA DR on B cell	MR Egger	14.9437	19	0.72617
ebi-a-GCST90002116	PUoX2l	GCST90200082	HLA DR on B cell	Inverse variance weighted	17.3826	20	0.628008
