# Supplementary material for: Genetically predicted blood metabolites mediate the association between immune cell characteristics and urolithiasis: A Mendelian randomization study and mediation analysis
Source: Genes Dis. 2025 Jan 28;12(5):101547. doi: 10.1016/j.gendis.2025.101547 (PMC12226092; doi:10.1016/j.gendis.2025.101547)
Supplement: Multimedia component 11 [file mmc11.xlsx]

## Sheet: Sheet1
id.exposure	id.outcome	outcome	exposure	method	Q	Q_df	Q_pval
ebi-a-GCST90001479	xt1W6q	GCST90199977	CD4 Treg %T cell	0.00231236	0.00797508	0.776106
ebi-a-GCST90001774	SoPPCK	GCST90199689	CD24 on transitional	-0.0038603	0.0114175	0.739196
ebi-a-GCST90002106	rACzOQ	GCST90199689	HLA DR on DC	0.000682126	0.0121448	0.955905
ebi-a-GCST90002116	PUoX2l	GCST90200082	HLA DR on B cell	0.0128797	0.00824719	0.13486
