# Supplementary material for: Genetically predicted blood metabolites mediate the association between immune cell characteristics and urolithiasis: A Mendelian randomization study and mediation analysis
Source: Genes Dis. 2025 Jan 28;12(5):101547. doi: 10.1016/j.gendis.2025.101547 (PMC12226092; doi:10.1016/j.gendis.2025.101547)
Supplement: Multimedia component 12 [file mmc12.xlsx]

## Sheet: Sheet1
Immune cell	Metabolite	outcome	Mediated effect	Mediated proportion	pvalue	betaDirect	medEffect
CD4 Treg %T cell	4-hydroxychlorothalonil levels	Urolithiasis	-0.00649(-0.0114, -0.00159)	-11.1%(-19.5%, -2.72%)	0.00943965	0.0649285	-0.00649(-0.0114, -0.00159)
CD24 on transitional	Glycolithocholate levels	Urolithiasis	0.00633(0.000972, 0.0117)	9.64%(1.48%, 17.8%)	0.0205724	0.0592893	0.00633(0.000972, 0.0117)
HLA DR on DC	Glycolithocholate levels	Urolithiasis	-0.00269(-0.00566, 0.000288)	8.84%(18.6%, -0.947%)	0.0766634	-0.027715	-0.00269(-0.00566, 0.000288)
HLA DR on B cell	1-oleoyl-2-linoleoyl-GPE (18:1/18:2) levels	Urolithiasis	-0.0022(-0.0044, -1.62e-07)	5.8%(11.6%, 0.000428%)	0.0499789	-0.035711	-0.0022(-0.0044, -1.62e-07)
