# Supplementary material for: Genetically predicted blood metabolites mediate the association between immune cell characteristics and urolithiasis: A Mendelian randomization study and mediation analysis
Source: Genes Dis. 2025 Jan 28;12(5):101547. doi: 10.1016/j.gendis.2025.101547 (PMC12226092; doi:10.1016/j.gendis.2025.101547)
Supplement: Multimedia component 13 [file mmc13.xlsx]

## Sheet: Sheet1
id.exposure	id.outcome	outcome	exposure	method	Q	Q_df	Q_pval
ebi-a-GCST90001479	xt1W6q	GCST90199977	CD4 Treg %T cell	MR Egger	10.8018	14	0.701532
ebi-a-GCST90001479	xt1W6q	GCST90199977	CD4 Treg %T cell	Inverse variance weighted	10.8859	15	0.760643
ebi-a-GCST90001774	SoPPCK	GCST90199689	CD24 on transitional	MR Egger	17.8743	18	0.463965
ebi-a-GCST90001774	SoPPCK	GCST90199689	CD24 on transitional	Inverse variance weighted	17.9886	19	0.523202
ebi-a-GCST90002106	rACzOQ	GCST90199689	HLA DR on DC	MR Egger	21.1363	16	0.173329
ebi-a-GCST90002106	rACzOQ	GCST90199689	HLA DR on DC	Inverse variance weighted	21.1405	17	0.220069
ebi-a-GCST90002116	PUoX2l	GCST90200082	HLA DR on B cell	MR Egger	14.9437	19	0.72617
ebi-a-GCST90002116	PUoX2l	GCST90200082	HLA DR on B cell	Inverse variance weighted	17.3826	20	0.628008
id.exposure	id.outcome	outcome	exposure	egger_intercept	se	pval
GCST90199689	mLegQk	Urolithiasis	Glycolithocholate levels	0.000995993	0.00659785	0.881385
GCST90199977	fhQpFC	Urolithiasis	4-hydroxychlorothalonil levels	-0.0185764	0.00997934	0.0767324
GCST90200082	Gx7vD0	Urolithiasis	1-oleoyl-2-linoleoyl-GPE (18:1/18:2) levels	-0.0111201	0.00658644	0.101717
id.exposure	id.outcome	outcome	exposure	egger_intercept	se	pval
ebi-a-GCST90001479	zuleSe	Urolithiasis	CD4 Treg %T cell	-0.000904985	0.00833095	0.914936
ebi-a-GCST90001774	LrynYJ	Urolithiasis	CD24 on transitional	-0.00098946	0.0107318	0.927558
ebi-a-GCST90002106	PYO8je	Urolithiasis	HLA DR on DC	0.0116509	0.00754124	0.138849
ebi-a-GCST90002116	fxpWjA	Urolithiasis	HLA DR on B cell	0.00742443	0.00794022	0.3615
