# Supplementary material for: Genetically predicted blood metabolites mediate the association between immune cell characteristics and urolithiasis: A Mendelian randomization study and mediation analysis
Source: Genes Dis. 2025 Jan 28;12(5):101547. doi: 10.1016/j.gendis.2025.101547 (PMC12226092; doi:10.1016/j.gendis.2025.101547)
Supplement: Multimedia component 14 [file mmc14.xlsx]

## Sheet: Sheet1
id.exposure	id.outcome	outcome	exposure	egger_intercept	se	pval
ebi-a-GCST90001479	xt1W6q	GCST90199977	CD4 Treg %T cell	0.00231236	0.00797508	0.776106
ebi-a-GCST90001774	SoPPCK	GCST90199689	CD24 on transitional	-0.0038603	0.0114175	0.739196
ebi-a-GCST90002106	rACzOQ	GCST90199689	HLA DR on DC	0.000682126	0.0121448	0.955905
ebi-a-GCST90002116	PUoX2l	GCST90200082	HLA DR on B cell	0.0128797	0.00824719	0.13486
id.exposure	id.outcome	outcome	exposure	egger_intercept	se	pval
GCST90199689	mLegQk	Urolithiasis	Glycolithocholate levels	0.000995993	0.00659785	0.881385
GCST90199977	fhQpFC	Urolithiasis	4-hydroxychlorothalonil levels	-0.0185764	0.00997934	0.0767324
GCST90200082	Gx7vD0	Urolithiasis	1-oleoyl-2-linoleoyl-GPE (18:1/18:2) levels	-0.0111201	0.00658644	0.101717
id.exposure	id.outcome	outcome	exposure	egger_intercept	se	pval
ebi-a-GCST90001479	zuleSe	Urolithiasis	CD4 Treg %T cell	-0.000904985	0.00833095	0.914936
ebi-a-GCST90001774	LrynYJ	Urolithiasis	CD24 on transitional	-0.00098946	0.0107318	0.927558
ebi-a-GCST90002106	PYO8je	Urolithiasis	HLA DR on DC	0.0116509	0.00754124	0.138849
ebi-a-GCST90002116	fxpWjA	Urolithiasis	HLA DR on B cell	0.00742443	0.00794022	0.3615
