# Supplementary material for: Genetically predicted blood metabolites mediate the association between immune cell characteristics and urolithiasis: A Mendelian randomization study and mediation analysis
Source: Genes Dis. 2025 Jan 28;12(5):101547. doi: 10.1016/j.gendis.2025.101547 (PMC12226092; doi:10.1016/j.gendis.2025.101547)
Supplement: Multimedia component 15 [file mmc15.xlsx]

## Sheet: Sheet1
beta2.GCST90199689.table.MR-PRESSO_Global
	RSSobs	Pvalue
1	84.4792	0.011
beta2.GCST90199977.table.MR-PRESSO_Global
	RSSobs	Pvalue
1	84.4792	0.011
beta2.GCST90200082.table.MR-PRESSO_Global
	RSSobs	Pvalue
1	46.594	0.113
betaAll.ebi-a-GCST90001479.table.MR-PRESSO_Global
	RSSobs	Pvalue
1	22.7036	0.25
betaAll.ebi-a-GCST90001774.table.MR-PRESSO_Global
	RSSobs	Pvalue
1	14.7145	0.821
betaAll.ebi-a-GCST90002106.table.MR-PRESSO_Global
	RSSobs	Pvalue
1	40.3378	0.149
betaAll.ebi-a-GCST90002116.table.MR-PRESSO_Global
	RSSobs	Pvalue
1	38.9904	0.071
