# Supplementary material for: Genetically predicted blood metabolites mediate the association between immune cell characteristics and urolithiasis: A Mendelian randomization study and mediation analysis
Source: Genes Dis. 2025 Jan 28;12(5):101547. doi: 10.1016/j.gendis.2025.101547 (PMC12226092; doi:10.1016/j.gendis.2025.101547)
Supplement: Multimedia component 16 [file mmc16.xlsx]

## Sheet: Sheet1
id.exposure	id.outcome	outcome	exposure	method	nsnp	b	se	pval	lo_ci	up_ci	or	or_lci95	or_uci95	adjustP
ebi-a-GCST90001440	ebi-a-GCST90018935	Urolithiasis	IgD- CD24- %lymphocyte	Inverse variance weighted	24	0.0523747	0.0170287	0.00210031	0.0189984	0.085751	1.05377	1.01918	1.08953	0.0105016
ebi-a-GCST90001479	ebi-a-GCST90018935	Urolithiasis	CD4 Treg %T cell	Inverse variance weighted	17	0.0584389	0.022452	0.00924556	0.014433	0.102445	1.06018	1.01454	1.10788	0.00924556
ebi-a-GCST90001498	ebi-a-GCST90018935	Urolithiasis	Activated & resting Treg AC	Inverse variance weighted	19	0.0563951	0.0197052	0.00421061	0.0177729	0.0950173	1.05802	1.01793	1.09968	0.0105265
ebi-a-GCST90001774	ebi-a-GCST90018935	Urolithiasis	CD24 on transitional	Inverse variance weighted	20	0.0656158	0.0231749	0.00463551	0.020193	0.111039	1.06782	1.0204	1.11744	0.00772586
ebi-a-GCST90001781	ebi-a-GCST90018935	Urolithiasis	CD25 on IgD+ CD38- naive	Inverse variance weighted	24	0.0402032	0.0152912	0.00855941	0.0102324	0.070174	1.04102	1.01028	1.07269	0.00951046
ebi-a-GCST90001844	ebi-a-GCST90018935	Urolithiasis	CD3 on TD CD4+	Inverse variance weighted	27	-0.0381953	0.0124464	0.00214931	-0.0625903	-0.0138004	0.962525	0.939328	0.986294	0.00716438
ebi-a-GCST90002087	ebi-a-GCST90018935	Urolithiasis	CD11c on myeloid DC	Inverse variance weighted	31	0.0436121	0.0157166	0.00552185	0.0128075	0.0744168	1.04458	1.01289	1.07726	0.00788836
ebi-a-GCST90002105	ebi-a-GCST90018935	Urolithiasis	HLA DR on plasmacytoid DC	Inverse variance weighted	23	-0.02887	0.0086543	0.000850196	-0.0458324	-0.0119076	0.971543	0.955202	0.988163	0.00850196
ebi-a-GCST90002106	ebi-a-GCST90018935	Urolithiasis	HLA DR on DC	Inverse variance weighted	21	-0.0304017	0.0110604	0.00598312	-0.05208	-0.00872336	0.970056	0.949253	0.991315	0.00747891
ebi-a-GCST90002116	ebi-a-GCST90018935	Urolithiasis	HLA DR on B cell	Inverse variance weighted	22	-0.0367416	0.0128902	0.00436701	-0.0620063	-0.0114769	0.963925	0.939877	0.988589	0.00873401
ebi-a-GCST90002116	ebi-a-GCST90018935	Urolithiasis	HLA DR on B cell	Simple mode	22	-0.0241119	0.0350887	0.499495	-0.0928857	0.044662	0.976177	0.911298	1.04567	0.713565
ebi-a-GCST90001440	ebi-a-GCST90018935	Urolithiasis	IgD- CD24- %lymphocyte	Simple mode	24	0.0262483	0.036566	0.480089	-0.0454211	0.0979177	1.0266	0.955595	1.10287	0.800148
ebi-a-GCST90001479	ebi-a-GCST90018935	Urolithiasis	CD4 Treg %T cell	Simple mode	17	0.0685936	0.0403291	0.108322	-0.0104515	0.147639	1.071	0.989603	1.15909	1
ebi-a-GCST90001498	ebi-a-GCST90018935	Urolithiasis	Activated & resting Treg AC	Simple mode	19	0.0369059	0.0418562	0.389546	-0.0451324	0.118944	1.0376	0.955871	1.12631	0.973865
ebi-a-GCST90001774	ebi-a-GCST90018935	Urolithiasis	CD24 on transitional	Simple mode	20	0.0203852	0.0445906	0.652737	-0.0670124	0.107783	1.02059	0.935184	1.11381	0.725264
ebi-a-GCST90001781	ebi-a-GCST90018935	Urolithiasis	CD25 on IgD+ CD38- naive	Simple mode	24	0.0370604	0.0355152	0.307559	-0.0325495	0.10667	1.03776	0.967975	1.11257	1
ebi-a-GCST90001844	ebi-a-GCST90018935	Urolithiasis	CD3 on TD CD4+	Simple mode	27	-0.0413947	0.0274331	0.143374	-0.0951636	0.0123742	0.95945	0.909224	1.01245	0.716869
ebi-a-GCST90002087	ebi-a-GCST90018935	Urolithiasis	CD11c on myeloid DC	Simple mode	31	0.0178126	0.0434631	0.684841	-0.067375	0.103	1.01797	0.934845	1.10849	0.684841
ebi-a-GCST90002105	ebi-a-GCST90018935	Urolithiasis	HLA DR on plasmacytoid DC	Simple mode	23	-0.0117585	0.022225	0.602057	-0.0553195	0.0318025	0.98831	0.946183	1.03231	0.752571
ebi-a-GCST90002106	ebi-a-GCST90018935	Urolithiasis	HLA DR on DC	Simple mode	21	-0.0217491	0.0271684	0.432811	-0.0749993	0.031501	0.978486	0.927744	1.032	0.865622
ebi-a-GCST90001440	ebi-a-GCST90018935	Urolithiasis	IgD- CD24- %lymphocyte	Weighted median	24	0.0408268	0.0245096	0.0957634	-0.00721196	0.0888656	1.04167	0.992814	1.09293	0.136805
ebi-a-GCST90001479	ebi-a-GCST90018935	Urolithiasis	CD4 Treg %T cell	Weighted median	17	0.046266	0.029017	0.110837	-0.0106074	0.103139	1.04735	0.989449	1.10865	0.138547
ebi-a-GCST90001498	ebi-a-GCST90018935	Urolithiasis	Activated & resting Treg AC	Weighted median	19	0.0599827	0.0280269	0.0323397	0.00505005	0.114915	1.06182	1.00506	1.12178	0.107799
ebi-a-GCST90001774	ebi-a-GCST90018935	Urolithiasis	CD24 on transitional	Weighted median	20	0.054175	0.0314865	0.0853276	-0.00753861	0.115889	1.05567	0.99249	1.12287	0.142213
ebi-a-GCST90001781	ebi-a-GCST90018935	Urolithiasis	CD25 on IgD+ CD38- naive	Weighted median	24	0.0362707	0.0247542	0.142858	-0.0122476	0.0847891	1.03694	0.987827	1.08849	0.158731
ebi-a-GCST90001844	ebi-a-GCST90018935	Urolithiasis	CD3 on TD CD4+	Weighted median	27	-0.0367495	0.0183208	0.0448677	-0.0726581	-0.000840781	0.963918	0.929919	0.99916	0.112169
ebi-a-GCST90002087	ebi-a-GCST90018935	Urolithiasis	CD11c on myeloid DC	Weighted median	31	0.0452596	0.0245404	0.0651407	-0.00283953	0.0933587	1.0463	0.997164	1.09786	0.130281
ebi-a-GCST90002105	ebi-a-GCST90018935	Urolithiasis	HLA DR on plasmacytoid DC	Weighted median	23	-0.0461274	0.0107392	1.75e-05	-0.0671762	-0.0250785	0.95492	0.93503	0.975233	0.000175
ebi-a-GCST90002106	ebi-a-GCST90018935	Urolithiasis	HLA DR on DC	Weighted median	21	-0.0477373	0.0121025	8e-05	-0.0714582	-0.0240164	0.953384	0.931035	0.97627	0.0004
ebi-a-GCST90002116	ebi-a-GCST90018935	Urolithiasis	HLA DR on B cell	Weighted median	22	-0.020418	0.019928	0.305559	-0.059477	0.018641	0.979789	0.942257	1.01882	0.305559
ebi-a-GCST90002116	ebi-a-GCST90018935	Urolithiasis	HLA DR on B cell	Weighted mode	22	-0.0150762	0.0215248	0.49136	-0.0572649	0.0271125	0.985037	0.944344	1.02748	0.49136
ebi-a-GCST90001440	ebi-a-GCST90018935	Urolithiasis	IgD- CD24- %lymphocyte	Weighted mode	24	0.0444301	0.0242721	0.0801644	-0.00314322	0.0920033	1.04543	0.996862	1.09637	0.160329
ebi-a-GCST90001479	ebi-a-GCST90018935	Urolithiasis	CD4 Treg %T cell	Weighted mode	17	0.049812	0.028905	0.104101	-0.00684178	0.106466	1.05107	0.993182	1.11234	0.148715
ebi-a-GCST90001498	ebi-a-GCST90018935	Urolithiasis	Activated & resting Treg AC	Weighted mode	19	0.0595822	0.0300241	0.0626607	0.00073505	0.118429	1.06139	1.00074	1.12573	0.156652
ebi-a-GCST90001774	ebi-a-GCST90018935	Urolithiasis	CD24 on transitional	Weighted mode	20	0.0489415	0.0367918	0.199191	-0.0231705	0.121053	1.05016	0.977096	1.12869	0.221323
ebi-a-GCST90001781	ebi-a-GCST90018935	Urolithiasis	CD25 on IgD+ CD38- naive	Weighted mode	24	0.0370604	0.0234719	0.128009	-0.00894457	0.0830653	1.03776	0.991095	1.08661	0.160012
ebi-a-GCST90001844	ebi-a-GCST90018935	Urolithiasis	CD3 on TD CD4+	Weighted mode	27	-0.0413947	0.0153659	0.0122025	-0.0715119	-0.0112774	0.95945	0.930985	0.988786	0.0406752
ebi-a-GCST90002087	ebi-a-GCST90018935	Urolithiasis	CD11c on myeloid DC	Weighted mode	31	0.0424929	0.0239712	0.0864397	-0.00449063	0.0894764	1.04341	0.995519	1.0936	0.144066
ebi-a-GCST90002105	ebi-a-GCST90018935	Urolithiasis	HLA DR on plasmacytoid DC	Weighted mode	23	-0.043247	0.0103652	0.000396082	-0.0635627	-0.0229312	0.957675	0.938415	0.97733	0.00396082
ebi-a-GCST90002106	ebi-a-GCST90018935	Urolithiasis	HLA DR on DC	Weighted mode	21	-0.046118	0.0117891	0.000864364	-0.0692247	-0.0230114	0.954929	0.933117	0.977251	0.00432182
ebi-a-GCST90001440	ebi-a-GCST90018935	Urolithiasis	IgD- CD24- %lymphocyte	MR Egger	24	0.0429554	0.0277957	0.136515	-0.0115242	0.0974349	1.04389	0.988542	1.10234	0.151683
ebi-a-GCST90001479	ebi-a-GCST90018935	Urolithiasis	CD4 Treg %T cell	MR Egger	17	0.0615808	0.0370653	0.117382	-0.0110671	0.134229	1.06352	0.988994	1.14365	0.167688
ebi-a-GCST90001498	ebi-a-GCST90018935	Urolithiasis	Activated & resting Treg AC	MR Egger	19	0.0433015	0.0379659	0.269877	-0.0311117	0.117715	1.04425	0.969367	1.12492	0.269877
ebi-a-GCST90001774	ebi-a-GCST90018935	Urolithiasis	CD24 on transitional	MR Egger	20	0.0689446	0.0429023	0.125451	-0.0151439	0.153033	1.07138	0.98497	1.16536	0.156814
ebi-a-GCST90001781	ebi-a-GCST90018935	Urolithiasis	CD25 on IgD+ CD38- naive	MR Egger	24	0.0483915	0.0252945	0.0688354	-0.00118567	0.0979687	1.04958	0.998815	1.10293	0.114726
ebi-a-GCST90001844	ebi-a-GCST90018935	Urolithiasis	CD3 on TD CD4+	MR Egger	27	-0.0397601	0.017513	0.0320646	-0.0740855	-0.00543468	0.96102	0.928592	0.99458	0.0801614
ebi-a-GCST90002087	ebi-a-GCST90018935	Urolithiasis	CD11c on myeloid DC	MR Egger	31	0.0484664	0.0234192	0.0475106	0.00256482	0.094368	1.04966	1.00257	1.09896	0.0950212
ebi-a-GCST90002105	ebi-a-GCST90018935	Urolithiasis	HLA DR on plasmacytoid DC	MR Egger	23	-0.0336402	0.013311	0.0195885	-0.0597299	-0.00755057	0.966919	0.942019	0.992478	0.0979425
ebi-a-GCST90002106	ebi-a-GCST90018935	Urolithiasis	HLA DR on DC	MR Egger	21	-0.052174	0.0176917	0.00823883	-0.0868497	-0.0174983	0.949164	0.916815	0.982654	0.0823883
ebi-a-GCST90002116	ebi-a-GCST90018935	Urolithiasis	HLA DR on B cell	MR Egger	22	-0.0532856	0.0215639	0.0225844	-0.0955509	-0.0110204	0.948109	0.908872	0.98904	0.0752813
